# Supplementary material for: Eye position affects flight altitude in visual approach to landing independent of level of expertise of pilot
Source: PLoS One. 2018 May 24;13(5):e0197585. doi: 10.1371/journal.pone.0197585 (PMC5967751; doi:10.1371/journal.pone.0197585)
Supplement: S1 Dataset — (ZIP) [file pone.0197585.s001.zip]

Archive with 33 entries (32 files):
- S1 Dataset/
- S1 Dataset/participant10_novice.txt
- S1 Dataset/participant11_novice.txt
- S1 Dataset/participant12_novice.txt
- S1 Dataset/participant13_trainee.txt
- S1 Dataset/participant14_trainee.txt
- S1 Dataset/participant15_trainee.txt
- S1 Dataset/participant16_trainee.txt
- S1 Dataset/participant17_trainee.txt
- S1 Dataset/participant18_trainee.txt
- S1 Dataset/participant19_trainee.txt
- S1 Dataset/participant1_novice.txt
- S1 Dataset/participant20_trainee.txt
- S1 Dataset/participant21_trainee.txt
- S1 Dataset/participant22_trainee.txt
- S1 Dataset/participant23_expert.txt
- S1 Dataset/participant24_expert.txt
- S1 Dataset/participant25_expert.txt
- S1 Dataset/participant26_expert.txt
- S1 Dataset/participant27_expert.txt
- S1 Dataset/participant28_expert.txt
- S1 Dataset/participant29_expert.txt
- S1 Dataset/participant2_novice.txt
- S1 Dataset/participant30_expert.txt
- S1 Dataset/participant31_expert.txt
- S1 Dataset/participant32_expert.txt
- S1 Dataset/participant3_novice.txt
- S1 Dataset/participant4_novice.txt
- S1 Dataset/participant5_novice.txt
- S1 Dataset/participant6_novice.txt
- S1 Dataset/participant7_novice.txt
- S1 Dataset/participant8_novice.txt
- S1 Dataset/participant9_novice.txt
