# Supplementary material for: Eye position affects flight altitude in visual approach to landing independent of level of expertise of pilot
Source: PLoS One. 2018 May 24;13(5):e0197585. doi: 10.1371/journal.pone.0197585 (PMC5967751; doi:10.1371/journal.pone.0197585)
Supplement: S1 Dataset — (ZIP) [file pone.0197585.s001.zip › S1 Dataset/participant10_novice.txt]

distance	trial1_increase	trial2_increase	trial3_increase	trial4_increase	trial1_decrease	trial2_decrease	trial3_decrease	trial4_decrease	trial1_control	trial2_control	trial3_control	trial4_control	trial5_control	trial6_control	trial7_control	trial8_control	trial9_control	trial10_control	trial11_control	trial12_control	trial13_control	trial14_control	trial15_control	trial16_control	trial17_control	trial18_control	trial19_control	trial20_control
2000	124.04	126.48	121.61	124.04	123.44	124.04	127.7	122.52	126.79	124.04	130.14	122.52	128.62	130.75	130.14	122.22	127.4	128.62	129.23	121.91	130.14	128.31	122.22	128.92	127.09	130.45	121.61	129.84
1990	124.05	126.49	121.61	124.05	123.44	124.05	127.71	122.52	126.79	124.05	130.14	122.52	128.62	130.75	130.14	122.22	127.4	128.62	129.23	121.91	130.14	128.32	122.22	128.92	127.1	130.45	121.61	129.84
1980	124.05	126.49	121.61	124.05	123.44	124.05	127.71	122.53	126.79	124.05	130.15	122.53	128.62	130.76	130.15	122.22	127.4	128.62	129.23	121.92	130.15	128.32	122.22	128.93	127.1	130.45	121.61	129.84
1970	124.05	126.49	121.62	124.05	123.44	124.05	127.71	122.53	126.8	124.05	130.15	122.53	128.63	130.76	130.15	122.23	127.41	128.63	129.24	121.92	130.15	128.32	122.23	128.93	127.1	130.45	121.62	129.85
1960	124.06	126.5	121.62	124.06	123.45	124.06	127.71	122.53	126.8	124.06	130.15	122.53	128.63	130.76	130.15	122.23	127.41	128.63	129.24	121.92	130.15	128.32	122.23	128.93	127.11	130.46	121.62	129.85
1950	124.06	126.49	121.62	124.06	123.45	124.06	127.72	122.53	126.8	124.05	130.15	122.53	128.63	130.76	130.15	122.23	127.41	128.63	129.24	121.92	130.15	128.32	122.23	128.93	127.1	130.46	121.62	129.85
1940	124.01	126.41	121.56	123.99	123.37	123.99	127.68	122.46	126.81	123.96	130.07	122.45	128.57	130.69	130.07	122.16	127.38	128.54	129.25	121.83	130.08	128.26	122.14	128.87	127.04	130.39	121.56	129.78
1930	123.9	126.16	121.38	123.81	123.16	123.79	127.57	122.24	126.81	123.67	129.83	122.23	128.39	130.47	129.85	121.96	127.26	128.28	129.24	121.57	129.88	128.06	121.9	128.69	126.84	130.21	121.42	129.61
1920	123.73	125.75	121.08	123.52	122.82	123.46	127.38	121.87	126.81	123.19	129.42	121.85	128.1	130.1	129.46	121.61	127.03	127.85	129.2	121.13	129.53	127.74	121.5	128.38	126.51	129.89	121.26	129.35
1910	123.56	125.22	120.69	123.14	122.45	123.03	127.09	121.35	126.77	122.59	128.9	121.33	127.72	129.63	128.94	121.14	126.71	127.27	129.1	120.53	129.07	127.36	121	127.97	126.08	129.46	121.1	129.03
1900	123.39	124.61	120.26	122.68	122.09	122.57	126.72	120.7	126.68	121.94	128.3	120.69	127.26	129.07	128.33	120.54	126.31	126.58	128.94	119.79	128.52	126.98	120.43	127.49	125.56	128.95	120.94	128.68
1890	123.23	123.95	119.81	122.14	121.75	122.1	126.27	119.94	126.57	121.29	127.67	120	126.73	128.45	127.63	119.85	125.82	125.78	128.74	118.94	127.9	126.61	119.8	126.93	124.98	128.36	120.8	128.29
1880	123.07	123.21	119.33	121.54	121.41	121.63	125.75	119.07	126.45	120.59	127.03	119.27	126.14	127.76	126.85	119.09	125.27	124.89	128.52	117.99	127.21	126.26	119.12	126.31	124.33	127.7	120.65	127.87
1870	122.91	122.42	118.82	120.87	121.07	121.15	125.16	118.12	126.35	119.84	126.4	118.5	125.48	127.01	126	118.29	124.7	123.93	128.29	116.96	126.47	125.92	118.4	125.64	123.64	126.97	120.51	127.41
1860	122.74	121.57	118.27	120.14	120.72	120.65	124.52	117.1	126.25	119.03	125.77	117.68	124.76	126.22	125.1	117.46	124.13	122.93	128.04	115.87	125.7	125.59	117.65	124.92	122.93	126.2	120.38	126.96
1850	122.55	120.68	117.69	119.37	120.37	120.16	123.83	116.05	126.15	118.18	125.14	116.83	123.99	125.39	124.14	116.59	123.58	121.89	127.76	114.75	124.88	125.25	116.88	124.17	122.25	125.4	120.25	126.52
1840	122.33	119.77	117.12	118.56	120.01	119.65	123.09	114.98	126.05	117.28	124.52	115.95	123.19	124.53	123.12	115.69	123.05	120.84	127.46	113.61	124.04	124.9	116.08	123.39	121.57	124.58	120.12	126.1
1830	122.08	118.84	116.57	117.71	119.65	119.14	122.32	113.9	125.96	116.36	123.91	115.05	122.37	123.63	122.07	114.77	122.53	119.78	127.15	112.47	123.2	124.52	115.26	122.6	120.88	123.76	120.01	125.68
1820	121.8	117.89	116.04	116.84	119.28	118.63	121.54	112.82	125.87	115.46	123.29	114.15	121.52	122.72	120.98	113.84	122.03	118.73	126.81	111.33	122.37	124.1	114.45	121.81	120.17	122.95	119.88	125.26
1810	121.5	116.93	115.53	115.95	118.91	118.13	120.77	111.76	125.79	114.6	122.64	113.27	120.68	121.8	119.87	112.91	121.55	117.72	126.46	110.2	121.56	123.64	113.63	121.03	119.44	122.14	119.73	124.84
1800	121.18	115.97	115.04	115.05	118.53	117.62	119.98	110.74	125.69	113.78	121.96	112.41	119.83	120.87	118.78	111.98	121.07	116.75	126.09	109.09	120.77	123.15	112.83	120.27	118.69	121.36	119.53	124.41
1790	120.82	115.03	114.58	114.16	118.15	117.12	119.17	109.76	125.56	113	121.25	111.58	118.99	119.94	117.7	111.06	120.58	115.81	125.72	108.03	120.01	122.6	112.04	119.52	117.95	120.59	119.28	123.98
1780	120.44	114.13	114.15	113.29	117.75	116.63	118.35	108.81	125.35	112.26	120.52	110.77	118.16	119.01	116.66	110.19	120.05	114.87	125.35	107.02	119.27	122	111.26	118.78	117.23	119.84	119.01	123.54
1770	120.03	113.27	113.74	112.44	117.34	116.13	117.53	107.91	125.06	111.57	119.76	109.98	117.35	118.09	115.64	109.36	119.51	113.94	124.99	106.06	118.55	121.36	110.5	118.07	116.54	119.12	118.7	123.1
1760	119.6	112.46	113.35	111.63	116.93	115.65	116.72	107.05	124.74	110.91	118.99	109.19	116.54	117.18	114.65	108.57	118.95	113.01	124.63	105.16	117.87	120.7	109.75	117.37	115.87	118.42	118.35	122.64
1750	119.14	111.69	112.98	110.85	116.51	115.17	115.92	106.22	124.41	110.3	118.2	108.39	115.73	116.3	113.69	107.81	118.38	112.08	124.27	104.31	117.22	120.04	109.02	116.7	115.2	117.75	117.98	122.16
1740	118.67	110.98	112.61	110.11	116.08	114.71	115.14	105.44	124.06	109.73	117.39	107.58	114.89	115.44	112.76	107.06	117.79	111.17	123.92	103.51	116.59	119.36	108.31	116.05	114.51	117.12	117.58	121.67
1730	118.17	110.29	112.24	109.41	115.65	114.25	114.37	104.7	123.66	109.19	116.56	106.77	114.03	114.62	111.87	106.34	117.21	110.28	123.57	102.76	116.01	118.68	107.63	115.43	113.81	116.52	117.17	121.16
1720	117.66	109.57	111.87	108.73	115.22	113.79	113.62	104.01	123.18	108.66	115.73	105.96	113.16	113.83	111.02	105.65	116.64	109.4	123.24	102.05	115.45	118	106.96	114.83	113.09	115.93	116.74	120.65
1710	117.15	108.81	111.51	108.06	114.79	113.34	112.9	103.32	122.65	108.15	114.9	105.14	112.27	113.08	110.21	104.98	116.1	108.55	122.91	101.36	114.91	117.31	106.3	114.26	112.37	115.31	116.29	120.12
1700	116.64	108	111.15	107.4	114.37	112.9	112.19	102.62	122.08	107.65	114.08	104.33	111.38	112.37	109.44	104.33	115.58	107.71	122.58	100.68	114.39	116.63	105.65	113.72	111.66	114.65	115.83	119.58
1690	116.16	107.18	110.79	106.75	113.96	112.46	111.5	101.88	121.48	107.16	113.26	103.52	110.48	111.69	108.71	103.71	115.08	106.9	122.24	99.996	113.87	115.96	105.01	113.22	110.95	113.98	115.35	119.06
1680	115.68	106.38	110.43	106.11	113.56	112.04	110.82	101.13	120.86	106.69	112.46	102.72	109.59	111.03	108.04	103.1	114.61	106.1	121.89	99.308	113.36	115.32	104.37	112.73	110.25	113.31	114.87	118.56
1670	115.22	105.63	110.07	105.48	113.16	111.61	110.13	100.39	120.21	106.22	111.68	101.93	108.7	110.4	107.4	102.52	114.16	105.33	121.51	98.615	112.86	114.71	103.71	112.26	109.56	112.64	114.37	118.07
1660	114.77	104.96	109.69	104.85	112.76	111.17	109.41	99.662	119.55	105.76	110.9	101.15	107.83	109.8	106.81	101.95	113.72	104.59	121.13	97.92	112.37	114.16	103.04	111.76	108.88	111.96	113.87	117.6
1650	114.34	104.35	109.31	104.24	112.36	110.73	108.68	98.964	118.87	105.29	110.15	100.39	107	109.22	106.23	101.39	113.28	103.87	120.72	97.223	111.89	113.65	102.35	111.25	108.22	111.3	113.36	117.12
1640	113.92	103.81	108.93	103.61	111.94	110.28	107.93	98.289	118.18	104.82	109.41	99.642	106.2	108.64	105.64	100.84	112.84	103.17	120.29	96.527	111.42	113.18	101.66	110.72	107.57	110.63	112.85	116.62
1630	113.5	103.33	108.55	102.97	111.52	109.82	107.17	97.627	117.48	104.34	108.69	98.907	105.43	108.04	105.05	100.31	112.38	102.48	119.82	95.834	110.95	112.77	100.95	110.16	106.91	109.98	112.34	116.12
1620	113.09	102.92	108.15	102.32	111.09	109.35	106.4	96.97	116.79	103.85	107.99	98.186	104.69	107.41	104.46	99.781	111.93	101.79	119.31	95.144	110.48	112.4	100.24	109.59	106.25	109.33	111.82	115.6
1610	112.68	102.58	107.73	101.65	110.66	108.85	105.62	96.316	116.11	103.34	107.3	97.482	103.99	106.74	103.87	99.261	111.46	101.1	118.76	94.464	110.03	112.06	99.529	109.01	105.58	108.69	111.3	115.08
1600	112.28	102.31	107.28	100.98	110.23	108.34	104.84	95.667	115.45	102.83	106.64	96.797	103.33	106.07	103.29	98.747	110.98	100.41	118.19	93.795	109.57	111.72	98.812	108.42	104.91	108.06	110.78	114.55
1590	111.87	102.1	106.81	100.29	109.78	107.81	104.05	95.025	114.81	102.31	105.99	96.132	102.7	105.38	102.71	98.241	110.5	99.737	117.59	93.137	109.12	111.37	98.095	107.85	104.24	107.43	110.24	114.01
1580	111.48	101.94	106.32	99.597	109.31	107.27	103.25	94.392	114.19	101.78	105.36	95.489	102.08	104.7	102.13	97.738	110	99.066	116.97	92.492	108.66	111.01	97.377	107.28	103.57	106.83	109.7	113.47
1570	111.08	101.81	105.82	98.898	108.81	106.71	102.46	93.769	113.59	101.24	104.74	94.864	101.47	104.02	101.57	97.232	109.51	98.403	116.33	91.861	108.2	110.65	96.661	106.74	102.9	106.23	109.15	112.93
1560	110.68	101.69	105.29	98.192	108.27	106.14	101.66	93.155	113.01	100.69	104.12	94.258	100.88	103.34	101.01	96.721	109	97.745	115.67	91.245	107.74	110.28	95.95	106.21	102.23	105.64	108.6	112.38
1550	110.26	101.56	104.75	97.483	107.71	105.53	100.87	92.55	112.46	100.14	103.5	93.659	100.29	102.66	100.46	96.207	108.49	97.088	115	90.646	107.29	109.89	95.245	105.71	101.56	105.06	108.03	111.84
1540	109.82	101.42	104.21	96.77	107.12	104.91	100.07	91.954	111.94	99.585	102.89	93.053	99.713	101.98	99.921	95.691	107.98	96.431	114.34	90.062	106.83	109.47	94.549	105.22	100.91	104.47	107.46	111.29
1530	109.37	101.27	103.67	96.056	106.5	104.26	99.287	91.37	111.43	99.023	102.28	92.432	99.13	101.3	99.387	95.172	107.46	95.766	113.7	89.495	106.37	109.02	93.86	104.75	100.25	103.89	106.87	110.75
1520	108.89	101.12	103.15	95.342	105.86	103.6	98.505	90.798	110.91	98.449	101.67	91.799	98.534	100.62	98.85	94.645	106.95	95.09	113.11	88.946	105.92	108.53	93.181	104.3	99.609	103.3	106.28	110.21
1510	108.4	100.96	102.64	94.63	105.22	102.92	97.73	90.237	110.39	97.861	101.07	91.154	97.926	99.945	98.308	94.101	106.43	94.403	112.53	88.414	105.46	108.03	92.513	103.87	98.974	102.72	105.68	109.68
1500	107.89	100.77	102.13	93.921	104.58	102.22	96.965	89.686	109.86	97.257	100.44	90.498	97.309	99.274	97.759	93.535	105.91	93.705	111.97	87.9	105.01	107.5	91.859	103.45	98.348	102.14	105.08	109.16
1490	107.37	100.55	101.62	93.214	103.93	101.51	96.21	89.14	109.33	96.64	99.795	89.833	96.682	98.607	97.208	92.95	105.39	92.996	111.41	87.397	104.56	106.94	91.219	103.05	97.733	101.57	104.47	108.64
1480	106.83	100.29	101.11	92.509	103.29	100.79	95.466	88.598	108.77	96.012	99.12	89.16	96.047	97.945	96.653	92.349	104.86	92.278	110.86	86.895	104.11	106.37	90.591	102.66	97.126	100.99	103.85	108.13
1470	106.27	100	100.59	91.809	102.64	100.05	94.736	88.061	108.19	95.375	98.424	88.484	95.404	97.282	96.096	91.734	104.31	91.555	110.32	86.393	103.67	105.79	89.972	102.27	96.501	100.43	103.24	107.63
1460	105.71	99.676	100.05	91.114	102	99.309	94.021	87.531	107.6	94.73	97.708	87.815	94.756	96.616	95.536	91.107	103.75	90.832	109.79	85.892	103.23	105.2	89.362	101.89	95.833	99.86	102.62	107.14
1450	105.14	99.318	99.509	90.425	101.36	98.558	93.321	87.002	106.98	94.077	96.974	87.156	94.103	95.949	94.971	90.467	103.18	90.108	109.27	85.41	102.79	104.63	88.763	101.5	95.118	99.291	101.98	106.65
1440	104.56	98.93	98.962	89.74	100.73	97.81	92.621	86.467	106.35	93.417	96.221	86.506	93.444	95.284	94.401	89.816	102.6	89.382	108.77	84.969	102.35	104.07	88.176	101.11	94.377	98.717	101.32	106.16
1430	103.98	98.514	98.432	89.053	100.11	97.075	91.897	85.92	105.7	92.752	95.453	85.867	92.78	94.619	93.826	89.154	102.02	88.654	108.27	84.569	101.91	103.51	87.6	100.73	93.643	98.136	100.65	105.68
1420	103.39	98.072	97.928	88.359	99.484	96.355	91.141	85.362	105.04	92.084	94.688	85.237	92.111	93.956	93.247	88.484	101.46	87.926	107.78	84.192	101.46	102.97	87.032	100.34	92.931	97.545	99.976	105.19
1410	102.8	97.603	97.448	87.657	98.851	95.647	90.355	84.8	104.37	91.411	93.951	84.62	91.44	93.295	92.664	87.806	100.9	87.2	107.26	83.827	101	102.44	86.466	99.95	92.248	96.942	99.291	104.69
1400	102.21	97.111	96.976	86.947	98.211	94.945	89.541	84.243	103.7	90.735	93.25	84.016	90.768	92.638	92.08	87.123	100.35	86.477	106.72	83.473	100.53	101.93	85.903	99.555	91.587	96.325	98.616	104.18
1390	101.62	96.619	96.5	86.234	97.563	94.243	88.703	83.694	103.04	90.057	92.586	83.422	90.096	91.984	91.494	86.44	99.791	85.756	106.14	83.129	100.05	101.42	85.344	99.157	90.941	95.696	97.965	103.65
1380	101.04	96.142	96.016	85.521	96.91	93.539	87.841	83.151	102.4	89.379	91.956	82.838	89.422	91.335	90.906	85.761	99.233	85.039	105.53	82.79	99.568	100.92	84.789	98.747	90.305	95.057	97.34	103.12
1370	100.45	95.681	95.527	84.809	96.253	92.835	86.958	82.615	101.76	88.702	91.357	82.263	88.738	90.69	90.317	85.089	98.674	84.326	104.9	82.451	99.076	100.41	84.24	98.318	89.682	94.408	96.74	102.57
1360	99.871	95.219	95.033	84.099	95.594	92.133	86.069	82.083	101.12	88.028	90.788	81.695	88.033	90.049	89.726	84.424	98.116	83.617	104.23	82.111	98.569	99.898	83.697	97.868	89.074	93.751	96.16	102.02
1350	99.295	94.74	94.538	83.386	94.934	91.433	85.198	81.558	100.48	87.357	90.247	81.131	87.305	89.413	89.134	83.766	97.559	82.908	103.54	81.771	98.047	99.38	83.16	97.4	88.48	93.086	95.596	101.44
1340	98.724	94.242	94.04	82.672	94.274	90.735	84.355	81.039	99.844	86.689	89.728	80.565	86.556	88.783	88.538	83.118	97.001	82.194	102.82	81.429	97.512	98.857	82.63	96.915	87.895	92.415	95.047	100.85
1330	98.159	93.731	93.542	81.957	93.617	90.037	83.533	80.526	99.199	86.025	89.224	79.993	85.791	88.16	87.936	82.481	96.444	81.468	102.08	81.076	96.965	98.329	82.106	96.413	87.311	91.738	94.512	100.24
1320	97.594	93.214	93.043	81.243	92.962	89.339	82.726	80.02	98.553	85.365	88.73	79.418	85.01	87.542	87.329	81.856	95.889	80.733	101.33	80.703	96.407	97.796	81.58	95.895	86.722	91.057	93.983	99.602
1310	97.018	92.692	92.544	80.53	92.309	88.64	81.931	79.521	97.907	84.71	88.246	78.84	84.214	86.925	86.716	81.244	95.336	79.989	100.57	80.306	95.84	97.258	81.037	95.361	86.12	90.371	93.452	98.942
1300	96.422	92.166	92.044	79.82	91.661	87.938	81.151	79.03	97.261	84.058	87.773	78.26	83.405	86.307	86.099	80.642	94.775	79.238	99.802	79.891	95.264	96.711	80.473	94.812	85.497	89.683	92.914	98.263
1290	95.807	91.636	91.542	79.113	91.017	87.233	80.387	78.542	96.614	83.407	87.307	77.68	82.584	85.685	85.48	80.042	94.186	78.48	99.033	79.465	94.676	96.139	79.889	94.252	84.854	88.992	92.371	97.565
1280	95.182	91.102	91.041	78.409	90.38	86.526	79.64	78.043	95.964	82.754	86.842	77.099	81.753	85.061	84.86	79.443	93.563	77.717	98.264	79.04	94.078	95.531	79.287	93.679	84.193	88.299	91.822	96.852
1270	94.55	90.564	90.541	77.707	89.751	85.818	78.904	77.531	95.299	82.099	86.378	76.517	80.912	84.436	84.239	78.842	92.906	76.948	97.494	78.617	93.47	94.888	78.673	93.096	83.516	87.605	91.266	96.123
1260	93.912	90.027	90.044	77.004	89.131	85.11	78.167	77.008	94.613	81.441	85.914	75.935	80.065	83.811	83.619	78.242	92.231	76.176	96.725	78.196	92.853	94.212	78.049	92.501	82.823	86.906	90.702	95.381
1250	93.267	89.493	89.549	76.293	88.518	84.405	77.419	76.475	93.904	80.783	85.452	75.353	79.218	83.18	82.999	77.643	91.568	75.401	95.96	77.777	92.231	93.505	77.414	91.895	82.115	86.196	90.129	94.625
1240	92.617	88.963	89.053	75.57	87.915	83.701	76.66	75.933	93.175	80.126	84.992	74.773	78.376	82.533	82.38	77.046	90.927	74.625	95.199	77.359	91.607	92.769	76.77	91.28	81.394	85.467	89.55	93.857
1230	91.966	88.437	88.554	74.833	87.319	83	75.891	75.382	92.427	79.47	84.534	74.195	77.54	81.869	81.761	76.448	90.3	73.847	94.442	76.942	90.981	92.007	76.123	90.656	80.661	84.719	88.968	93.079
1220	91.317	87.917	88.053	74.083	86.727	82.303	75.115	74.824	91.662	78.813	84.071	73.619	76.709	81.188	81.144	75.846	89.677	73.067	93.689	76.527	90.353	91.222	75.48	90.024	79.916	83.951	88.385	92.291
1210	90.67	87.402	87.551	73.321	86.136	81.61	74.333	74.263	90.881	78.151	83.594	73.046	75.882	80.491	80.53	75.235	89.058	72.286	92.94	76.115	89.72	90.414	74.843	89.384	79.161	83.166	87.8	91.504
1200	90.026	86.895	87.047	72.55	85.542	80.922	73.547	73.717	90.087	77.478	83.099	72.478	75.06	79.78	79.922	74.616	88.442	71.505	92.191	75.702	89.087	89.586	74.213	88.735	78.4	82.364	87.213	90.73
1190	89.386	86.394	86.543	71.769	84.94	80.239	72.757	73.194	89.28	76.793	82.587	71.913	74.247	79.055	79.314	73.992	87.823	70.726	91.437	75.281	88.456	88.745	73.592	88.081	77.635	81.548	86.627	89.979
1180	88.75	85.897	86.039	70.98	84.331	79.562	71.963	72.686	88.462	76.097	82.059	71.353	73.441	78.317	78.695	73.364	87.193	69.946	90.666	74.852	87.828	87.91	72.98	87.43	76.866	80.72	86.044	89.251
1170	88.122	85.401	85.535	70.182	83.716	78.893	71.165	72.18	87.639	75.392	81.517	70.798	72.647	77.568	78.058	72.73	86.55	69.16	89.872	74.414	87.203	87.093	72.378	86.786	76.094	79.887	85.464	88.541
1160	87.502	84.905	85.019	69.378	83.098	78.232	70.363	71.665	86.818	74.678	80.956	70.245	71.867	76.808	77.405	72.093	85.898	68.364	89.056	73.97	86.58	86.294	71.789	86.146	75.319	79.063	84.886	87.846
1150	86.889	84.409	84.478	68.569	82.475	77.577	69.56	71.141	86.001	73.956	80.371	69.688	71.1	76.039	76.736	71.453	85.241	67.554	88.22	73.523	85.962	85.514	71.211	85.507	74.541	78.253	84.311	87.168
1140	86.283	83.912	83.899	67.755	81.848	76.92	68.755	70.606	85.189	73.226	79.763	69.115	70.348	75.261	76.053	70.812	84.582	66.733	87.368	73.07	85.348	84.752	70.644	84.869	73.759	77.459	83.735	86.507
1130	85.68	83.414	83.279	66.938	81.219	76.248	67.951	70.065	84.381	72.491	79.133	68.519	69.61	74.476	75.358	70.168	83.919	65.901	86.507	72.609	84.741	84.01	70.081	84.234	72.972	76.679	83.155	85.863
1120	85.073	82.914	82.618	66.119	80.587	75.561	67.155	69.515	83.581	71.752	78.48	67.902	68.888	73.686	74.651	69.523	83.245	65.059	85.649	72.131	84.141	83.289	69.511	83.604	72.181	75.914	82.566	85.228
1110	84.458	82.408	81.921	65.297	79.954	74.861	66.374	68.959	82.788	71.013	77.806	67.265	68.179	72.9	73.934	68.879	82.557	64.209	84.796	71.632	83.547	82.582	68.927	82.978	71.388	75.165	81.961	84.594
1100	83.835	81.897	81.188	64.473	79.319	74.151	65.612	68.396	82.005	70.274	77.112	66.61	67.485	72.122	73.208	68.236	81.853	63.353	83.947	71.114	82.963	81.881	68.33	82.356	70.593	74.433	81.332	83.956
1090	83.207	81.38	80.428	63.648	78.685	73.43	64.871	67.827	81.233	69.537	76.399	65.937	66.804	71.352	72.475	67.596	81.133	62.494	83.103	70.576	82.387	81.186	67.723	81.735	69.798	73.717	80.68	83.306
1080	82.573	80.857	79.66	62.821	78.052	72.7	64.153	67.252	80.472	68.801	75.667	65.249	66.138	70.592	71.737	66.957	80.4	61.635	82.266	70.023	81.821	80.497	67.109	81.115	69.004	73.008	80.006	82.643
1070	81.933	80.33	78.897	61.996	77.423	71.96	63.459	66.674	79.723	68.067	74.917	64.545	65.485	69.842	70.997	66.321	79.653	60.78	81.441	69.454	81.264	79.813	66.494	80.487	68.212	72.299	79.312	81.966
1060	81.291	79.801	78.139	61.176	76.797	71.215	62.788	66.091	78.988	67.335	74.152	63.827	64.848	69.102	70.257	65.688	78.893	59.932	80.627	68.871	80.71	79.121	65.882	79.844	67.423	71.585	78.599	81.273
1050	80.645	79.268	77.383	60.372	76.176	70.472	62.14	65.503	78.263	66.603	73.371	63.101	64.226	68.371	69.52	65.06	78.122	59.095	79.825	68.274	80.146	78.414	65.274	79.185	66.638	70.866	77.869	80.563
1040	79.996	78.733	76.623	59.585	75.559	69.74	61.515	64.904	77.543	65.873	72.576	62.374	63.62	67.652	68.785	64.436	77.353	58.271	79.026	67.666	79.569	77.691	64.668	78.512	65.857	70.146	77.122	79.834
1030	79.347	78.194	75.86	58.813	74.948	69.021	60.91	64.295	76.825	65.143	71.77	61.651	63.029	66.944	68.053	63.819	76.599	57.463	78.219	67.057	78.977	76.955	64.065	77.826	65.082	69.425	76.36	79.088
1020	78.696	77.646	75.096	58.047	74.341	68.313	60.315	63.682	76.102	64.414	70.956	60.931	62.449	66.248	67.326	63.204	75.866	56.671	77.399	66.462	78.377	76.204	63.466	77.128	64.315	68.704	75.585	78.326
1010	78.046	77.08	74.332	57.286	73.741	67.612	59.726	63.073	75.37	63.687	70.147	60.213	61.876	65.56	66.606	62.584	75.145	55.894	76.569	65.887	77.771	75.439	62.87	76.419	63.558	67.982	74.797	77.55
1000	77.397	76.496	73.571	56.53	73.146	66.917	59.142	62.472	74.627	62.963	69.348	59.498	61.309	64.877	65.892	61.957	74.419	55.131	75.733	65.334	77.162	74.658	62.279	75.701	62.809	67.258	73.998	76.759
990	76.749	75.894	72.812	55.781	72.551	66.23	58.567	61.875	73.878	62.245	68.559	58.787	60.75	64.195	65.184	61.323	73.679	54.385	74.892	64.796	76.551	73.863	61.692	74.974	62.074	66.534	73.188	75.955
980	76.103	75.276	72.056	55.039	71.943	65.552	58.003	61.282	73.122	61.533	67.78	58.087	60.196	63.517	64.485	60.685	72.927	53.657	74.048	64.264	75.948	73.053	61.111	74.24	61.356	65.811	72.368	75.14
970	75.459	74.642	71.303	54.305	71.32	64.883	57.447	60.694	72.362	60.83	67.01	57.399	59.643	62.843	63.792	60.042	72.173	52.947	73.199	63.734	75.368	72.228	60.536	73.498	60.659	65.089	71.539	74.313
960	74.818	73.996	70.554	53.579	70.681	64.22	56.899	60.113	71.599	60.136	66.25	56.723	59.074	62.172	63.107	59.395	71.423	52.256	72.348	63.206	74.816	71.392	59.968	72.751	59.985	64.369	70.703	73.475
950	74.182	73.349	69.809	52.86	70.029	63.56	56.356	59.539	70.833	59.451	65.499	56.058	58.475	61.504	62.43	58.745	70.675	51.583	71.495	62.684	74.298	70.546	59.408	71.998	59.332	63.649	69.86	72.629
940	73.552	72.716	69.07	52.151	69.364	62.9	55.816	58.974	70.064	58.773	64.756	55.405	57.847	60.837	61.763	58.093	69.931	50.924	70.641	62.168	73.819	69.69	58.857	71.239	58.691	62.931	69.013	71.775
930	72.925	72.107	68.34	51.45	68.688	62.238	55.274	58.416	69.294	58.105	64.021	54.764	57.191	60.169	61.105	57.438	69.192	50.278	69.786	61.653	73.372	68.823	58.315	70.476	58.051	62.214	68.162	70.912
920	72.293	71.526	67.62	50.759	68.001	61.575	54.729	57.861	68.523	57.446	63.296	54.137	56.514	59.502	60.457	56.781	68.458	49.645	68.932	61.131	72.928	67.948	57.782	69.709	57.41	61.499	67.308	70.041
910	71.645	70.969	66.912	50.078	67.304	60.907	54.179	57.308	67.751	56.797	62.58	53.523	55.819	58.83	59.817	56.124	67.729	49.024	68.078	60.6	72.472	67.067	57.257	68.941	56.771	60.784	66.452	69.164
900	70.973	70.424	66.21	49.409	66.597	60.23	53.621	56.755	66.98	56.158	61.874	52.923	55.108	58.141	59.186	55.464	67.006	48.416	67.226	60.06	72	66.184	56.742	68.171	56.147	60.068	65.594	68.283
890	70.277	69.884	65.504	48.752	65.882	59.54	53.056	56.2	66.213	55.529	61.18	52.338	54.381	57.424	58.562	54.804	66.285	47.82	66.378	59.515	71.516	65.3	56.232	67.402	55.543	59.347	64.735	67.399
880	69.56	69.348	64.788	48.107	65.16	58.838	52.484	55.644	65.448	54.909	60.497	51.767	53.652	56.673	57.945	54.144	65.569	47.237	65.534	58.966	71.018	64.418	55.722	66.634	54.951	58.621	63.877	66.513
870	68.824	68.817	64.064	47.476	64.43	58.125	51.906	55.086	64.688	54.289	59.826	51.212	52.93	55.891	57.335	53.486	64.857	46.666	64.696	58.415	70.504	63.537	55.21	65.866	54.35	57.89	63.02	65.626
860	68.071	68.293	63.334	46.859	63.694	57.399	51.323	54.524	63.931	53.658	59.165	50.673	52.217	55.081	56.732	52.83	64.147	46.104	63.863	57.861	69.966	62.659	54.696	65.1	53.724	57.158	62.166	64.74
850	67.303	67.775	62.599	46.255	62.954	56.66	50.735	53.958	63.18	53.016	58.511	50.149	51.514	54.244	56.137	52.176	63.437	45.543	63.036	57.304	69.399	61.783	54.182	64.337	53.076	56.424	61.317	63.853
840	66.519	67.262	61.859	45.664	62.208	55.908	50.142	53.383	62.434	52.363	57.864	49.641	50.819	53.388	55.551	51.525	62.727	44.978	62.213	56.744	68.796	60.912	53.668	63.581	52.412	55.688	60.474	62.967
830	65.724	66.754	61.116	45.088	61.457	55.142	49.545	52.798	61.694	51.702	57.224	49.15	50.134	52.53	54.97	50.876	62.015	44.411	61.396	56.181	68.161	60.047	53.154	62.837	51.739	54.949	59.638	62.082
820	64.927	66.245	60.373	44.527	60.703	54.364	48.942	52.2	60.962	51.032	56.591	48.674	49.459	51.7	54.388	50.23	61.305	43.845	60.585	55.616	67.505	59.187	52.638	62.108	51.061	54.208	58.81	61.2
810	64.144	65.732	59.637	43.981	59.944	53.574	48.33	51.588	60.236	50.352	55.966	48.214	48.794	50.912	53.806	49.588	60.596	43.279	59.774	55.052	66.837	58.334	52.114	61.392	50.384	53.467	57.99	60.322
800	63.38	65.215	58.912	43.448	59.181	52.772	47.7	50.964	59.519	49.664	55.35	47.768	48.141	50.167	53.223	48.95	59.883	42.713	58.957	54.487	66.158	57.488	51.569	60.687	49.714	52.725	57.18	59.451
790	62.633	64.697	58.195	42.93	58.416	51.958	47.043	50.326	58.809	48.969	54.74	47.334	47.498	49.465	52.641	48.316	59.159	42.147	58.13	53.921	65.468	56.651	50.994	59.993	49.054	51.985	56.378	58.585
780	61.903	64.179	57.487	42.426	57.65	51.131	46.36	49.673	58.108	48.267	54.133	46.906	46.867	48.806	52.06	47.687	58.424	41.58	57.291	53.352	64.765	55.823	50.394	59.311	48.404	51.245	55.587	57.726
770	61.189	63.664	56.789	41.935	56.881	50.285	45.654	49.005	57.418	47.561	53.527	46.476	46.249	48.191	51.478	47.062	57.681	41.013	56.442	52.781	64.051	55.004	49.777	58.641	47.765	50.506	54.807	56.874
760	60.493	63.149	56.099	41.458	56.113	49.415	44.936	48.324	56.737	46.851	52.921	46.041	45.643	47.621	50.897	46.442	56.93	40.445	55.582	52.208	63.326	54.197	49.151	57.983	47.138	49.769	54.038	56.031
750	59.815	62.633	55.419	40.994	55.344	48.522	44.222	47.629	56.066	46.139	52.315	45.602	45.052	47.086	50.318	45.828	56.168	39.879	54.714	51.633	62.593	53.401	48.521	57.339	46.522	49.034	53.283	55.197
740	59.155	62.117	54.752	40.544	54.576	47.609	43.518	46.92	55.405	45.431	51.711	45.16	44.476	46.571	49.74	45.22	55.384	39.313	53.841	51.055	61.851	52.618	47.884	56.707	45.919	48.305	52.54	54.373
730	58.511	61.601	54.1	40.108	53.81	46.687	42.819	46.198	54.753	44.731	51.108	44.712	43.915	46.069	49.164	44.62	54.573	38.747	52.968	50.476	61.102	51.849	47.243	56.089	45.328	47.585	51.81	53.559
720	57.876	61.086	53.462	39.686	53.046	45.766	42.113	45.466	54.111	44.04	50.507	44.259	43.37	45.58	48.591	44.026	53.739	38.184	52.102	49.898	60.348	51.092	46.599	55.484	44.748	46.876	51.095	52.756
710	57.243	60.571	52.836	39.277	52.284	44.852	41.389	44.724	53.479	43.36	49.909	43.8	42.841	45.105	48.02	43.44	52.893	37.623	51.243	49.321	59.587	50.35	45.958	54.892	44.179	46.177	50.393	51.965
700	56.609	60.057	52.221	38.883	51.527	43.944	40.645	43.973	52.857	42.69	49.314	43.334	42.329	44.645	47.453	42.862	52.04	37.065	50.391	48.746	58.824	49.622	45.322	54.31	43.622	45.49	49.707	51.186
690	55.976	59.544	51.613	38.501	50.774	43.044	39.884	43.214	52.241	42.031	48.72	42.861	41.832	44.196	46.889	42.292	51.182	36.513	49.549	48.173	58.062	48.91	44.692	53.736	43.077	44.815	49.036	50.42
680	55.345	59.032	51.009	38.135	50.026	42.153	39.106	42.446	51.627	41.389	48.127	42.381	41.35	43.745	46.329	41.729	50.32	35.965	48.718	47.601	57.304	48.215	44.068	53.167	42.542	44.153	48.381	49.667
670	54.717	58.523	50.409	37.783	49.282	41.272	38.314	41.669	51.012	40.772	47.536	41.894	40.883	43.282	45.772	41.174	49.458	35.423	47.898	47.031	56.549	47.535	43.45	52.602	42.014	43.504	47.743	48.927
660	54.092	58.016	49.812	37.447	48.541	40.402	37.508	40.878	50.397	40.185	46.946	41.4	40.427	42.801	45.219	40.627	48.602	34.886	47.088	46.449	55.796	46.871	42.839	52.039	41.492	42.868	47.121	48.202
650	53.469	57.509	49.221	37.125	47.8	39.542	36.689	40.076	49.781	39.626	46.358	40.901	39.985	42.304	44.67	40.088	47.756	34.353	46.29	45.839	55.046	46.22	42.236	51.471	40.971	42.244	46.516	47.49
640	52.851	57.001	48.634	36.815	47.057	38.694	35.858	39.266	49.166	39.097	45.773	40.396	39.554	41.792	44.125	39.557	46.921	33.825	45.511	45.186	54.298	45.582	41.641	50.895	40.441	41.629	45.928	46.79
630	52.237	56.484	48.053	36.515	46.312	37.857	35.026	38.457	48.55	38.597	45.192	39.884	39.132	41.264	43.584	39.036	46.098	33.301	44.768	44.499	53.554	44.956	41.055	50.308	39.893	41.025	45.357	46.1
620	51.628	55.961	47.477	36.225	45.565	37.032	34.205	37.67	47.93	38.125	44.61	39.367	38.711	40.722	43.048	38.523	45.286	32.785	44.071	43.823	52.813	44.343	40.478	49.71	39.329	40.432	44.803	45.415
610	51.024	55.429	46.907	35.944	44.817	36.22	33.4	36.917	47.301	37.681	44.008	38.845	38.289	40.165	42.516	38.014	44.487	32.285	43.418	43.184	52.077	43.73	39.911	49.103	38.75	39.845	44.267	44.731
600	50.424	54.875	46.344	35.659	44.068	35.422	32.612	36.19	46.66	37.265	43.372	38.318	37.866	39.596	41.987	37.5	43.702	31.805	42.809	42.582	51.345	43.098	39.355	48.488	38.16	39.264	43.748	44.043
590	49.831	54.27	45.786	35.356	43.318	34.638	31.841	35.466	46.006	36.876	42.697	37.786	37.443	39.014	41.46	36.974	42.933	31.345	42.235	42.003	50.608	42.443	38.811	47.865	37.563	38.689	43.243	43.348
580	49.244	53.604	45.234	35.025	42.567	33.87	31.085	34.737	45.342	36.514	41.987	37.249	37.021	38.424	40.936	36.433	42.181	30.906	41.68	41.43	49.853	41.768	38.28	47.235	36.961	38.12	42.751	42.646
570	48.663	52.877	44.675	34.662	41.815	33.134	30.347	34.008	44.668	36.173	41.243	36.707	36.599	37.831	40.416	35.88	41.447	30.486	41.134	40.856	49.074	41.074	37.764	46.598	36.353	37.559	42.27	41.941
560	48.088	52.093	44.094	34.269	41.063	32.441	29.627	33.292	43.984	35.844	40.468	36.162	36.173	37.237	39.902	35.314	40.735	30.084	40.595	40.283	48.276	40.363	37.258	45.954	35.739	37.008	41.8	41.234
550	47.51	51.252	43.485	33.848	40.313	31.797	28.927	32.596	43.293	35.527	39.662	35.614	35.73	36.642	39.396	34.738	40.045	29.695	40.056	39.714	47.463	39.633	36.76	45.304	35.123	36.465	41.331	40.529
540	46.919	50.356	42.848	33.399	39.565	31.198	28.247	31.926	42.593	35.221	38.824	35.062	35.262	36.045	38.899	34.152	39.377	29.315	39.5	39.138	46.64	38.887	36.267	44.646	34.506	35.931	40.845	39.826
530	46.313	49.414	42.176	32.923	38.82	30.64	27.589	31.288	41.886	34.925	37.96	34.508	34.767	35.447	38.409	33.556	38.731	28.943	38.913	38.54	45.815	38.125	35.782	43.983	33.895	35.405	40.328	39.124
520	45.693	48.455	41.463	32.42	38.08	30.116	26.952	30.683	41.172	34.633	37.084	33.954	34.248	34.849	37.928	32.951	38.108	28.573	38.291	37.917	44.997	37.349	35.306	43.315	33.294	34.886	39.778	38.417
510	45.062	47.509	40.695	31.891	37.342	29.622	26.33	30.112	40.453	34.334	36.217	33.403	33.711	34.25	37.452	32.335	37.51	28.201	37.635	37.271	44.189	36.558	34.839	42.642	32.708	34.368	39.197	37.704
500	44.421	46.585	39.865	31.335	36.608	29.157	25.703	29.57	39.729	34.02	35.371	32.856	33.166	33.653	36.982	31.711	36.936	27.824	36.948	36.616	43.39	35.754	34.379	41.964	32.134	33.853	38.587	36.985
490	43.768	45.688	38.974	30.756	35.879	28.725	25.059	29.058	39	33.689	34.544	32.313	32.618	33.058	36.519	31.083	36.385	27.439	36.23	35.965	42.601	34.937	33.912	41.283	31.568	33.341	37.95	36.263
480	43.101	44.815	38.024	30.161	35.157	28.322	24.401	28.571	38.265	33.343	33.738	31.772	32.07	32.466	36.059	30.454	35.852	27.047	35.487	35.322	41.82	34.109	33.422	40.599	31.003	32.835	37.288	35.541
470	42.422	43.963	37.016	29.556	34.444	27.944	23.745	28.1	37.526	32.979	32.95	31.235	31.521	31.88	35.598	29.831	35.332	26.647	34.728	34.683	41.051	33.273	32.903	39.913	30.438	32.334	36.6	34.821
460	41.73	43.122	35.955	28.948	33.741	27.588	23.107	27.644	36.782	32.6	32.184	30.701	30.971	31.301	35.131	29.216	34.823	26.241	33.959	34.048	40.293	32.435	32.357	39.225	29.875	31.834	35.889	34.105
450	41.027	42.287	34.851	28.346	33.048	27.248	22.491	27.202	36.034	32.203	31.442	30.173	30.421	30.732	34.655	28.609	34.327	25.828	33.182	33.42	39.547	31.601	31.791	38.536	29.317	31.324	35.156	33.392
440	40.312	41.452	33.74	27.756	32.363	26.924	21.895	26.776	35.281	31.787	30.736	29.655	29.87	30.175	34.166	28.01	33.844	25.408	32.398	32.799	38.813	30.78	31.216	37.847	28.766	30.797	34.406	32.686
430	39.586	40.609	32.649	27.178	31.686	26.615	21.319	26.365	34.525	31.353	30.072	29.153	29.321	29.629	33.662	27.418	33.37	24.981	31.624	32.186	38.091	29.981	30.639	37.158	28.225	30.253	33.657	31.985
420	38.85	39.756	31.583	26.613	31.019	26.32	20.761	25.969	33.766	30.902	29.45	28.665	28.773	29.097	33.143	26.835	32.9	24.546	30.875	31.583	37.382	29.209	30.061	36.469	27.696	29.693	32.922	31.292
410	38.105	38.89	30.54	26.061	30.362	26.04	20.223	25.577	33.005	30.433	28.863	28.192	28.23	28.576	32.611	26.26	32.433	24.103	30.153	30.987	36.685	28.467	29.481	35.78	27.18	29.12	32.202	30.607
400	37.351	38.012	29.519	25.523	29.718	25.774	19.706	25.173	32.242	29.947	28.302	27.734	27.695	28.068	32.066	25.696	31.964	23.653	29.459	30.397	36.002	27.756	28.899	35.093	26.676	28.533	31.499	29.928
390	36.589	37.12	28.524	25.014	29.085	25.522	19.209	24.746	31.479	29.444	27.762	27.29	27.171	27.571	31.51	25.143	31.488	23.198	28.79	29.81	35.332	27.073	28.316	34.409	26.185	27.933	30.811	29.255
380	35.819	36.216	27.57	24.543	28.463	25.285	18.732	24.302	30.715	28.924	27.244	26.86	26.658	27.085	30.94	24.602	30.994	22.748	28.148	29.225	34.673	26.418	27.735	33.728	25.705	27.324	30.14	28.591
370	35.042	35.302	26.671	24.113	27.852	25.06	18.275	23.858	29.952	28.387	26.749	26.445	26.155	26.61	30.358	24.076	30.475	22.31	27.533	28.642	34.027	25.792	27.159	33.05	25.238	26.707	29.486	27.936
360	34.26	34.381	25.828	23.721	27.251	24.847	17.839	23.425	29.19	27.834	26.273	26.044	25.661	26.146	29.763	23.565	29.936	21.886	26.944	28.065	33.394	25.193	26.591	32.375	24.782	26.086	28.848	27.291
350	33.474	33.452	25.04	23.363	26.66	24.639	17.423	23.005	28.428	27.267	25.797	25.656	25.175	25.683	29.155	23.07	29.394	21.475	26.382	27.495	32.773	24.622	26.029	31.705	24.337	25.468	28.228	26.655
340	32.684	32.512	24.306	23.035	26.078	24.421	17.026	22.595	27.667	26.694	25.307	25.281	24.695	25.205	28.534	22.59	28.861	21.074	25.845	26.93	32.162	24.08	25.476	31.04	23.901	24.861	27.625	26.029
330	31.892	31.568	23.63	22.737	25.507	24.187	16.649	22.193	26.914	26.119	24.798	24.92	24.223	24.705	27.902	22.128	28.337	20.682	25.327	26.367	31.562	23.565	24.93	30.379	23.462	24.271	27.041	25.412
320	31.099	30.632	23.011	22.466	24.947	23.932	16.291	21.8	26.175	25.544	24.273	24.572	23.76	24.192	27.259	21.681	27.817	20.298	24.821	25.808	30.972	23.079	24.393	29.722	23.01	23.698	26.475	24.805
310	30.305	29.715	22.445	22.21	24.398	23.659	15.95	21.413	25.453	24.969	23.733	24.238	23.308	23.684	26.606	21.248	27.295	19.923	24.32	25.255	30.393	22.618	23.864	29.072	22.539	23.142	25.924	24.209
300	29.513	28.821	21.925	21.954	23.859	23.366	15.627	21.033	24.749	24.394	23.178	23.916	22.867	23.192	25.944	20.829	26.759	19.558	23.826	24.711	29.811	22.178	23.345	28.427	22.05	22.602	25.381	23.626
290	28.724	27.95	21.438	21.694	23.332	23.056	15.321	20.658	24.063	23.818	22.611	23.608	22.433	22.717	25.273	20.423	26.204	19.204	23.338	24.176	29.219	21.747	22.837	27.786	21.547	22.079	24.84	23.055
280	27.959	27.104	20.98	21.43	22.815	22.726	15.03	20.289	23.394	23.241	22.036	23.312	22.004	22.258	24.591	20.03	25.631	18.859	22.856	23.648	28.614	21.303	22.339	27.148	21.043	21.574	24.304	22.496
270	27.257	26.285	20.552	21.163	22.309	22.377	14.755	19.926	22.744	22.665	21.464	23.029	21.562	21.814	23.899	19.651	25.04	18.523	22.38	23.129	28.004	20.839	21.853	26.515	20.544	21.087	23.773	21.948
260	26.64	25.503	20.157	20.895	21.812	22.009	14.497	19.568	22.112	22.088	20.903	22.759	21.093	21.385	23.202	19.286	24.434	18.196	21.907	22.618	27.404	20.356	21.378	25.885	20.049	20.617	23.25	21.41
250	26.104	24.76	19.791	20.625	21.326	21.621	14.255	19.214	21.499	21.51	20.351	22.5	20.597	20.971	22.517	18.934	23.812	17.878	21.439	22.117	26.822	19.856	20.914	25.261	19.557	20.165	22.734	20.881
