# Supplementary material for: Eye position affects flight altitude in visual approach to landing independent of level of expertise of pilot
Source: PLoS One. 2018 May 24;13(5):e0197585. doi: 10.1371/journal.pone.0197585 (PMC5967751; doi:10.1371/journal.pone.0197585)
Supplement: S1 Dataset — (ZIP) [file pone.0197585.s001.zip › S1 Dataset/participant11_novice.txt]

distance	trial1_increase	trial2_increase	trial3_increase	trial4_increase	trial1_decrease	trial2_decrease	trial3_decrease	trial4_decrease	trial1_control	trial2_control	trial3_control	trial4_control	trial5_control	trial6_control	trial7_control	trial8_control	trial9_control	trial10_control	trial11_control	trial12_control	trial13_control	trial14_control	trial15_control	trial16_control	trial17_control	trial18_control	trial19_control	trial20_control
2000	123.74	123.13	124.65	125.87	124.65	130.45	124.96	127.7	122.22	123.74	128.92	127.7	129.23	131.06	131.66	127.4	128.01	128.92	125.57	125.57	129.84	127.09	123.44	127.4	122.52	127.7	124.96	125.57
1990	123.74	123.13	124.66	125.88	124.66	130.45	124.96	127.71	122.22	123.74	128.92	127.71	129.23	131.06	131.67	127.4	128.01	128.92	125.57	125.57	129.84	127.1	123.44	127.4	122.52	127.71	124.96	125.57
1980	123.75	123.14	124.66	125.88	124.66	130.45	124.97	127.71	122.22	123.75	128.93	127.71	129.23	131.06	131.67	127.4	128.01	128.93	125.58	125.58	129.84	127.1	123.44	127.4	122.53	127.71	124.97	125.58
1970	123.75	123.14	124.66	125.88	124.66	130.45	124.97	127.71	122.23	123.75	128.93	127.71	129.24	131.06	131.67	127.41	128.02	128.93	125.58	125.58	129.85	127.1	123.44	127.41	122.53	127.71	124.97	125.58
1960	123.75	123.14	124.67	125.89	124.67	130.46	124.97	127.71	122.23	123.75	128.93	127.71	129.24	131.07	131.68	127.41	128.02	128.93	125.58	125.58	129.85	127.11	123.45	127.41	122.53	127.71	124.97	125.58
1950	123.75	123.14	124.67	125.89	124.67	130.46	124.97	127.72	122.23	123.76	128.93	127.72	129.24	131.07	131.68	127.41	128.02	128.94	125.58	125.58	129.85	127.11	123.45	127.41	122.54	127.72	124.98	125.58
1940	123.73	123.11	124.66	125.88	124.64	130.38	124.97	127.72	122.21	123.76	128.87	127.68	129.22	130.99	131.62	127.34	128	128.94	125.56	125.58	129.78	127.11	123.45	127.41	122.54	127.74	124.99	125.59
1930	123.69	123.01	124.62	125.85	124.53	130.13	124.96	127.72	122.15	123.76	128.69	127.58	129.18	130.77	131.46	127.16	127.94	128.94	125.49	125.57	129.58	127.11	123.46	127.39	122.54	127.77	125.05	125.59
1920	123.62	122.86	124.57	125.81	124.34	129.71	124.93	127.73	122.05	123.77	128.4	127.4	129.11	130.39	131.21	126.84	127.85	128.95	125.39	125.54	129.25	127.12	123.46	127.33	122.55	127.83	125.12	125.61
1910	123.55	122.66	124.51	125.76	124.1	129.12	124.89	127.73	121.95	123.77	128	127.16	129.02	129.86	130.87	126.42	127.76	128.95	125.3	125.5	128.81	127.12	123.46	127.23	122.55	127.88	125.17	125.63
1900	123.47	122.44	124.44	125.71	123.85	128.46	124.85	127.73	121.84	123.76	127.55	126.87	128.91	129.2	130.45	125.95	127.68	128.95	125.2	125.44	128.31	127.12	123.47	127.09	122.54	127.92	125.18	125.67
1890	123.4	122.21	124.38	125.66	123.6	127.82	124.79	127.72	121.74	123.74	127.08	126.55	128.77	128.43	129.98	125.44	127.6	128.96	125.11	125.34	127.8	127.13	123.47	126.91	122.51	127.93	125.14	125.73
1880	123.33	121.96	124.31	125.62	123.35	127.2	124.72	127.7	121.63	123.69	126.6	126.22	128.62	127.55	129.51	124.89	127.52	128.96	125.03	125.18	127.31	127.13	123.47	126.71	122.45	127.92	125.07	125.79
1870	123.26	121.7	124.25	125.57	123.1	126.58	124.63	127.66	121.52	123.63	126.14	125.91	128.45	126.58	129.04	124.32	127.45	128.96	124.94	124.96	126.83	127.14	123.48	126.5	122.35	127.88	124.95	125.86
1860	123.2	121.43	124.19	125.53	122.83	125.97	124.51	127.62	121.39	123.55	125.68	125.6	128.26	125.55	128.56	123.72	127.37	128.97	124.86	124.69	126.37	127.14	123.48	126.29	122.2	127.8	124.8	125.92
1850	123.14	121.17	124.13	125.49	122.57	125.37	124.33	127.57	121.23	123.46	125.24	125.3	128.05	124.5	128.06	123.09	127.3	128.97	124.78	124.36	125.92	127.14	123.46	126.08	122	127.68	124.6	125.92
1840	123.08	120.9	124.06	125.45	122.3	124.77	124.09	127.53	121.02	123.37	124.82	125.01	127.82	123.46	127.52	122.45	127.23	128.97	124.7	124.01	125.49	127.15	123.39	125.85	121.74	127.51	124.37	125.88
1830	123.02	120.65	123.96	125.41	122.01	124.19	123.79	127.49	120.74	123.26	124.42	124.72	127.56	122.42	126.95	121.8	127.17	128.97	124.61	123.64	125.07	127.13	123.25	125.61	121.39	127.29	124.09	125.79
1820	122.96	120.41	123.85	125.37	121.69	123.62	123.44	127.45	120.38	123.15	124.03	124.43	127.27	121.42	126.36	121.15	127.11	128.93	124.52	123.26	124.67	127.08	123.02	125.38	120.96	127.01	123.76	125.65
1810	122.9	120.17	123.71	125.34	121.32	123.06	123.02	127.4	119.96	123.02	123.65	124.11	126.93	120.46	125.75	120.49	127.05	128.84	124.43	122.87	124.28	126.96	122.72	125.14	120.43	126.68	123.37	125.43
1800	122.82	119.91	123.53	125.31	120.92	122.52	122.54	127.36	119.46	122.87	123.28	123.78	126.54	119.54	125.12	119.83	127	128.69	124.34	122.47	123.88	126.77	122.34	124.9	119.81	126.27	122.92	125.14
1790	122.7	119.63	123.3	125.28	120.49	122	122	127.29	118.9	122.71	122.9	123.43	126.12	118.67	124.47	119.17	126.94	128.49	124.26	122.07	123.49	126.51	121.86	124.66	119.11	125.79	122.41	124.76
1780	122.55	119.32	123.03	125.25	120.02	121.5	121.39	127.21	118.27	122.53	122.51	123.05	125.65	117.84	123.79	118.51	126.87	128.23	124.15	121.66	123.09	126.17	121.31	124.41	118.33	125.25	121.85	124.31
1770	122.35	118.97	122.7	125.22	119.52	120.99	120.71	127.08	117.6	122.33	122.09	122.65	125.15	117.07	123.09	117.86	126.78	127.93	124.01	121.24	122.68	125.76	120.67	124.16	117.47	124.64	121.23	123.78
1760	122.12	118.6	122.31	125.2	118.99	120.46	119.96	126.91	116.89	122.11	121.67	122.23	124.6	116.34	122.36	117.22	126.64	127.59	123.81	120.82	122.25	125.27	119.96	123.86	116.53	123.96	120.56	123.18
1750	121.85	118.2	121.86	125.18	118.44	119.9	119.14	126.69	116.13	121.86	121.22	121.79	124.02	115.66	121.62	116.58	126.45	127.19	123.57	120.39	121.8	124.72	119.17	123.54	115.53	123.22	119.84	122.51
1740	121.53	117.75	121.34	125.16	117.86	119.31	118.27	126.39	115.35	121.59	120.74	121.33	123.4	114.98	120.86	115.95	126.21	126.75	123.28	119.93	121.32	124.1	118.31	123.17	114.48	122.43	119.07	121.78
1730	121.17	117.24	120.76	125.14	117.26	118.71	117.33	126	114.54	121.3	120.24	120.86	122.73	114.3	120.09	115.34	125.91	126.27	122.94	119.46	120.82	123.41	117.4	122.77	113.38	121.58	118.27	120.98
1720	120.77	116.67	120.12	125.13	116.63	118.09	116.33	125.49	113.75	120.99	119.7	120.36	122.03	113.6	119.3	114.72	125.55	125.74	122.55	118.96	120.29	122.65	116.45	122.34	112.26	120.68	117.47	120.12
1710	120.33	116.04	119.42	125.12	115.98	117.44	115.3	124.88	112.98	120.66	119.14	119.83	121.29	112.9	118.51	114.1	125.13	125.18	122.1	118.45	119.76	121.84	115.47	121.86	111.13	119.76	116.66	119.23
1700	119.85	115.36	118.67	125.11	115.32	116.79	114.26	124.18	112.22	120.3	118.56	119.28	120.52	112.22	117.7	113.47	124.64	124.58	121.6	117.92	119.2	120.99	114.49	121.31	110	118.82	115.85	118.33
1690	119.34	114.63	117.88	125.09	114.64	116.11	113.24	123.41	111.46	119.9	117.94	118.69	119.71	111.55	116.89	112.82	124.11	123.95	121.05	117.34	118.63	120.12	113.53	120.68	108.89	117.87	115.04	117.41
1680	118.79	113.84	117.06	125.03	113.95	115.43	112.22	122.58	110.68	119.46	117.31	118.08	118.89	110.91	116.08	112.15	123.51	123.28	120.44	116.73	118.04	119.22	112.59	119.97	107.8	116.92	114.22	116.49
1670	118.21	113.01	116.23	124.93	113.25	114.73	111.2	121.71	109.92	118.99	116.66	117.44	118.04	110.28	115.28	111.48	122.87	122.58	119.79	116.07	117.44	118.3	111.68	119.23	106.75	115.96	113.4	115.55
1660	117.61	112.15	115.4	124.76	112.53	114.03	110.17	120.8	109.18	118.5	115.99	116.78	117.19	109.66	114.48	110.8	122.17	121.86	119.09	115.36	116.83	117.36	110.77	118.47	105.75	115.01	112.58	114.61
1650	116.97	111.3	114.55	124.55	111.81	113.32	109.14	119.87	108.47	117.97	115.31	116.1	116.39	109.04	113.71	110.12	121.43	121.11	118.35	114.6	116.19	116.41	109.88	117.71	104.8	114.07	111.77	113.67
1640	116.31	110.49	113.69	124.29	111.09	112.6	108.12	118.91	107.79	117.41	114.61	115.4	115.62	108.42	112.97	109.43	120.65	120.33	117.59	113.81	115.52	115.46	109	116.93	103.88	113.13	110.96	112.73
1630	115.63	109.69	112.81	123.96	110.36	111.88	107.12	117.94	107.13	116.83	113.89	114.68	114.87	107.78	112.23	108.73	119.82	119.54	116.82	112.97	114.83	114.52	108.14	116.12	102.98	112.21	110.16	111.79
1620	114.93	108.89	111.94	123.56	109.62	111.15	106.14	116.96	106.47	116.23	113.17	113.95	114.1	107.14	111.52	108.04	118.95	118.73	116.05	112.12	114.12	113.58	107.29	115.27	102.09	111.3	109.37	110.85
1610	114.2	108.08	111.07	123.08	108.89	110.41	105.19	115.97	105.83	115.6	112.44	113.2	113.34	106.5	110.82	107.34	118.05	117.9	115.27	111.25	113.4	112.67	106.47	114.37	101.22	110.4	108.6	109.92
1600	113.47	107.26	110.2	122.53	108.16	109.66	104.26	114.97	105.19	114.96	111.71	112.45	112.57	105.86	110.14	106.65	117.12	117.06	114.47	110.38	112.67	111.77	105.66	113.43	100.37	109.5	107.83	109.01
1590	112.71	106.44	109.35	121.9	107.43	108.9	103.33	113.97	104.56	114.3	110.96	111.68	111.81	105.23	109.49	105.96	116.18	116.2	113.63	109.51	111.94	110.89	104.87	112.46	99.533	108.61	107.09	108.1
1580	111.95	105.63	108.51	121.22	106.71	108.14	102.41	112.97	103.95	113.62	110.22	110.91	111.06	104.61	108.84	105.27	115.25	115.34	112.74	108.65	111.18	110.04	104.08	111.47	98.718	107.72	106.35	107.21
1570	111.17	104.82	107.68	120.46	106	107.37	101.48	111.97	103.36	112.93	109.47	110.13	110.32	103.99	108.21	104.58	114.32	114.48	111.84	107.79	110.41	109.22	103.29	110.49	97.915	106.83	105.64	106.33
1560	110.39	104.01	106.85	119.65	105.29	106.59	100.57	110.97	102.77	112.22	108.72	109.34	109.6	103.37	107.57	103.89	113.38	113.61	110.92	106.93	109.64	108.43	102.49	109.52	97.113	105.95	104.93	105.47
1550	109.6	103.21	106.04	118.77	104.59	105.82	99.669	109.98	102.19	111.49	107.98	108.56	108.89	102.74	106.92	103.2	112.42	112.73	110	106.08	108.86	107.64	101.7	108.57	96.308	105.08	104.22	104.62
1540	108.8	102.42	105.23	117.85	103.91	105.04	98.778	109	101.61	110.74	107.25	107.78	108.19	102.1	106.28	102.51	111.47	111.86	109.07	105.24	108.08	106.84	100.91	107.64	95.501	104.21	103.5	103.77
1530	108.01	101.63	104.44	116.86	103.24	104.27	97.899	108.03	101.02	109.98	106.53	106.99	107.5	101.46	105.64	101.83	110.53	110.99	108.14	104.41	107.31	106.03	100.12	106.71	94.694	103.36	102.78	102.93
1520	107.22	100.86	103.66	115.83	102.58	103.49	97.029	107.08	100.41	109.2	105.82	106.21	106.82	100.81	105.01	101.14	109.62	110.13	107.22	103.6	106.54	105.23	99.338	105.79	93.889	102.52	102.05	102.09
1510	106.44	100.1	102.89	114.76	101.93	102.73	96.166	106.14	99.802	108.42	105.14	105.44	106.14	100.16	104.39	100.46	108.73	109.27	106.33	102.8	105.78	104.44	98.566	104.87	93.088	101.69	101.32	101.26
1500	105.67	99.358	102.14	113.67	101.28	101.97	95.31	105.21	99.187	107.62	104.47	104.68	105.45	99.504	103.78	99.785	107.87	108.42	105.46	102.01	105.02	103.68	97.803	103.97	92.292	100.88	100.59	100.44
1490	104.91	98.629	101.4	112.55	100.63	101.21	94.465	104.29	98.566	106.82	103.82	103.92	104.75	98.846	103.17	99.117	107.05	107.58	104.61	101.23	104.28	102.92	97.05	103.08	91.503	100.09	99.838	99.632
1480	104.14	97.911	100.69	111.42	99.973	100.47	93.631	103.36	97.943	106.01	103.18	103.17	104.04	98.186	102.55	98.457	106.24	106.75	103.79	100.46	103.54	102.16	96.309	102.2	90.721	99.303	99.071	98.834
1470	103.37	97.192	99.997	110.27	99.322	99.729	92.81	102.43	97.318	105.2	102.54	102.43	103.31	97.527	101.92	97.806	105.46	105.93	102.99	99.683	102.82	101.4	95.582	101.35	89.948	98.512	98.286	98.05
1460	102.6	96.472	99.324	109.13	98.674	99.004	92.003	101.5	96.692	104.4	101.91	101.71	102.58	96.868	101.28	97.158	104.68	105.11	102.22	98.912	102.12	100.65	94.87	100.51	89.186	97.72	97.489	97.279
1450	101.83	95.751	98.671	107.99	98.029	98.286	91.207	100.56	96.066	103.59	101.27	101	101.84	96.211	100.63	96.506	103.92	104.29	101.48	98.145	101.42	99.909	94.173	99.684	88.435	96.926	96.688	96.518
1440	101.07	95.031	98.028	106.87	97.388	97.567	90.405	99.62	95.442	102.78	100.64	100.31	101.1	95.557	99.988	95.845	103.16	103.47	100.75	97.384	100.73	99.193	93.487	98.88	87.696	96.135	95.886	95.764
1430	100.3	94.318	97.385	105.78	96.751	96.842	89.582	98.683	94.821	101.98	99.997	99.621	100.36	94.907	99.355	95.178	102.41	102.64	100.02	96.631	100.05	98.497	92.801	98.086	86.971	95.346	95.083	95.012
1420	99.548	93.618	96.738	104.72	96.121	96.112	88.738	97.751	94.203	101.18	99.356	98.935	99.63	94.262	98.731	94.506	101.67	101.83	99.293	95.886	99.382	97.823	92.104	97.295	86.253	94.562	94.282	94.26
1410	98.798	92.934	96.086	103.69	95.499	95.38	87.874	96.824	93.59	100.4	98.715	98.248	98.907	93.622	98.104	93.83	100.95	101.01	98.573	95.152	98.719	97.169	91.398	96.5	85.536	93.782	93.483	93.51
1400	98.057	92.263	95.431	102.69	94.886	94.646	86.994	95.903	92.983	99.638	98.076	97.56	98.193	92.989	97.462	93.152	100.24	100.2	97.86	94.428	98.059	96.526	90.683	95.7	84.816	93.01	92.688	92.763
1390	97.326	91.598	94.775	101.7	94.283	93.913	86.099	94.991	92.383	98.887	97.439	96.875	97.489	92.364	96.803	92.473	99.547	99.401	97.156	93.717	97.387	95.884	89.962	94.9	84.093	92.245	91.898	92.02
1380	96.606	90.93	94.119	100.73	93.686	93.18	85.191	94.089	91.791	98.148	96.805	96.193	96.795	91.742	96.131	91.793	98.848	98.608	96.46	93.015	96.696	95.238	89.237	94.099	83.369	91.49	91.114	91.283
1370	95.899	90.259	93.464	99.786	93.088	92.449	84.278	93.198	91.208	97.423	96.175	95.515	96.114	91.117	95.455	91.113	98.146	97.826	95.776	92.312	95.999	94.589	88.507	93.301	82.646	90.744	90.338	90.553
1360	95.205	89.587	92.811	98.862	92.484	91.721	83.383	92.32	90.634	96.712	95.55	94.843	95.445	90.481	94.776	90.435	97.441	97.054	95.103	91.601	95.308	93.939	87.775	92.505	81.925	90.01	89.571	89.831
1350	94.527	88.914	92.161	97.963	91.873	90.997	82.519	91.456	90.07	96.018	94.932	94.177	94.783	89.834	94.097	89.76	96.736	96.296	94.443	90.886	94.634	93.288	87.041	91.713	81.206	89.287	88.814	89.117
1340	93.864	88.243	91.515	97.09	91.257	90.279	81.685	90.6	89.518	95.34	94.321	93.519	94.126	89.185	93.417	89.088	96.032	95.551	93.797	90.166	93.98	92.638	86.307	90.927	80.49	88.578	88.068	88.405
1330	93.213	87.574	90.874	96.241	90.638	89.566	80.876	89.747	88.978	94.676	93.718	92.869	93.475	88.545	92.738	88.421	95.33	94.82	93.165	89.445	93.34	91.989	85.573	90.147	79.778	87.883	87.331	87.686
1320	92.568	86.908	90.239	95.409	90.017	88.861	80.088	88.891	88.447	94.021	93.123	92.228	92.831	87.917	92.06	87.759	94.631	94.106	92.544	88.723	92.7	91.344	84.841	89.375	79.072	87.202	86.599	86.959
1310	91.923	86.246	89.611	94.587	89.394	88.164	79.316	88.032	87.92	93.377	92.535	91.598	92.195	87.303	91.385	87.104	93.937	93.409	91.925	88	92.052	90.702	84.112	88.611	78.372	86.533	85.869	86.224
1300	91.278	85.588	88.99	93.778	88.77	87.475	78.559	87.172	87.397	92.742	91.948	90.979	91.568	86.7	90.713	86.456	93.248	92.726	91.304	87.279	91.395	90.064	83.387	87.858	77.678	85.866	85.137	85.484
1290	90.635	84.929	88.377	92.978	88.147	86.797	77.817	86.312	86.873	92.11	91.361	90.367	90.949	86.104	90.045	85.815	92.566	92.053	90.682	86.56	90.734	89.428	82.666	87.115	76.986	85.192	84.401	84.74
1280	89.994	84.267	87.764	92.185	87.524	86.128	77.091	85.454	86.345	91.477	90.77	89.755	90.332	85.512	89.382	85.184	91.889	91.383	90.059	85.844	90.068	88.79	81.952	86.379	76.294	84.507	83.663	83.993
1270	89.358	83.603	87.138	91.398	86.904	85.472	76.382	84.599	85.814	90.84	90.171	89.133	89.716	84.924	88.725	84.561	91.212	90.707	89.437	85.132	89.4	88.149	81.244	85.649	75.6	83.811	82.924	83.244
1260	88.726	82.937	86.489	90.619	86.286	84.827	75.69	83.748	85.28	90.198	89.566	88.497	89.103	84.342	88.075	83.949	90.527	90.022	88.817	84.425	88.729	87.506	80.543	84.927	74.907	83.105	82.185	82.493
1250	88.1	82.271	85.814	89.849	85.672	84.195	75.017	82.902	84.745	89.554	88.956	87.852	88.492	83.766	87.432	83.343	89.83	89.326	88.199	83.724	88.056	86.862	79.847	84.215	74.215	82.393	81.446	81.744
1240	87.476	81.606	85.127	89.09	85.063	83.572	74.362	82.063	84.209	88.909	88.342	87.204	87.884	83.198	86.798	82.738	89.123	88.623	87.585	83.03	87.383	86.218	79.152	83.509	73.525	81.68	80.71	81.002
1230	86.851	80.943	84.437	88.335	84.459	82.952	73.715	81.228	83.672	88.263	87.724	86.555	87.274	82.636	86.172	82.129	88.407	87.914	86.975	82.344	86.711	85.575	78.456	82.803	72.837	80.971	79.976	80.269
1220	86.224	80.282	83.75	87.577	83.861	82.328	73.061	80.395	83.136	87.618	87.104	85.904	86.66	82.082	85.548	81.514	87.688	87.199	86.367	81.666	86.039	84.934	77.762	82.088	72.154	80.267	79.247	79.539
1210	85.596	79.624	83.069	86.811	83.269	81.698	72.394	79.558	82.601	86.975	86.483	85.253	86.041	81.528	84.918	80.892	86.971	86.48	85.755	80.996	85.37	84.295	77.069	81.361	71.474	79.566	78.521	78.808
1200	84.968	78.971	82.39	86.04	82.685	81.065	71.716	78.714	82.068	86.333	85.86	84.602	85.42	80.964	84.278	80.265	86.259	85.758	85.132	80.329	84.703	83.659	76.38	80.623	70.8	78.865	77.803	78.06
1190	84.341	78.322	81.71	85.265	82.095	80.429	71.028	77.862	81.537	85.696	85.238	83.952	84.796	80.389	83.63	79.634	85.552	85.033	84.496	79.655	84.041	83.023	75.694	79.875	70.131	78.161	77.096	77.288
1180	83.717	77.679	81.028	84.485	81.486	79.79	70.336	77.002	81.01	85.062	84.616	83.304	84.171	79.805	82.975	78.999	84.851	84.306	83.849	78.963	83.382	82.383	75.013	79.119	69.468	77.454	76.407	76.491
1170	83.096	77.042	80.347	83.694	80.847	79.151	69.643	76.135	80.486	84.426	83.995	82.659	83.541	79.219	82.314	78.362	84.157	83.578	83.192	78.255	82.729	81.738	74.337	78.362	68.813	76.744	75.735	75.693
1160	82.478	76.413	79.673	82.893	80.179	78.511	68.954	75.265	79.966	83.78	83.377	82.016	82.901	78.634	81.648	77.722	83.47	82.851	82.525	77.541	82.082	81.089	73.666	77.614	68.164	76.034	75.082	74.922
1150	81.865	75.791	79.011	82.084	79.497	77.871	68.269	74.39	79.445	83.119	82.762	81.373	82.251	78.053	80.977	77.082	82.791	82.125	81.85	76.831	81.442	80.441	72.993	76.881	67.523	75.325	74.442	74.189
1140	81.257	75.178	78.361	81.273	78.815	77.232	67.589	73.513	78.92	82.447	82.15	80.727	81.594	77.475	80.303	76.44	82.121	81.401	81.168	76.126	80.809	79.8	72.311	76.157	66.884	74.615	73.812	73.477
1130	80.654	74.574	77.725	80.467	78.143	76.594	66.913	72.634	78.384	81.768	81.543	80.083	80.929	76.9	79.626	75.799	81.461	80.68	80.479	75.425	80.18	79.168	71.616	75.427	66.244	73.908	73.191	72.767
1120	80.059	73.978	77.097	79.665	77.485	75.958	66.242	71.754	77.835	81.089	80.94	79.447	80.258	76.328	78.946	75.158	80.807	79.963	79.784	74.73	79.55	78.546	70.91	74.678	65.598	73.202	72.581	72.052
1110	79.47	73.387	76.474	78.868	76.841	75.324	65.578	70.874	77.271	80.416	80.343	78.817	79.582	75.762	78.265	74.519	80.151	79.25	79.085	74.04	78.91	77.931	70.194	73.917	64.943	72.499	71.983	71.333
1100	78.89	72.791	75.855	78.078	76.209	74.694	64.92	69.996	76.694	79.759	79.753	78.196	78.901	75.2	77.583	73.881	79.486	78.542	78.381	73.357	78.26	77.318	69.47	73.155	64.279	71.8	71.393	70.614
1090	78.318	72.185	75.243	77.294	75.585	74.068	64.269	69.12	76.104	79.124	79.168	77.584	78.216	74.643	76.901	73.247	78.813	77.841	77.675	72.681	77.601	76.699	68.738	72.401	63.608	71.106	70.809	69.894
1080	77.755	71.571	74.637	76.519	74.965	73.445	63.625	68.246	75.507	78.508	78.592	76.98	77.528	74.092	76.22	72.616	78.137	77.146	76.966	72.014	76.933	76.071	67.998	71.66	62.935	70.416	70.226	69.176
1070	77.202	70.951	74.039	75.752	74.34	72.828	62.99	67.377	74.907	77.904	78.022	76.383	76.837	73.548	75.54	71.988	77.463	76.459	76.256	71.355	76.259	75.435	67.252	70.929	62.265	69.732	69.647	68.459
1060	76.659	70.324	73.448	74.996	73.701	72.216	62.363	66.513	74.308	77.315	77.453	75.787	76.145	73.006	74.862	71.365	76.796	75.78	75.546	70.705	75.578	74.793	66.5	70.21	61.599	69.053	69.072	67.744
1050	76.127	69.691	72.862	74.249	73.05	71.61	61.745	65.654	73.708	76.739	76.878	75.182	75.452	72.461	74.187	70.748	76.135	75.107	74.836	70.065	74.891	74.146	65.743	69.5	60.938	68.382	68.501	67.031
1040	75.606	69.054	72.276	73.514	72.394	71.009	61.136	64.802	73.104	76.177	76.289	74.557	74.759	71.914	73.515	70.136	75.481	74.434	74.127	69.431	74.199	73.493	64.983	68.79	60.282	67.718	67.934	66.322
1030	75.093	68.413	71.687	72.786	71.738	70.409	60.537	63.957	72.492	75.625	75.681	73.909	74.067	71.365	72.847	69.528	74.834	73.76	73.42	68.796	73.503	72.836	64.219	68.075	59.631	67.062	67.364	65.617
1020	74.585	67.768	71.088	72.061	71.091	69.807	59.948	63.12	71.872	75.075	75.059	73.242	73.376	70.814	72.184	68.919	74.195	73.088	72.715	68.154	72.804	72.175	63.453	67.353	58.986	66.415	66.787	64.916
1010	74.076	67.12	70.48	71.339	70.462	69.202	59.37	62.292	71.244	74.523	74.429	72.564	72.687	70.263	71.526	68.308	73.564	72.417	72.015	67.505	72.101	71.512	62.685	66.625	58.348	65.775	66.196	64.221
1000	73.561	66.47	69.863	70.621	69.853	68.595	58.801	61.474	70.613	73.968	73.8	71.888	72.001	69.711	70.874	67.694	72.942	71.748	71.318	66.85	71.397	70.846	61.916	65.893	57.717	65.136	65.592	63.532
990	73.034	65.819	69.238	69.909	69.257	67.988	58.236	60.666	69.984	73.411	73.182	71.221	71.318	69.159	70.228	67.078	72.33	71.083	70.626	66.199	70.691	70.178	61.147	65.158	57.093	64.489	64.976	62.849
980	72.492	65.166	68.606	69.202	68.664	67.38	57.672	59.868	69.36	72.853	72.577	70.568	70.64	68.604	69.589	66.461	71.726	70.421	69.94	65.561	69.984	69.51	60.379	64.42	56.477	63.832	64.348	62.173
970	71.934	64.513	67.969	68.5	68.07	66.772	57.11	59.082	68.743	72.294	71.98	69.927	69.966	68.042	68.957	65.844	71.125	69.763	69.26	64.938	69.278	68.841	59.612	63.681	55.87	63.166	63.71	61.504
960	71.362	63.861	67.326	67.798	67.477	66.164	56.55	58.308	68.132	71.731	71.387	69.3	69.297	67.471	68.332	65.227	70.524	69.11	68.587	64.33	68.572	68.172	58.847	62.946	55.271	62.492	63.061	60.843
950	70.777	63.209	66.684	67.093	66.884	65.558	55.993	57.547	67.527	71.16	70.796	68.685	68.634	66.891	67.71	64.611	69.918	68.462	67.921	63.732	67.867	67.505	58.085	62.221	54.681	61.81	62.402	60.185
940	70.179	62.559	66.048	66.386	66.295	64.952	55.436	56.799	66.925	70.58	70.209	68.084	67.978	66.303	67.086	63.996	69.304	67.82	67.264	63.14	67.165	66.839	57.327	61.505	54.1	61.123	61.734	59.527
930	69.569	61.91	65.42	65.679	65.707	64.349	54.87	56.064	66.322	69.992	69.625	67.495	67.328	65.708	66.461	63.382	68.683	67.185	66.615	62.55	66.465	66.181	56.572	60.8	53.529	60.429	61.058	58.867
920	68.947	61.265	64.805	64.971	65.123	63.748	54.289	55.344	65.715	69.395	69.047	66.905	66.687	65.107	65.836	62.77	68.056	66.556	65.975	61.957	65.768	65.535	55.822	60.106	52.967	59.729	60.375	58.208
910	68.313	60.622	64.199	64.264	64.542	63.15	53.69	54.638	65.099	68.792	68.474	66.307	66.053	64.5	65.212	62.161	67.423	65.931	65.346	61.361	65.075	64.903	55.078	59.422	52.408	59.025	59.691	57.549
900	67.67	59.983	63.6	63.558	63.965	62.555	53.079	53.947	64.472	68.182	67.906	65.698	65.428	63.887	64.588	61.555	66.785	65.306	64.726	60.762	64.387	64.275	54.34	58.751	51.848	58.316	59.015	56.891
890	67.017	59.348	63.009	62.853	63.393	61.963	52.459	53.271	63.836	67.567	67.344	65.079	64.811	63.268	63.966	60.952	66.142	64.678	64.117	60.162	63.703	63.631	53.608	58.087	51.281	57.604	58.353	56.235
880	66.355	58.718	62.425	62.151	62.825	61.376	51.836	52.611	63.191	66.946	66.786	64.456	64.199	62.646	63.346	60.354	65.495	64.049	63.52	59.561	63.026	62.96	52.883	57.423	50.706	56.888	57.705	55.581
870	65.685	58.093	61.85	61.452	62.263	60.793	51.212	51.968	62.539	66.321	66.223	63.833	63.584	62.019	62.728	59.759	64.844	63.419	62.932	58.959	62.354	62.278	52.166	56.748	50.122	56.17	57.067	54.93
860	65.008	57.474	61.284	60.757	61.706	60.213	50.59	51.34	61.879	65.692	65.647	63.207	62.96	61.388	62.113	59.169	64.191	62.789	62.341	58.356	61.689	61.604	51.457	56.056	49.531	55.451	56.424	54.282
850	64.323	56.861	60.727	60.065	61.152	59.633	49.975	50.729	61.212	65.06	65.058	62.581	62.325	60.755	61.501	58.585	63.535	62.16	61.729	57.754	61.031	60.944	50.757	55.348	48.933	54.736	55.766	53.637
840	63.636	56.254	60.18	59.378	60.59	59.041	49.367	50.135	60.543	64.424	64.457	61.954	61.679	60.119	60.893	58.006	62.878	61.532	61.089	57.152	60.381	60.3	50.066	54.628	48.328	54.03	55.093	52.996
830	62.952	55.651	59.641	58.696	60.009	58.435	48.764	49.558	59.877	63.787	63.846	61.327	61.024	59.48	60.288	57.424	62.219	60.904	60.422	56.552	59.738	59.666	49.384	53.902	47.718	53.333	54.407	52.36
820	62.274	55.035	59.101	58.02	59.406	57.816	48.157	48.998	59.216	63.147	63.225	60.7	60.361	58.84	59.688	56.829	61.559	60.279	59.731	55.952	59.104	59.038	48.713	53.172	47.101	52.642	53.709	51.728
810	61.602	54.396	58.556	57.35	58.782	57.184	47.538	48.455	58.562	62.502	62.594	60.074	59.689	58.199	59.091	56.219	60.899	59.655	59.016	55.354	58.479	58.412	48.052	52.441	46.48	51.952	53	51.101
800	60.936	53.733	58.002	56.686	58.144	56.54	46.907	47.924	57.914	61.856	61.954	59.449	59.009	57.558	58.489	55.594	60.24	59.035	58.278	54.759	57.864	57.785	47.402	51.707	45.853	51.268	52.279	50.474
790	60.277	53.047	57.439	56.027	57.497	55.885	46.266	47.397	57.273	61.211	61.305	58.825	58.322	56.916	57.873	54.961	59.581	58.415	57.518	54.166	57.258	57.154	46.763	50.972	45.223	50.593	51.551	49.843
780	59.626	52.341	56.868	55.368	56.84	55.219	45.614	46.871	56.639	60.566	60.649	58.204	57.629	56.275	57.244	54.324	58.924	57.789	56.737	53.576	56.661	56.518	46.136	50.235	44.587	49.928	50.82	49.208
770	58.98	51.615	56.29	54.706	56.175	54.542	44.953	46.342	56.012	59.922	59.987	57.586	56.936	55.634	56.601	53.687	58.269	57.15	55.935	52.988	56.076	55.878	45.52	49.497	43.949	49.273	50.095	48.571
760	58.337	50.879	55.705	54.042	55.501	53.856	44.283	45.812	55.394	59.275	59.324	56.97	56.247	54.995	55.946	53.055	57.615	56.497	55.121	52.402	55.501	55.236	44.917	48.759	43.307	48.629	49.387	47.93
750	57.692	50.153	55.114	53.373	54.818	53.161	43.605	45.281	54.784	58.622	58.666	56.358	55.563	54.357	55.28	52.431	56.965	55.835	54.304	51.809	54.936	54.592	44.326	48.021	42.662	47.995	48.702	47.288
740	57.047	49.455	54.517	52.694	54.128	52.456	42.918	44.749	54.179	57.96	58.012	55.75	54.884	53.722	54.602	51.816	56.318	55.17	53.49	51.202	54.383	53.945	43.747	47.284	42.014	47.371	48.038	46.644
730	56.401	48.795	53.915	52.005	53.432	51.743	42.223	44.217	53.58	57.292	57.359	55.146	54.211	53.089	53.914	51.209	55.675	54.501	52.677	50.58	53.841	53.297	43.182	46.548	41.365	46.759	47.397	45.999
720	55.756	48.172	53.307	51.306	52.729	51.023	41.524	43.684	52.989	56.619	56.702	54.547	53.544	52.459	53.216	50.609	55.035	53.83	51.867	49.943	53.304	52.653	42.629	45.814	40.714	46.159	46.777	45.353
710	55.11	47.58	52.695	50.6	52.02	50.295	40.828	43.151	52.407	55.94	56.04	53.95	52.883	51.832	52.508	50.011	54.398	53.156	51.06	49.293	52.76	52.018	42.09	45.083	40.062	45.57	46.18	44.707
700	54.457	47.009	52.079	49.886	51.306	49.561	40.144	42.618	51.832	55.257	55.374	53.351	52.229	51.21	51.791	49.405	53.757	52.479	50.257	48.63	52.202	51.392	41.564	44.354	39.408	44.993	45.605	44.06
690	53.797	46.453	51.459	49.165	50.588	48.822	39.476	42.085	51.258	54.57	54.705	52.747	51.583	50.591	51.065	48.785	53.111	51.801	49.461	47.955	51.626	50.768	41.052	43.628	38.755	44.428	45.052	43.414
680	53.129	45.907	50.836	48.437	49.866	48.085	38.824	41.552	50.679	53.88	54.033	52.139	50.944	49.977	50.337	48.147	52.461	51.121	48.679	47.268	51.034	50.14	40.553	42.906	38.101	43.876	44.522	42.768
670	52.454	45.369	50.209	47.702	49.141	47.359	38.188	41.016	50.089	53.187	53.359	51.528	50.313	49.368	49.61	47.496	51.808	50.441	47.913	46.569	50.426	49.504	40.068	42.188	37.448	43.336	44.003	42.123
660	51.774	44.836	49.581	46.962	48.413	46.648	37.568	40.473	49.487	52.493	52.684	50.914	49.69	48.764	48.891	46.839	51.152	49.76	47.164	45.86	49.803	48.859	39.597	41.475	36.795	42.809	43.486	41.479
650	51.089	44.303	48.951	46.217	47.684	45.95	36.964	39.916	48.875	51.796	52.008	50.299	49.072	48.166	48.185	46.183	50.493	49.079	46.43	45.141	49.165	48.206	39.14	40.766	36.143	42.294	42.962	40.837
640	50.399	43.764	48.319	45.468	46.952	45.257	36.376	39.342	48.252	51.099	51.331	49.681	48.451	47.574	47.493	45.531	49.826	48.398	45.713	44.411	48.513	47.545	38.696	40.063	35.493	41.793	42.43	40.197
630	49.707	43.216	47.686	44.714	46.22	44.571	35.805	38.748	47.62	50.401	50.654	49.062	47.819	46.987	46.815	44.882	49.147	47.719	45.013	43.674	47.847	46.878	38.267	39.365	34.845	41.304	41.89	39.559
620	49.017	42.66	47.052	43.957	45.488	43.891	35.249	38.137	46.979	49.704	49.977	48.442	47.167	46.401	46.151	44.237	48.458	47.041	44.33	42.935	47.168	46.204	37.851	38.674	34.198	40.828	41.343	38.924
610	48.334	42.096	46.418	43.197	44.756	43.217	34.701	37.508	46.33	49.006	49.301	47.821	46.497	45.812	45.5	43.594	47.758	46.364	43.665	42.197	46.476	45.525	37.448	37.988	33.554	40.365	40.789	38.292
600	47.659	41.525	45.785	42.434	44.025	42.552	34.148	36.863	45.672	48.303	48.627	47.199	45.813	45.214	44.864	42.95	47.049	45.69	43.011	41.462	45.771	44.84	37.06	37.31	32.913	39.911	40.229	37.663
590	46.992	40.947	45.152	41.67	43.295	41.894	33.581	36.2	45.007	47.593	47.954	46.578	45.12	44.604	44.243	42.3	46.331	45.018	42.357	40.73	45.055	44.151	36.682	36.638	32.275	39.46	39.663	37.038
580	46.332	40.363	44.52	40.903	42.567	41.244	32.999	35.522	44.335	46.875	47.283	45.955	44.423	43.982	43.637	41.646	45.605	44.35	41.692	40	44.327	43.457	36.304	35.974	31.64	39.012	39.091	36.416
570	45.681	39.772	43.889	40.136	41.841	40.603	32.404	34.827	43.656	46.15	46.616	45.324	43.727	43.349	43.041	40.986	44.871	43.684	41.016	39.274	43.589	42.759	35.92	35.317	31.009	38.567	38.513	35.799
560	45.039	39.175	43.253	39.369	41.118	39.971	31.797	34.116	42.972	45.419	45.951	44.684	43.035	42.706	42.444	40.322	44.129	43.02	40.331	38.552	42.846	42.057	35.523	34.668	30.382	38.126	37.93	35.185
550	44.403	38.572	42.604	38.602	40.399	39.348	31.18	33.395	42.282	44.683	45.29	44.036	42.347	42.053	41.835	39.655	43.381	42.351	39.637	37.834	42.103	41.353	35.111	34.028	29.759	37.686	37.341	34.577
540	43.763	37.964	41.937	37.837	39.683	38.734	30.559	32.669	41.587	43.942	44.633	43.38	41.662	41.39	41.213	38.985	42.627	41.676	38.935	37.121	41.36	40.645	34.683	33.395	29.141	37.243	36.748	33.973
530	43.114	37.35	41.254	37.08	38.972	38.128	29.936	31.949	40.887	43.197	43.98	42.718	40.982	40.718	40.578	38.312	41.868	40.996	38.23	36.413	40.619	39.936	34.24	32.771	28.528	36.794	36.15	33.374
520	42.455	36.732	40.555	36.335	38.266	37.524	29.315	31.24	40.186	42.448	43.332	42.049	40.307	40.038	39.932	37.636	41.11	40.312	37.526	35.712	39.879	39.225	33.781	32.15	27.919	36.337	35.547	32.781
510	41.787	36.11	39.842	35.602	37.564	36.912	28.702	30.547	39.49	41.696	42.681	41.373	39.636	39.348	39.282	36.959	40.358	39.624	36.826	35.025	39.141	38.512	33.309	31.528	27.316	35.868	34.941	32.193
500	41.111	35.484	39.114	34.881	36.869	36.284	28.108	29.87	38.807	40.941	42.02	40.692	38.971	38.652	38.63	36.279	39.611	38.933	36.13	34.354	38.405	37.799	32.821	30.906	26.718	35.384	34.331	31.611
490	40.428	34.854	38.373	34.172	36.179	35.637	27.542	29.208	38.148	40.185	41.338	40.006	38.311	37.947	37.978	35.599	38.87	38.238	35.436	33.705	37.671	37.086	32.319	30.283	26.126	34.884	33.717	31.034
480	39.739	34.22	37.618	33.475	35.496	34.975	27.008	28.563	37.518	39.427	40.629	39.314	37.651	37.236	37.325	34.918	38.136	37.541	34.746	33.082	36.941	36.372	31.802	29.66	25.54	34.37	33.101	30.464
470	39.043	33.584	36.856	32.789	34.82	34.304	26.504	27.933	36.912	38.668	39.904	38.618	36.987	36.518	36.666	34.236	37.409	36.842	34.061	32.485	36.214	35.659	31.271	29.038	24.96	33.84	32.481	29.9
460	38.341	32.945	36.102	32.11	34.151	33.634	26.024	27.319	36.313	37.913	39.175	37.915	36.321	35.794	35.996	33.555	36.688	36.141	33.379	31.912	35.491	34.947	30.726	28.416	24.387	33.297	31.859	29.341
450	37.634	32.304	35.365	31.435	33.49	32.967	25.557	26.722	35.711	37.167	38.446	37.201	35.653	35.064	35.317	32.874	35.975	35.438	32.703	31.356	34.772	34.236	30.167	27.797	23.828	32.739	31.235	28.783
440	36.922	31.661	34.648	30.763	32.836	32.303	25.09	26.141	35.104	36.432	37.716	36.473	34.99	34.33	34.628	32.193	35.271	34.734	32.031	30.816	34.06	33.527	29.594	27.186	23.29	32.17	30.609	28.222
430	36.205	31.017	33.947	30.095	32.19	31.636	24.614	25.577	34.494	35.708	36.98	35.732	34.335	33.597	33.931	31.513	34.574	34.03	31.365	30.293	33.36	32.821	29.008	26.585	22.779	31.595	29.982	27.658
420	35.484	30.371	33.247	29.431	31.553	30.962	24.127	25.029	33.879	34.993	36.233	34.98	33.689	32.869	33.225	30.835	33.886	33.325	30.704	29.786	32.677	32.116	28.409	25.996	22.294	31.017	29.353	27.091
410	34.76	29.724	32.539	28.773	30.923	30.282	23.632	24.498	33.249	34.28	35.476	34.217	33.049	32.148	32.511	30.159	33.207	32.62	30.049	29.285	32.009	31.415	27.797	25.418	21.835	30.436	28.727	26.522
400	34.033	29.077	31.818	28.12	30.294	29.597	23.131	23.983	32.597	33.568	34.71	33.443	32.409	31.433	31.79	29.485	32.537	31.916	29.395	28.781	31.356	30.716	27.173	24.852	21.402	29.851	28.109	25.95
390	33.303	28.43	31.091	27.472	29.658	28.906	22.63	23.486	31.926	32.853	33.936	32.659	31.767	30.725	31.062	28.813	31.877	31.212	28.739	28.261	30.718	30.022	26.537	24.296	20.994	29.259	27.502	25.376
380	32.571	27.782	30.367	26.829	29.011	28.211	22.133	23.005	31.241	32.131	33.154	31.866	31.125	30.023	30.327	28.144	31.227	30.51	28.079	27.718	30.085	29.331	25.889	23.752	20.612	28.656	26.908	24.801
370	31.837	27.135	29.653	26.193	28.354	27.512	21.645	22.54	30.546	31.403	32.366	31.066	30.482	29.329	29.586	27.478	30.587	29.809	27.417	27.157	29.445	28.645	25.229	23.219	20.254	28.039	26.333	24.224
360	31.102	26.489	28.951	25.563	27.688	26.809	21.174	22.092	29.843	30.669	31.571	30.266	29.837	28.642	28.839	26.816	29.957	29.11	26.752	26.584	28.792	27.963	24.559	22.697	19.923	27.41	25.777	23.646
350	30.367	25.844	28.26	24.938	27.014	26.102	20.732	21.661	29.131	29.93	30.769	29.475	29.179	27.964	28.087	26.157	29.337	28.413	26.086	26.006	28.126	27.286	23.878	22.187	19.615	26.769	25.235	23.066
340	29.631	25.2	27.57	24.321	26.331	25.392	20.329	21.246	28.415	29.187	29.963	28.698	28.499	27.293	27.329	25.503	28.729	27.718	25.418	25.435	27.448	26.614	23.186	21.688	19.333	26.118	24.703	22.49
330	28.895	24.558	26.872	23.709	25.641	24.679	19.961	20.847	27.699	28.439	29.153	27.939	27.79	26.63	26.567	24.852	28.131	27.026	24.748	24.875	26.765	25.948	22.485	21.2	19.074	25.463	24.18	21.922
320	28.16	23.918	26.16	23.106	24.943	23.963	19.619	20.464	26.986	27.688	28.347	27.202	27.056	25.972	25.803	24.206	27.544	26.337	24.078	24.332	26.086	25.286	21.774	20.724	18.84	24.818	23.666	21.363
310	27.426	23.28	25.432	22.517	24.239	23.246	19.291	20.092	26.276	26.934	27.546	26.482	26.303	25.313	25.04	23.565	26.969	25.652	23.407	23.809	25.416	24.623	21.055	20.259	18.628	24.193	23.162	20.814
300	26.694	22.645	24.688	21.945	23.528	22.527	18.971	19.728	25.569	26.183	26.752	25.764	25.533	24.654	24.285	22.929	26.405	24.97	22.735	23.304	24.755	23.948	20.327	19.807	18.44	23.588	22.669	20.273
290	25.963	22.013	23.929	21.39	22.81	21.807	18.65	19.369	24.865	25.439	25.965	25.04	24.748	23.994	23.536	22.298	25.852	24.293	22.064	22.816	24.104	23.259	19.591	19.371	18.269	23.001	22.191	19.741
280	25.232	21.383	23.156	20.851	22.086	21.093	18.319	19.016	24.164	24.703	25.185	24.307	23.948	23.334	22.795	21.673	25.305	23.619	21.392	22.335	23.462	22.558	18.855	18.956	18.105	22.433	21.733	19.219
270	24.497	20.757	22.374	20.329	21.358	20.387	17.976	18.663	23.468	23.975	24.413	23.566	23.142	22.675	22.055	21.054	24.761	22.95	20.721	21.854	22.83	21.845	18.139	18.562	17.94	21.884	21.295	18.705
260	23.755	20.134	21.591	19.824	20.631	19.682	17.626	18.306	22.776	23.249	23.648	22.82	22.339	22.013	21.314	20.44	24.209	22.286	20.05	21.371	22.207	21.12	17.461	18.188	17.768	21.353	20.877	18.201
250	23.006	19.515	20.82	19.335	19.909	18.977	17.273	17.945	22.089	22.516	22.891	22.082	21.546	21.346	20.571	19.833	23.641	21.626	19.381	20.888	21.593	20.384	16.829	17.834	17.587	20.842	20.478	17.705
