# Supplementary material for: Eye position affects flight altitude in visual approach to landing independent of level of expertise of pilot
Source: PLoS One. 2018 May 24;13(5):e0197585. doi: 10.1371/journal.pone.0197585 (PMC5967751; doi:10.1371/journal.pone.0197585)
Supplement: S1 Dataset — (ZIP) [file pone.0197585.s001.zip › S1 Dataset/participant12_novice.txt]

distance	trial1_increase	trial2_increase	trial3_increase	trial4_increase	trial1_decrease	trial2_decrease	trial3_decrease	trial4_decrease	trial1_control	trial2_control	trial3_control	trial4_control	trial5_control	trial6_control	trial7_control	trial8_control	trial9_control	trial10_control	trial11_control	trial12_control	trial13_control	trial14_control	trial15_control	trial16_control	trial17_control	trial18_control	trial19_control	trial20_control
2000	125.87	131.36	128.62	124.35	124.96	123.44	124.35	125.57	127.7	131.66	128.31	127.09	124.96	122.83	122.22	124.04	128.01	125.26	124.04	121.91	122.83	129.84	122.83	131.36	123.74	123.74	124.96	121.61
1990	125.88	131.36	128.62	124.35	124.96	123.44	124.35	125.57	127.71	131.67	128.32	127.1	124.96	122.83	122.22	124.05	128.01	125.27	124.05	121.91	122.83	129.84	122.83	131.36	123.74	123.74	124.96	121.61
1980	125.88	131.37	128.62	124.36	124.97	123.44	124.36	125.58	127.71	131.67	128.32	127.1	124.97	122.83	122.22	124.05	128.01	125.27	124.05	121.92	122.83	129.84	122.83	131.37	123.75	123.75	124.97	121.61
1970	125.88	131.37	128.63	124.36	124.97	123.44	124.36	125.58	127.71	131.67	128.32	127.1	124.97	122.84	122.23	124.05	128.02	125.27	124.05	121.92	122.84	129.85	122.84	131.37	123.75	123.75	124.97	121.62
1960	125.89	131.37	128.63	124.36	124.97	123.45	124.36	125.58	127.71	131.68	128.32	127.11	124.97	122.84	122.23	124.06	128.02	125.28	124.06	121.92	122.84	129.85	122.84	131.37	123.75	123.75	124.97	121.62
1950	125.89	131.38	128.63	124.37	124.97	123.45	124.37	125.58	127.72	131.68	128.32	127.1	124.97	122.84	122.23	124.06	128.02	125.28	124.06	121.93	122.84	129.85	122.84	131.38	123.76	123.76	124.97	121.62
1940	125.89	131.38	128.64	124.37	124.98	123.45	124.37	125.59	127.72	131.63	128.27	127.05	124.96	122.78	122.17	124.06	128.03	125.28	124.06	121.91	122.84	129.85	122.84	131.38	123.76	123.76	124.98	121.63
1930	125.9	131.38	128.64	124.37	124.98	123.46	124.37	125.59	127.72	131.5	128.11	126.88	124.91	122.61	121.99	124.07	128.03	125.29	124.07	121.88	122.85	129.86	122.85	131.38	123.76	123.76	124.98	121.63
1920	125.9	131.38	128.64	124.37	124.98	123.46	124.37	125.59	127.71	131.29	127.87	126.59	124.81	122.35	121.68	124.07	128.03	125.29	124.07	121.85	122.85	129.86	122.85	131.39	123.77	123.77	124.98	121.63
1910	125.9	131.36	128.65	124.38	124.99	123.46	124.38	125.6	127.66	131.05	127.56	126.19	124.62	122.06	121.25	124.07	128.04	125.29	124.07	121.82	122.85	129.86	122.85	131.39	123.77	123.77	124.99	121.64
1900	125.91	131.27	128.65	124.38	124.99	123.47	124.38	125.6	127.59	130.82	127.19	125.67	124.35	121.78	120.7	124.08	128.04	125.3	124.08	121.79	122.86	129.87	122.85	131.39	123.77	123.77	124.99	121.64
1890	125.91	131.11	128.65	124.39	124.99	123.47	124.39	125.6	127.51	130.59	126.77	125.06	123.98	121.52	120.07	124.08	128.04	125.3	124.08	121.76	122.86	129.87	122.84	131.4	123.78	123.78	125	121.64
1880	125.91	130.9	128.65	124.39	125	123.45	124.39	125.61	127.43	130.37	126.3	124.34	123.54	121.26	119.43	124.08	128.03	125.3	124.08	121.73	122.87	129.86	122.81	131.4	123.78	123.78	125	121.65
1870	125.92	130.65	128.64	124.39	125	123.42	124.39	125.61	127.35	130.16	125.8	123.53	123.08	121.01	118.8	124.09	127.98	125.31	124.09	121.7	122.87	129.82	122.77	131.4	123.78	123.78	125	121.65
1860	125.92	130.38	128.58	124.4	125	123.38	124.36	125.62	127.28	129.96	125.25	122.7	122.63	120.76	118.2	124.09	127.91	125.31	124.09	121.67	122.87	129.71	122.73	131.41	123.79	123.79	125.01	121.65
1850	125.92	130.09	128.46	124.4	124.99	123.3	124.24	125.62	127.21	129.76	124.68	121.88	122.19	120.53	117.62	124.09	127.8	125.31	124.09	121.65	122.88	129.53	122.69	131.41	123.79	123.79	125.01	121.66
1840	125.93	129.75	128.28	124.4	124.95	123.21	124	125.62	127.14	129.57	124.1	121.1	121.77	120.3	117.05	124.08	127.66	125.32	124.1	121.62	122.88	129.28	122.66	131.41	123.79	123.79	125.01	121.66
1830	125.93	129.35	128.05	124.41	124.88	123.09	123.66	125.63	127.07	129.38	123.52	120.34	121.36	120.09	116.51	124.04	127.47	125.32	124.1	121.6	122.88	128.97	122.62	131.4	123.8	123.8	125.02	121.66
1820	125.93	128.91	127.76	124.41	124.78	122.96	123.22	125.63	127.01	129.21	122.93	119.61	120.97	119.88	115.98	123.99	127.21	125.32	124.1	121.58	122.88	128.6	122.59	131.31	123.8	123.8	125.02	121.67
1810	125.93	128.41	127.45	124.38	124.66	122.8	122.7	125.63	126.95	129.03	122.35	118.9	120.59	119.69	115.49	123.91	126.89	125.33	124.07	121.56	122.89	128.16	122.56	131.13	123.8	123.78	125.02	121.67
1800	125.94	127.86	127.1	124.31	124.5	122.62	122.1	125.6	126.89	128.84	121.76	118.23	120.23	119.51	115.01	123.81	126.5	125.33	124.02	121.54	122.89	127.66	122.53	130.84	123.8	123.72	125.02	121.67
1790	125.94	127.26	126.73	124.16	124.31	122.43	121.44	125.51	126.83	128.62	121.18	117.59	119.89	119.34	114.57	123.69	126.05	125.33	123.92	121.52	122.89	127.1	122.5	130.41	123.81	123.59	125.02	121.67
1780	125.94	126.62	126.32	123.95	124.1	122.22	120.74	125.32	126.78	128.38	120.62	116.99	119.57	119.18	114.15	123.55	125.54	125.33	123.79	121.5	122.88	126.49	122.47	129.85	123.81	123.35	125.02	121.65
1770	125.94	125.92	125.89	123.67	123.85	121.98	120.01	125.04	126.73	128.11	120.08	116.42	119.26	119.04	113.76	123.38	124.98	125.31	123.62	121.49	122.83	125.83	122.44	129.16	123.8	123.01	125	121.57
1760	125.94	125.18	125.43	123.31	123.57	121.73	119.26	124.69	126.68	127.82	119.57	115.89	118.98	118.91	113.4	123.18	124.35	125.24	123.42	121.48	122.69	125.11	122.41	128.38	123.76	122.58	124.92	121.43
1750	125.93	124.39	124.95	122.86	123.25	121.45	118.49	124.28	126.6	127.5	119.1	115.39	118.72	118.79	113.07	122.95	123.66	125.06	123.18	121.46	122.45	124.35	122.39	127.49	123.7	122.08	124.75	121.21
1740	125.9	123.56	124.45	122.31	122.91	121.15	117.7	123.82	126.5	127.15	118.66	114.91	118.49	118.69	112.77	122.68	122.91	124.78	122.91	121.45	122.12	123.56	122.36	126.51	123.6	121.51	124.48	120.93
1730	125.85	122.7	123.94	121.65	122.53	120.83	116.93	123.31	126.35	126.77	118.25	114.44	118.27	118.6	112.5	122.38	122.11	124.4	122.61	121.44	121.68	122.75	122.34	125.45	123.47	120.88	124.13	120.59
1720	125.76	121.8	123.42	120.92	122.13	120.48	116.18	122.76	126.17	126.37	117.88	113.97	118.08	118.53	112.26	122.05	121.26	123.91	122.27	121.44	121.13	121.91	122.32	124.34	123.31	120.19	123.72	120.2
1710	125.65	120.87	122.9	120.13	121.71	120.12	115.46	122.14	125.94	125.94	117.53	113.49	117.91	118.47	112.06	121.69	120.36	123.34	121.91	121.43	120.49	121.05	122.3	123.2	123.11	119.45	123.27	119.76
1700	125.51	119.91	122.39	119.27	121.26	119.75	114.76	121.48	125.68	125.48	117.21	113.01	117.76	118.41	111.89	121.31	119.41	122.7	121.51	121.41	119.79	120.17	122.29	122.07	122.86	118.66	122.78	119.27
1690	125.36	118.93	121.86	118.36	120.79	119.36	114.04	120.77	125.38	125	116.9	112.54	117.64	118.31	111.75	120.9	118.44	122.01	121.09	121.37	119.05	119.29	122.26	120.95	122.54	117.85	122.24	118.75
1680	125.2	117.96	121.3	117.42	120.29	118.95	113.31	120.05	125.04	124.5	116.61	112.06	117.53	118.13	111.62	120.46	117.45	121.26	120.65	121.29	118.26	118.42	122.2	119.83	122.17	117.02	121.65	118.18
1670	125.03	117	120.66	116.49	119.77	118.53	112.56	119.3	124.65	123.98	116.35	111.58	117.43	117.87	111.45	120	116.46	120.46	120.18	121.15	117.42	117.58	122.08	118.74	121.73	116.19	121.02	117.6
1660	124.85	116.06	119.94	115.56	119.22	118.1	111.83	118.53	124.23	123.44	116.11	111.1	117.33	117.53	111.17	119.52	115.49	119.59	119.69	120.96	116.53	116.75	121.89	117.65	121.23	115.36	120.34	117.02
1650	124.65	115.15	119.13	114.64	118.64	117.66	111.1	117.74	123.76	122.89	115.9	110.63	117.22	117.11	110.81	119.01	114.54	118.66	119.18	120.73	115.63	115.94	121.64	116.59	120.67	114.54	119.63	116.47
1640	124.45	114.25	118.27	113.72	118.03	117.19	110.4	116.94	123.26	122.32	115.7	110.17	117.1	116.6	110.41	118.47	113.6	117.68	118.65	120.44	114.72	115.13	121.32	115.55	120.06	113.71	118.9	115.93
1630	124.23	113.37	117.36	112.82	117.4	116.72	109.71	116.13	122.73	121.74	115.53	109.7	116.98	116.02	110	117.91	112.69	116.67	118.1	120.11	113.82	114.32	120.96	114.52	119.4	112.9	118.15	115.42
1620	123.98	112.48	116.44	111.92	116.74	116.23	109.04	115.33	122.16	121.15	115.37	109.24	116.85	115.37	109.57	117.33	111.79	115.66	117.54	119.73	112.92	113.49	120.55	113.5	118.68	112.09	117.41	114.91
1610	123.71	111.59	115.49	111.04	116.06	115.73	108.39	114.53	121.6	120.55	115.22	108.78	116.72	114.65	109.1	116.73	110.93	114.68	116.97	119.31	111.99	112.67	120.1	112.49	117.92	111.3	116.66	114.4
1600	123.42	110.71	114.51	110.18	115.36	115.22	107.71	113.74	121.06	119.94	115.06	108.3	116.58	113.88	108.59	116.1	110.08	113.75	116.38	118.86	111.04	111.87	119.61	111.48	117.13	110.52	115.89	113.89
1590	123.1	109.83	113.53	109.33	114.64	114.7	107.02	112.96	120.53	119.32	114.89	107.8	116.44	113.07	108.05	115.45	109.26	112.86	115.78	118.38	110.07	111.08	119.08	110.46	116.31	109.76	115.08	113.39
1580	122.74	108.95	112.55	108.51	113.9	114.17	106.29	112.19	120	118.7	114.7	107.3	116.29	112.23	107.47	114.77	108.46	112.01	115.18	117.87	109.1	110.31	118.51	109.46	115.49	109.01	114.24	112.9
1570	122.37	108.08	111.6	107.7	113.15	113.62	105.56	111.43	119.45	118.08	114.5	106.78	116.14	111.36	106.87	114.08	107.66	111.18	114.57	117.33	108.15	109.54	117.91	108.46	114.68	108.28	113.38	112.42
1560	121.97	107.22	110.7	106.9	112.39	113.04	104.81	110.68	118.9	117.45	114.26	106.25	115.99	110.46	106.23	113.37	106.87	110.36	113.96	116.72	107.2	108.76	117.28	107.47	113.87	107.57	112.51	111.93
1550	121.54	106.37	109.83	106.1	111.61	112.45	104.05	109.95	118.34	116.83	113.99	105.69	115.84	109.56	105.57	112.64	106.09	109.54	113.33	116.05	106.26	107.98	116.63	106.49	113.03	106.86	111.62	111.46
1540	121.1	105.54	108.99	105.27	110.83	111.82	103.29	109.22	117.77	116.21	113.67	105.11	115.67	108.67	104.88	111.9	105.33	108.74	112.67	115.32	105.3	107.19	115.98	105.52	112.16	106.15	110.74	110.98
1530	120.64	104.72	108.15	104.43	110.05	111.18	102.52	108.5	117.2	115.58	113.28	104.5	115.45	107.77	104.17	111.15	104.58	107.93	111.97	114.52	104.33	106.4	115.31	104.57	111.27	105.44	109.84	110.5
1520	120.16	103.91	107.3	103.58	109.26	110.51	101.75	107.79	116.63	114.96	112.84	103.87	115.17	106.87	103.43	110.39	103.84	107.12	111.26	113.68	103.35	105.61	114.64	103.64	110.39	104.72	108.95	110.02
1510	119.66	103.12	106.44	102.71	108.46	109.81	100.99	107.07	116.06	114.32	112.33	103.2	114.84	105.96	102.68	109.62	103.12	106.29	110.51	112.77	102.37	104.83	113.97	102.72	109.52	104	108.05	109.55
1500	119.14	102.35	105.59	101.83	107.67	109.09	100.25	106.34	115.46	113.68	111.77	102.51	114.51	105.06	101.9	108.84	102.41	105.46	109.74	111.81	101.38	104.05	113.29	101.81	108.68	103.27	107.16	109.07
1490	118.62	101.59	104.73	100.94	106.88	108.35	99.529	105.62	114.85	113.03	111.15	101.8	114.19	104.16	101.11	108.07	101.7	104.62	108.95	110.8	100.38	103.27	112.59	100.91	107.86	102.55	106.27	108.59
1480	118.08	100.86	103.88	100.05	106.07	107.59	98.81	104.89	114.2	112.37	110.47	101.06	113.9	103.27	100.31	107.29	100.99	103.77	108.15	109.75	99.399	102.48	111.86	99.991	107.06	101.83	105.39	108.11
1470	117.53	100.15	103.03	99.153	105.26	106.81	98.093	104.17	113.54	111.71	109.73	100.3	113.65	102.38	99.489	106.51	100.29	102.92	107.34	108.7	98.438	101.69	111.11	99.069	106.28	101.12	104.52	107.63
1460	116.98	99.463	102.18	98.252	104.43	106.01	97.38	103.45	112.87	111.04	108.94	99.527	113.44	101.51	98.661	105.73	99.6	102.06	106.52	107.68	97.512	100.9	110.36	98.145	105.53	100.41	103.66	107.13
1450	116.42	98.797	101.35	97.351	103.61	105.2	96.674	102.73	112.21	110.37	108.1	98.734	113.25	100.64	97.845	104.95	98.919	101.21	105.71	106.68	96.625	100.09	109.63	97.23	104.8	99.71	102.81	106.62
1440	115.85	98.148	100.52	96.451	102.77	104.38	95.974	102.02	111.55	109.68	107.22	97.925	113.11	99.802	97.07	104.15	98.245	100.36	104.87	105.68	95.773	99.289	108.91	96.331	104.08	99.016	101.97	106.1
1430	115.28	97.517	99.697	95.553	101.92	103.54	95.278	101.32	110.88	109	106.29	97.102	112.99	98.985	96.346	103.35	97.577	99.517	104.03	104.64	94.949	98.473	108.17	95.448	103.36	98.333	101.14	105.57
1420	114.71	96.905	98.889	94.663	101.05	102.68	94.581	100.62	110.21	108.3	105.33	96.266	112.89	98.192	95.673	102.54	96.913	98.678	103.16	103.59	94.151	97.643	107.42	94.582	102.62	97.66	100.32	105.01
1410	114.14	96.312	98.094	93.79	100.16	101.81	93.881	99.918	109.53	107.61	104.35	95.42	112.8	97.409	95.049	101.72	96.254	97.845	102.28	102.52	93.376	96.799	106.66	93.731	101.89	97	99.496	104.44
1400	113.57	95.732	97.313	92.941	99.252	100.93	93.185	99.224	108.85	106.92	103.36	94.564	112.7	96.63	94.47	100.89	95.601	97.021	101.39	101.47	92.622	95.941	105.89	92.893	101.18	96.353	98.679	103.85
1390	113	95.156	96.548	92.117	98.335	100.04	92.503	98.535	108.16	106.23	102.36	93.7	112.6	95.854	93.933	100.06	94.945	96.208	100.5	100.44	91.886	95.072	105.11	92.067	100.48	95.72	97.869	103.24
1380	112.43	94.577	95.798	91.318	97.434	99.125	91.836	97.848	107.47	105.53	101.34	92.83	112.5	95.084	93.435	99.215	94.28	95.406	99.597	99.417	91.166	94.195	104.33	91.255	99.794	95.099	97.067	102.62
1370	111.88	93.986	95.058	90.546	96.552	98.147	91.182	97.153	106.77	104.85	100.33	91.955	112.39	94.322	92.97	98.369	93.602	94.618	98.701	98.412	90.454	93.311	103.54	90.458	99.097	94.488	96.274	101.99
1360	111.33	93.378	94.319	89.801	95.674	97.112	90.53	96.443	106.07	104.17	99.337	91.077	112.27	93.57	92.53	97.52	92.912	93.844	97.82	97.424	89.752	92.429	102.75	89.672	98.392	93.886	95.493	101.35
1350	110.78	92.755	93.574	89.085	94.788	96.06	89.872	95.721	105.36	103.49	98.402	90.198	112.09	92.829	92.112	96.67	92.211	93.084	96.961	96.457	89.06	91.557	101.97	88.893	97.682	93.292	94.724	100.7
1340	110.25	92.119	92.827	88.391	93.89	95.028	89.209	94.998	104.64	102.82	97.526	89.318	111.81	92.1	91.717	95.82	91.5	92.334	96.127	95.511	88.38	90.704	101.18	88.116	96.969	92.702	93.965	100.04
1330	109.73	91.47	92.079	87.706	92.984	94.03	88.552	94.281	103.93	102.17	96.703	88.439	111.4	91.384	91.344	94.973	90.781	91.584	95.317	94.589	87.712	89.872	100.4	87.343	96.255	92.105	93.209	99.371
1320	109.21	90.805	91.331	87.012	92.072	93.056	87.909	93.571	103.21	101.54	95.913	87.56	110.86	90.682	90.992	94.13	90.054	90.822	94.531	93.691	87.057	89.061	99.625	86.573	95.541	91.491	92.454	98.701
1310	108.68	90.113	90.585	86.303	91.156	92.098	87.271	92.869	102.5	100.92	95.131	86.68	110.19	89.996	90.656	93.292	89.322	90.042	93.763	92.811	86.41	88.267	98.857	85.806	94.828	90.861	91.699	98.028
1300	108.12	89.388	89.841	85.58	90.237	91.147	86.631	92.175	101.78	100.32	94.347	85.797	109.4	89.326	90.337	92.461	88.584	89.243	93.008	91.944	85.766	87.488	98.097	85.036	94.117	90.214	90.947	97.353
1290	107.55	88.629	89.101	84.844	89.318	90.206	85.983	91.491	101.07	99.745	93.562	84.912	108.48	88.673	90.034	91.637	87.842	88.428	92.267	91.09	85.122	86.722	97.345	84.259	93.41	89.553	90.2	96.676
1280	106.95	87.843	88.365	84.098	88.398	89.277	85.328	90.817	100.37	99.188	92.781	84.027	107.45	88.039	89.748	90.817	87.097	87.599	91.542	90.251	84.479	85.968	96.598	83.474	92.707	88.878	89.456	96.001
1270	106.32	87.05	87.632	83.342	87.481	88.361	84.666	90.154	99.669	98.652	92.004	83.143	106.33	87.423	89.479	89.994	86.35	86.757	90.833	89.423	83.839	85.223	95.855	82.683	92.011	88.191	88.712	95.327
1260	105.66	86.273	86.899	82.578	86.567	87.457	84	89.499	98.971	98.138	91.234	82.262	105.14	86.824	89.225	89.16	85.602	85.903	90.138	88.599	83.202	84.486	95.119	81.887	91.321	87.494	87.967	94.657
1250	104.97	85.517	86.163	81.806	85.657	86.563	83.329	88.847	98.269	97.643	90.47	81.385	103.88	86.232	88.98	88.316	84.854	85.04	89.448	87.767	82.565	83.755	94.391	81.086	90.635	86.789	87.223	93.991
1240	104.25	84.783	85.42	81.028	84.754	85.677	82.655	88.194	97.557	97.156	89.714	80.513	102.57	85.639	88.746	87.465	84.107	84.173	88.75	86.925	81.917	83.028	93.67	80.282	89.944	86.082	86.481	93.331
1230	103.5	84.065	84.671	80.244	83.858	84.797	81.979	87.535	96.831	96.661	88.967	79.647	101.19	85.044	88.521	86.612	83.363	83.317	88.041	86.074	81.25	82.309	92.95	79.477	89.248	85.38	85.742	92.677
1220	102.72	83.355	83.917	79.456	82.971	83.923	81.301	86.868	96.094	96.146	88.23	78.788	99.774	84.448	88.306	85.762	82.621	82.482	87.321	85.215	80.566	81.597	92.224	78.671	88.552	84.686	85.007	92.032
1210	101.92	82.649	83.158	78.665	82.094	83.053	80.623	86.195	95.347	95.603	87.499	77.939	98.36	83.853	88.101	84.916	81.882	81.669	86.593	84.351	79.865	80.892	91.488	77.871	87.879	84.002	84.278	91.395
1200	101.09	81.943	82.391	77.876	81.228	82.187	79.942	85.517	94.591	95.03	86.772	77.108	96.998	83.256	87.906	84.075	81.137	80.851	85.859	83.482	79.15	80.184	90.742	77.081	87.271	83.329	83.555	90.768
1190	100.24	81.232	81.614	77.1	80.374	81.323	79.25	84.834	93.822	94.429	86.047	76.303	95.705	82.654	87.718	83.24	80.381	80.006	85.119	82.611	78.421	79.463	89.99	76.299	86.754	82.668	82.839	90.147
1180	99.375	80.514	80.827	76.351	79.534	80.459	78.545	84.144	93.039	93.802	85.319	75.526	94.482	82.042	87.532	82.412	79.608	79.145	84.375	81.738	77.679	78.723	89.241	75.528	86.332	82.017	82.131	89.522
1170	98.503	79.79	80.033	75.638	78.708	79.599	77.831	83.44	92.244	93.15	84.582	74.776	93.328	81.417	87.348	81.593	78.818	78.294	83.627	80.865	76.926	77.963	88.502	74.767	85.983	81.375	81.433	88.887
1160	97.639	79.062	79.232	74.966	77.898	78.743	77.121	82.719	91.438	92.467	83.83	74.055	92.243	80.78	87.16	80.783	78.013	77.471	82.877	79.994	76.162	77.185	87.776	74.017	85.666	80.738	80.743	88.235
1150	96.801	78.329	78.425	74.334	77.1	77.893	76.425	81.981	90.623	91.754	83.063	73.362	91.23	80.127	86.961	79.984	77.197	76.682	82.126	79.124	75.388	76.388	87.063	73.28	85.341	80.108	80.065	87.567
1140	95.981	77.594	77.613	73.728	76.312	77.049	75.744	81.231	89.8	91.01	82.283	72.692	90.29	79.456	86.738	79.196	76.375	75.917	81.374	78.258	74.605	75.575	86.363	72.555	84.99	79.485	79.398	86.883
1130	95.143	76.857	76.798	73.133	75.534	76.213	75.074	80.478	88.971	90.238	81.491	72.03	89.419	78.77	86.479	78.421	75.557	75.166	80.623	77.397	73.815	74.747	85.678	71.844	84.611	78.87	78.743	86.187
1120	94.259	76.118	75.98	72.542	74.767	75.386	74.409	79.728	88.136	89.443	80.688	71.364	88.604	78.068	86.166	77.654	74.753	74.425	79.874	76.541	73.018	73.904	85.008	71.146	84.204	78.265	78.1	85.477
1110	93.34	75.384	75.16	71.952	74.012	74.569	73.743	78.984	87.297	88.647	79.868	70.689	87.832	77.353	85.777	76.888	73.963	73.694	79.128	75.693	72.215	73.057	84.353	70.463	83.764	77.668	77.472	84.757
1100	92.432	74.665	74.339	71.366	73.27	73.762	73.078	78.24	86.456	87.871	79.024	70.006	87.097	76.634	85.306	76.12	73.188	72.976	78.385	74.852	71.408	72.214	83.705	69.79	83.281	77.076	76.857	84.027
1090	91.56	73.963	73.518	70.785	72.539	72.967	72.413	77.489	85.614	87.12	78.181	69.316	86.398	75.919	84.755	75.353	72.417	72.266	77.647	74.02	70.597	71.383	83.06	69.124	82.753	76.487	76.256	83.288
1080	90.715	73.279	72.698	70.209	71.806	72.184	71.751	76.724	84.771	86.392	77.366	68.62	85.739	75.209	84.135	74.587	71.642	71.556	76.914	73.191	69.783	70.566	82.417	68.465	82.18	75.901	75.666	82.541
1070	89.875	72.612	71.88	69.639	71.054	71.415	71.091	75.943	83.93	85.677	76.58	67.92	85.121	74.505	83.471	73.823	70.858	70.845	76.188	72.366	68.967	69.763	81.777	67.809	81.562	75.32	75.078	81.788
1060	89.033	71.963	71.065	69.072	70.278	70.66	70.433	75.146	83.09	84.972	75.809	67.215	84.538	73.807	82.779	73.063	70.069	70.133	75.469	71.544	68.151	68.972	81.143	67.154	80.904	74.743	74.481	81.035
1050	88.188	71.333	70.253	68.503	69.48	69.919	69.773	74.334	82.254	84.276	75.034	66.501	83.985	73.115	82.068	72.307	69.274	69.422	74.757	70.727	67.337	68.192	80.511	66.501	80.218	74.171	73.868	80.286
1040	87.345	70.722	69.446	67.92	68.672	69.194	69.108	73.511	81.423	83.592	74.247	65.778	83.457	72.43	81.334	71.555	68.475	68.712	74.055	69.916	66.536	67.418	79.872	65.849	79.515	73.601	73.237	79.541
1030	86.504	70.127	68.644	67.316	67.866	68.486	68.442	72.676	80.597	82.92	73.448	65.043	82.944	71.748	80.573	70.81	67.674	68.004	73.362	69.112	65.754	66.646	79.219	65.2	78.796	73.02	72.582	78.803
1020	85.662	69.536	67.847	66.688	67.066	67.794	67.773	71.832	79.777	82.26	72.639	64.299	82.44	71.057	79.789	70.067	66.87	67.298	72.679	68.315	64.99	65.874	78.549	64.554	78.063	72.422	71.898	78.071
1010	84.811	68.942	67.058	66.037	66.271	67.118	67.103	70.988	78.966	81.608	71.819	63.546	81.94	70.347	78.997	69.324	66.065	66.592	72.006	67.519	64.246	65.104	77.865	63.912	77.316	71.808	71.186	77.346
1000	83.952	68.344	66.276	65.365	65.482	66.45	66.433	70.152	78.162	80.962	70.98	62.786	81.439	69.624	78.213	68.58	65.26	65.883	71.336	66.726	63.521	64.336	77.167	63.273	76.554	71.178	70.452	76.626
990	83.083	67.743	65.503	64.681	64.699	65.774	65.763	69.33	77.369	80.316	70.118	62.018	80.936	68.911	77.449	67.838	64.454	65.169	70.663	65.934	62.816	63.569	76.457	62.639	75.781	70.535	69.707	75.908
980	82.208	67.14	64.738	63.991	63.923	65.081	65.094	68.525	76.583	79.671	69.235	61.244	80.426	68.217	76.703	67.097	63.65	64.453	69.985	65.145	62.131	62.8	75.742	62.01	74.997	69.878	68.958	75.186
970	81.328	66.536	63.983	63.298	63.154	64.366	64.427	67.737	75.8	79.02	68.333	60.464	79.895	67.535	75.971	66.358	62.847	63.735	69.303	64.36	61.468	62.028	75.029	61.387	74.202	69.208	68.21	74.454
960	80.445	65.929	63.238	62.603	62.394	63.632	63.761	66.969	75.014	78.359	67.413	59.679	79.324	66.854	75.252	65.619	62.047	63.011	68.612	63.581	60.826	61.253	74.323	60.769	73.399	68.526	67.46	73.71
950	79.558	65.316	62.504	61.904	61.642	62.88	63.099	66.219	74.22	77.684	66.477	58.891	78.707	66.166	74.542	64.872	61.249	62.273	67.906	62.807	60.207	60.476	73.623	60.156	72.588	67.833	66.703	72.955
940	78.671	64.694	61.781	61.203	60.901	62.112	62.44	65.488	73.416	76.996	65.524	58.104	78.061	65.468	73.84	64.114	60.456	61.519	67.178	62.039	59.61	59.697	72.92	59.551	71.776	67.129	65.933	72.19
930	77.783	64.065	61.07	60.5	60.169	61.328	61.784	64.778	72.603	76.295	64.557	57.324	77.41	64.761	73.145	63.345	59.667	60.75	66.427	61.278	59.035	58.919	72.209	58.948	70.977	66.416	65.151	71.417
920	76.895	63.429	60.371	59.796	59.446	60.53	61.133	64.088	71.787	75.584	63.577	56.556	76.763	64.047	72.458	62.567	58.884	59.967	65.653	60.526	58.484	58.141	71.491	58.342	70.196	65.694	64.357	70.637
910	76.011	62.788	59.685	59.092	58.723	59.726	60.486	63.42	70.972	74.863	62.583	55.803	76.092	63.325	71.778	61.78	58.106	59.172	64.86	59.778	57.955	57.363	70.767	57.727	69.435	64.963	63.551	69.85
900	75.129	62.148	59.011	58.388	57.991	58.924	59.839	62.774	70.16	74.132	61.579	55.068	75.354	62.589	71.1	60.986	57.335	58.364	64.046	59.034	57.446	56.587	70.038	57.104	68.686	64.225	62.736	69.058
890	74.251	61.51	58.341	57.684	57.246	58.125	59.19	62.15	69.349	73.393	60.564	54.356	74.533	61.841	70.419	60.185	56.571	57.54	63.215	58.286	56.947	55.813	69.305	56.474	67.936	63.481	61.912	68.262
880	73.38	60.876	57.664	56.983	56.491	57.33	58.538	61.548	68.535	72.646	59.541	53.668	73.635	61.081	69.727	59.378	55.815	56.698	62.365	57.534	56.454	55.041	68.569	55.837	67.184	62.731	61.08	67.462
870	72.514	60.245	56.977	56.283	55.726	56.532	57.879	60.969	67.713	71.892	58.517	53.003	72.691	60.309	69.024	58.565	55.066	55.838	61.499	56.777	55.963	54.273	67.831	55.194	66.44	61.976	60.242	66.661
860	71.656	59.617	56.281	55.585	54.948	55.725	57.211	60.413	66.888	71.132	57.494	52.358	71.708	59.527	68.31	57.749	54.327	54.962	60.617	56.015	55.472	53.508	67.091	54.545	65.718	61.217	59.403	65.865
850	70.806	58.994	55.577	54.891	54.149	54.906	56.53	59.88	66.073	70.366	56.479	51.722	70.659	58.736	67.587	56.933	53.594	54.078	59.721	55.251	54.979	52.748	66.35	53.891	65.022	60.454	58.567	65.076
840	69.966	58.375	54.867	54.2	53.327	54.078	55.834	59.371	65.273	69.597	55.474	51.084	69.526	57.937	66.856	56.122	52.863	53.198	58.811	54.483	54.482	51.993	65.61	53.232	64.35	59.689	57.735	64.296
830	69.135	57.762	54.151	53.513	52.491	53.241	55.124	58.885	64.478	68.823	54.483	50.439	68.319	57.13	66.118	55.32	52.133	52.334	57.887	53.714	53.975	51.243	64.869	52.568	63.704	58.923	56.907	63.525
820	68.316	57.153	53.429	52.831	51.662	52.397	54.401	58.424	63.676	68.047	53.51	49.788	67.076	56.316	65.374	54.531	51.4	51.488	56.952	52.944	53.454	50.499	64.131	51.9	63.082	58.163	56.089	62.763
810	67.508	56.55	52.702	52.154	50.856	51.547	53.665	57.986	62.858	67.268	52.562	49.131	65.832	55.496	64.624	53.758	50.661	50.662	56.007	52.173	52.92	49.761	63.395	51.228	62.486	57.41	55.284	62.012
800	66.713	55.953	51.97	51.482	50.078	50.69	52.918	57.572	62.027	66.488	51.643	48.469	64.615	54.67	63.87	52.999	49.92	49.855	55.051	51.403	52.372	49.03	62.662	50.553	61.907	56.665	54.494	61.271
790	65.932	55.362	51.233	50.817	49.325	49.828	52.159	57.175	61.182	65.707	50.754	47.804	63.432	53.84	63.116	52.257	49.175	49.066	54.087	50.633	51.812	48.306	61.932	49.875	61.336	55.93	53.718	60.542
780	65.164	54.777	50.494	50.158	48.59	48.962	51.39	56.788	60.327	64.927	49.897	47.135	62.282	53.007	62.375	51.53	48.428	48.298	53.12	49.864	51.24	47.59	61.207	49.195	60.764	55.203	52.956	59.825
770	64.411	54.192	49.75	49.506	47.868	48.091	50.611	56.406	59.461	64.147	49.069	46.462	61.166	52.17	61.655	50.82	47.68	47.55	52.16	49.097	50.656	46.879	60.487	48.512	60.188	54.487	52.21	59.122
760	63.673	53.602	49.005	48.861	47.157	47.219	49.824	56.025	58.586	63.369	48.266	45.786	60.083	51.332	60.959	50.127	46.93	46.823	51.211	48.332	50.06	46.171	59.769	47.827	59.608	53.78	51.48	58.431
750	62.952	53.005	48.257	48.221	46.459	46.349	49.037	55.644	57.703	62.593	47.487	45.108	59.035	50.495	60.285	49.452	46.179	46.117	50.272	47.571	49.454	45.463	59.051	47.142	59.024	53.085	50.766	57.755
740	62.246	52.399	47.508	47.573	45.774	45.495	48.256	55.254	56.811	61.821	46.733	44.427	58.025	49.664	59.635	48.794	45.428	45.433	49.345	46.813	48.837	44.757	58.332	46.455	58.436	52.401	50.069	57.093
730	61.558	51.785	46.757	46.904	45.103	44.663	47.484	54.839	55.913	61.051	46.003	43.745	57.057	48.842	59.006	48.154	44.678	44.77	48.429	46.059	48.209	44.052	57.612	45.768	57.835	51.73	49.389	56.446
720	60.887	51.166	46.006	46.215	44.446	43.855	46.722	54.375	55.008	60.287	45.298	43.061	56.135	48.029	58.394	47.533	43.928	44.13	47.526	45.309	47.572	43.35	56.892	45.082	57.214	51.07	48.726	55.814
710	60.234	50.54	45.255	45.522	43.802	43.07	45.97	53.843	54.099	59.525	44.62	42.376	55.257	47.225	57.799	46.93	43.187	43.511	46.637	44.565	46.925	42.651	56.174	44.405	56.568	50.423	48.078	55.198
700	59.6	49.908	44.504	44.84	43.165	42.309	45.223	53.241	53.184	58.76	43.966	41.691	54.4	46.43	57.22	46.347	42.461	42.914	45.761	43.826	46.27	41.954	55.456	43.743	55.898	49.79	47.441	54.598
690	58.984	49.271	43.754	44.17	42.533	41.573	44.473	52.573	52.267	57.985	43.339	41.005	53.52	45.646	56.659	45.782	41.754	42.327	44.9	43.094	45.606	41.262	54.737	43.099	55.204	49.169	46.809	54.015
680	58.387	48.629	43.006	43.509	41.902	40.86	43.719	51.848	51.351	57.202	42.738	40.319	52.589	44.872	56.111	45.237	41.066	41.736	44.055	42.368	44.934	40.573	54.013	42.471	54.488	48.563	46.18	53.448
670	57.809	47.983	42.259	42.851	41.271	40.167	42.96	51.08	50.442	56.41	42.162	39.635	51.622	44.11	55.569	44.711	40.395	41.127	43.225	41.649	44.255	39.888	53.279	41.855	53.751	47.967	45.555	52.892
660	57.251	47.331	41.515	42.197	40.64	39.485	42.202	50.273	49.539	55.611	41.605	38.951	50.664	43.359	55.027	44.204	39.742	40.497	42.411	40.938	43.569	39.208	52.534	41.244	52.993	47.378	44.933	52.338
650	56.712	46.676	40.773	41.547	40.01	38.81	41.46	49.425	48.643	54.805	41.067	38.268	49.744	42.615	54.481	43.717	39.107	39.857	41.615	40.234	42.877	38.533	51.778	40.634	52.214	46.795	44.316	51.785
640	56.194	46.018	40.034	40.901	39.377	38.137	40.739	48.539	47.755	53.995	40.547	37.587	48.859	41.876	53.931	43.25	38.491	39.222	40.836	39.538	42.178	37.863	51.012	40.024	51.417	46.219	43.704	51.234
630	55.695	45.356	39.299	40.26	38.737	37.465	40.039	47.617	46.876	53.178	40.042	36.908	47.986	41.142	53.374	42.801	37.894	38.597	40.074	38.851	41.474	37.198	50.237	39.417	50.605	45.651	43.094	50.686
620	55.217	44.692	38.568	39.625	38.08	36.79	39.352	46.675	46.005	52.352	39.547	36.231	47.113	40.414	52.807	42.36	37.316	37.98	39.331	38.173	40.765	36.539	49.453	38.813	49.785	45.089	42.482	50.14
610	54.759	44.025	37.842	38.995	37.402	36.111	38.672	45.732	45.145	51.515	39.056	35.558	46.235	39.693	52.226	41.912	36.753	37.361	38.607	37.504	40.052	35.885	48.661	38.211	48.963	44.53	41.868	49.598
600	54.316	43.357	37.12	38.372	36.702	35.427	37.998	44.806	44.294	50.667	38.569	34.887	45.358	38.979	51.627	41.441	36.198	36.735	37.901	36.845	39.335	35.238	47.863	37.613	48.14	43.968	41.252	49.058
590	53.875	42.686	36.403	37.752	35.981	34.74	37.33	43.897	43.455	49.809	38.084	34.22	44.489	38.273	51.009	40.941	35.646	36.104	37.215	36.196	38.614	34.597	47.057	37.018	47.318	43.4	40.634	48.513
580	53.427	42.015	35.691	37.133	35.241	34.05	36.67	42.997	42.627	48.942	37.603	33.563	43.63	37.574	50.366	40.414	35.097	35.467	36.548	35.556	37.89	33.963	46.246	36.426	46.496	42.824	40.015	47.956
570	52.967	41.343	34.986	36.512	34.483	33.357	36.018	42.101	41.811	48.066	37.121	32.921	42.78	36.884	49.7	39.863	34.553	34.826	35.901	34.927	37.164	33.336	45.43	35.838	45.674	42.242	39.396	47.387
560	52.495	40.67	34.286	35.891	33.705	32.662	35.374	41.209	41.007	47.183	36.628	32.299	41.94	36.202	49.01	39.292	34.013	34.181	35.274	34.309	36.436	32.715	44.609	35.253	44.855	41.654	38.775	46.808
550	52.013	39.998	33.593	35.269	32.91	31.965	34.739	40.323	40.217	46.292	36.116	31.696	41.11	35.529	48.297	38.706	33.477	33.531	34.666	33.701	35.706	32.102	43.785	34.673	44.038	41.061	38.155	46.218
540	51.512	39.325	32.907	34.647	32.097	31.266	34.113	39.445	39.445	45.396	35.583	31.114	40.292	34.866	47.563	38.11	32.946	32.878	34.075	33.105	34.975	31.496	42.957	34.096	43.223	40.462	37.534	45.619
530	50.973	38.654	32.227	34.026	31.267	30.565	33.495	38.581	38.695	44.493	35.035	30.551	39.485	34.212	46.807	37.504	32.42	32.221	33.491	32.519	34.245	30.898	42.127	33.524	42.413	39.853	36.914	45.015
520	50.382	37.983	31.555	33.405	30.421	29.864	32.887	37.74	37.966	43.586	34.481	30.009	38.69	33.568	46.032	36.89	31.898	31.561	32.911	31.945	33.525	30.308	41.296	32.957	41.607	39.232	36.294	44.409
510	49.734	37.314	30.891	32.785	29.56	29.162	32.288	36.923	37.26	42.675	33.925	29.486	37.907	32.934	45.236	36.268	31.381	30.899	32.336	31.382	32.82	29.723	40.47	32.393	40.806	38.598	35.676	43.797
500	49.031	36.646	30.234	32.166	28.689	28.459	31.698	36.133	36.575	41.76	33.367	28.983	37.138	32.311	44.422	35.637	30.869	30.234	31.767	30.83	32.133	29.141	39.656	31.835	40.011	37.953	35.058	43.176
490	48.275	35.98	29.585	31.549	27.82	27.757	31.119	35.373	35.907	40.843	32.807	28.501	36.381	31.698	43.59	34.998	30.362	29.566	31.203	30.284	31.462	28.558	38.858	31.281	39.221	37.297	34.442	42.541
480	47.472	35.317	28.945	30.933	26.959	27.058	30.55	34.647	35.253	39.923	32.243	28.038	35.639	31.096	42.741	34.351	29.863	28.897	30.646	29.742	30.807	27.976	38.076	30.733	38.438	36.63	33.827	41.891
470	46.639	34.657	28.313	30.319	26.109	26.366	29.99	33.954	34.615	39.003	31.677	27.595	34.91	30.505	41.875	33.697	29.375	28.226	30.094	29.203	30.169	27.394	37.311	30.189	37.663	35.953	33.214	41.225
460	45.795	33.999	27.689	29.707	25.269	25.684	29.441	33.296	33.991	38.082	31.108	27.172	34.196	29.925	40.996	33.036	28.9	27.554	29.548	28.669	29.549	26.813	36.562	29.65	36.895	35.267	32.603	40.545
450	44.948	33.345	27.075	29.098	24.44	25.011	28.903	32.671	33.384	37.168	30.537	26.768	33.496	29.356	40.112	32.369	28.438	26.881	29.008	28.139	28.945	26.233	35.831	29.117	36.135	34.571	31.995	39.851
440	44.099	32.694	26.469	28.491	23.625	24.348	28.374	32.079	32.792	36.263	29.964	26.384	32.811	28.799	39.235	31.695	27.989	26.207	28.475	27.614	28.359	25.654	35.116	28.589	35.384	33.866	31.389	39.145
430	43.244	32.047	25.872	27.887	22.828	23.701	27.857	31.515	32.216	35.373	29.389	26.02	32.141	28.251	38.368	31.015	27.552	25.532	27.948	27.094	27.791	25.076	34.42	28.067	34.642	33.154	30.786	38.426
420	42.375	31.404	25.285	27.287	22.056	23.071	27.35	30.973	31.655	34.502	28.812	25.674	31.487	27.709	37.513	30.33	27.127	24.858	27.427	26.578	27.24	24.5	33.742	27.549	33.909	32.439	30.186	37.695
410	41.49	30.766	24.706	26.689	21.321	22.464	26.854	30.449	31.111	33.655	28.234	25.348	30.848	27.17	36.67	29.64	26.715	24.186	26.912	26.067	26.707	23.926	33.082	27.038	33.186	31.725	29.589	36.952
400	40.589	30.132	24.137	26.095	20.633	21.881	26.368	29.944	30.583	32.834	27.654	25.04	30.225	26.635	35.838	28.944	26.315	23.525	26.404	25.561	26.192	23.352	32.441	26.532	32.474	31.017	28.996	36.199
390	39.672	29.503	23.578	25.505	19.997	21.324	25.893	29.454	30.07	32.04	27.072	24.75	29.618	26.104	35.019	28.245	25.927	22.88	25.903	25.06	25.694	22.781	31.819	26.031	31.772	30.317	28.406	35.435
380	38.74	28.879	23.028	24.918	19.413	20.792	25.429	28.972	29.574	31.272	26.49	24.479	29.032	25.578	34.213	27.542	25.551	22.256	25.407	24.563	25.215	22.211	31.216	25.536	31.081	29.627	27.82	34.661
370	37.798	28.261	22.488	24.336	18.879	20.284	24.975	28.493	29.093	30.53	25.906	24.224	28.469	25.056	33.421	26.835	25.186	21.656	24.919	24.072	24.754	21.643	30.632	25.047	30.402	28.947	27.238	33.878
360	36.859	27.647	21.957	23.758	18.397	19.802	24.532	28.017	28.629	29.815	25.322	23.976	27.931	24.539	32.643	26.124	24.833	21.08	24.436	23.585	24.31	21.077	30.067	24.563	29.734	28.276	26.66	33.086
350	35.935	27.04	21.436	23.184	17.965	19.344	24.1	27.544	28.18	29.127	24.737	23.731	27.416	24.027	31.879	25.411	24.491	20.528	23.96	23.104	23.884	20.514	29.522	24.085	29.077	27.615	26.087	32.286
340	35.033	26.438	20.925	22.614	17.583	18.911	23.679	27.072	27.747	28.466	24.151	23.485	26.924	23.519	31.131	24.696	24.155	20.001	23.491	22.627	23.476	19.952	28.995	23.613	28.433	26.964	25.518	31.479
330	34.15	25.843	20.423	22.05	17.251	18.502	23.267	26.591	27.327	27.832	23.565	23.237	26.445	23.016	30.399	23.978	23.814	19.497	23.028	22.155	23.085	19.393	28.478	23.146	27.802	26.324	24.953	30.665
320	33.271	25.253	19.931	21.49	16.968	18.118	22.866	26.098	26.916	27.226	22.979	22.983	25.974	22.518	29.682	23.26	23.455	19.017	22.571	21.689	22.712	18.836	27.964	22.685	27.183	25.694	24.393	29.845
310	32.379	24.67	19.448	20.935	16.734	17.758	22.473	25.593	26.508	26.647	22.393	22.722	25.511	22.024	28.978	22.546	23.076	18.562	22.121	21.227	22.356	18.281	27.45	22.229	26.576	25.078	23.839	29.02
300	31.469	24.094	18.975	20.385	16.549	17.421	22.084	25.075	26.101	26.095	21.806	22.453	25.055	21.536	28.277	21.84	22.675	18.129	21.677	20.77	22.017	17.729	26.932	21.779	25.982	24.48	23.289	28.196
290	30.544	23.524	18.512	19.84	16.412	17.108	21.696	24.547	25.693	25.571	21.22	22.176	24.607	21.052	27.57	21.146	22.254	17.721	21.239	20.318	21.695	17.179	26.41	21.334	25.402	23.901	22.744	27.376
280	29.618	22.961	18.058	19.3	16.317	16.819	21.311	24.006	25.284	25.072	20.634	21.892	24.168	20.573	26.856	20.469	21.814	17.335	20.807	19.871	21.39	16.632	25.883	20.895	24.835	23.341	22.204	26.559
270	28.705	22.405	17.613	18.766	16.251	16.552	20.927	23.451	24.875	24.594	20.049	21.595	23.737	20.099	26.137	19.806	21.354	16.973	20.382	19.429	21.101	16.09	25.341	20.461	24.281	22.801	21.67	25.747
260	27.812	21.855	17.177	18.237	16.201	16.307	20.546	22.876	24.465	24.136	19.465	21.276	23.314	19.629	25.413	19.159	20.873	16.634	19.962	18.991	20.828	15.563	24.777	20.033	23.74	22.28	21.141	24.94
250	26.937	21.313	16.751	17.713	16.155	16.085	20.167	22.279	24.055	23.696	18.881	20.933	22.898	19.165	24.684	18.528	20.376	16.317	19.548	18.559	20.571	15.067	24.182	19.609	23.212	21.778	20.618	24.142
