# Supplementary material for: Eye position affects flight altitude in visual approach to landing independent of level of expertise of pilot
Source: PLoS One. 2018 May 24;13(5):e0197585. doi: 10.1371/journal.pone.0197585 (PMC5967751; doi:10.1371/journal.pone.0197585)
Supplement: S1 Dataset — (ZIP) [file pone.0197585.s001.zip › S1 Dataset/participant13_trainee.txt]

distance	trial1_increase	trial2_increase	trial3_increase	trial4_increase	trial1_decrease	trial2_decrease	trial3_decrease	trial4_decrease	trial1_control	trial2_control	trial3_control	trial4_control	trial5_control	trial6_control	trial7_control	trial8_control	trial9_control	trial10_control	trial11_control	trial12_control	trial13_control	trial14_control	trial15_control	trial16_control	trial17_control	trial18_control	trial19_control	trial20_control
2000	125.87	131.36	128.62	124.35	124.96	123.44	124.35	125.57	127.7	131.66	128.31	127.09	124.96	122.83	122.22	124.04	128.01	125.26	124.04	121.91	122.83	129.84	122.83	131.36	123.74	123.74	124.96	121.61
1990	125.88	131.36	128.62	124.35	124.96	123.44	124.35	125.57	127.71	131.67	128.32	127.1	124.96	122.83	122.22	124.05	128.01	125.27	124.05	121.91	122.83	129.84	122.83	131.36	123.74	123.74	124.96	121.61
1980	125.88	131.37	128.62	124.36	124.97	123.44	124.36	125.58	127.71	131.67	128.32	127.1	124.97	122.83	122.22	124.05	128.01	125.27	124.05	121.92	122.83	129.84	122.83	131.37	123.75	123.75	124.97	121.61
1970	125.88	131.37	128.63	124.36	124.97	123.44	124.36	125.58	127.71	131.67	128.32	127.1	124.97	122.84	122.23	124.05	128.02	125.27	124.05	121.92	122.84	129.85	122.84	131.37	123.75	123.75	124.97	121.62
1960	125.89	131.37	128.63	124.36	124.97	123.45	124.36	125.58	127.71	131.68	128.32	127.11	124.97	122.84	122.23	124.06	128.02	125.28	124.06	121.92	122.84	129.85	122.84	131.37	123.75	123.75	124.97	121.62
1950	125.88	131.37	128.63	124.36	124.97	123.45	124.36	125.58	127.72	131.68	128.32	127.1	124.97	122.84	122.23	124.06	128.02	125.27	124.06	121.92	122.84	129.85	122.84	131.37	123.75	123.75	124.97	121.62
1940	125.81	131.32	128.57	124.29	124.91	123.38	124.29	125.51	127.73	131.6	128.26	127.04	124.9	122.76	122.16	123.98	127.97	125.2	124	121.86	122.78	129.77	122.77	131.3	123.67	123.68	124.9	121.55
1930	125.61	131.14	128.38	124.07	124.73	123.19	124.08	125.29	127.75	131.38	128.08	126.86	124.71	122.56	121.97	123.77	127.83	124.99	123.81	121.67	122.59	129.56	122.58	131.1	123.45	123.48	124.69	121.34
1920	125.29	130.84	128.07	123.72	124.43	122.87	123.73	124.93	127.77	131.03	127.78	126.55	124.4	122.23	121.65	123.41	127.58	124.63	123.49	121.36	122.28	129.22	122.26	130.77	123.07	123.14	124.33	121
1910	124.94	130.45	127.66	123.24	124.04	122.45	123.28	124.46	127.79	130.62	127.41	126.13	124.04	121.81	121.24	122.96	127.28	124.18	123.05	120.99	121.85	128.76	121.85	130.32	122.56	122.69	123.86	120.53
1900	124.59	129.99	127.14	122.66	123.57	121.93	122.75	123.9	127.78	130.21	127	125.64	123.67	121.37	120.81	122.42	126.94	123.64	122.54	120.62	121.34	128.2	121.41	129.77	121.96	122.15	123.3	119.96
1890	124.22	129.47	126.53	121.98	123.04	121.32	122.14	123.24	127.7	129.81	126.59	125.15	123.31	120.89	120.4	121.82	126.57	123.04	121.95	120.21	120.73	127.55	120.97	129.12	121.27	121.52	122.66	119.3
1880	123.79	128.91	125.82	121.26	122.45	120.62	121.46	122.5	127.53	129.43	126.2	124.67	122.96	120.39	120.01	121.15	126.17	122.41	121.27	119.75	120.03	126.8	120.51	128.39	120.5	120.81	121.93	118.56
1870	123.32	128.32	125.03	120.5	121.84	119.86	120.73	121.69	127.29	129.05	125.82	124.2	122.61	119.85	119.62	120.45	125.74	121.78	120.55	119.24	119.26	125.97	120.01	127.59	119.68	120.04	121.14	117.74
1860	122.82	127.7	124.17	119.74	121.22	119.06	119.98	120.83	126.98	128.69	125.45	123.7	122.25	119.29	119.25	119.74	125.28	121.16	119.82	118.69	118.43	125.1	119.45	126.71	118.83	119.22	120.31	116.85
1850	122.32	127.06	123.27	118.97	120.6	118.25	119.19	119.91	126.61	128.34	125.09	123.14	121.88	118.7	118.88	119.04	124.82	120.57	119.11	118.12	117.58	124.23	118.84	125.78	117.98	118.34	119.44	115.89
1840	121.82	126.4	122.37	118.2	119.97	117.48	118.37	118.94	126.22	128	124.74	122.52	121.49	118.11	118.52	118.35	124.35	120	118.43	117.57	116.74	123.4	118.18	124.81	117.13	117.43	118.57	114.9
1830	121.33	125.76	121.46	117.47	119.32	116.72	117.53	117.94	125.83	127.61	124.41	121.86	121.03	117.54	118.14	117.67	123.84	119.45	117.77	117.04	115.93	122.59	117.49	123.82	116.3	116.5	117.68	113.91
1820	120.86	125.14	120.58	116.75	118.65	116	116.71	116.93	125.44	127.13	124.09	121.16	120.51	116.98	117.74	117.02	123.3	118.92	117.14	116.52	115.14	121.82	116.78	122.83	115.47	115.57	116.78	112.97
1810	120.41	124.54	119.73	116.07	117.99	115.31	115.92	115.93	125.03	126.56	123.79	120.41	119.92	116.45	117.29	116.39	122.72	118.39	116.52	116	114.36	121.07	116.06	121.84	114.64	114.64	115.89	112.05
1800	119.95	123.93	118.92	115.4	117.31	114.65	115.16	114.97	124.59	125.93	123.49	119.63	119.27	115.94	116.81	115.78	122.13	117.82	115.91	115.51	113.61	120.36	115.35	120.84	113.82	113.71	115.02	111.12
1790	119.46	123.3	118.14	114.75	116.63	114.02	114.44	114.04	124.13	125.25	123.13	118.83	118.58	115.46	116.29	115.18	121.52	117.19	115.3	115.03	112.89	119.66	114.64	119.85	113.02	112.8	114.18	110.19
1780	118.92	122.63	117.4	114.11	115.95	113.42	113.76	113.11	123.64	124.53	122.65	118.04	117.86	115	115.73	114.57	120.9	116.51	114.67	114.56	112.2	118.95	113.9	118.87	112.25	111.91	113.38	109.25
1770	118.35	121.94	116.71	113.49	115.26	112.83	113.11	112.21	123.1	123.8	122.07	117.24	117.12	114.55	115.12	113.96	120.27	115.76	114.04	114.08	111.52	118.25	113.12	117.92	111.51	111.04	112.63	108.31
1760	117.75	121.22	116.04	112.86	114.56	112.25	112.46	111.33	122.5	123.09	121.43	116.44	116.35	114.07	114.45	113.35	119.63	114.97	113.41	113.57	110.85	117.55	112.32	117	110.76	110.18	111.93	107.38
1750	117.1	120.48	115.38	112.18	113.86	111.66	111.79	110.48	121.86	122.4	120.72	115.63	115.59	113.55	113.74	112.73	118.99	114.15	112.75	113.03	110.18	116.87	111.5	116.12	109.98	109.33	111.25	106.47
1740	116.42	119.73	114.75	111.49	113.16	111.04	111.11	109.66	121.23	121.72	119.95	114.84	114.83	112.99	112.99	112.12	118.34	113.33	112.08	112.44	109.53	116.19	110.67	115.26	109.16	108.48	110.59	105.56
1730	115.7	118.96	114.12	110.78	112.45	110.43	110.44	108.83	120.6	121	119.16	114.07	114.08	112.4	112.19	111.51	117.7	112.49	111.4	111.81	108.88	115.48	109.85	114.41	108.35	107.64	109.94	104.66
1720	114.94	118.18	113.49	110.06	111.73	109.83	109.77	108	119.94	120.26	118.39	113.34	113.32	111.77	111.37	110.9	117.07	111.61	110.71	111.14	108.21	114.75	109.03	113.58	107.53	106.8	109.3	103.77
1710	114.16	117.4	112.84	109.32	111.01	109.22	109.1	107.18	119.26	119.5	117.64	112.63	112.57	111.12	110.54	110.28	116.44	110.72	110	110.44	107.52	114.01	108.23	112.79	106.71	105.97	108.7	102.88
1700	113.39	116.63	112.15	108.57	110.28	108.6	108.42	106.35	118.57	118.75	116.89	111.95	111.8	110.45	109.72	109.63	115.82	109.81	109.3	109.72	106.83	113.27	107.44	112.04	105.87	105.15	108.1	101.99
1690	112.63	115.86	111.44	107.79	109.53	107.97	107.74	105.53	117.89	118	116.14	111.27	111.04	109.79	108.91	108.96	115.21	108.89	108.58	108.98	106.14	112.53	106.66	111.34	105.03	104.33	107.49	101.12
1680	111.87	115.12	110.72	107.02	108.78	107.34	107.06	104.69	117.24	117.26	115.4	110.57	110.28	109.12	108.12	108.27	114.6	107.96	107.87	108.22	105.45	111.79	105.89	110.69	104.21	103.52	106.86	100.27
1670	111.12	114.38	110	106.25	108.01	106.71	106.38	103.86	116.6	116.52	114.68	109.84	109.52	108.45	107.33	107.56	113.98	107.04	107.15	107.45	104.76	111.06	105.13	110.07	103.4	102.72	106.22	99.456
1660	110.37	113.66	109.28	105.48	107.24	106.09	105.7	103.01	115.99	115.77	113.98	109.09	108.77	107.78	106.56	106.85	113.35	106.13	106.43	106.66	104.06	110.32	104.38	109.44	102.6	101.93	105.57	98.656
1650	109.61	112.95	108.55	104.71	106.46	105.47	105.02	102.17	115.38	115	113.3	108.33	108.02	107.1	105.8	106.13	112.71	105.24	105.73	105.87	103.35	109.59	103.62	108.79	101.81	101.15	104.9	97.871
1640	108.85	112.23	107.81	103.93	105.68	104.86	104.33	101.33	114.79	114.24	112.63	107.55	107.27	106.41	105.06	105.41	112.07	104.36	105.04	105.06	102.63	108.85	102.87	108.11	101.03	100.39	104.23	97.101
1630	108.09	111.51	107.06	103.13	104.89	104.24	103.62	100.5	114.24	113.47	111.97	106.78	106.52	105.73	104.35	104.7	111.42	103.49	104.37	104.25	101.91	108.12	102.13	107.41	100.26	99.629	103.56	96.348
1620	107.34	110.78	106.32	102.32	104.1	103.63	102.92	99.662	113.74	112.71	111.29	106	105.77	105.06	103.64	103.99	110.76	102.62	103.72	103.43	101.19	107.39	101.39	106.68	99.494	98.874	102.87	95.605
1610	106.59	110.05	105.56	101.5	103.29	103.01	102.2	98.835	113.25	111.95	110.62	105.2	105.02	104.39	102.93	103.29	110.08	101.75	103.08	102.61	100.48	106.66	100.65	105.93	98.73	98.12	102.19	94.866
1600	105.83	109.31	104.81	100.67	102.47	102.38	101.49	98.015	112.78	111.18	109.93	104.39	104.27	103.74	102.23	102.6	109.38	100.9	102.44	101.79	99.767	105.94	99.918	105.16	97.968	97.367	101.5	94.134
1590	105.08	108.56	104.06	99.836	101.64	101.75	100.76	97.205	112.31	110.4	109.22	103.57	103.51	103.1	101.54	101.92	108.68	100.05	101.8	100.97	99.064	105.22	99.183	104.38	97.212	96.611	100.81	93.406
1580	104.32	107.8	103.31	98.995	100.8	101.11	100.03	96.405	111.86	109.62	108.48	102.75	102.77	102.47	100.86	101.23	107.96	99.213	101.16	100.16	98.369	104.49	98.442	103.57	96.461	95.848	100.12	92.68
1570	103.56	107.05	102.56	98.15	99.962	100.46	99.297	95.618	111.41	108.83	107.73	101.91	102.02	101.86	100.18	100.53	107.24	98.382	100.52	99.345	97.681	103.78	97.696	102.76	95.719	95.077	99.426	91.951
1560	102.8	106.3	101.82	97.306	99.116	99.807	98.554	94.843	110.96	108.05	106.97	101.06	101.27	101.25	99.509	99.817	106.51	97.557	99.872	98.539	96.998	103.06	96.945	101.93	94.985	94.302	98.723	91.219
1550	102.04	105.57	101.08	96.475	98.267	99.139	97.807	94.083	110.5	107.26	106.22	100.2	100.53	100.64	98.842	99.087	105.77	96.741	99.196	97.741	96.318	102.34	96.19	101.09	94.262	93.522	98.01	90.485
1540	101.31	104.85	100.36	95.668	97.418	98.454	97.054	93.339	110.01	106.49	105.47	99.331	99.785	100.04	98.182	98.354	105.04	95.937	98.496	96.952	95.643	101.62	95.43	100.26	93.549	92.741	97.294	89.749
1530	100.6	104.15	99.636	94.883	96.577	97.755	96.289	92.612	109.51	105.75	104.71	98.457	99.044	99.43	97.528	97.621	104.3	95.142	97.776	96.174	94.974	100.88	94.663	99.466	92.828	91.959	96.578	89.014
1520	99.91	103.44	98.925	94.113	95.76	97.043	95.509	91.902	108.97	105.05	103.95	97.578	98.307	98.817	96.879	96.881	103.56	94.35	97.037	95.403	94.312	100.14	93.888	98.702	92.073	91.178	95.863	88.281
1510	99.223	102.74	98.217	93.355	94.984	96.322	94.715	91.212	108.4	104.38	103.18	96.697	97.567	98.185	96.231	96.132	102.82	93.555	96.282	94.639	93.659	99.398	93.109	97.967	91.291	90.399	95.151	87.55
1500	98.541	102.04	97.505	92.609	94.246	95.598	93.909	90.539	107.8	103.72	102.39	95.817	96.82	97.523	95.587	95.375	102.09	92.751	95.51	93.881	93.016	98.647	92.326	97.259	90.508	89.622	94.441	86.824
1490	97.859	101.34	96.783	91.871	93.531	94.873	93.093	89.879	107.16	103.06	101.6	94.945	96.065	96.831	94.945	94.611	101.35	91.94	94.729	93.133	92.383	97.885	91.542	96.577	89.735	88.851	93.736	86.103
1480	97.17	100.64	96.052	91.135	92.826	94.149	92.269	89.219	106.49	102.42	100.79	94.083	95.305	96.111	94.296	93.842	100.63	91.122	93.948	92.394	91.762	97.109	90.76	95.922	88.965	88.085	93.037	85.388
1470	96.474	99.948	95.314	90.4	92.126	93.428	91.442	88.551	105.79	101.78	99.974	93.232	94.538	95.366	93.63	93.071	99.91	90.291	93.173	91.667	91.153	96.317	89.987	95.284	88.19	87.325	92.344	84.68
1460	95.773	99.26	94.57	89.668	91.435	92.71	90.622	87.873	105.07	101.15	99.153	92.387	93.763	94.608	92.943	92.299	99.199	89.445	92.404	90.953	90.558	95.512	89.223	94.64	87.405	86.574	91.659	83.98
1450	95.059	98.57	93.821	88.937	90.755	91.996	89.814	87.189	104.33	100.52	98.327	91.537	92.978	93.843	92.232	91.535	98.497	88.583	91.642	90.253	89.976	94.697	88.471	93.977	86.612	85.832	90.984	83.289
1440	94.321	97.872	93.069	88.202	90.083	91.288	89.019	86.499	103.59	99.902	97.498	90.678	92.185	93.073	91.502	90.786	97.8	87.706	90.887	89.564	89.399	93.881	87.729	93.301	85.811	85.096	90.318	82.601
1430	93.558	97.166	92.315	87.457	89.41	90.587	88.238	85.806	102.85	99.269	96.673	89.816	91.386	92.298	90.752	90.054	97.1	86.816	90.143	88.881	88.823	93.07	86.993	92.618	85.005	84.349	89.663	81.918
1420	92.774	96.441	91.559	86.695	88.727	89.894	87.469	85.109	102.13	98.621	95.856	88.962	90.583	91.522	89.98	89.334	96.388	85.915	89.406	88.2	88.248	92.269	86.264	91.93	84.196	83.575	89.02	81.237
1410	91.981	95.692	90.804	85.91	88.034	89.206	86.709	84.409	101.42	97.956	95.048	88.121	89.776	90.75	89.191	88.618	95.659	85.004	88.674	87.52	87.672	91.478	85.542	91.232	83.383	82.775	88.389	80.562
1400	91.184	94.925	90.05	85.099	87.334	88.52	85.958	83.708	100.73	97.278	94.25	87.292	88.968	89.99	88.388	87.906	94.913	84.085	87.947	86.843	87.094	90.697	84.828	90.523	82.568	81.96	87.773	79.887
1390	90.384	94.149	89.298	84.259	86.635	87.831	85.216	83.006	100.05	96.586	93.463	86.467	88.162	89.253	87.572	87.2	94.155	83.159	87.226	86.17	86.511	89.927	84.124	89.803	81.753	81.136	87.17	79.205
1380	89.586	93.366	88.548	83.399	85.937	87.139	84.484	82.3	99.373	95.877	92.685	85.641	87.363	88.542	86.746	86.501	93.394	82.23	86.511	85.495	85.921	89.17	83.43	89.073	80.938	80.308	86.583	78.514
1370	88.797	92.579	87.796	82.533	85.244	86.444	83.754	81.584	98.702	95.145	91.913	84.814	86.575	87.857	85.909	85.81	92.638	81.305	85.805	84.813	85.322	88.426	82.741	88.337	80.125	79.476	86.01	77.816
1360	88.025	91.791	87.034	81.668	84.554	85.746	83.021	80.853	98.039	94.388	91.148	83.989	85.793	87.199	85.068	85.125	91.887	80.389	85.102	84.121	84.714	87.697	82.052	87.603	79.315	78.639	85.45	77.112
1350	87.27	91.013	86.263	80.807	83.869	85.038	82.285	80.109	97.385	93.607	90.391	83.166	85.017	86.57	84.226	84.443	91.143	79.488	84.397	83.422	84.096	86.983	81.361	86.879	78.509	77.802	84.899	76.403
1340	86.527	90.248	85.483	79.949	83.19	84.315	81.549	79.354	96.743	92.81	89.643	82.348	84.244	85.973	83.39	83.763	90.407	78.603	83.687	82.717	83.471	86.284	80.667	86.166	77.708	76.971	84.354	75.689
1330	85.796	89.497	84.696	79.095	82.517	83.578	80.814	78.588	96.109	92.011	88.9	81.534	83.478	85.412	82.564	83.087	89.678	77.734	82.973	82.007	82.84	85.594	79.971	85.454	76.912	76.148	83.812	74.973
1320	85.076	88.762	83.904	78.246	81.852	82.828	80.08	77.813	95.478	91.217	88.146	80.727	82.718	84.876	81.751	82.416	88.957	76.882	82.256	81.293	82.203	84.906	79.268	84.74	76.125	75.333	83.272	74.253
1310	84.365	88.042	83.107	77.413	81.195	82.067	79.349	77.03	94.845	90.429	87.368	79.926	81.967	84.351	80.951	81.742	88.235	76.048	81.537	80.577	81.561	84.219	78.549	84.021	75.352	74.528	82.737	73.533
1300	83.653	87.336	82.307	76.602	80.542	81.296	78.622	76.239	94.21	89.647	86.563	79.134	81.225	83.832	80.165	81.059	87.504	75.232	80.819	79.859	80.92	83.537	77.809	83.3	74.596	73.732	82.206	72.812
1290	82.934	86.636	81.505	75.817	79.886	80.516	77.898	75.442	93.573	88.873	85.733	78.35	80.493	83.32	79.384	80.369	86.762	74.429	80.1	79.14	80.288	82.859	77.048	82.579	73.857	72.948	81.68	72.091
1280	82.206	85.938	80.701	75.056	79.225	79.728	77.18	74.64	92.929	88.105	84.88	77.569	79.773	82.814	78.603	79.683	86.009	73.64	79.383	78.421	79.671	82.186	76.268	81.857	73.136	72.175	81.16	71.371
1270	81.471	85.242	79.897	74.321	78.559	78.933	76.469	73.833	92.267	87.343	84.008	76.78	79.064	82.302	77.824	79.005	85.251	72.864	78.669	77.704	79.067	81.52	75.47	81.136	72.435	71.416	80.647	70.653
1260	80.729	84.551	79.093	73.611	77.889	78.132	75.763	73.023	91.584	86.583	83.129	75.977	78.367	81.769	77.047	78.339	84.493	72.102	77.957	76.988	78.473	80.861	74.66	80.417	71.749	70.67	80.14	69.937
1250	79.975	83.86	78.292	72.921	77.217	77.319	75.062	72.211	90.881	85.826	82.256	75.17	77.684	81.208	76.274	77.679	83.736	71.353	77.25	76.275	77.881	80.21	73.848	79.7	71.074	69.938	79.64	69.225
1240	79.21	83.168	77.493	72.236	76.543	76.481	74.362	71.397	90.161	85.073	81.388	74.366	77.015	80.617	75.507	77.018	82.983	70.611	76.548	75.566	77.288	79.566	73.038	78.986	70.404	69.217	79.148	68.517
1230	78.434	82.467	76.697	71.542	75.868	75.617	73.663	70.583	89.423	84.326	80.524	73.57	76.36	80	74.745	76.353	82.232	69.871	75.851	74.862	76.695	78.931	72.231	78.276	69.735	68.499	78.664	67.814
1220	77.649	81.75	75.906	70.838	75.192	74.747	72.966	69.769	88.67	83.584	79.659	72.783	75.714	79.357	73.991	75.683	81.485	69.133	75.161	74.163	76.102	78.301	71.427	77.571	69.066	67.781	78.184	67.117
1210	76.856	81.018	75.12	70.133	74.517	73.902	72.272	68.956	87.905	82.847	78.798	72.004	75.071	78.689	73.243	75.005	80.743	68.396	74.478	73.47	75.507	77.672	70.626	76.871	68.395	67.066	77.705	66.426
1200	76.057	80.275	74.341	69.434	73.843	73.09	71.582	68.145	87.133	82.106	77.95	71.235	74.427	78.001	72.505	74.318	80.008	67.663	73.803	72.784	74.903	77.04	69.831	76.177	67.724	66.359	77.222	65.742
1190	75.257	79.527	73.569	68.745	73.172	72.305	70.896	67.338	86.362	81.352	77.121	70.475	73.784	77.303	71.776	73.623	79.277	66.934	73.137	72.106	74.287	76.404	69.041	75.49	67.053	65.663	76.732	65.066
1180	74.466	78.781	72.804	68.064	72.502	71.547	70.215	66.534	85.596	80.582	76.31	69.725	73.144	76.604	71.057	72.921	78.543	66.211	72.48	71.43	73.659	75.764	68.258	74.81	66.384	64.977	76.237	64.398
1170	73.687	78.041	72.048	67.392	71.836	70.815	69.539	65.735	84.837	79.799	75.512	68.988	72.501	75.908	70.349	72.213	77.795	65.492	71.833	70.755	73.021	75.121	67.483	74.137	65.716	64.295	75.737	63.738
1160	72.922	77.313	71.302	66.729	71.175	70.111	68.865	64.942	84.084	79.004	74.727	68.262	71.849	75.216	69.653	71.499	77.032	64.779	71.197	70.08	72.373	74.475	66.716	73.464	65.051	63.617	75.225	63.089
1150	72.169	76.599	70.565	66.073	70.517	69.434	68.189	64.154	83.339	78.202	73.957	67.544	71.185	74.529	68.969	70.781	76.254	64.074	70.572	69.401	71.716	73.828	65.958	72.786	64.389	62.944	74.695	62.449
1140	71.433	75.899	69.836	65.414	69.865	68.776	67.506	63.374	82.604	77.398	73.203	66.83	70.509	73.846	68.298	70.059	75.465	63.375	69.959	68.718	71.05	73.18	65.209	72.102	63.73	62.274	74.145	61.817
1130	70.716	75.209	69.112	64.75	69.219	68.114	66.817	62.601	81.878	76.598	72.464	66.115	69.824	73.168	67.64	69.335	74.664	62.684	69.358	68.03	70.378	72.532	64.469	71.412	63.076	61.603	73.576	61.19
1120	70.023	74.527	68.388	64.082	68.58	67.438	66.12	61.837	81.162	75.807	71.738	65.398	69.13	72.497	66.997	68.608	73.859	62.002	68.769	67.34	69.699	71.883	63.731	70.717	62.425	60.93	72.99	60.565
1110	69.354	73.852	67.663	63.409	67.945	66.748	65.417	61.081	80.458	75.028	71.017	64.679	68.434	71.833	66.369	67.88	73.06	61.328	68.182	66.648	69.013	71.235	62.988	70.019	61.781	60.257	72.387	59.945
1100	68.707	73.185	66.934	62.735	67.311	66.058	64.709	60.336	79.767	74.266	70.297	63.961	67.749	71.177	65.753	67.151	72.275	60.664	67.587	65.954	68.323	70.589	62.241	69.318	61.142	59.583	71.768	59.329
1090	68.072	72.521	66.204	62.058	66.677	65.375	63.996	59.6	79.088	73.522	69.579	63.244	67.081	70.529	65.147	66.422	71.507	60.01	66.981	65.26	67.632	69.945	61.492	68.614	60.509	58.91	71.133	58.717
1080	67.44	71.855	65.473	61.38	66.043	64.703	63.28	58.875	78.413	72.796	68.866	62.528	66.426	69.889	64.548	65.695	70.756	59.366	66.366	64.565	66.945	69.301	60.741	67.908	59.882	58.238	70.484	58.105
1070	66.81	71.184	64.742	60.7	65.41	64.041	62.561	58.155	77.725	72.089	68.157	61.814	65.771	69.248	63.958	64.975	70.023	58.732	65.743	63.872	66.263	68.654	59.989	67.201	59.262	57.568	69.823	57.49
1060	66.182	70.508	64.011	60.021	64.772	63.39	61.839	57.439	77.023	71.402	67.453	61.103	65.11	68.593	63.377	64.265	69.307	58.104	65.113	63.179	65.587	68.002	59.237	66.494	58.643	56.9	69.154	56.87
1050	65.556	69.828	63.282	59.341	64.13	62.746	61.116	56.727	76.321	70.731	66.756	60.395	64.445	67.925	62.797	63.567	68.607	57.479	64.476	62.489	64.917	67.346	58.486	65.787	58.024	56.234	68.474	56.241
1040	64.929	69.145	62.554	58.662	63.482	62.097	60.396	56.02	75.628	70.068	66.064	59.69	63.787	67.245	62.21	62.879	67.92	56.859	63.833	61.801	64.254	66.687	57.736	65.08	57.405	55.571	67.779	55.604
1030	64.298	68.46	61.828	57.985	62.83	61.43	59.686	55.319	74.945	69.41	65.375	58.99	63.142	66.561	61.608	62.204	67.244	56.242	63.184	61.117	63.599	66.026	56.987	64.374	56.787	54.908	67.066	54.959
1020	63.66	67.777	61.105	57.309	62.174	60.739	58.992	54.624	74.268	68.758	64.684	58.294	62.511	65.881	60.993	61.541	66.58	55.63	62.53	60.437	62.951	65.359	56.241	63.669	56.17	54.242	66.335	54.307
1010	63.013	67.1	60.386	56.636	61.515	60.021	58.314	53.936	73.595	68.111	63.989	57.604	61.893	65.209	60.367	60.887	65.923	55.023	61.871	59.761	62.312	64.684	55.498	62.962	55.551	53.572	65.586	53.648
1000	62.355	66.43	59.671	55.965	60.854	59.279	57.653	53.251	72.924	67.469	63.287	56.919	61.288	64.544	59.729	60.238	65.265	54.416	61.209	59.09	61.683	63.999	54.758	62.246	54.924	52.9	64.821	52.983
990	61.688	65.764	58.961	55.298	60.191	58.512	57.01	52.566	72.259	66.822	62.577	56.241	60.697	63.886	59.08	59.595	64.599	53.808	60.543	58.425	61.063	63.307	54.023	61.517	54.286	52.225	64.045	52.313
980	61.013	65.098	58.255	54.635	59.527	57.723	56.383	51.878	71.599	66.168	61.862	55.569	60.116	63.237	58.422	58.958	63.923	53.197	59.875	57.765	60.452	62.607	53.293	60.777	53.636	51.549	63.266	51.639
970	60.33	64.432	57.555	53.976	58.862	56.915	55.767	51.182	70.945	65.505	61.143	54.904	59.536	62.595	57.754	58.328	63.239	52.586	59.204	57.113	59.846	61.901	52.568	60.027	52.973	50.871	62.497	50.959
960	59.641	63.763	56.862	53.322	58.197	56.098	55.149	50.48	70.299	64.843	60.419	54.247	58.954	61.96	57.078	57.701	62.547	51.974	58.532	56.468	59.243	61.189	51.85	59.267	52.299	50.194	61.751	50.276
950	58.952	63.089	56.175	52.673	57.532	55.283	54.526	49.772	69.658	64.189	59.692	53.598	58.372	61.323	56.393	57.073	61.851	51.361	57.859	55.83	58.64	60.471	51.138	58.502	51.615	49.516	61.033	49.59
940	58.265	62.405	55.495	52.029	56.868	54.478	53.899	49.061	69.019	63.547	58.968	52.953	57.789	60.68	55.701	56.44	61.156	50.743	57.186	55.201	58.033	59.75	50.432	57.737	50.922	48.838	60.344	48.905
930	57.58	61.707	54.823	51.392	56.206	53.692	53.273	48.35	68.381	62.915	58.25	52.309	57.207	60.031	55.001	55.801	60.464	50.118	56.513	54.58	57.424	59.031	49.735	56.972	50.218	48.161	59.687	48.225
920	56.898	60.997	54.159	50.761	55.545	52.928	52.652	47.642	67.744	62.293	57.544	51.667	56.626	59.378	54.295	55.156	59.774	49.485	55.84	53.967	56.811	58.322	49.045	56.208	49.506	47.486	59.067	47.552
910	56.219	60.277	53.503	50.137	54.887	52.191	52.037	46.94	67.108	61.67	56.852	51.026	56.046	58.72	53.584	54.505	59.087	48.847	55.169	53.365	56.196	57.626	48.364	55.445	48.786	46.812	58.477	46.885
900	55.544	59.545	52.856	49.52	54.232	51.489	51.423	46.242	66.474	61.033	56.175	50.387	55.468	58.06	52.867	53.853	58.403	48.202	54.499	52.772	55.579	56.943	47.692	54.683	48.06	46.14	57.893	46.225
890	54.873	58.806	52.219	48.91	53.58	50.825	50.807	45.548	65.843	60.376	55.514	49.751	54.892	57.397	52.146	53.205	57.724	47.552	53.832	52.187	54.961	56.274	47.029	53.923	47.332	45.471	57.299	45.572
880	54.207	58.064	51.59	48.308	52.931	50.198	50.188	44.86	65.216	59.7	54.867	49.118	54.317	56.732	51.42	52.567	57.049	46.897	53.167	51.606	54.342	55.619	46.375	53.166	46.611	44.804	56.694	44.927
870	53.546	57.323	50.972	47.714	52.284	49.596	49.568	44.177	64.592	59.008	54.236	48.489	53.746	56.066	50.692	51.939	56.379	46.237	52.505	51.028	53.723	54.978	45.732	52.413	45.898	44.142	56.079	44.289
860	52.89	56.586	50.363	47.129	51.625	49.005	48.947	43.5	63.972	58.309	53.618	47.863	53.177	55.399	49.97	51.317	55.715	45.573	51.848	50.453	53.104	54.351	45.099	51.663	45.196	43.482	55.456	43.66
850	52.24	55.859	49.766	46.553	50.956	48.418	48.325	42.83	63.358	57.61	53.005	47.241	52.61	54.731	49.264	50.692	55.056	44.905	51.194	49.881	52.485	53.739	44.477	50.918	44.505	42.827	54.825	43.04
840	51.597	55.146	49.178	45.985	50.292	47.837	47.694	42.166	62.748	56.911	52.392	46.622	52.035	54.064	48.581	50.064	54.403	44.234	50.545	49.31	51.867	53.136	43.864	50.177	43.824	42.177	54.187	42.428
830	50.961	54.45	48.6	45.427	49.64	47.265	47.049	41.51	62.141	56.213	51.78	46.004	51.448	53.397	47.915	49.433	53.751	43.559	49.901	48.731	51.251	52.54	43.258	49.442	43.154	41.531	53.543	41.826
820	50.331	53.771	48.026	44.878	48.994	46.699	46.391	40.861	61.534	55.523	51.169	45.383	50.85	52.732	47.257	48.801	53.094	42.882	49.263	48.14	50.637	51.952	42.656	48.713	42.495	40.891	52.893	41.234
810	49.71	53.11	47.456	44.338	48.348	46.137	45.728	40.219	60.924	54.848	50.56	44.753	50.24	52.068	46.606	48.167	52.425	42.203	48.631	47.538	50.025	51.372	42.057	47.989	41.848	40.256	52.237	40.651
800	49.096	52.466	46.889	43.809	47.702	45.575	45.066	39.585	60.314	54.19	49.947	44.109	49.621	51.406	45.966	47.533	51.742	41.522	48.004	46.926	49.415	50.801	41.462	47.273	41.212	39.628	51.575	40.078
790	48.49	51.841	46.326	43.289	47.051	45.014	44.408	38.96	59.701	53.547	49.33	43.451	48.992	50.748	45.347	46.898	51.053	40.842	47.384	46.304	48.809	50.238	40.873	46.564	40.589	39.013	50.909	39.516
780	47.893	51.234	45.766	42.779	46.39	44.449	43.752	38.343	59.08	52.915	48.707	42.79	48.354	50.092	44.747	46.263	50.366	40.167	46.764	45.674	48.206	49.68	40.288	45.862	39.979	38.414	50.239	38.963
770	47.301	50.645	45.203	42.28	45.714	43.874	43.099	37.735	58.443	52.291	48.081	42.136	47.708	49.44	44.157	45.629	49.682	39.499	46.137	45.034	47.607	49.119	39.709	45.168	39.382	37.836	49.565	38.416
760	46.706	50.076	44.638	41.791	45.023	43.286	42.45	37.136	57.792	51.678	47.45	41.49	47.057	48.793	43.575	44.996	49.001	38.841	45.501	44.387	47.012	48.552	39.135	44.483	38.797	37.276	48.888	37.872
750	46.105	49.524	44.07	41.308	44.319	42.683	41.804	36.546	57.126	51.075	46.816	40.848	46.407	48.15	43.002	44.363	48.323	38.197	44.858	43.737	46.422	47.978	38.567	43.806	38.226	36.731	48.209	37.331
740	45.502	48.983	43.499	40.828	43.602	42.068	41.161	35.956	56.447	50.482	46.179	40.207	45.756	47.511	42.437	43.732	47.648	37.57	44.208	43.086	45.836	47.399	38.005	43.138	37.668	36.193	47.527	36.793
730	44.906	48.447	42.927	40.345	42.873	41.44	40.523	35.356	55.756	49.897	45.539	39.566	45.107	46.879	41.882	43.103	46.976	36.958	43.552	42.437	45.254	46.816	37.443	42.479	37.124	35.663	46.844	36.26
720	44.322	47.914	42.353	39.858	42.133	40.801	39.89	34.742	55.053	49.315	44.896	38.931	44.459	46.252	41.336	42.477	46.309	36.362	42.89	41.789	44.67	46.227	36.875	41.83	36.594	35.139	46.16	35.73
710	43.749	47.384	41.777	39.366	41.385	40.151	39.261	34.122	54.339	48.737	44.252	38.306	43.818	45.631	40.795	41.852	45.646	35.783	42.223	41.143	44.076	45.635	36.298	41.191	36.077	34.622	45.475	35.205
700	43.187	46.859	41.2	38.869	40.635	39.495	38.633	33.505	53.617	48.162	43.606	37.69	43.185	45.017	40.257	41.231	44.987	35.22	41.551	40.498	43.473	45.038	35.711	40.562	35.574	34.113	44.79	34.684
690	42.636	46.338	40.624	38.369	39.882	38.835	38.003	32.892	52.892	47.592	42.958	37.085	42.563	44.41	39.721	40.613	44.334	34.672	40.875	39.856	42.86	44.438	35.116	39.943	35.074	33.611	44.105	34.166
680	42.096	45.821	40.052	37.864	39.128	38.174	37.375	32.283	52.166	47.026	42.313	36.497	41.951	43.808	39.187	39.999	43.686	34.131	40.195	39.216	42.24	43.834	34.513	39.335	34.57	33.117	43.421	33.647
670	41.566	45.302	39.488	37.356	38.373	37.511	36.753	31.677	51.439	46.465	41.673	35.926	41.35	43.207	38.657	39.388	43.045	33.592	39.511	38.579	41.616	43.227	33.903	38.737	34.055	32.627	42.739	33.124
660	41.039	44.774	38.932	36.845	37.617	36.845	36.138	31.075	50.713	45.909	41.041	35.372	40.759	42.607	38.126	38.782	42.409	33.053	38.823	37.946	40.993	42.617	33.285	38.15	33.532	32.135	42.055	32.599
650	40.508	44.235	38.383	36.328	36.86	36.178	35.523	30.476	49.994	45.352	40.417	34.828	40.178	42.006	37.592	38.18	41.779	32.516	38.134	37.316	40.37	42.005	32.663	37.575	32.999	31.635	41.367	32.071
640	39.973	43.685	37.841	35.802	36.104	35.51	34.897	29.882	49.282	44.786	39.801	34.287	39.603	41.407	37.053	37.582	41.157	31.98	37.441	36.69	39.749	41.391	32.044	37.011	32.459	31.128	40.674	31.54
630	39.434	43.125	37.306	35.265	35.348	34.842	34.258	29.292	48.581	44.21	39.193	33.748	39.032	40.809	36.51	36.99	40.541	31.447	36.747	36.069	39.129	40.772	31.435	36.458	31.911	30.613	39.975	31.008
620	38.886	42.556	36.771	34.717	34.595	34.178	33.614	28.707	47.894	43.628	38.593	33.216	38.464	40.211	35.963	36.403	39.933	30.916	36.055	35.452	38.51	40.146	30.835	35.916	31.356	30.09	39.272	30.474
610	38.323	41.978	36.229	34.159	33.85	33.533	32.976	28.126	47.231	43.048	37.998	32.694	37.9	39.606	35.407	35.822	39.329	30.387	35.368	34.841	37.894	39.51	30.245	35.386	30.797	29.562	38.566	29.938
600	37.743	41.391	35.679	33.591	33.122	32.925	32.345	27.549	46.593	42.475	37.405	32.181	37.34	38.982	34.835	35.246	38.723	29.861	34.689	34.234	37.285	38.865	29.665	34.868	30.239	29.026	37.857	29.4
590	37.153	40.796	35.121	33.013	32.427	32.362	31.719	26.978	45.974	41.908	36.813	31.67	36.78	38.334	34.246	34.676	38.109	29.337	34.017	33.633	36.686	38.214	29.094	34.361	29.681	28.484	37.146	28.861
580	36.567	40.191	34.557	32.425	31.774	31.835	31.095	26.409	45.366	41.339	36.221	31.154	36.218	37.661	33.638	34.11	37.489	28.816	33.353	33.038	36.098	37.561	28.532	33.866	29.129	27.937	36.432	28.321
570	35.994	39.579	33.985	31.829	31.159	31.326	30.471	25.839	44.768	40.76	35.626	30.632	35.652	36.966	33.015	33.545	36.861	28.297	32.697	32.448	35.521	36.909	27.981	33.382	28.584	27.392	35.719	27.78
560	35.434	38.959	33.404	31.233	30.566	30.826	29.849	25.266	44.18	40.176	35.024	30.109	35.084	36.26	32.383	32.977	36.226	27.781	32.049	31.861	34.955	36.258	27.439	32.905	28.047	26.857	35.012	27.238
550	34.88	38.331	32.809	30.644	29.978	30.333	29.228	24.691	43.601	39.596	34.417	29.589	34.513	35.561	31.744	32.409	35.586	27.267	31.41	31.272	34.4	35.608	26.907	32.431	27.514	26.333	34.314	26.695
540	34.323	37.697	32.2	30.068	29.392	29.847	28.61	24.113	43.027	39.025	33.804	29.072	33.937	34.877	31.103	31.839	34.941	26.757	30.78	30.675	33.856	34.959	26.386	31.962	26.975	25.818	33.63	26.151
530	33.755	37.055	31.578	29.508	28.818	29.369	27.995	23.534	42.457	38.461	33.186	28.559	33.351	34.207	30.463	31.266	34.295	26.25	30.159	30.068	33.319	34.312	25.875	31.496	26.428	25.312	32.962	25.608
520	33.171	36.407	30.942	28.962	28.262	28.899	27.382	22.953	41.89	37.896	32.566	28.049	32.756	33.551	29.83	30.685	33.652	25.745	29.547	29.454	32.786	33.666	25.374	31.034	25.88	24.816	32.31	25.064
510	32.571	35.752	30.294	28.427	27.721	28.438	26.773	22.371	41.328	37.324	31.952	27.542	32.151	32.909	29.204	30.096	33.012	25.244	28.944	28.836	32.257	33.022	24.884	30.573	25.333	24.329	31.674	24.52
500	31.954	35.092	29.634	27.9	27.191	27.984	26.166	21.788	40.77	36.744	31.349	27.039	31.539	32.28	28.587	29.499	32.375	24.746	28.344	28.224	31.732	32.38	24.404	30.104	24.788	23.852	31.052	23.976
490	31.323	34.426	28.964	27.379	26.671	27.526	25.564	21.203	40.212	36.156	30.758	26.539	30.918	31.666	27.978	28.895	31.741	24.251	27.747	27.621	31.212	31.741	23.934	29.623	24.246	23.379	30.441	23.433
480	30.679	33.754	28.29	26.866	26.155	27.048	24.964	20.622	39.649	35.563	30.175	26.043	30.289	31.066	27.377	28.285	31.111	23.759	27.152	27.027	30.697	31.105	23.475	29.13	23.706	22.904	29.836	22.89
470	30.028	33.078	27.618	26.361	25.64	26.541	24.369	20.049	39.078	34.963	29.595	25.55	29.653	30.48	26.784	27.668	30.485	23.271	26.56	26.441	30.186	30.472	23.026	28.626	23.168	22.423	29.232	22.347
460	29.371	32.398	26.957	25.861	25.122	26.014	23.778	19.49	38.495	34.363	29.018	25.061	29.01	29.907	26.2	27.047	29.863	22.784	25.97	25.859	29.679	29.842	22.586	28.111	22.633	21.935	28.629	21.806
450	28.713	31.713	26.309	25.362	24.6	25.483	23.191	18.946	37.903	33.771	28.446	24.571	28.362	29.33	25.624	26.427	29.245	22.295	25.384	25.278	29.172	29.216	22.153	27.586	22.1	21.442	28.028	21.265
440	28.057	31.026	25.675	24.863	24.074	24.96	22.613	18.417	37.301	33.19	27.878	24.078	27.713	28.739	25.058	25.809	28.632	21.801	24.801	24.698	28.662	28.594	21.723	27.05	21.569	20.943	27.429	20.725
430	27.408	30.346	25.053	24.364	23.545	24.44	22.048	17.903	36.689	32.619	27.315	23.58	27.07	28.131	24.5	25.194	28.023	21.303	24.22	24.119	28.149	27.976	21.295	26.503	21.041	20.439	26.832	20.187
420	26.769	29.689	24.444	23.866	23.013	23.912	21.502	17.404	36.063	32.059	26.756	23.078	26.435	27.507	23.945	24.581	27.419	20.8	23.635	23.543	27.634	27.362	20.876	25.945	20.516	19.93	26.238	19.649
410	26.142	29.057	23.848	23.368	22.478	23.368	20.976	16.919	35.421	31.507	26.202	22.573	25.81	26.868	23.386	23.971	26.817	20.294	23.047	22.968	27.117	26.753	20.474	25.378	19.994	19.416	25.646	19.114
400	25.532	28.443	23.265	22.871	21.94	22.816	20.469	16.449	34.762	30.957	25.654	22.064	25.196	26.216	22.822	23.364	26.212	19.783	22.455	22.396	26.599	26.149	20.09	24.8	19.475	18.897	25.058	18.58
390	24.941	27.842	22.696	22.374	21.399	22.268	19.971	15.994	34.088	30.403	25.11	21.551	24.592	25.551	22.264	22.76	25.605	19.269	21.859	21.826	26.078	25.549	19.724	24.213	18.959	18.378	24.473	18.047
380	24.368	27.253	22.14	21.879	20.86	21.731	19.477	15.553	33.399	29.843	24.571	21.035	23.997	24.872	21.716	22.159	24.995	18.751	21.26	21.259	25.556	24.955	19.373	23.624	18.446	17.867	23.891	17.517
370	23.804	26.683	21.597	21.384	20.332	21.201	18.987	15.125	32.698	29.277	24.036	20.515	23.414	24.18	21.18	21.562	24.384	18.23	20.658	20.695	25.028	24.366	19.032	23.039	17.936	17.367	23.313	16.988
360	23.24	26.124	21.068	20.89	19.817	20.674	18.502	14.707	31.993	28.708	23.501	19.992	22.841	23.477	20.654	20.968	23.771	17.707	20.054	20.134	24.492	23.782	18.699	22.461	17.43	16.876	22.738	16.462
350	22.671	25.561	20.548	20.398	19.313	20.15	18.02	14.296	31.294	28.135	22.962	19.466	22.279	22.769	20.138	20.378	23.157	17.188	19.45	19.576	23.946	23.204	18.375	21.89	16.927	16.389	22.167	15.937
340	22.104	24.987	20.034	19.906	18.815	19.627	17.537	13.889	30.606	27.558	22.422	18.937	21.727	22.063	19.632	19.793	22.542	16.673	18.86	19.021	23.392	22.632	18.055	21.326	16.427	15.905	21.6	15.416
330	21.547	24.402	19.521	19.41	18.322	19.107	17.052	13.483	29.929	26.977	21.879	18.405	21.185	21.368	19.136	19.212	21.926	16.163	18.302	18.47	22.829	22.065	17.727	20.767	15.931	15.423	21.037	14.896
320	21	23.807	19.007	18.907	17.834	18.589	16.563	13.075	29.259	26.393	21.334	17.87	20.644	20.686	18.651	18.635	21.309	15.658	17.78	17.922	22.258	21.505	17.382	20.215	15.438	14.944	20.479	14.381
310	20.452	23.203	18.494	18.398	17.357	18.073	16.071	12.665	28.594	25.806	20.787	17.336	20.1	20.016	18.177	18.062	20.692	15.158	17.281	17.378	21.68	20.951	17.014	19.669	14.949	14.469	19.926	13.877
300	19.893	22.591	17.977	17.882	16.893	17.554	15.577	12.254	27.931	25.215	20.239	16.811	19.551	19.359	17.712	17.495	20.075	14.668	16.791	16.837	21.094	20.402	16.623	19.13	14.464	13.996	19.384	13.388
290	19.321	21.97	17.452	17.361	16.442	17.03	15.08	11.841	27.271	24.622	19.69	16.3	18.998	18.715	17.248	16.932	19.457	14.192	16.305	16.301	20.501	19.861	16.209	18.597	13.982	13.526	18.855	12.919
280	18.739	21.341	16.917	16.833	16	16.501	14.581	11.426	26.615	24.026	19.138	15.801	18.442	18.083	16.78	16.375	18.84	13.733	15.824	15.768	19.9	19.325	15.773	18.071	13.506	13.06	18.338	12.467
270	18.146	20.704	16.373	16.3	15.557	15.967	14.079	11.01	25.963	23.427	18.586	15.307	17.882	17.465	16.306	15.822	18.228	13.295	15.348	15.24	19.295	18.791	15.315	17.552	13.04	12.597	17.834	12.034
260	17.542	20.059	15.821	15.762	15.11	15.429	13.575	10.593	25.316	22.826	18.03	14.811	17.319	16.86	15.827	15.275	17.623	12.876	14.878	14.715	18.689	18.256	14.834	17.04	12.586	12.137	17.339	11.618
250	16.93	19.406	15.26	15.222	14.66	14.888	13.068	10.174	24.674	22.223	17.467	14.311	16.753	16.268	15.343	14.733	17.028	12.476	14.413	14.195	18.085	17.719	14.333	16.534	12.144	11.68	16.849	11.22
