# Supplementary material for: Eye position affects flight altitude in visual approach to landing independent of level of expertise of pilot
Source: PLoS One. 2018 May 24;13(5):e0197585. doi: 10.1371/journal.pone.0197585 (PMC5967751; doi:10.1371/journal.pone.0197585)
Supplement: S1 Dataset — (ZIP) [file pone.0197585.s001.zip › S1 Dataset/participant14_trainee.txt]

distance	trial1_increase	trial2_increase	trial3_increase	trial4_increase	trial1_decrease	trial2_decrease	trial3_decrease	trial4_decrease	trial1_control	trial2_control	trial3_control	trial4_control	trial5_control	trial6_control	trial7_control	trial8_control	trial9_control	trial10_control	trial11_control	trial12_control	trial13_control	trial14_control	trial15_control	trial16_control	trial17_control	trial18_control	trial19_control	trial20_control
2000	125.26	124.65	124.35	124.35	127.4	128.01	128.31	124.35	127.7	129.84	130.75	122.22	131.66	129.23	126.18	123.13	125.87	129.84	125.26	123.13	126.79	123.74	126.48	124.04	131.36	130.75	123.74	126.48
1990	125.27	124.66	124.35	124.35	127.4	128.01	128.32	124.35	127.71	129.84	130.75	122.22	131.67	129.23	126.18	123.13	125.88	129.84	125.27	123.13	126.79	123.74	126.49	124.05	131.36	130.75	123.74	126.49
1980	125.27	124.66	124.36	124.36	127.4	128.01	128.32	124.36	127.71	129.84	130.76	122.22	131.67	129.23	126.18	123.14	125.88	129.84	125.27	123.14	126.79	123.75	126.49	124.05	131.37	130.76	123.75	126.49
1970	125.27	124.66	124.36	124.36	127.41	128.02	128.32	124.36	127.71	129.85	130.76	122.23	131.67	129.24	126.19	123.14	125.88	129.85	125.27	123.14	126.8	123.75	126.49	124.05	131.37	130.76	123.75	126.49
1960	125.28	124.67	124.36	124.36	127.41	128.02	128.32	124.36	127.71	129.85	130.76	122.23	131.68	129.24	126.19	123.14	125.89	129.85	125.28	123.14	126.8	123.75	126.5	124.06	131.37	130.76	123.75	126.5
1950	125.27	124.66	124.36	124.36	127.41	128.02	128.32	124.36	127.72	129.84	130.76	122.23	131.68	129.24	126.19	123.14	125.88	129.84	125.27	123.14	126.8	123.75	126.49	124.05	131.37	130.76	123.75	126.5
1940	125.18	124.57	124.29	124.28	127.32	127.95	128.22	124.27	127.72	129.73	130.67	122.14	131.61	129.16	126.14	123.07	125.79	129.74	125.18	123.06	126.71	123.69	126.42	123.98	131.27	130.68	123.67	126.46
1930	124.91	124.31	124.09	124.06	127.05	127.76	127.92	124.05	127.68	129.42	130.41	121.92	131.44	128.93	125.98	122.83	125.52	129.42	124.92	122.83	126.44	123.51	126.18	123.75	131	130.42	123.43	126.35
1920	124.46	123.86	123.74	123.72	126.6	127.44	127.45	123.7	127.52	128.92	129.96	121.58	131.13	128.56	125.72	122.43	125.06	128.89	124.48	122.53	126.04	123.21	125.82	123.37	130.59	130	123.01	126.18
1910	123.86	123.25	123.26	123.35	126.02	127.01	126.92	123.3	127.25	128.32	129.34	121.15	130.73	128.1	125.36	121.92	124.44	128.22	123.92	122.2	125.57	122.83	125.43	122.91	130.14	129.49	122.46	125.99
1900	123.14	122.51	122.65	122.92	125.31	126.5	126.36	122.85	126.9	127.63	128.59	120.61	130.25	127.57	124.93	121.31	123.72	127.49	123.26	121.82	125.05	122.4	125.04	122.37	129.69	128.94	121.85	125.78
1890	122.33	121.63	121.95	122.41	124.48	125.91	125.75	122.35	126.53	126.86	127.75	120	129.69	126.99	124.43	120.6	122.9	126.69	122.51	121.35	124.44	121.91	124.62	121.76	129.21	128.35	121.19	125.53
1880	121.47	120.63	121.16	121.82	123.57	125.24	125.09	121.82	126.1	126.01	126.85	119.31	129.06	126.34	123.87	119.81	122.03	125.82	121.72	120.78	123.72	121.37	124.13	121.1	128.65	127.7	120.47	125.24
1870	120.57	119.55	120.3	121.17	122.6	124.53	124.37	121.3	125.59	125.12	125.89	118.58	128.37	125.63	123.24	118.96	121.12	124.89	120.93	120.13	122.92	120.76	123.6	120.4	128	127	119.7	124.89
1860	119.67	118.41	119.4	120.48	121.61	123.8	123.61	120.79	125.01	124.21	124.9	117.81	127.62	124.89	122.57	118.07	120.2	123.91	120.12	119.42	122.06	120.06	123.04	119.7	127.31	126.27	118.89	124.5
1850	118.76	117.24	118.48	119.76	120.62	123.05	122.8	120.27	124.39	123.3	123.91	117	126.84	124.12	121.88	117.15	119.27	122.92	119.27	118.67	121.14	119.26	122.48	119.02	126.61	125.52	118.07	124.08
1840	117.87	116.05	117.55	119.03	119.63	122.27	121.99	119.7	123.74	122.42	122.93	116.17	126.07	123.32	121.18	116.19	118.34	121.94	118.41	117.88	120.2	118.37	121.88	118.32	125.88	124.77	117.27	123.63
1830	117.02	114.85	116.63	118.29	118.62	121.46	121.19	119.11	123.07	121.57	121.93	115.35	125.29	122.53	120.46	115.21	117.43	121.01	117.53	117.06	119.25	117.42	121.25	117.61	125.13	124.01	116.48	123.15
1820	116.19	113.66	115.7	117.57	117.6	120.63	120.4	118.5	122.4	120.76	120.9	114.56	124.51	121.76	119.72	114.22	116.56	120.1	116.64	116.24	118.32	116.42	120.6	116.89	124.36	123.28	115.71	122.63
1810	115.39	112.5	114.79	116.87	116.6	119.79	119.63	117.88	121.73	119.98	119.88	113.77	123.72	121.02	118.97	113.24	115.72	119.2	115.75	115.42	117.4	115.37	119.96	116.15	123.59	122.56	114.96	122.09
1800	114.57	111.39	113.91	116.17	115.62	118.95	118.86	117.25	121.07	119.24	118.87	112.97	122.92	120.29	118.23	112.29	114.92	118.29	114.86	114.62	116.46	114.32	119.31	115.41	122.8	121.83	114.22	121.52
1790	113.75	110.32	113.06	115.45	114.65	118.12	118.08	116.6	120.4	118.54	117.89	112.19	122.14	119.58	117.51	111.34	114.13	117.4	114	113.83	115.5	113.26	118.67	114.67	122.01	121.1	113.49	120.95
1780	112.94	109.28	112.25	114.73	113.7	117.3	117.3	115.95	119.72	117.87	116.94	111.42	121.38	118.88	116.79	110.4	113.34	116.52	113.17	113.04	114.55	112.19	118.02	113.93	121.21	120.37	112.76	120.35
1770	112.13	108.29	111.48	114	112.77	116.49	116.51	115.29	119.06	117.25	116.01	110.64	120.65	118.19	116.06	109.46	112.51	115.68	112.35	112.27	113.6	111.09	117.37	113.21	120.42	119.67	112.05	119.75
1760	111.32	107.36	110.72	113.29	111.86	115.69	115.75	114.62	118.43	116.66	115.11	109.85	119.94	117.52	115.33	108.52	111.66	114.87	111.54	111.52	112.66	109.97	116.73	112.51	119.64	118.99	111.34	119.15
1750	110.49	106.49	109.96	112.58	110.97	114.9	115.02	113.96	117.8	116.04	114.23	109.05	119.24	116.87	114.6	107.57	110.79	114.09	110.74	110.81	111.72	108.86	116.1	111.81	118.89	118.34	110.65	118.57
1740	109.65	105.67	109.2	111.89	110.1	114.15	114.31	113.29	117.17	115.41	113.37	108.23	118.55	116.23	113.88	106.56	109.9	113.33	109.95	110.12	110.8	107.74	115.49	111.11	118.15	117.72	109.97	118
1730	108.8	104.92	108.47	111.21	109.25	113.42	113.62	112.62	116.54	114.8	112.51	107.41	117.87	115.62	113.17	105.52	108.99	112.6	109.17	109.44	109.9	106.63	114.88	110.42	117.43	117.12	109.31	117.42
1720	107.94	104.23	107.77	110.56	108.41	112.7	112.95	111.96	115.89	114.24	111.67	106.57	117.21	115.03	112.47	104.44	108.08	111.88	108.41	108.76	109.03	105.53	114.27	109.74	116.73	116.56	108.66	116.83
1710	107.1	103.6	107.1	109.92	107.59	111.98	112.3	111.3	115.25	113.67	110.86	105.71	116.56	114.45	111.79	103.36	107.15	111.19	107.66	108.1	108.18	104.45	113.66	109.07	116.04	116.01	108.01	116.25
1700	106.27	103.02	106.45	109.29	106.78	111.26	111.65	110.67	114.59	113.09	110.06	104.81	115.92	113.88	111.11	102.26	106.21	110.49	106.92	107.44	107.36	103.41	113.06	108.41	115.37	115.47	107.36	115.65
1690	105.47	102.48	105.82	108.67	106	110.55	111	110.06	113.94	112.5	109.28	103.87	115.29	113.3	110.44	101.16	105.28	109.8	106.19	106.8	106.56	102.41	112.47	107.76	114.71	114.93	106.7	115.06
1680	104.69	101.96	105.2	108.06	105.25	109.85	110.34	109.47	113.29	111.91	108.5	102.88	114.66	112.7	109.78	100.05	104.36	109.09	105.47	106.16	105.79	101.45	111.88	107.13	114.06	114.41	106.04	114.47
1670	103.91	101.47	104.61	107.47	104.53	109.16	109.68	108.89	112.63	111.32	107.73	101.88	114.02	112.1	109.13	98.93	103.47	108.38	104.75	105.51	105.01	100.52	111.3	106.51	113.41	113.88	105.4	113.89
1660	103.15	101.01	104.01	106.88	103.83	108.49	109.03	108.32	111.98	110.72	106.96	100.88	113.36	111.51	108.48	97.82	102.6	107.66	104.04	104.84	104.23	99.638	110.72	105.9	112.77	113.34	104.78	113.3
1650	102.39	100.58	103.41	106.31	103.14	107.83	108.38	107.75	111.34	110.1	106.19	99.877	112.71	110.93	107.83	96.732	101.76	106.94	103.35	104.16	103.44	98.796	110.12	105.3	112.14	112.79	104.17	112.72
1640	101.66	100.17	102.8	105.73	102.46	107.18	107.74	107.19	110.7	109.45	105.42	98.875	112.05	110.34	107.18	95.683	100.94	106.22	102.66	103.47	102.68	97.991	109.52	104.69	111.53	112.22	103.59	112.13
1630	100.93	99.774	102.19	105.16	101.77	106.55	107.06	106.63	110.06	108.76	104.65	97.874	111.38	109.74	106.54	94.682	100.14	105.5	101.99	102.77	101.92	97.21	108.91	104.07	110.91	111.64	103.01	111.53
1620	100.23	99.386	101.57	104.59	101.09	105.94	106.37	106.08	109.41	108.02	103.9	96.878	110.72	109.15	105.9	93.734	99.36	104.78	101.33	102.06	101.17	96.443	108.3	103.44	110.29	111.05	102.45	110.92
1610	99.541	99.006	100.95	104.03	100.41	105.34	105.68	105.54	108.75	107.24	103.15	95.889	110.06	108.55	105.28	92.839	98.59	104.06	100.69	101.35	100.42	95.69	107.7	102.8	109.65	110.47	101.89	110.29
1600	98.871	98.634	100.33	103.47	99.741	104.75	104.99	105.02	108.07	106.42	102.4	94.911	109.4	107.95	104.65	91.999	97.835	103.35	100.06	100.63	99.675	94.954	107.1	102.14	109.02	109.9	101.34	109.67
1590	98.209	98.271	99.708	102.92	99.078	104.15	104.3	104.5	107.39	105.56	101.65	93.951	108.75	107.33	104.03	91.203	97.096	102.64	99.439	99.917	98.94	94.226	106.5	101.48	108.38	109.34	100.81	109.04
1580	97.542	97.917	99.097	102.36	98.424	103.53	103.62	103.98	106.69	104.69	100.9	93.011	108.1	106.7	103.39	90.433	96.372	101.94	98.823	99.211	98.214	93.497	105.9	100.82	107.73	108.78	100.28	108.42
1570	96.865	97.57	98.497	101.8	97.773	102.91	102.92	103.46	105.99	103.79	100.15	92.085	107.46	106.05	102.75	89.681	95.653	101.25	98.211	98.521	97.498	92.764	105.29	100.16	107.09	108.2	99.769	107.79
1560	96.181	97.224	97.907	101.22	97.118	102.28	102.22	102.95	105.29	102.87	99.392	91.167	106.83	105.4	102.09	88.948	94.931	100.56	97.599	97.844	96.793	92.031	104.67	99.49	106.44	107.63	99.268	107.17
1550	95.491	96.873	97.329	100.62	96.458	101.64	101.51	102.43	104.58	101.95	98.634	90.257	106.2	104.74	101.44	88.235	94.208	99.89	96.964	97.176	96.101	91.3	104.05	98.826	105.8	107.05	98.775	106.56
1540	94.797	96.518	96.764	100.03	95.797	100.98	100.81	101.91	103.88	101.02	97.878	89.357	105.59	104.07	100.79	87.543	93.483	99.227	96.287	96.515	95.422	90.578	103.42	98.167	105.16	106.49	98.285	105.95
1530	94.101	96.159	96.211	99.437	95.133	100.29	100.1	101.4	103.17	100.1	97.123	88.469	104.99	103.38	100.13	86.871	92.76	98.577	95.57	95.858	94.758	89.867	102.79	97.522	104.53	105.93	97.796	105.35
1520	93.403	95.798	95.673	98.855	94.47	99.574	99.39	100.89	102.46	99.176	96.372	87.595	104.39	102.65	99.469	86.215	92.04	97.933	94.829	95.205	94.11	89.168	102.15	96.897	103.9	105.38	97.309	104.75
1510	92.704	95.442	95.147	98.277	93.808	98.836	98.689	100.38	101.76	98.25	95.626	86.736	103.82	101.88	98.804	85.57	91.323	97.29	94.072	94.551	93.478	88.481	101.52	96.284	103.27	104.85	96.825	104.16
1500	92.006	95.1	94.629	97.7	93.148	98.077	97.998	99.86	101.06	97.325	94.885	85.892	103.25	101.08	98.138	84.934	90.61	96.645	93.298	93.891	92.863	87.801	100.89	95.677	102.65	104.33	96.352	103.57
1490	91.31	94.77	94.119	97.127	92.491	97.298	97.319	99.343	100.36	96.401	94.151	85.066	102.7	100.29	97.471	84.304	89.903	96.001	92.518	93.224	92.263	87.128	100.26	95.078	102.04	103.84	95.891	102.98
1480	90.617	94.449	93.619	96.558	91.838	96.502	96.653	98.825	99.672	95.483	93.424	84.258	102.17	99.495	96.804	83.668	89.201	95.359	91.75	92.552	91.676	86.462	99.634	94.486	101.44	103.36	95.443	102.4
1470	89.927	94.128	93.127	95.996	91.19	95.695	96.002	98.303	98.99	94.577	92.707	83.47	101.65	98.681	96.134	83.004	88.491	94.72	91.001	91.877	91.1	85.806	99.012	93.904	100.85	102.9	95.008	101.83
1460	89.243	93.8	92.635	95.439	90.548	94.888	95.365	97.776	98.31	93.684	91.999	82.703	101.15	97.827	95.459	82.304	87.767	94.084	90.265	91.2	90.535	85.159	98.396	93.332	100.26	102.46	94.583	101.26
1450	88.564	93.461	92.139	94.89	89.912	94.076	94.741	97.242	97.626	92.803	91.301	81.953	100.66	96.939	94.781	81.586	87.029	93.452	89.536	90.521	89.974	84.524	97.786	92.771	99.658	102.03	94.165	100.68
1440	87.893	93.102	91.639	94.341	89.284	93.253	94.126	96.705	96.936	91.931	90.609	81.215	100.17	96.024	94.1	80.866	86.277	92.808	88.811	89.843	89.412	83.9	97.184	92.222	99.047	101.62	93.749	100.1
1430	87.229	92.708	91.137	93.781	88.665	92.419	93.504	96.164	96.244	91.07	89.921	80.484	99.685	95.081	93.418	80.15	85.514	92.134	88.092	89.166	88.852	83.287	96.585	91.686	98.425	101.21	93.332	99.511
1420	86.574	92.27	90.633	93.206	88.051	91.581	92.869	95.621	95.549	90.22	89.239	79.757	99.2	94.138	92.736	79.437	84.742	91.432	87.38	88.491	88.308	82.683	95.982	91.163	97.795	100.8	92.915	98.92
1410	85.928	91.785	90.129	92.618	87.431	90.75	92.231	95.076	94.854	89.383	88.563	79.032	98.72	93.236	92.056	78.727	83.961	90.718	86.678	87.819	87.778	82.084	95.372	90.655	97.158	100.4	92.499	98.326
1400	85.292	91.258	89.624	92.018	86.799	89.929	91.598	94.531	94.159	88.561	87.895	78.309	98.246	92.392	91.378	78.02	83.174	89.995	85.985	87.151	87.258	81.491	94.754	90.166	96.515	100.01	92.084	97.732
1390	84.658	90.709	89.12	91.409	86.158	89.118	90.958	93.986	93.465	87.754	87.233	77.59	97.777	91.605	90.707	77.317	82.386	89.246	85.303	86.49	86.744	80.901	94.121	89.7	95.867	99.629	91.672	97.137
1380	84.011	90.156	88.617	90.791	85.513	88.319	90.311	93.442	92.775	86.963	86.571	76.876	97.305	90.861	90.052	76.62	81.602	88.466	84.633	85.842	86.234	80.312	93.471	89.258	95.214	99.256	91.262	96.542
1370	83.346	89.594	88.116	90.167	84.867	87.531	89.658	92.901	92.088	86.19	85.9	76.167	96.825	90.144	89.418	75.929	80.821	87.663	83.974	85.208	85.724	79.722	92.804	88.84	94.561	98.891	90.856	95.949
1360	82.663	89.008	87.618	89.542	84.22	86.757	88.993	92.362	91.405	85.43	85.216	75.46	96.33	89.452	88.801	75.238	80.044	86.844	83.329	84.59	85.207	79.134	92.122	88.447	93.912	98.534	90.453	95.358
1350	81.968	88.398	87.123	88.919	83.573	85.997	88.311	91.827	90.728	84.682	84.521	74.752	95.809	88.785	88.195	74.539	79.272	86.02	82.695	83.989	84.674	78.548	91.426	88.077	93.27	98.173	90.053	94.764
1340	81.273	87.772	86.631	88.299	82.925	85.252	87.62	91.297	90.058	83.941	83.821	74.045	95.26	88.145	87.594	73.832	78.507	85.198	82.062	83.405	84.123	77.965	90.718	87.73	92.635	97.786	89.659	94.167
1330	80.579	87.132	86.144	87.678	82.279	84.516	86.925	90.771	89.396	83.205	83.121	73.338	94.688	87.527	87	73.119	77.749	84.379	81.422	82.835	83.566	77.386	89.998	87.393	92.009	97.357	89.269	93.567
1320	79.887	86.481	85.662	87.053	81.631	83.783	86.229	90.249	88.742	82.475	82.427	72.632	94.103	86.923	86.408	72.4	76.999	83.565	80.773	82.276	83.015	76.81	89.268	87.058	91.392	96.883	88.885	92.965
1310	79.191	85.818	85.185	86.425	80.978	83.051	85.537	89.728	88.097	81.753	81.741	71.93	93.508	86.333	85.809	71.677	76.258	82.756	80.119	81.724	82.467	76.239	88.528	86.723	90.784	96.366	88.507	92.363
1300	78.49	85.148	84.707	85.795	80.32	82.323	84.859	89.204	87.457	81.038	81.063	71.231	92.901	85.755	85.193	70.95	75.526	81.952	79.466	81.174	81.907	75.672	87.786	86.391	90.185	95.812	88.132	91.762
1290	77.786	84.482	84.213	85.164	79.659	81.598	84.201	88.674	86.814	80.332	80.394	70.535	92.276	85.181	84.556	70.223	74.805	81.156	78.817	80.62	81.326	75.112	87.05	86.062	89.588	95.226	87.749	91.162
1280	77.079	83.831	83.684	84.534	78.995	80.879	83.562	88.131	86.167	79.635	79.734	69.845	91.635	84.607	83.901	69.505	74.095	80.367	78.168	80.056	80.736	74.558	86.324	85.729	88.998	94.615	87.348	90.564
1270	76.371	83.19	83.116	83.905	78.338	80.165	82.934	87.575	85.516	78.949	79.084	69.16	90.98	84.034	83.234	68.803	73.397	79.588	77.516	79.481	80.146	74.01	85.606	85.375	88.42	93.982	86.924	89.97
1260	75.662	82.552	82.521	83.277	77.701	79.459	82.316	87.004	84.863	78.269	78.44	68.481	90.31	83.462	82.558	68.114	72.712	78.818	76.857	78.9	79.561	73.469	84.893	84.979	87.851	93.328	86.477	89.379
1250	74.953	81.915	81.917	82.653	77.088	78.76	81.707	86.422	84.21	77.592	77.794	67.809	89.627	82.893	81.874	67.434	72.039	78.059	76.187	78.317	78.979	72.936	84.184	84.525	87.281	92.655	86.007	88.787
1240	74.247	81.279	81.31	82.031	76.478	78.068	81.108	85.829	83.555	76.92	77.137	67.145	88.933	82.326	81.183	66.762	71.372	77.311	75.508	77.734	78.401	72.408	83.48	84.012	86.71	91.971	85.515	88.188
1230	73.549	80.647	80.696	81.411	75.862	77.378	80.522	85.226	82.902	76.253	76.469	66.487	88.227	81.764	80.485	66.099	70.704	76.576	74.828	77.153	77.826	71.874	82.784	83.449	86.136	91.288	85.003	87.579
1220	72.861	80.019	80.071	80.79	75.242	76.683	79.946	84.614	82.248	75.591	75.796	65.833	87.512	81.205	79.786	65.444	70.035	75.847	74.156	76.574	77.257	71.326	82.094	82.838	85.555	90.613	84.471	86.961
1210	72.185	79.396	79.441	80.166	74.624	75.982	79.375	83.993	81.588	74.936	75.135	65.18	86.788	80.651	79.094	64.798	69.366	75.114	73.494	75.996	76.692	70.762	81.414	82.182	84.967	89.943	83.919	86.336
1200	71.52	78.778	78.814	79.542	74.008	75.276	78.796	83.365	80.917	74.288	74.495	64.524	86.056	80.09	78.415	64.151	68.697	74.38	72.841	75.422	76.134	70.184	80.742	81.485	84.373	89.274	83.349	85.705
1190	70.868	78.167	78.195	78.923	73.396	74.567	78.207	82.73	80.234	73.648	73.875	63.863	85.305	79.508	77.75	63.5	68.029	73.653	72.194	74.85	75.581	69.594	80.081	80.765	83.773	88.605	82.762	85.073
1180	70.227	77.564	77.584	78.317	72.787	73.855	77.608	82.09	79.544	73.014	73.265	63.196	84.522	78.905	77.097	62.843	67.364	72.935	71.549	74.283	75.034	68.991	79.43	80.052	83.168	87.938	82.157	84.443
1170	69.591	76.968	76.981	77.728	72.182	73.141	77	81.445	78.853	72.379	72.661	62.525	83.701	78.286	76.459	62.183	66.701	72.226	70.908	73.721	74.487	68.378	78.788	79.359	82.56	87.275	81.54	83.812
1160	68.95	76.381	76.388	77.156	71.577	72.432	76.385	80.803	78.165	71.738	72.066	61.851	82.845	77.651	75.831	61.52	66.042	71.526	70.271	73.163	73.939	67.753	78.146	78.683	81.948	86.616	80.918	83.183
1150	68.299	75.802	75.804	76.591	70.961	71.739	75.763	80.171	77.485	71.091	71.479	61.174	81.965	77.001	75.208	60.855	65.386	70.837	69.639	72.611	73.392	67.117	77.501	78.015	81.338	85.961	80.298	82.56
1140	67.647	75.23	75.23	76.027	70.327	71.068	75.134	79.553	76.814	70.438	70.895	60.494	81.073	76.338	74.584	60.188	64.734	70.158	69.013	72.065	72.846	66.472	76.858	77.352	80.734	85.313	79.687	81.952
1130	67.001	74.66	74.667	75.458	69.687	70.409	74.506	78.94	76.15	69.78	70.308	59.813	80.175	75.663	73.96	59.52	64.087	69.491	68.394	71.526	72.301	65.818	76.221	76.698	80.136	84.671	79.087	81.358
1120	66.366	74.093	74.111	74.884	69.053	69.752	73.887	78.326	75.493	69.118	69.71	59.131	79.272	74.983	73.338	58.851	63.445	68.835	67.781	70.989	71.758	65.156	75.592	76.051	79.546	84.033	78.498	80.78
1110	65.74	73.53	73.552	74.306	68.428	69.095	73.279	77.712	74.838	68.453	69.099	58.448	78.375	74.298	72.717	58.182	62.81	68.192	67.175	70.447	71.217	64.486	74.971	75.413	78.963	83.398	77.921	80.209
1100	65.124	72.97	72.978	73.726	67.806	68.439	72.678	77.097	74.186	67.785	68.475	57.765	77.52	73.611	72.099	57.513	62.18	67.561	66.577	69.891	70.679	63.809	74.357	74.78	78.388	82.763	77.342	79.634
1090	64.517	72.416	72.391	73.143	67.178	67.787	72.079	76.483	73.536	67.115	67.839	57.082	76.735	72.922	71.484	56.846	61.557	66.942	65.985	69.318	70.144	63.129	73.741	74.149	77.816	82.129	76.745	79.051
1080	63.922	71.867	71.8	72.554	66.543	67.138	71.479	75.872	72.891	66.442	67.193	56.401	76.013	72.231	70.873	56.18	60.942	66.327	65.392	68.731	69.608	62.456	73.112	73.521	77.235	81.497	76.13	78.462
1070	63.336	71.323	71.208	71.957	65.902	66.493	70.876	75.263	72.25	65.769	66.536	55.722	75.331	71.539	70.267	55.516	60.334	65.706	64.787	68.13	69.069	61.799	72.468	72.892	76.638	80.869	75.51	77.868
1060	62.754	70.786	70.616	71.351	65.255	65.853	70.27	74.657	71.614	65.095	65.873	55.044	74.675	70.846	69.662	54.855	59.734	65.07	64.172	67.519	68.526	61.16	71.811	72.25	76.03	80.245	74.892	77.269
1050	62.17	70.256	70.024	70.739	64.603	65.218	69.664	74.056	70.984	64.423	65.211	54.37	74.048	70.154	69.056	54.196	59.143	64.418	63.554	66.903	67.981	60.535	71.143	71.583	75.422	79.626	74.273	76.668
1040	61.58	69.733	69.433	70.127	63.947	64.583	69.056	73.458	70.355	63.757	64.556	53.699	73.45	69.462	68.447	53.541	58.558	63.75	62.938	66.283	67.432	59.922	70.464	70.89	74.817	79.011	73.649	76.066
1030	60.988	69.217	68.842	69.516	63.288	63.947	68.449	72.867	69.725	63.1	63.91	53.031	72.878	68.773	67.837	52.893	57.973	63.074	62.326	65.66	66.882	59.321	69.775	70.181	74.215	78.403	73.024	75.471
1020	60.392	68.709	68.253	68.909	62.626	63.309	67.842	72.28	69.094	62.452	63.272	52.368	72.323	68.087	67.226	52.256	57.381	62.398	61.719	65.035	66.33	58.732	69.087	69.465	73.604	77.801	72.408	74.887
1010	59.795	68.21	67.667	68.304	61.961	62.669	67.235	71.696	68.463	61.815	62.642	51.718	71.779	67.409	66.615	51.632	56.783	61.73	61.116	64.407	65.778	58.156	68.412	68.75	72.983	77.206	71.806	74.314
1000	59.196	67.718	67.083	67.703	61.295	62.03	66.63	71.111	67.833	61.188	62.021	51.088	71.243	66.743	66.004	51.02	56.179	61.073	60.518	63.775	65.224	57.594	67.757	68.039	72.351	76.618	71.212	73.747
990	58.597	67.23	66.502	67.105	60.627	61.391	66.027	70.525	67.205	60.571	61.41	50.487	70.708	66.089	65.394	50.415	55.57	60.426	59.925	63.13	64.671	57.049	67.121	67.331	71.709	76.037	70.615	73.181
980	58.006	66.744	65.924	66.51	59.958	60.752	65.426	69.94	66.576	59.965	60.808	49.914	70.168	65.447	64.786	49.816	54.958	59.791	59.338	62.47	64.118	56.53	66.495	66.627	71.06	75.458	70.015	72.614
970	57.429	66.259	65.351	65.914	59.29	60.115	64.828	69.355	65.942	59.365	60.217	49.36	69.616	64.819	64.179	49.222	54.345	59.167	58.756	61.803	63.565	56.049	65.873	65.928	70.411	74.88	69.413	72.048
960	56.868	65.772	64.783	65.312	58.621	59.48	64.233	68.771	65.303	58.761	59.636	48.814	69.05	64.203	63.574	48.634	53.741	58.554	58.182	61.136	63.014	55.601	65.252	65.234	69.778	74.304	68.81	71.483
950	56.319	65.281	64.22	64.699	57.955	58.846	63.642	68.184	64.659	58.14	59.063	48.272	68.472	63.594	62.973	48.053	53.156	57.95	57.614	60.47	62.464	55.179	64.633	64.546	69.162	73.73	68.206	70.92
940	55.778	64.785	63.661	64.078	57.297	58.215	63.054	67.587	64.01	57.5	58.492	47.735	67.881	62.984	62.374	47.479	52.592	57.35	57.053	59.8	61.916	54.774	64.017	63.865	68.549	73.158	67.604	70.36
930	55.245	64.283	63.1	63.455	56.647	57.587	62.465	66.976	63.352	56.847	57.915	47.206	67.278	62.373	61.78	46.913	52.04	56.755	56.5	59.124	61.37	54.382	63.403	63.191	67.93	72.581	67.002	69.803
920	54.721	63.778	62.529	62.832	56.001	56.96	61.873	66.353	62.682	56.191	57.327	46.683	66.664	61.76	61.189	46.354	51.494	56.165	55.95	58.444	60.826	54.004	62.794	62.525	67.305	71.993	66.402	69.248
910	54.205	63.27	61.949	62.21	55.346	56.331	61.278	65.718	61.995	55.533	56.728	46.168	66.04	61.147	60.603	45.802	50.952	55.58	55.396	57.76	60.286	53.64	62.188	61.868	66.682	71.393	65.803	68.696
900	53.7	62.758	61.364	61.59	54.681	55.697	60.681	65.072	61.292	54.876	56.127	45.66	65.41	60.534	60.022	45.254	50.415	54.999	54.834	57.073	59.749	53.291	61.587	61.215	66.07	70.782	65.208	68.14
890	53.203	62.244	60.783	60.971	54.011	55.06	60.081	64.417	60.572	54.218	55.535	45.159	64.777	59.922	59.447	44.705	49.885	54.417	54.264	56.383	59.216	52.956	60.991	60.559	65.467	70.16	64.615	67.575
880	52.715	61.726	60.211	60.353	53.346	54.421	59.473	63.747	59.837	53.559	54.956	44.666	64.144	59.311	58.875	44.152	49.359	53.833	53.688	55.692	58.687	52.635	60.4	59.896	64.863	69.53	64.027	66.997
870	52.23	61.207	59.65	59.739	52.686	53.78	58.852	63.061	59.087	52.901	54.386	44.181	63.51	58.702	58.302	43.591	48.834	53.249	53.107	55.001	58.162	52.329	59.809	59.228	64.256	68.891	63.442	66.41
860	51.747	60.687	59.098	59.127	52.025	53.136	58.215	62.359	58.324	52.244	53.821	43.704	62.876	58.1	57.728	43.023	48.307	52.664	52.526	54.315	57.641	52.036	59.217	58.557	63.65	68.244	62.863	65.815
850	51.266	60.165	58.555	58.519	51.363	52.487	57.564	61.642	57.548	51.587	53.259	43.234	62.241	57.514	57.152	42.45	47.78	52.078	51.948	53.637	57.12	51.758	58.623	57.889	63.047	67.59	62.288	65.221
840	50.788	59.642	58.017	57.915	50.698	51.83	56.898	60.911	56.766	50.933	52.695	42.773	61.607	56.948	56.576	41.873	47.251	51.491	51.373	52.967	56.592	51.492	58.028	57.233	62.447	66.929	61.72	64.636
830	50.312	59.118	57.476	57.315	50.032	51.165	56.222	60.167	55.986	50.28	52.129	42.32	60.975	56.401	55.999	41.297	46.723	50.897	50.801	52.307	56.053	51.237	57.433	56.59	61.846	66.262	61.157	64.059
820	49.837	58.595	56.93	56.721	49.365	50.492	55.54	59.41	55.212	49.629	51.556	41.872	60.344	55.866	55.423	40.73	46.194	50.296	50.233	51.656	55.504	50.988	56.837	55.961	61.245	65.589	60.597	63.491
810	49.358	58.072	56.378	56.131	48.697	49.811	54.853	58.642	54.443	48.981	50.975	41.425	59.714	55.334	54.848	40.175	45.665	49.688	49.669	51.015	54.946	50.739	56.243	55.347	60.65	64.912	60.032	62.931
800	48.875	57.549	55.821	55.548	48.024	49.125	54.163	57.863	53.681	48.336	50.386	40.97	59.087	54.798	54.273	39.631	45.135	49.074	49.108	50.384	54.378	50.487	55.649	54.747	60.07	64.238	59.457	62.379
790	48.387	57.027	55.261	54.97	47.343	48.432	53.469	57.074	52.924	47.695	49.79	40.501	58.463	54.258	53.7	39.098	44.598	48.454	48.552	49.763	53.803	50.231	55.057	54.155	59.511	63.575	58.874	61.827
780	47.895	56.507	54.698	54.399	46.656	47.735	52.774	56.275	52.174	47.057	49.186	40.017	57.843	53.714	53.128	38.575	44.047	47.833	48.001	49.154	53.22	49.973	54.466	53.566	58.972	62.925	58.283	61.268
770	47.399	55.988	54.132	53.835	45.963	47.032	52.082	55.469	51.432	46.424	48.577	39.518	57.225	53.167	52.559	38.064	43.484	47.219	47.455	48.553	52.632	49.711	53.877	52.975	58.445	62.28	57.686	60.695
760	46.9	55.472	53.563	53.278	45.264	46.324	51.397	54.655	50.697	45.794	47.961	39.005	56.612	52.617	51.992	37.564	42.913	46.626	46.914	47.954	52.043	49.446	53.291	52.384	57.92	61.634	57.083	60.108
750	46.398	54.957	52.992	52.729	44.561	45.613	50.714	53.834	49.971	45.17	47.339	38.482	56.003	52.064	51.428	37.075	42.337	46.052	46.379	47.352	51.456	49.177	52.708	51.794	57.4	60.985	56.478	59.51
740	45.893	54.445	52.419	52.187	43.853	44.898	50.031	53.009	49.254	44.551	46.712	37.961	55.399	51.506	50.866	36.598	41.755	45.486	45.849	46.746	50.871	48.905	52.127	51.205	56.886	60.334	55.879	58.899
730	45.384	53.936	51.845	51.653	43.142	44.179	49.346	52.184	48.546	43.937	46.088	37.449	54.8	50.938	50.303	36.131	41.169	44.923	45.325	46.137	50.288	48.629	51.551	50.617	56.372	59.683	55.292	58.278
720	44.873	53.43	51.27	51.128	42.427	43.459	48.66	51.363	47.849	43.323	45.474	36.947	54.207	50.362	49.726	35.671	40.578	44.363	44.807	45.526	49.706	48.35	50.976	50.032	55.845	59.032	54.712	57.65
710	44.36	52.928	50.694	50.606	41.709	42.737	47.975	50.547	47.161	42.708	44.871	36.448	53.619	49.779	49.13	35.211	39.994	43.806	44.294	44.913	49.127	48.066	50.401	49.448	55.298	58.378	54.131	57.027
700	43.845	52.43	50.118	50.082	40.989	42.023	47.291	49.735	46.484	42.092	44.275	35.944	53.037	49.196	48.514	34.747	39.436	43.254	43.781	44.299	48.55	47.779	49.821	48.867	54.733	57.716	53.545	56.413
690	43.327	51.935	49.542	49.552	40.267	41.331	46.607	48.93	45.819	41.473	43.683	35.435	52.456	48.612	47.879	34.279	38.905	42.705	43.267	43.691	47.973	47.488	49.239	48.289	54.159	57.036	52.955	55.809
680	42.808	51.445	48.967	49.016	39.544	40.671	45.926	48.13	45.164	40.855	43.094	34.922	51.873	48.029	47.227	33.807	38.387	42.157	42.746	43.108	47.392	47.192	48.653	47.714	53.581	56.347	52.363	55.207
670	42.287	50.959	48.393	48.473	38.819	40.028	45.25	47.338	44.522	40.235	42.508	34.415	51.29	47.445	46.559	33.331	37.868	41.601	42.216	42.56	46.806	46.892	48.066	47.137	52.995	55.661	51.768	54.604
660	41.766	50.479	47.82	47.925	38.094	39.386	44.584	46.56	43.888	39.616	41.928	33.92	50.706	46.861	45.877	32.853	37.343	41.034	41.678	42.031	46.216	46.588	47.477	46.556	52.394	54.991	51.173	54.006
650	41.243	50.003	47.248	47.372	37.371	38.743	43.929	45.803	43.259	38.996	41.352	33.436	50.123	46.278	45.187	32.372	36.813	40.457	41.133	41.506	45.623	46.28	46.887	45.972	51.785	54.341	50.575	53.415
640	40.719	49.532	46.679	46.814	36.655	38.098	43.284	45.06	42.635	38.377	40.781	32.96	49.538	45.695	44.496	31.887	36.276	39.87	40.58	40.979	45.028	45.967	46.295	45.384	51.172	53.704	49.977	52.832
630	40.194	49.067	46.117	46.252	35.947	37.454	42.644	44.324	42.016	37.758	40.216	32.486	48.945	45.114	43.81	31.4	35.729	39.278	40.022	40.451	44.43	45.65	45.703	44.794	50.559	53.062	49.379	52.25
620	39.669	48.604	45.57	45.685	35.249	36.811	42.007	43.588	41.403	37.141	39.655	32.006	48.338	44.534	43.134	30.91	35.17	38.691	39.471	39.923	43.831	45.328	45.11	44.201	49.944	52.404	48.781	51.668
610	39.144	48.131	45.043	45.115	34.559	36.169	41.37	42.853	40.796	36.525	39.101	31.522	47.716	43.956	42.462	30.417	34.601	38.115	38.934	39.396	43.229	45	44.517	43.606	49.327	51.737	48.183	51.081
600	38.619	47.631	44.53	44.541	33.875	35.529	40.73	42.122	40.194	35.914	38.552	31.033	47.08	43.38	41.792	29.922	34.021	37.553	38.411	38.869	42.627	44.657	43.925	43.01	48.71	51.067	47.586	50.489
590	38.095	47.097	44.021	43.964	33.193	34.89	40.087	41.394	39.595	35.314	38.007	30.54	46.431	42.806	41.124	29.43	33.432	37.005	37.893	38.344	42.023	44.288	43.333	42.413	48.093	50.392	46.99	49.891
580	37.57	46.531	43.507	43.381	32.513	34.254	39.442	40.671	38.994	34.73	37.462	30.044	45.773	42.235	40.459	28.944	32.833	36.47	37.376	37.82	41.419	43.884	42.742	41.815	47.479	49.705	46.396	49.288
570	37.047	45.937	42.988	42.787	31.836	33.62	38.798	39.952	38.392	34.164	36.916	29.544	45.117	41.666	39.804	28.464	32.238	35.942	36.86	37.297	40.815	43.445	42.152	41.216	46.873	49.01	45.804	48.681
560	36.524	45.32	42.464	42.184	31.162	32.989	38.164	39.238	37.789	33.608	36.368	29.041	44.475	41.1	39.16	27.989	31.664	35.421	36.346	36.776	40.211	42.972	41.563	40.618	46.276	48.315	45.215	48.07
550	36.002	44.681	41.937	41.571	30.491	32.361	37.546	38.529	37.187	33.056	35.818	28.535	43.852	40.538	38.528	27.52	31.114	34.904	35.834	36.256	39.607	42.472	40.976	40.019	45.685	47.619	44.628	47.456
540	35.482	44.021	41.408	40.949	29.825	31.735	36.942	37.826	36.585	32.505	35.269	28.027	43.242	39.979	37.908	27.056	30.574	34.389	35.324	35.738	39.004	41.952	40.392	39.426	45.095	46.916	44.044	46.839
530	34.963	43.346	40.875	40.318	29.162	31.114	36.353	37.13	35.983	31.956	34.718	27.527	42.638	39.424	37.299	26.597	30.029	33.872	34.816	35.222	38.402	41.415	39.809	38.84	44.505	46.2	43.464	46.224
520	34.445	42.668	40.339	39.68	28.505	30.495	35.778	36.44	35.382	31.409	34.167	27.039	42.038	38.872	36.702	26.144	29.479	33.349	34.312	34.709	37.802	40.862	39.229	38.264	43.917	45.469	42.886	45.614
510	33.929	41.993	39.802	39.034	27.857	29.881	35.218	35.758	34.782	30.866	33.616	26.564	41.448	38.325	36.113	25.697	28.932	32.818	33.809	34.198	37.203	40.291	38.648	37.695	43.331	44.725	42.305	45.011
500	33.416	41.322	39.262	38.381	27.222	29.27	34.673	35.083	34.183	30.325	33.065	26.103	40.87	37.782	35.529	25.255	28.393	32.279	33.31	33.689	36.607	39.704	38.063	37.129	42.748	43.969	41.709	44.413
490	32.904	40.655	38.72	37.722	26.601	28.664	34.143	34.415	33.586	29.788	32.514	25.653	40.305	37.243	34.943	24.819	27.857	31.733	32.813	33.183	36.013	39.1	37.473	36.564	42.166	43.203	41.095	43.822
480	32.395	39.992	38.177	37.06	25.992	28.063	33.628	33.756	32.99	29.254	31.963	25.216	39.746	36.709	34.354	24.389	27.315	31.18	32.32	32.68	35.421	38.48	36.879	36.001	41.588	42.426	40.462	43.238
470	31.888	39.334	37.632	36.405	25.397	27.466	33.128	33.101	32.396	28.723	31.412	24.792	39.193	36.18	33.763	23.964	26.764	30.627	31.83	32.18	34.833	37.846	36.281	35.441	41.013	41.644	39.822	42.66
460	31.384	38.681	37.086	35.766	24.815	26.873	32.643	32.449	31.803	28.195	30.863	24.379	38.645	35.656	33.17	23.545	26.204	30.08	31.343	31.683	34.247	37.208	35.68	34.883	40.441	40.859	39.186	42.086
450	30.882	38.034	36.54	35.143	24.246	26.288	32.17	31.798	31.214	27.671	30.314	23.98	38.103	35.137	32.576	23.131	25.638	29.542	30.86	31.189	33.666	36.579	35.076	34.327	39.871	40.074	38.557	41.511
440	30.384	37.392	35.992	34.53	23.69	25.717	31.705	31.147	30.626	27.151	29.765	23.592	37.567	34.623	31.981	22.723	25.064	29.015	30.38	30.698	33.087	35.965	34.47	33.775	39.299	39.289	37.927	40.93
430	29.888	36.757	35.445	33.92	23.149	25.166	31.245	30.499	30.042	26.634	29.218	23.217	37.038	34.115	31.384	22.32	24.483	28.494	29.904	30.207	32.513	35.361	33.861	33.226	38.717	38.504	37.289	40.341
420	29.396	36.129	34.897	33.312	22.62	24.637	30.787	29.853	29.46	26.121	28.673	22.853	36.511	33.609	30.788	21.923	23.904	27.977	29.431	29.712	31.944	34.756	33.25	32.68	38.123	37.719	36.642	39.745
410	28.906	35.508	34.35	32.708	22.106	24.129	30.328	29.21	28.881	25.612	28.128	22.499	35.981	33.102	30.19	21.531	23.335	27.46	28.962	29.213	31.377	34.145	32.637	32.139	37.518	36.935	35.988	39.142
400	28.421	34.894	33.803	32.107	21.605	23.642	29.869	28.57	28.306	25.106	27.585	22.15	35.443	32.585	29.593	21.145	22.785	26.945	28.497	28.71	30.808	33.527	32.023	31.6	36.903	36.159	35.327	38.534
390	27.936	34.287	33.257	31.511	21.118	23.175	29.409	27.933	27.734	24.605	27.044	21.805	34.893	32.048	28.996	20.763	22.252	26.431	28.036	28.203	30.232	32.906	31.407	31.066	36.278	35.397	34.661	37.917
380	27.445	33.689	32.711	30.92	20.645	22.729	28.95	27.299	27.165	24.107	26.505	21.463	34.326	31.486	28.399	20.387	21.736	25.919	27.579	27.693	29.644	32.281	30.791	30.536	35.643	34.653	33.989	37.287
370	26.943	33.099	32.167	30.333	20.185	22.302	28.492	26.669	26.6	23.613	25.967	21.125	33.737	30.899	27.802	20.016	21.236	25.409	27.122	27.179	29.046	31.656	30.173	30.011	35.002	33.928	33.316	36.645
360	26.428	32.518	31.624	29.751	19.739	21.888	28.03	26.043	26.03	23.124	25.432	20.791	33.124	30.297	27.207	19.65	20.754	24.901	26.657	26.662	28.439	31.036	29.556	29.486	34.358	33.222	32.648	35.99
350	25.902	31.946	31.083	29.175	19.306	21.479	27.561	25.422	25.447	22.638	24.899	20.46	32.494	29.692	26.612	19.288	20.288	24.395	26.181	26.143	27.822	30.422	28.938	28.958	33.715	32.534	31.993	35.323
340	25.365	31.383	30.543	28.604	18.887	21.07	27.085	24.809	24.843	22.157	24.368	20.133	31.858	29.095	26.019	18.931	19.835	23.891	25.694	25.62	27.197	29.814	28.321	28.427	33.077	31.86	31.347	34.644
330	24.817	30.829	30.006	28.039	18.481	20.658	26.601	24.209	24.221	21.68	23.839	19.809	31.225	28.504	25.427	18.579	19.392	23.389	25.203	25.095	26.563	29.211	27.704	27.888	32.447	31.194	30.706	33.955
320	24.26	30.285	29.471	27.479	18.088	20.243	26.109	23.621	23.581	21.206	23.314	19.488	30.591	27.911	24.837	18.232	18.958	22.89	24.718	24.568	25.921	28.614	27.088	27.339	31.825	30.53	30.069	33.255
310	23.701	29.751	28.938	26.926	17.709	19.824	25.611	23.043	22.933	20.737	22.79	19.17	29.946	27.31	24.249	17.889	18.532	22.393	24.238	24.038	25.271	28.024	26.473	26.778	31.211	29.871	29.443	32.546
300	23.149	29.222	28.408	26.379	17.342	19.403	25.106	22.47	22.282	20.272	22.27	18.855	29.288	26.701	23.663	17.55	18.115	21.895	23.763	23.505	24.614	27.441	25.859	26.203	30.602	29.216	28.834	31.826
290	22.609	28.683	27.881	25.838	16.987	18.978	24.594	21.902	21.629	19.811	21.752	18.542	28.621	26.085	23.08	17.215	17.702	21.392	23.293	22.971	23.949	26.865	25.247	25.612	29.989	28.565	28.237	31.098
280	22.084	28.135	27.356	25.304	16.644	18.551	24.075	21.338	20.976	19.355	21.237	18.232	27.949	25.463	22.499	16.884	17.29	20.884	22.828	22.435	23.282	26.296	24.636	25.003	29.363	27.914	27.645	30.361
270	21.572	27.592	26.835	24.777	16.308	18.12	23.552	20.781	20.322	18.902	20.719	17.924	27.273	24.834	21.92	16.557	16.879	20.371	22.367	21.898	22.62	25.735	24.028	24.377	28.722	27.261	27.058	29.616
260	21.073	27.061	26.317	24.256	15.976	17.685	23.034	20.228	19.666	18.453	20.197	17.618	26.592	24.2	21.345	16.233	16.469	19.853	21.912	21.359	21.968	25.175	23.421	23.736	28.067	26.606	26.471	28.864
250	20.588	26.534	25.8	23.743	15.648	17.248	22.525	19.682	19.009	18.009	19.67	17.314	25.908	23.56	20.773	15.913	16.06	19.329	21.461	20.819	21.326	24.61	22.818	23.079	27.398	25.949	25.878	28.104
