# Supplementary material for: Eye position affects flight altitude in visual approach to landing independent of level of expertise of pilot
Source: PLoS One. 2018 May 24;13(5):e0197585. doi: 10.1371/journal.pone.0197585 (PMC5967751; doi:10.1371/journal.pone.0197585)
Supplement: S1 Dataset — (ZIP) [file pone.0197585.s001.zip › S1 Dataset/participant15_trainee.txt]

distance	trial1_increase	trial2_increase	trial3_increase	trial4_increase	trial1_decrease	trial2_decrease	trial3_decrease	trial4_decrease	trial1_control	trial2_control	trial3_control	trial4_control	trial5_control	trial6_control	trial7_control	trial8_control	trial9_control	trial10_control	trial11_control	trial12_control	trial13_control	trial14_control	trial15_control	trial16_control	trial17_control	trial18_control	trial19_control	trial20_control
2000	129.84	130.75	130.14	122.83	129.23	126.48	121.91	128.31	130.75	122.83	125.26	129.23	130.14	131.06	129.84	127.4	128.62	122.83	127.4	127.4	125.57	130.14	127.4	126.79	124.65	123.13	123.44	126.48
1990	129.84	130.75	130.14	122.83	129.23	126.49	121.91	128.32	130.75	122.83	125.27	129.23	130.14	131.06	129.84	127.4	128.62	122.83	127.4	127.4	125.57	130.14	127.4	126.79	124.66	123.13	123.44	126.49
1980	129.84	130.76	130.15	122.83	129.23	126.49	121.92	128.32	130.76	122.83	125.27	129.23	130.15	131.06	129.84	127.4	128.62	122.83	127.4	127.4	125.58	130.15	127.4	126.79	124.66	123.14	123.44	126.49
1970	129.85	130.76	130.15	122.84	129.24	126.49	121.92	128.32	130.76	122.84	125.27	129.24	130.15	131.06	129.85	127.41	128.63	122.84	127.41	127.41	125.58	130.15	127.41	126.8	124.66	123.14	123.44	126.49
1960	129.85	130.76	130.15	122.84	129.24	126.5	121.92	128.32	130.76	122.84	125.28	129.24	130.15	131.07	129.85	127.41	128.63	122.84	127.41	127.41	125.58	130.15	127.41	126.8	124.67	123.14	123.45	126.5
1950	129.85	130.77	130.15	122.84	129.24	126.5	121.92	128.33	130.77	122.84	125.28	129.24	130.15	131.07	129.85	127.41	128.63	122.84	127.41	127.41	125.58	130.15	127.41	126.8	124.66	123.14	123.45	126.5
1940	129.84	130.77	130.08	122.84	129.19	126.47	121.84	128.32	130.77	122.84	125.28	129.25	130.07	131.07	129.85	127.42	128.64	122.8	127.42	127.42	125.51	130.05	127.39	126.78	124.58	123.07	123.43	126.48
1930	129.77	130.77	129.88	122.85	129.03	126.36	121.62	128.28	130.77	122.85	125.29	129.25	129.85	131.08	129.86	127.42	128.64	122.65	127.42	127.42	125.32	129.77	127.32	126.7	124.32	122.84	123.37	126.41
1920	129.64	130.78	129.53	122.85	128.75	126.15	121.23	128.21	130.78	122.85	125.29	129.25	129.51	131.08	129.86	127.42	128.64	122.37	127.42	127.42	125	129.32	127.17	126.51	123.87	122.45	123.24	126.3
1910	129.43	130.78	129.06	122.85	128.33	125.83	120.69	128.12	130.78	122.85	125.29	129.26	129.13	131.08	129.86	127.43	128.65	121.95	127.38	127.43	124.57	128.78	126.95	126.23	123.26	121.92	123.09	126.17
1900	129.18	130.78	128.48	122.86	127.84	125.41	120.01	128.04	130.78	122.86	125.3	129.26	128.75	131.09	129.87	127.43	128.65	121.41	127.28	127.43	124.08	128.18	126.65	125.87	122.59	121.28	122.94	125.99
1890	128.92	130.79	127.8	122.86	127.33	124.89	119.21	127.96	130.79	122.86	125.3	129.26	128.4	131.09	129.87	127.43	128.65	120.75	127.07	127.43	123.53	127.52	126.31	125.47	121.89	120.53	122.8	125.72
1880	128.65	130.79	127.05	122.87	126.82	124.28	118.31	127.88	130.79	122.87	125.3	129.27	128.05	131.09	129.88	127.44	128.66	119.99	126.79	127.44	122.93	126.8	125.93	125.02	121.21	119.68	122.65	125.39
1870	128.35	130.79	126.23	122.87	126.29	123.63	117.34	127.79	130.79	122.87	125.31	129.27	127.72	131.1	129.88	127.44	128.66	119.18	126.45	127.44	122.31	126.03	125.52	124.54	120.55	118.72	122.5	125.05
1860	128	130.8	125.35	122.87	125.72	122.97	116.35	127.69	130.8	122.87	125.31	129.27	127.39	131.1	129.88	127.44	128.66	118.36	126.07	127.41	121.7	125.22	125.08	124.04	119.9	117.73	122.33	124.71
1850	127.62	130.8	124.43	122.88	125.14	122.29	115.39	127.54	130.8	122.88	125.31	129.28	127.08	131.11	129.88	127.45	128.67	117.56	125.63	127.32	121.1	124.39	124.65	123.56	119.27	116.73	122.16	124.36
1840	127.22	130.79	123.48	122.88	124.58	121.55	114.46	127.35	130.8	122.88	125.32	129.28	126.77	131.1	129.86	127.45	128.67	116.75	125.12	127.16	120.53	123.56	124.23	123.09	118.66	115.75	121.97	124
1830	126.8	130.77	122.54	122.88	124.03	120.75	113.56	127.1	130.81	122.88	125.32	129.28	126.48	131.08	129.79	127.45	128.66	115.93	124.54	126.93	119.98	122.75	123.82	122.63	118.07	114.77	121.77	123.65
1820	126.36	130.73	121.6	122.88	123.51	119.94	112.68	126.81	130.81	122.88	125.32	129.29	126.21	130.99	129.64	127.39	128.61	115.08	123.9	126.64	119.44	121.96	123.41	122.16	117.51	113.8	121.57	123.31
1810	125.9	130.65	120.68	122.86	123.01	119.13	111.84	126.46	130.81	122.89	125.31	129.29	125.95	130.82	129.4	127.25	128.5	114.22	123.2	126.29	118.94	121.2	123.01	121.66	116.97	112.87	121.36	122.98
1800	125.44	130.54	119.78	122.82	122.54	118.31	111.04	126.06	130.81	122.89	125.28	129.29	125.68	130.57	129.08	127.01	128.31	113.37	122.44	125.88	118.46	120.46	122.62	121.12	116.47	111.98	121.14	122.67
1790	124.96	130.4	118.91	122.77	122.09	117.51	110.27	125.62	130.82	122.89	125.21	129.29	125.39	130.26	128.68	126.66	128.04	112.52	121.63	125.42	118	119.74	122.25	120.55	115.99	111.13	120.91	122.37
1780	124.46	130.24	118.06	122.7	121.66	116.72	109.55	125.15	130.8	122.89	125.12	129.29	125.08	129.88	128.2	126.22	127.7	111.7	120.8	124.94	117.58	119.05	121.9	119.96	115.54	110.33	120.66	122.08
1770	123.96	130.05	117.22	122.62	121.25	115.97	108.86	124.66	130.73	122.86	124.97	129.29	124.73	129.44	127.65	125.69	127.28	110.91	120.01	124.43	117.18	118.37	121.58	119.34	115.13	109.57	120.38	121.82
1760	123.46	129.82	116.36	122.52	120.85	115.26	108.19	124.15	130.54	122.78	124.78	129.3	124.36	128.95	127.02	125.07	126.8	110.14	119.22	123.91	116.81	117.73	121.27	118.72	114.75	108.86	120.08	121.57
1750	122.94	129.57	115.49	122.38	120.45	114.58	107.53	123.62	130.25	122.63	124.54	129.29	123.96	128.39	126.33	124.36	126.25	109.41	118.42	123.37	116.47	117.11	120.99	118.1	114.38	108.19	119.74	121.33
1740	122.42	129.29	114.64	122.22	120.07	113.92	106.87	123.07	129.87	122.41	124.24	129.27	123.54	127.78	125.57	123.59	125.64	108.69	117.59	122.82	116.16	116.52	120.73	117.49	114	107.58	119.39	121.09
1730	121.9	128.97	113.84	122.01	119.68	113.29	106.22	122.5	129.42	122.12	123.9	129.2	123.1	127.11	124.75	122.75	124.96	108	116.74	122.25	115.89	115.96	120.49	116.88	113.62	107.01	119.01	120.84
1720	121.38	128.62	113.1	121.77	119.3	112.69	105.59	121.92	128.89	121.77	123.5	129.09	122.64	126.39	123.9	121.86	124.23	107.32	115.89	121.67	115.64	115.41	120.26	116.26	113.25	106.5	118.62	120.56
1710	120.84	128.25	112.4	121.5	118.93	112.11	104.97	121.33	128.28	121.36	123.04	128.93	122.16	125.63	123.04	120.92	123.44	106.66	115.07	121.08	115.43	114.86	120.02	115.65	112.9	106.04	118.22	120.27
1700	120.28	127.84	111.74	121.19	118.54	111.55	104.37	120.72	127.6	120.89	122.52	128.72	121.67	124.82	122.17	119.96	122.61	106	114.25	120.5	115.25	114.29	119.77	115.03	112.57	105.62	117.83	119.96
1690	119.69	127.42	111.12	120.86	118.16	111.01	103.78	120.1	126.87	120.39	121.95	128.47	121.17	123.99	121.29	119.01	121.76	105.37	113.46	119.95	115.11	113.71	119.51	114.42	112.26	105.21	117.44	119.63
1680	119.07	126.96	110.55	120.49	117.76	110.47	103.21	119.48	126.11	119.89	121.33	128.16	120.66	123.14	120.4	118.08	120.9	104.75	112.68	119.42	114.99	113.12	119.24	113.8	111.96	104.75	117.04	119.3
1670	118.43	126.49	110.01	120.1	117.35	109.95	102.65	118.85	125.37	119.39	120.65	127.81	120.15	122.3	119.5	117.17	120.04	104.14	111.91	118.9	114.91	112.53	118.97	113.18	111.68	104.28	116.64	118.95
1660	117.77	125.98	109.5	119.69	116.93	109.44	102.12	118.22	124.62	118.86	119.92	127.4	119.64	121.46	118.59	116.27	119.16	103.56	111.17	118.37	114.85	111.94	118.69	112.55	111.4	103.84	116.23	118.6
1650	117.09	125.45	109	119.24	116.49	108.93	101.62	117.58	123.86	118.31	119.15	126.94	119.12	120.63	117.67	115.38	118.28	103	110.44	117.84	114.8	111.37	118.42	111.9	111.13	103.46	115.82	118.25
1640	116.39	124.88	108.5	118.78	116.04	108.41	101.15	116.95	123.08	117.74	118.34	126.42	118.6	119.79	116.76	114.51	117.39	102.46	109.71	117.32	114.74	110.82	118.14	111.24	110.86	103.09	115.4	117.89
1630	115.68	124.28	108	118.29	115.58	107.84	100.7	116.3	122.27	117.16	117.51	125.84	118.07	118.96	115.85	113.67	116.49	101.93	108.98	116.8	114.67	110.29	117.85	110.57	110.59	102.7	114.98	117.53
1620	114.95	123.65	107.5	117.78	115.12	107.25	100.29	115.65	121.44	116.56	116.67	125.21	117.52	118.14	114.94	112.86	115.59	101.41	108.26	116.29	114.6	109.79	117.55	109.89	110.33	102.28	114.56	117.18
1610	114.21	122.98	106.98	117.26	114.67	106.65	99.912	114.98	120.6	115.94	115.84	124.53	116.95	117.36	114.03	112.07	114.69	100.88	107.54	115.78	114.52	109.3	117.25	109.22	110.06	101.83	114.14	116.82
1600	113.46	122.28	106.46	116.72	114.22	106.03	99.559	114.31	119.73	115.32	115.01	123.82	116.34	116.6	113.13	111.3	113.8	100.35	106.83	115.28	114.44	108.84	116.94	108.56	109.8	101.36	113.71	116.45
1590	112.69	121.54	105.92	116.18	113.78	105.41	99.225	113.62	118.86	114.69	114.18	123.07	115.72	115.85	112.25	110.53	112.9	99.818	106.13	114.8	114.35	108.4	116.64	107.93	109.51	100.86	113.28	116.07
1580	111.93	120.78	105.38	115.63	113.35	104.78	98.899	112.94	117.97	114.06	113.36	122.3	115.07	115.12	111.37	109.76	112.02	99.28	105.44	114.32	114.26	107.97	116.35	107.33	109.21	100.35	112.85	115.67
1570	111.16	119.98	104.83	115.08	112.93	104.14	98.571	112.25	117.08	113.45	112.53	121.51	114.39	114.4	110.5	109.01	111.15	98.739	104.77	113.85	114.16	107.57	116.06	106.75	108.89	99.828	112.41	115.25
1560	110.38	119.15	104.27	114.53	112.52	103.5	98.236	111.55	116.18	112.85	111.72	120.69	113.67	113.7	109.64	108.27	110.29	98.197	104.1	113.38	114.06	107.17	115.77	106.21	108.55	99.317	111.97	114.81
1550	109.61	118.29	103.71	113.98	112.12	102.86	97.896	110.86	115.27	112.26	110.92	119.85	112.92	113.01	108.79	107.55	109.44	97.655	103.45	112.91	113.95	106.77	115.49	105.69	108.21	98.827	111.53	114.35
1540	108.83	117.41	103.14	113.43	111.72	102.21	97.552	110.17	114.38	111.69	110.12	118.99	112.15	112.34	107.95	106.84	108.6	97.114	102.82	112.44	113.83	106.38	115.2	105.2	107.84	98.358	111.09	113.88
1530	108.06	116.51	102.57	112.88	111.31	101.57	97.205	109.48	113.5	111.12	109.34	118.12	111.35	111.69	107.13	106.14	107.79	96.574	102.19	111.95	113.7	105.99	114.92	104.72	107.47	97.903	110.65	113.4
1520	107.29	115.58	102	112.34	110.88	100.93	96.855	108.79	112.64	110.57	108.57	117.24	110.54	111.06	106.32	105.45	106.99	96.037	101.56	111.46	113.56	105.6	114.63	104.27	107.08	97.456	110.21	112.9
1510	106.53	114.64	101.42	111.8	110.43	100.28	96.503	108.09	111.8	110	107.82	116.34	109.73	110.43	105.52	104.75	106.21	95.503	100.94	110.96	113.41	105.19	114.34	103.82	106.68	97.016	109.76	112.39
1500	105.77	113.69	100.84	111.26	109.97	99.645	96.146	107.4	110.98	109.41	107.07	115.44	108.9	109.83	104.75	104.06	105.43	94.974	100.32	110.47	113.24	104.73	114.03	103.4	106.27	96.579	109.3	111.87
1490	105.03	112.72	100.25	110.72	109.49	99.011	95.782	106.7	110.19	108.81	106.34	114.53	108.08	109.23	103.99	103.36	104.65	94.449	99.706	109.97	113.07	104.24	113.71	103	105.86	96.145	108.84	111.34
1480	104.29	111.75	99.654	110.16	109.01	98.383	95.409	106.01	109.42	108.2	105.62	113.62	107.25	108.65	103.26	102.66	103.88	93.924	99.079	109.47	112.88	103.7	113.36	102.59	105.45	95.711	108.36	110.8
1470	103.55	110.8	99.053	109.59	108.51	97.762	95.028	105.33	108.67	107.58	104.92	112.71	106.41	108.07	102.54	101.96	103.11	93.398	98.431	108.96	112.68	103.13	113	102.18	105.04	95.28	107.87	110.24
1460	102.81	109.89	98.448	109.02	107.99	97.148	94.64	104.65	107.93	106.95	104.23	111.8	105.58	107.49	101.84	101.27	102.34	92.871	97.759	108.46	112.48	102.53	112.61	101.75	104.63	94.852	107.38	109.72
1450	102.06	109.01	97.84	108.43	107.48	96.543	94.243	103.97	107.21	106.33	103.56	110.89	104.75	106.9	101.14	100.58	101.58	92.346	97.066	107.97	112.26	101.9	112.21	101.32	104.22	94.427	106.89	109.24
1440	101.32	108.15	97.23	107.84	106.96	95.947	93.835	103.31	106.51	105.7	102.9	109.99	103.92	106.32	100.39	99.903	100.82	91.822	96.354	107.47	112.04	101.25	111.79	100.88	103.81	94.003	106.39	108.78
1430	100.58	107.31	96.619	107.24	106.45	95.36	93.409	102.65	105.81	105.07	102.25	109.09	103.1	105.73	99.598	99.228	100.08	91.297	95.625	106.98	111.8	100.59	111.36	100.43	103.4	93.569	105.89	108.32
1420	99.837	106.48	96.007	106.64	105.95	94.775	92.957	102	105.13	104.43	101.61	108.21	102.28	105.15	98.796	98.563	99.347	90.765	94.884	106.5	111.56	99.909	110.91	99.973	102.98	93.117	105.39	107.86
1410	99.102	105.67	95.396	106.03	105.46	94.187	92.479	101.36	104.45	103.78	100.99	107.34	101.47	104.56	97.997	97.906	98.624	90.214	94.146	106.02	111.31	99.217	110.45	99.504	102.54	92.642	104.89	107.4
1400	98.372	104.88	94.786	105.41	104.98	93.596	91.973	100.72	103.77	103.11	100.38	106.48	100.68	103.97	97.202	97.261	97.914	89.637	93.424	105.55	111.06	98.513	109.99	99.016	102.1	92.142	104.38	106.92
1390	97.649	104.11	94.179	104.79	104.52	93.004	91.443	100.08	103.08	102.44	99.78	105.64	99.889	103.37	96.41	96.624	97.219	89.033	92.72	105.09	110.8	97.806	109.53	98.507	101.64	91.618	103.88	106.4
1380	96.934	103.36	93.575	104.16	104.06	92.411	90.888	99.456	102.4	101.75	99.184	104.82	99.115	102.76	95.621	95.988	96.544	88.406	92.026	104.62	110.53	97.114	109.06	97.973	101.18	91.073	103.39	105.83
1370	96.228	102.64	92.968	103.53	103.62	91.819	90.311	98.832	101.72	101.06	98.591	104.01	98.353	102.14	94.836	95.35	95.893	87.755	91.336	104.15	110.26	96.459	108.59	97.414	100.72	90.507	102.89	105.22
1360	95.531	101.93	92.348	102.89	103.19	91.228	89.712	98.203	101.04	100.37	98.002	103.22	97.607	101.51	94.057	94.709	95.265	87.086	90.652	103.68	109.98	95.844	108.12	96.831	100.24	89.924	102.4	104.59
1350	94.846	101.25	91.709	102.25	102.76	90.64	89.091	97.568	100.36	99.671	97.42	102.44	96.875	100.88	93.286	94.069	94.658	86.411	89.973	103.2	109.7	95.257	107.65	96.225	99.764	89.335	101.91	103.93
1340	94.173	100.57	91.052	101.59	102.32	90.054	88.451	96.929	99.687	98.971	96.844	101.66	96.148	100.25	92.523	93.431	94.069	85.746	89.302	102.72	109.42	94.687	107.19	95.596	99.282	88.753	101.41	103.24
1330	93.512	99.906	90.382	100.92	101.89	89.473	87.793	96.287	99.02	98.271	96.276	100.86	95.425	99.606	91.768	92.794	93.498	85.096	88.64	102.23	109.13	94.134	106.72	94.947	98.796	88.186	100.91	102.51
1320	92.859	99.255	89.703	100.24	101.46	88.897	87.117	95.644	98.361	97.571	95.717	100.03	94.704	98.964	91.019	92.161	92.947	84.46	87.988	101.75	108.84	93.598	106.26	94.279	98.308	87.634	100.39	101.74
1310	92.213	98.619	89.02	99.542	101.03	88.325	86.433	94.999	97.71	96.874	95.167	99.203	93.988	98.319	90.273	91.531	92.41	83.838	87.345	101.26	108.53	93.079	105.8	93.592	97.818	87.099	99.872	100.95
1300	91.574	97.995	88.339	98.836	100.6	87.76	85.752	94.341	97.067	96.18	94.623	98.369	93.278	97.675	89.527	90.906	91.882	83.231	86.714	100.78	108.19	92.58	105.35	92.89	97.328	86.579	99.348	100.14
1290	90.944	97.379	87.669	98.122	100.17	87.202	85.081	93.66	96.435	95.491	94.08	97.536	92.575	97.03	88.778	90.287	91.358	82.639	86.095	100.29	107.81	92.1	104.91	92.187	96.838	86.075	98.821	99.325
1280	90.324	96.766	87.012	97.395	99.752	86.652	84.422	92.95	95.813	94.808	93.533	96.704	91.877	96.387	88.029	89.668	90.841	82.065	85.488	99.811	107.41	91.64	104.46	91.492	96.35	85.589	98.291	98.521
1270	89.713	96.156	86.369	96.648	99.333	86.11	83.774	92.204	95.202	94.132	92.984	95.875	91.175	95.747	87.279	89.043	90.327	81.503	84.894	99.332	106.97	91.199	104.01	90.808	95.863	85.12	97.76	97.724
1260	89.101	95.549	85.74	95.875	98.906	85.576	83.138	91.415	94.604	93.464	92.432	95.049	90.467	95.11	86.531	88.409	89.814	80.945	84.313	98.856	106.51	90.77	103.55	90.135	95.379	84.67	97.228	96.934
1250	88.48	94.946	85.127	95.075	98.46	85.052	82.515	90.578	94.018	92.807	91.879	94.229	89.753	94.477	85.784	87.768	89.301	80.383	83.736	98.385	106.02	90.344	103.09	89.473	94.895	84.239	96.695	96.154
1240	87.841	94.338	84.528	94.25	97.989	84.537	81.905	89.694	93.44	92.159	91.326	93.416	89.036	93.849	85.041	87.122	88.79	79.817	83.158	97.915	105.48	89.91	102.62	88.824	94.404	83.826	96.159	95.385
1230	87.183	93.709	83.947	93.404	97.493	84.019	81.31	88.773	92.863	91.524	90.774	92.61	88.317	93.227	84.302	86.471	88.28	79.246	82.58	97.443	104.91	89.459	102.14	88.189	93.901	83.433	95.615	94.627
1220	86.509	93.055	83.381	92.537	96.977	83.483	80.73	87.833	92.281	90.901	90.223	91.81	87.597	92.613	83.567	85.817	87.769	78.672	82.002	96.97	104.3	88.99	101.66	87.567	93.388	83.059	95.061	93.882
1210	85.819	92.387	82.834	91.652	96.447	82.926	80.166	86.89	91.686	90.291	89.674	91.014	86.876	92.005	82.838	85.16	87.246	78.097	81.426	96.497	103.65	88.509	101.19	86.961	92.861	82.706	94.495	93.149
1200	85.114	91.712	82.303	90.75	95.904	82.35	79.619	85.948	91.07	89.689	89.129	90.222	86.155	91.406	82.116	84.501	86.702	77.52	80.852	96.023	102.97	88.026	100.7	86.37	92.319	82.372	93.919	92.406
1190	84.395	91.034	81.783	89.835	95.349	81.756	79.089	85.008	90.432	89.089	88.582	89.433	85.436	90.817	81.402	83.841	86.139	76.942	80.279	95.55	102.25	87.545	100.21	85.796	91.764	82.051	93.334	91.629
1180	83.663	90.351	81.267	88.914	94.783	81.154	78.576	84.07	89.774	88.487	88.021	88.651	84.719	90.237	80.696	83.181	85.562	76.364	79.703	95.079	101.51	87.067	99.712	85.239	91.201	81.726	92.741	90.813
1170	82.92	89.665	80.749	87.993	94.206	80.554	78.081	83.142	89.096	87.881	87.435	87.875	84.006	89.666	79.996	82.521	84.975	75.786	79.123	94.602	100.73	86.587	99.206	84.7	90.634	81.382	92.138	89.969
1160	82.166	88.976	80.225	87.079	93.62	79.966	77.605	82.238	88.4	87.257	86.822	87.108	83.297	89.096	79.295	81.863	84.38	75.21	78.54	94.106	99.932	86.103	98.694	84.176	90.063	81.003	91.512	89.136
1150	81.401	88.286	79.698	86.171	93.025	79.396	77.148	81.365	87.688	86.595	86.184	86.349	82.592	88.522	78.588	81.206	83.777	74.635	77.954	93.586	99.105	85.614	98.177	83.664	89.489	80.583	90.844	88.358
1140	80.628	87.594	79.169	85.272	92.422	78.843	76.706	80.52	86.959	85.882	85.524	85.6	81.888	87.944	77.876	80.553	83.167	74.063	77.365	93.039	98.255	85.12	97.657	83.163	88.913	80.128	90.124	87.632
1130	79.847	86.904	78.637	84.382	91.812	78.307	76.254	79.691	86.218	85.117	84.841	84.856	81.173	87.363	77.162	79.904	82.55	73.494	76.776	92.465	97.388	84.622	97.134	82.674	88.336	79.658	89.365	86.939
1120	79.06	86.214	78.103	83.504	91.197	77.789	75.764	78.873	85.475	84.306	84.137	84.104	80.441	86.781	76.45	79.259	81.927	72.928	76.185	91.867	96.509	84.122	96.608	82.196	87.758	79.19	88.591	86.269
1110	78.266	85.526	77.568	82.63	90.578	77.289	75.23	78.062	84.735	83.462	83.414	83.334	79.692	86.198	75.745	78.619	81.299	72.366	75.595	91.248	95.62	83.619	96.082	81.725	87.179	78.733	87.822	85.616
1100	77.467	84.841	77.027	81.752	89.962	76.807	74.653	77.261	84	82.596	82.677	82.545	78.93	85.615	75.052	77.985	80.667	71.801	75.005	90.612	94.723	83.115	95.554	81.252	86.597	78.286	87.065	84.974
1090	76.665	84.16	76.475	80.863	89.35	76.338	74.037	76.472	83.27	81.713	81.935	81.738	78.154	85.032	74.374	77.357	80.031	71.226	74.416	89.964	93.822	82.609	95.028	80.776	86.009	77.848	86.313	84.343
1080	75.86	83.482	75.909	79.966	88.744	75.872	73.382	75.695	82.544	80.812	81.197	80.917	77.366	84.451	73.714	76.737	79.392	70.641	73.828	89.307	92.924	82.102	94.502	80.291	85.412	77.419	85.548	83.725
1070	75.055	82.811	75.327	79.063	88.145	75.398	72.697	74.932	81.825	79.898	80.467	80.081	76.567	83.868	73.075	76.124	78.751	70.046	73.243	88.645	92.036	81.594	93.978	79.791	84.804	77.001	84.764	83.112
1060	74.263	82.145	74.73	78.152	87.552	74.913	71.989	74.182	81.113	78.988	79.746	79.232	75.761	83.279	72.461	75.519	78.109	69.443	72.66	87.983	91.163	81.087	93.457	79.274	84.184	76.592	83.963	82.487
1050	73.496	81.485	74.121	77.231	86.967	74.416	71.262	73.441	80.409	78.094	79.035	78.372	74.958	82.681	71.872	74.917	77.466	68.832	72.08	87.326	90.302	80.58	92.935	78.742	83.554	76.195	83.146	81.844
1040	72.76	80.833	73.498	76.3	86.391	73.908	70.516	72.693	79.71	77.221	78.334	77.5	74.168	82.071	71.309	74.309	76.822	68.214	71.504	86.676	89.445	80.075	92.409	78.195	82.916	75.808	82.316	81.185
1030	72.058	80.189	72.871	75.359	85.824	73.391	69.751	71.928	79.014	76.37	77.645	76.619	73.381	81.448	70.771	73.695	76.18	67.589	70.932	86.029	88.591	79.57	91.88	77.634	82.269	75.432	81.474	80.51
1020	71.388	79.554	72.246	74.412	85.267	72.865	68.97	71.147	78.318	75.538	76.967	75.729	72.583	80.816	70.257	73.07	75.538	66.959	70.365	85.379	87.739	79.063	91.349	77.059	81.616	75.068	80.621	79.823
1010	70.752	78.928	71.628	73.459	84.721	72.33	68.178	70.353	77.613	74.719	76.302	74.831	71.769	80.173	69.763	72.429	74.899	66.323	69.803	84.723	86.892	78.551	90.817	76.472	80.956	74.715	79.758	79.122
1000	70.141	78.311	71.015	72.502	84.185	71.787	67.402	69.544	76.897	73.908	75.65	73.927	70.941	79.522	69.287	71.767	74.262	65.683	69.246	84.062	86.047	78.034	90.284	75.873	80.293	74.374	78.881	78.41
990	69.548	77.697	70.408	71.546	83.661	71.236	66.659	68.717	76.168	73.102	74.996	73.018	70.101	78.863	68.829	71.086	73.629	65.039	68.696	83.395	85.192	77.513	89.741	75.263	79.632	74.045	77.99	77.688
980	68.968	77.073	69.807	70.595	83.146	70.678	65.948	67.872	75.429	72.298	74.315	72.104	69.25	78.196	68.386	70.387	72.999	64.392	68.151	82.726	84.3	76.987	89.176	74.642	78.98	73.727	77.085	76.961
970	68.399	76.43	69.213	69.651	82.629	70.113	65.26	67.009	74.68	71.497	73.601	71.187	68.382	77.523	67.949	69.672	72.374	63.742	67.614	82.055	83.354	76.458	88.584	74.014	78.341	73.415	76.167	76.251
960	67.84	75.759	68.626	68.717	82.076	69.542	64.583	66.13	73.923	70.699	72.854	70.267	67.491	76.845	67.515	68.931	71.753	63.09	67.083	81.387	82.365	75.921	87.963	73.395	77.716	73.101	75.241	75.578
950	67.293	75.062	68.048	67.791	81.453	68.966	63.894	65.235	73.159	69.904	72.078	69.347	66.576	76.167	67.083	68.155	71.138	62.437	66.553	80.737	81.37	75.368	87.315	72.798	77.106	72.783	74.331	74.944
940	66.754	74.34	67.475	66.877	80.771	68.385	63.186	64.326	72.387	69.115	71.275	68.426	65.638	75.493	66.655	67.341	70.53	61.784	66.015	80.11	80.393	74.797	86.645	72.226	76.511	72.462	73.463	74.345
930	66.22	73.593	66.899	65.979	80.06	67.796	62.478	63.405	71.61	68.332	70.445	67.508	64.681	74.824	66.226	66.487	69.928	61.13	65.461	79.503	79.437	74.213	85.962	71.679	75.93	72.134	72.647	73.778
920	65.69	72.824	66.316	65.099	79.34	67.182	61.808	62.471	70.827	67.556	69.588	66.606	63.713	74.16	65.783	65.589	69.332	60.477	64.891	78.908	78.503	73.627	85.271	71.152	75.354	71.785	71.88	73.242
910	65.165	72.032	65.721	64.234	78.619	66.528	61.178	61.535	70.041	66.783	68.701	65.735	62.741	73.501	65.321	64.641	68.742	59.826	64.307	78.322	77.588	73.041	84.575	70.635	74.779	71.402	71.139	72.739
900	64.647	71.219	65.112	63.381	77.894	65.843	60.555	60.628	69.255	66.012	67.783	64.907	61.767	72.848	64.838	63.645	68.153	59.176	63.709	77.746	76.694	72.458	83.872	70.119	74.205	70.983	70.397	72.267
890	64.131	70.386	64.49	62.536	77.167	65.14	59.909	59.774	68.48	65.237	66.835	64.123	60.787	72.201	64.337	62.603	67.554	58.528	63.099	77.18	75.823	71.874	83.164	69.602	73.634	70.531	69.648	71.822
880	63.61	69.534	63.855	61.691	76.436	64.421	59.236	58.976	67.719	64.452	65.857	63.383	59.797	71.553	63.817	61.527	66.93	57.883	62.475	76.626	74.975	71.284	82.453	69.088	73.066	70.047	68.893	71.402
870	63.076	68.672	63.209	60.845	75.704	63.686	58.544	58.234	66.974	63.653	64.852	62.687	58.793	70.891	63.27	60.427	66.276	57.241	61.84	76.081	74.152	70.68	81.745	68.576	72.501	69.532	68.136	71.007
860	62.525	67.818	62.554	60.001	74.972	62.924	57.838	57.543	66.243	62.842	63.821	62.034	57.775	70.206	62.679	59.317	65.593	56.604	61.194	75.541	73.355	70.063	81.042	68.068	71.931	68.985	67.377	70.623
850	61.957	66.983	61.901	59.159	74.239	62.132	57.121	56.897	65.528	62.02	62.766	61.419	56.744	69.498	62.019	58.204	64.881	55.971	60.536	75.006	72.584	69.434	80.347	67.562	71.345	68.409	66.618	70.22
840	61.374	66.173	61.261	58.32	73.508	61.312	56.391	56.285	64.83	61.188	61.686	60.834	55.701	68.763	61.267	57.091	64.143	55.343	59.869	74.476	71.839	68.793	79.659	67.061	70.74	67.803	65.859	69.733
830	60.776	65.387	60.636	57.485	72.777	60.463	55.653	55.697	64.148	60.348	60.585	60.277	54.651	68.001	60.413	55.975	63.379	54.72	59.192	73.953	71.121	68.143	78.98	66.563	70.117	67.168	65.1	69.124
820	60.164	64.623	60.026	56.655	72.036	59.589	54.916	55.12	63.482	59.499	59.464	59.747	53.609	67.205	59.459	54.852	62.59	54.103	58.507	73.436	70.421	67.489	78.31	66.07	69.477	66.505	64.343	68.419
810	59.537	63.871	59.427	55.832	71.274	58.696	54.184	54.545	62.829	58.644	58.328	59.23	52.593	66.369	58.407	53.722	61.777	53.493	57.824	72.926	69.726	66.84	77.649	65.581	68.821	65.815	63.588	67.656
800	58.898	63.128	58.835	55.022	70.483	57.8	53.46	53.95	62.176	57.782	57.198	58.701	51.612	65.492	57.263	52.589	60.941	52.889	57.154	72.42	69.023	66.199	77	65.097	68.151	65.099	62.837	66.851
790	58.249	62.396	58.251	54.226	69.66	56.912	52.743	53.305	61.511	56.915	56.109	58.153	50.663	64.574	56.05	51.452	60.082	52.293	56.501	71.912	68.31	65.566	76.361	64.619	67.468	64.358	62.089	66.007
780	57.601	61.674	57.674	53.446	68.805	56.035	52.031	52.604	60.812	56.044	55.077	57.587	49.747	63.619	54.805	50.313	59.202	51.703	55.866	71.396	67.587	64.94	75.732	64.146	66.78	63.593	61.346	65.166
770	56.971	60.963	57.1	52.682	67.929	55.168	51.317	51.87	60.063	55.169	54.104	57.005	48.864	62.635	53.576	49.173	58.301	51.117	55.247	70.872	66.857	64.316	75.103	63.679	66.101	62.805	60.603	64.403
760	56.367	60.265	56.513	51.934	67.047	54.308	50.598	51.133	59.262	54.298	53.185	56.408	48.014	61.63	52.386	48.035	57.38	50.526	54.635	70.342	66.121	63.693	74.467	63.219	65.446	61.995	59.844	63.732
750	55.788	59.58	55.905	51.203	66.171	53.448	49.871	50.393	58.418	53.444	52.314	55.797	47.199	60.606	51.231	46.905	56.441	49.923	54.025	69.805	65.38	63.071	73.819	62.764	64.819	61.163	59.061	63.112
740	55.227	58.908	55.283	50.49	65.309	52.583	49.139	49.618	57.544	52.613	51.493	55.171	46.417	59.565	50.096	45.792	55.486	49.304	53.416	69.254	64.634	62.452	73.156	62.317	64.207	60.312	58.252	62.51
730	54.677	58.249	54.655	49.794	64.459	51.715	48.401	48.785	56.656	51.806	50.72	54.53	45.671	58.511	48.983	44.699	54.521	48.671	52.81	68.672	63.883	61.836	72.477	61.876	63.594	59.447	57.42	61.921
720	54.132	57.604	54.021	49.116	63.622	50.844	47.66	47.897	55.767	51.023	49.997	53.876	44.956	57.459	47.898	43.626	53.548	48.025	52.207	68.053	63.123	61.223	71.783	61.44	62.978	58.577	56.567	61.35
710	53.59	56.973	53.376	48.457	62.799	49.973	46.92	46.975	54.871	50.264	49.31	53.208	44.265	56.417	46.846	42.574	52.569	47.367	51.608	67.398	62.346	60.614	71.091	61.007	62.361	57.712	55.697	60.781
700	53.053	56.357	52.719	47.814	61.988	49.101	46.185	46.047	53.94	49.529	48.652	52.528	43.595	55.386	45.826	41.542	51.584	46.697	51.012	66.709	61.552	60.009	70.427	60.57	61.75	56.856	54.82	60.151
690	52.522	55.756	52.051	47.182	61.181	48.23	45.455	45.126	52.946	48.819	48.019	51.835	42.943	54.365	44.841	40.533	50.596	46.016	50.421	65.991	60.744	59.406	69.794	60.121	61.145	56.009	53.962	59.432
680	51.996	55.166	51.372	46.562	60.374	47.362	44.732	44.219	51.884	48.134	47.407	51.13	42.311	53.356	43.888	39.547	49.622	45.324	49.835	65.258	59.931	58.801	69.168	59.65	60.52	55.173	53.146	58.659
670	51.476	54.584	50.683	45.953	59.567	46.501	44.014	43.337	50.772	47.475	46.806	50.414	41.7	52.357	42.97	38.584	48.681	44.621	49.253	64.54	59.116	58.194	68.53	59.156	59.844	54.347	52.379	57.879
660	50.962	54.004	49.985	45.356	58.761	45.652	43.304	42.489	49.634	46.835	46.208	49.684	41.109	51.366	42.088	37.645	47.78	43.909	48.677	63.854	58.308	57.584	67.879	58.638	59.127	53.531	51.658	57.114
650	50.455	53.418	49.278	44.769	57.958	44.814	42.601	41.676	48.498	46.204	45.614	48.937	40.537	50.38	41.245	36.731	46.916	43.188	48.106	63.186	57.511	56.973	67.216	58.098	58.388	52.713	50.98	56.368
640	49.953	52.824	48.562	44.189	57.158	43.988	41.905	40.896	47.38	45.576	45.024	48.172	39.96	49.399	40.447	35.841	46.091	42.458	47.54	62.518	56.72	56.361	66.543	57.538	57.643	51.885	50.339	55.639
630	49.459	52.223	47.839	43.614	56.367	43.174	41.217	40.145	46.284	44.949	44.441	47.39	39.354	48.421	39.691	34.978	45.296	41.72	46.972	61.841	55.929	55.744	65.862	56.964	56.897	51.046	49.728	54.921
620	48.971	51.616	47.108	43.044	55.598	42.372	40.533	39.421	45.207	44.324	43.86	46.592	38.72	47.451	38.97	34.14	44.525	40.976	46.396	61.158	55.135	55.12	65.173	56.395	56.145	50.204	49.135	54.208
610	48.49	51.004	46.371	42.473	54.858	41.585	39.848	38.723	44.15	43.685	43.279	45.778	38.076	46.502	38.272	33.328	43.775	40.229	45.81	60.47	54.336	54.488	64.477	55.841	55.382	49.377	48.557	53.49
600	48.01	50.386	45.628	41.882	54.143	40.808	39.155	38.053	43.114	43.021	42.695	44.949	37.431	45.58	37.593	32.543	43.045	39.49	45.215	59.778	53.536	53.849	63.774	55.307	54.609	48.574	47.993	52.761
590	47.515	49.764	44.879	41.266	53.444	40.038	38.448	37.403	42.105	42.335	42.106	44.108	36.788	44.679	36.934	31.785	42.33	38.762	44.613	59.083	52.732	53.205	63.065	54.786	53.827	47.793	47.445	52.019
580	46.997	49.126	44.126	40.646	52.751	39.276	37.728	36.763	41.125	41.631	41.508	43.261	36.144	43.788	36.297	31.054	41.626	38.044	44.003	58.386	51.919	52.555	62.35	54.277	53.037	47.026	46.912	51.266
570	46.453	48.45	43.373	40.033	52.051	38.521	36.996	36.127	40.177	40.91	40.898	42.409	35.496	42.903	35.681	30.351	40.928	37.337	43.387	57.686	51.09	51.898	61.631	53.78	52.242	46.268	46.394	50.501
560	45.887	47.732	42.624	39.43	51.342	37.774	36.254	35.495	39.26	40.174	40.273	41.552	34.836	42.021	35.087	29.675	40.231	36.641	42.764	56.985	50.246	51.231	60.909	53.295	51.446	45.522	45.886	49.721
550	45.298	46.997	41.88	38.829	50.63	37.034	35.501	34.869	38.375	39.42	39.628	40.692	34.162	41.145	34.511	29.027	39.528	35.956	42.134	56.284	49.388	50.552	60.181	52.822	50.656	44.785	45.386	48.924
540	44.688	46.271	41.141	38.22	49.923	36.292	34.747	34.249	37.522	38.641	38.957	39.828	33.475	40.275	33.95	28.41	38.819	35.284	41.499	55.583	48.516	49.858	59.429	52.362	49.882	44.055	44.895	48.115
530	44.056	45.562	40.407	37.587	49.224	35.545	34.01	33.635	36.7	37.828	38.256	38.968	32.78	39.407	33.402	27.841	38.105	34.623	40.858	54.882	47.617	49.145	58.633	51.914	49.133	43.33	44.411	47.307
520	43.404	44.864	39.683	36.923	48.524	34.796	33.311	33.028	35.912	36.971	37.525	38.12	32.078	38.527	32.868	27.331	37.387	33.975	40.212	54.182	46.675	48.415	57.786	51.478	48.413	42.607	43.93	46.523
510	42.73	44.172	38.972	36.227	47.819	34.054	32.659	32.427	35.156	36.069	36.765	37.287	31.371	37.624	32.346	26.881	36.665	33.336	39.561	53.483	45.678	47.667	56.891	51.045	47.721	41.889	43.44	45.788
500	42.041	43.486	38.275	35.502	47.109	33.33	32.054	31.833	34.434	35.123	35.977	36.469	30.659	36.709	31.83	26.483	35.941	32.703	38.906	52.787	44.641	46.904	55.952	50.602	47.058	41.182	42.913	45.114
490	41.343	42.807	37.594	34.749	46.394	32.625	31.488	31.245	33.743	34.135	35.178	35.665	29.941	35.801	31.316	26.133	35.213	32.076	38.251	52.094	43.591	46.124	54.972	50.136	46.416	40.492	42.333	44.492
480	40.643	42.135	36.927	33.967	45.673	31.935	30.953	30.659	33.076	33.116	34.404	34.887	29.236	34.905	30.8	25.823	34.482	31.454	37.6	51.404	42.559	45.33	53.971	49.646	45.785	39.822	41.702	43.893
470	39.941	41.464	36.274	33.158	44.94	31.258	30.443	30.071	32.427	32.074	33.685	34.151	28.581	34.021	30.283	25.544	33.75	30.839	36.961	50.718	41.567	44.522	52.974	49.137	45.158	39.176	41.034	43.295
460	39.235	40.787	35.63	32.326	44.189	30.592	29.955	29.476	31.788	31.028	33.026	33.463	27.99	33.142	29.763	25.283	33.014	30.23	36.335	50.033	40.621	43.701	51.984	48.617	44.537	38.555	40.36	42.697
450	38.527	40.103	34.994	31.49	43.419	29.938	29.489	28.865	31.152	29.991	32.404	32.821	27.453	32.261	29.235	25.018	32.272	29.629	35.723	49.341	39.725	42.867	50.997	48.087	43.912	37.958	39.7	42.1
440	37.819	39.411	34.366	30.675	42.633	29.297	29.042	28.24	30.516	28.971	31.786	32.217	26.955	31.383	28.698	24.733	31.522	29.034	35.123	48.639	38.884	42.02	50.01	47.546	43.262	37.385	39.054	41.507
430	37.118	38.714	33.747	29.898	41.838	28.669	28.61	27.609	29.877	27.969	31.162	31.65	26.487	30.541	28.154	24.424	30.762	28.447	34.536	47.927	38.117	41.163	49.025	46.989	42.572	36.837	38.421	40.917
420	36.429	38.011	33.132	29.167	41.048	28.054	28.192	26.989	29.233	26.986	30.534	31.1	26.05	29.757	27.601	24.101	29.995	27.868	33.963	47.206	37.433	40.295	48.054	46.416	41.842	36.309	37.803	40.327
410	35.755	37.303	32.52	28.482	40.272	27.452	27.786	26.388	28.586	26.036	29.908	30.546	25.634	29.029	27.041	23.776	29.22	27.296	33.403	46.477	36.825	39.425	47.11	45.828	41.086	35.792	37.213	39.728
400	35.096	36.59	31.905	27.843	39.513	26.863	27.384	25.805	27.935	25.134	29.287	29.981	25.231	28.348	26.473	23.454	28.442	26.732	32.855	45.74	36.273	38.561	46.195	45.225	40.319	35.284	36.659	39.099
390	34.452	35.874	31.284	27.248	38.771	26.284	26.966	25.238	27.287	24.284	28.673	29.408	24.83	27.709	25.9	23.133	27.665	26.171	32.311	44.996	35.755	37.704	45.306	44.614	39.553	34.785	36.142	38.424
380	33.824	35.153	30.652	26.698	38.046	25.711	26.516	24.686	26.661	23.486	28.065	28.828	24.418	27.114	25.33	22.807	26.901	25.606	31.759	44.246	35.252	36.856	44.439	44.014	38.785	34.293	35.652	37.7
370	33.212	34.428	30.008	26.194	37.344	25.144	26.032	24.152	26.07	22.74	27.462	28.241	23.976	26.563	24.773	22.465	26.155	25.032	31.175	43.49	34.75	36.012	43.593	43.439	38.005	33.801	35.169	36.937
360	32.615	33.701	29.348	25.734	36.668	24.58	25.516	23.635	25.515	22.053	26.866	27.648	23.497	26.054	24.233	22.097	25.427	24.452	30.565	42.729	34.25	35.157	42.768	42.889	37.201	33.297	34.661	36.152
350	32.032	32.97	28.66	25.318	36.017	24.016	24.968	23.142	24.985	21.432	26.276	27.049	22.98	25.581	23.711	21.697	24.718	23.865	29.964	41.963	33.754	34.28	41.97	42.352	36.372	32.779	34.107	35.384
340	31.46	32.238	27.937	24.942	35.387	23.448	24.39	22.672	24.469	20.871	25.691	26.444	22.425	25.142	23.212	21.266	24.027	23.272	29.397	41.193	33.26	33.382	41.208	41.823	35.522	32.248	33.515	34.662
330	30.89	31.503	27.185	24.584	34.764	22.869	23.791	22.227	23.963	20.348	25.113	25.839	21.836	24.727	22.736	20.805	23.353	22.673	28.846	40.419	32.766	32.462	40.485	41.295	34.668	31.701	32.942	33.993
320	30.321	30.767	26.433	24.212	34.133	22.274	23.192	21.806	23.469	19.85	24.526	25.253	21.225	24.326	22.284	20.318	22.699	22.069	28.273	39.643	32.267	31.523	39.802	40.764	33.833	31.119	32.43	33.372
310	29.752	30.021	25.696	23.807	33.487	21.668	22.608	21.408	22.987	19.377	23.918	24.701	20.607	23.935	21.856	19.818	22.063	21.459	27.664	38.864	31.758	30.567	39.151	40.192	33.038	30.488	31.982	32.797
300	29.179	29.251	24.975	23.379	32.816	21.057	22.043	21.032	22.513	18.929	23.284	24.195	19.994	23.556	21.45	19.327	21.446	20.844	27.022	38.083	31.232	29.6	38.523	39.55	32.285	29.822	31.586	32.258
290	28.584	28.448	24.266	22.948	32.103	20.445	21.489	20.672	22.041	18.508	22.633	23.739	19.39	23.188	21.067	18.86	20.847	20.225	26.35	37.29	30.686	28.63	37.91	38.844	31.568	29.151	31.232	31.731
280	27.959	27.613	23.56	22.526	31.337	19.835	20.94	20.32	21.564	18.104	21.986	23.33	18.786	22.832	20.704	18.416	20.268	19.601	25.649	36.45	30.12	27.66	37.297	38.125	30.876	28.495	30.912	31.181
270	27.305	26.748	22.844	22.11	30.529	19.225	20.39	19.975	21.084	17.706	21.365	22.951	18.177	22.487	20.357	17.99	19.708	18.972	24.92	35.546	29.536	26.692	36.672	37.423	30.208	27.863	30.611	30.586
260	26.622	25.858	22.104	21.7	29.725	18.616	19.841	19.636	20.6	17.31	20.785	22.589	17.563	22.153	20.023	17.579	19.166	18.34	24.162	34.578	28.934	25.724	36.021	36.732	29.563	27.253	30.298	29.942
250	25.911	24.952	21.338	21.294	28.965	18.019	19.293	19.304	20.112	16.915	20.243	22.241	16.952	21.83	19.701	17.182	18.644	17.704	23.377	33.553	28.314	24.758	35.295	36.034	28.932	26.665	29.948	29.257
