# Supplementary material for: Eye position affects flight altitude in visual approach to landing independent of level of expertise of pilot
Source: PLoS One. 2018 May 24;13(5):e0197585. doi: 10.1371/journal.pone.0197585 (PMC5967751; doi:10.1371/journal.pone.0197585)
Supplement: S1 Dataset — (ZIP) [file pone.0197585.s001.zip › S1 Dataset/participant16_trainee.txt]

distance	trial1_increase	trial2_increase	trial3_increase	trial4_increase	trial1_decrease	trial2_decrease	trial3_decrease	trial4_decrease	trial1_control	trial2_control	trial3_control	trial4_control	trial5_control	trial6_control	trial7_control	trial8_control	trial9_control	trial10_control	trial11_control	trial12_control	trial13_control	trial14_control	trial15_control	trial16_control	trial17_control	trial18_control	trial19_control	trial20_control
2000	128.01	124.96	124.96	123.74	127.09	124.65	129.84	130.45	123.74	124.35	125.57	129.84	125.87	128.01	124.96	124.04	125.57	125.87	124.96	125.87	124.35	128.31	130.45	131.66	131.66	127.4	127.09	131.36
1990	128.01	124.96	124.96	123.74	127.1	124.66	129.84	130.45	123.74	124.35	125.57	129.84	125.88	128.01	124.96	124.05	125.57	125.88	124.96	125.88	124.35	128.32	130.45	131.67	131.67	127.4	127.1	131.36
1980	128.01	124.97	124.97	123.75	127.1	124.66	129.84	130.45	123.75	124.36	125.58	129.84	125.88	128.01	124.97	124.05	125.58	125.88	124.97	125.88	124.36	128.32	130.45	131.67	131.67	127.4	127.1	131.37
1970	128.02	124.97	124.97	123.75	127.1	124.66	129.85	130.45	123.75	124.36	125.58	129.85	125.88	128.02	124.97	124.05	125.58	125.88	124.97	125.88	124.36	128.32	130.45	131.67	131.67	127.41	127.1	131.37
1960	128.02	124.97	124.97	123.75	127.11	124.67	129.85	130.46	123.75	124.36	125.58	129.85	125.89	128.02	124.97	124.06	125.58	125.89	124.97	125.89	124.36	128.32	130.46	131.68	131.68	127.41	127.11	131.37
1950	128.02	124.97	124.97	123.75	127.1	124.67	129.85	130.46	123.75	124.36	125.58	129.85	125.88	128.02	124.97	124.06	125.58	125.88	124.97	125.89	124.36	128.32	130.46	131.68	131.68	127.41	127.11	131.37
1940	127.94	124.92	124.95	123.73	127.03	124.6	129.78	130.41	123.74	124.28	125.53	129.78	125.81	127.94	124.95	123.99	125.51	125.79	124.89	125.89	124.34	128.26	130.46	131.63	131.62	127.37	127.07	131.34
1930	127.73	124.78	124.87	123.63	126.81	124.41	129.6	130.29	123.68	124.01	125.37	129.61	125.58	127.73	124.87	123.8	125.31	125.54	124.67	125.9	124.27	128.07	130.46	131.48	131.47	127.25	126.98	131.25
1920	127.39	124.55	124.75	123.44	126.44	124.1	129.31	130.09	123.58	123.55	125.1	129.4	125.2	127.38	124.74	123.48	124.94	125.15	124.31	125.9	124.12	127.77	130.45	131.23	131.24	127.08	126.81	131.11
1910	126.99	124.28	124.59	123.18	125.93	123.74	128.97	129.87	123.45	122.95	124.76	129.15	124.72	126.93	124.54	123.08	124.46	124.68	123.86	125.9	123.93	127.39	130.39	130.89	131	126.9	126.58	130.96
1900	126.56	124	124.41	122.88	125.34	123.35	128.62	129.65	123.32	122.29	124.41	128.88	124.19	126.42	124.28	122.59	123.89	124.16	123.36	125.91	123.74	126.97	130.31	130.47	130.77	126.72	126.3	130.8
1890	126.12	123.71	124.2	122.56	124.71	122.94	128.25	129.44	123.19	121.59	124.05	128.58	123.62	125.9	123.96	122.04	123.27	123.61	122.84	125.91	123.55	126.5	130.19	130	130.56	126.55	125.99	130.64
1880	125.69	123.38	124	122.25	124.05	122.53	127.89	129.23	123.05	120.87	123.7	128.28	123.02	125.39	123.6	121.41	122.59	123.04	122.33	125.91	123.37	126.02	130.04	129.52	130.34	126.38	125.66	130.49
1870	125.27	123	123.79	121.95	123.38	122.13	127.53	129.03	122.91	120.13	123.34	128	122.42	124.9	123.2	120.75	121.89	122.47	121.82	125.92	123.19	125.55	129.88	129.05	130.14	126.22	125.32	130.35
1860	124.87	122.58	123.6	121.66	122.69	121.74	127.19	128.84	122.76	119.41	122.98	127.71	121.84	124.42	122.77	120.1	121.19	121.91	121.33	125.92	123.02	125.09	129.7	128.6	129.94	126.06	125	130.21
1850	124.48	122.12	123.4	121.37	122	121.37	126.86	128.65	122.62	118.72	122.65	127.42	121.28	123.95	122.32	119.47	120.51	121.38	120.86	125.92	122.85	124.65	129.48	128.16	129.74	125.89	124.68	130.07
1840	124.1	121.64	123.19	121.09	121.32	121.01	126.54	128.47	122.48	118.05	122.32	127.12	120.74	123.51	121.86	118.87	119.84	120.87	120.4	125.92	122.69	124.22	129.22	127.74	129.56	125.7	124.38	129.93
1830	123.74	121.15	122.97	120.8	120.66	120.64	126.24	128.29	122.35	117.4	122.01	126.83	120.22	123.08	121.41	118.29	119.18	120.37	119.96	125.9	122.54	123.81	128.93	127.33	129.38	125.48	124.09	129.77
1820	123.39	120.64	122.74	120.52	120.03	120.26	125.94	128.13	122.22	116.78	121.71	126.53	119.72	122.67	120.97	117.73	118.52	119.9	119.54	125.82	122.4	123.42	128.62	126.94	129.21	125.25	123.8	129.57
1810	123.07	120.12	122.51	120.26	119.43	119.9	125.67	127.98	122.1	116.19	121.42	126.25	119.25	122.28	120.54	117.19	117.89	119.45	119.15	125.7	122.26	123.04	128.3	126.57	129.06	124.99	123.5	129.32
1800	122.76	119.6	122.27	120	118.86	119.56	125.41	127.83	121.98	115.63	121.16	125.95	118.8	121.91	120.12	116.68	117.28	119.02	118.76	125.55	122.13	122.68	127.94	126.22	128.9	124.71	123.17	129.04
1790	122.47	119.09	122.03	119.75	118.31	119.24	125.16	127.69	121.82	115.11	120.9	125.65	118.37	121.57	119.69	116.2	116.67	118.62	118.38	125.37	121.97	122.32	127.57	125.89	128.73	124.39	122.81	128.72
1780	122.2	118.6	121.79	119.51	117.8	118.93	124.94	127.57	121.6	114.61	120.66	125.32	117.98	121.24	119.28	115.74	116.07	118.24	118.01	125.16	121.76	121.96	127.16	125.58	128.51	124.04	122.43	128.37
1770	121.95	118.11	121.55	119.26	117.32	118.64	124.73	127.45	121.33	114.15	120.4	124.97	117.61	120.94	118.86	115.32	115.46	117.86	117.65	124.93	121.48	121.62	126.72	125.29	128.22	123.66	122.05	127.99
1760	121.73	117.62	121.32	119.01	116.85	118.35	124.53	127.35	121.01	113.7	120.14	124.61	117.27	120.63	118.46	114.93	114.88	117.5	117.3	124.67	121.13	121.25	126.26	125.03	127.84	123.25	121.65	127.58
1750	121.52	117.12	121.1	118.76	116.38	118.07	124.32	127.24	120.67	113.23	119.89	124.25	116.96	120.31	118.06	114.57	114.32	117.15	116.97	124.4	120.72	120.87	125.78	124.78	127.4	122.81	121.25	127.15
1740	121.34	116.66	120.86	118.52	115.93	117.79	124.1	127.12	120.3	112.71	119.63	123.87	116.68	119.98	117.68	114.24	113.79	116.81	116.64	124.12	120.27	120.46	125.29	124.54	126.88	122.34	120.83	126.71
1730	121.18	116.21	120.59	118.28	115.5	117.52	123.86	126.98	119.91	112.17	119.39	123.48	116.43	119.67	117.3	113.94	113.27	116.49	116.32	123.86	119.79	120.04	124.79	124.29	126.3	121.85	120.41	126.24
1720	121.02	115.79	120.3	118.05	115.08	117.25	123.62	126.81	119.51	111.64	119.15	123.05	116.21	119.36	116.92	113.68	112.79	116.19	115.98	123.6	119.29	119.6	124.29	124.03	125.67	121.34	120	125.76
1710	120.85	115.37	119.98	117.81	114.65	117	123.36	126.63	119.12	111.13	118.91	122.61	116.02	119.07	116.51	113.45	112.33	115.89	115.62	123.34	118.75	119.15	123.77	123.78	125.01	120.82	119.6	125.28
1700	120.65	114.95	119.64	117.58	114.23	116.76	123.1	126.44	118.72	110.64	118.67	122.14	115.83	118.77	116.09	113.25	111.88	115.6	115.23	123.08	118.19	118.7	123.26	123.52	124.34	120.3	119.19	124.79
1690	120.45	114.52	119.27	117.33	113.8	116.53	122.84	126.22	118.3	110.15	118.4	121.66	115.64	118.43	115.65	113.06	111.44	115.31	114.8	122.81	117.61	118.24	122.73	123.26	123.64	119.76	118.76	124.29
1680	120.26	114.07	118.84	117.06	113.39	116.28	122.57	125.99	117.88	109.65	118.09	121.17	115.46	118.06	115.21	112.85	110.99	115.01	114.34	122.52	117.02	117.77	122.21	122.99	122.93	119.19	118.32	123.78
1670	120.05	113.6	118.35	116.76	112.97	116.03	122.32	125.75	117.45	109.16	117.76	120.67	115.28	117.66	114.77	112.61	110.52	114.7	113.84	122.21	116.43	117.28	121.68	122.73	122.18	118.6	117.87	123.28
1660	119.8	113.1	117.81	116.43	112.57	115.76	122.07	125.47	117.01	108.64	117.39	120.16	115.09	117.23	114.32	112.37	110.05	114.37	113.31	121.88	115.82	116.76	121.16	122.46	121.41	117.99	117.42	122.77
1650	119.49	112.58	117.22	116.07	112.16	115.48	121.8	125.16	116.57	108.1	116.97	119.63	114.89	116.77	113.86	112.13	109.58	114.03	112.76	121.52	115.17	116.2	120.63	122.19	120.62	117.36	116.96	122.27
1640	119.13	112.04	116.62	115.69	111.75	115.2	121.52	124.81	116.12	107.51	116.51	119.07	114.66	116.28	113.38	111.89	109.1	113.67	112.19	121.13	114.52	115.61	120.1	121.91	119.82	116.71	116.47	121.76
1630	118.72	111.47	115.99	115.31	111.32	114.91	121.22	124.42	115.69	106.9	116.01	118.49	114.41	115.74	112.88	111.63	108.62	113.3	111.62	120.73	113.86	114.97	119.56	121.62	119.04	116.04	115.95	121.26
1620	118.3	110.87	115.32	114.9	110.88	114.61	120.9	123.98	115.26	106.26	115.46	117.9	114.15	115.17	112.37	111.35	108.13	112.91	111.03	120.31	113.19	114.33	119.02	121.32	118.27	115.37	115.42	120.76
1610	117.9	110.25	114.63	114.46	110.42	114.3	120.57	123.51	114.85	105.6	114.87	117.29	113.88	114.59	111.85	111.05	107.65	112.5	110.44	119.89	112.52	113.67	118.46	121.02	117.52	114.68	114.86	120.27
1600	117.54	109.61	113.92	114	109.95	113.94	120.21	123	114.43	104.95	114.26	116.67	113.57	114	111.32	110.72	107.16	112.08	109.84	119.44	111.84	113.02	117.9	120.71	116.77	113.99	114.29	119.78
1590	117.17	108.95	113.2	113.53	109.47	113.54	119.85	122.46	114.01	104.3	113.63	116.04	113.22	113.38	110.78	110.39	106.68	111.64	109.22	118.99	111.15	112.34	117.33	120.35	116.02	113.29	113.71	119.26
1580	116.81	108.27	112.46	113.03	108.95	113.09	119.47	121.88	113.6	103.65	112.99	115.42	112.82	112.74	110.24	110.05	106.2	111.18	108.58	118.51	110.45	111.66	116.74	119.96	115.27	112.57	113.12	118.73
1570	116.44	107.57	111.72	112.54	108.42	112.59	119.08	121.27	113.19	103	112.34	114.82	112.38	112.08	109.72	109.72	105.72	110.7	107.92	118.03	109.75	110.97	116.13	119.53	114.51	111.82	112.53	118.18
1560	116.06	106.86	110.96	112.05	107.86	112.04	118.67	120.64	112.78	102.35	111.68	114.23	111.9	111.42	109.21	109.39	105.24	110.2	107.24	117.54	109.07	110.27	115.49	119.05	113.75	111.04	111.94	117.6
1550	115.67	106.15	110.2	111.56	107.28	111.46	118.26	119.97	112.36	101.7	111.03	113.62	111.39	110.76	108.71	109.05	104.77	109.68	106.55	117.06	108.4	109.58	114.83	118.54	112.97	110.25	111.36	117.01
1540	115.27	105.45	109.43	111.07	106.69	110.85	117.84	119.28	111.95	101.06	110.38	113.01	110.84	110.11	108.23	108.7	104.29	109.15	105.85	116.59	107.74	108.9	114.16	118	112.16	109.44	110.8	116.41
1530	114.87	104.76	108.67	110.57	106.1	110.22	117.41	118.57	111.53	100.4	109.72	112.38	110.28	109.47	107.76	108.33	103.81	108.62	105.15	116.12	107.08	108.23	113.49	117.42	111.34	108.62	110.27	115.79
1520	114.44	104.07	107.89	110.07	105.51	109.59	117	117.84	111.11	99.739	109.06	111.75	109.7	108.84	107.3	107.95	103.33	108.09	104.47	115.64	106.42	107.57	112.8	116.8	110.5	107.8	109.78	115.15
1510	113.98	103.38	107.13	109.57	104.93	108.96	116.59	117.09	110.68	99.076	108.39	111.11	109.12	108.22	106.84	107.55	102.85	107.58	103.8	115.16	105.77	106.9	112.1	116.16	109.68	106.97	109.31	114.49
1500	113.48	102.69	106.36	109.07	104.34	108.32	116.17	116.34	110.24	98.422	107.73	110.47	108.54	107.61	106.39	107.14	102.37	107.07	103.13	114.68	105.12	106.24	111.39	115.49	108.9	106.16	108.85	113.8
1490	112.95	102.01	105.61	108.56	103.75	107.69	115.73	115.58	109.78	97.776	107.08	109.85	107.92	107	105.94	106.72	101.88	106.55	102.45	114.19	104.47	105.58	110.66	114.79	108.14	105.36	108.41	113.1
1480	112.4	101.33	104.89	108.04	103.14	107.07	115.26	114.81	109.31	97.129	106.45	109.24	107.29	106.38	105.48	106.31	101.39	106.03	101.77	113.71	103.83	104.92	109.93	114.07	107.4	104.57	107.99	112.39
1470	111.87	100.65	104.19	107.52	102.52	106.45	114.74	114.02	108.84	96.476	105.82	108.65	106.64	105.75	105.01	105.91	100.89	105.5	101.06	113.23	103.2	104.27	109.18	113.34	106.67	103.79	107.58	111.69
1460	111.35	99.988	103.51	106.99	101.89	105.83	114.15	113.21	108.36	95.821	105.2	108.07	105.99	105.12	104.52	105.52	100.4	104.97	100.32	112.75	102.57	103.62	108.44	112.62	105.94	103.02	107.16	110.99
1450	110.83	99.325	102.85	106.46	101.26	105.19	113.51	112.38	107.87	95.169	104.59	107.5	105.35	104.48	104.02	105.12	99.897	104.44	99.575	112.27	101.92	102.97	107.69	111.9	105.21	102.24	106.73	110.32
1440	110.29	98.664	102.21	105.93	100.62	104.54	112.81	111.54	107.37	94.516	103.98	106.93	104.72	103.84	103.5	104.73	99.398	103.93	98.825	111.8	101.26	102.33	106.93	111.17	104.49	101.45	106.29	109.65
1430	109.75	98.006	101.61	105.39	99.968	103.89	112.08	110.7	106.87	93.856	103.39	106.36	104.09	103.2	102.97	104.32	98.9	103.43	98.072	111.34	100.57	101.69	106.18	110.43	103.79	100.66	105.84	108.98
1420	109.19	97.351	101.04	104.87	99.318	103.25	111.3	109.84	106.37	93.191	102.8	105.8	103.44	102.56	102.43	103.88	98.403	102.94	97.316	110.87	99.88	101.04	105.42	109.66	103.11	99.872	105.37	108.3
1410	108.63	96.695	100.47	104.36	98.664	102.6	110.5	108.98	105.87	92.523	102.22	105.25	102.81	101.93	101.9	103.43	97.908	102.44	96.56	110.4	99.177	100.39	104.67	108.87	102.45	99.083	104.87	107.6
1400	108.07	96.039	99.919	103.86	98.009	101.96	109.67	108.11	105.36	91.858	101.66	104.7	102.2	101.33	101.38	102.95	97.41	101.94	95.803	109.91	98.464	99.715	103.92	108.06	101.81	98.305	104.35	106.88
1390	107.5	95.383	99.366	103.39	97.353	101.32	108.82	107.25	104.82	91.2	101.1	104.14	101.61	100.75	100.86	102.45	96.907	101.43	95.049	109.4	97.753	99.028	103.17	107.24	101.17	97.546	103.81	106.15
1380	106.92	94.728	98.814	102.93	96.699	100.66	107.97	106.38	104.27	90.55	100.55	103.57	101.03	100.18	100.35	101.94	96.396	100.92	94.307	108.89	97.051	98.325	102.42	106.4	100.55	96.806	103.25	105.4
1370	106.32	94.077	98.252	102.49	96.046	99.999	107.14	105.51	103.7	89.905	100	103	100.45	99.609	99.844	101.41	95.874	100.4	93.592	108.37	96.352	97.61	101.65	105.56	99.954	96.079	102.67	104.64
1360	105.69	93.43	97.673	102.04	95.396	99.32	106.33	104.65	103.12	89.263	99.461	102.43	99.884	99.046	99.343	100.87	95.343	99.879	92.903	107.85	95.651	96.884	100.87	104.72	99.375	95.355	102.08	103.88
1350	105.07	92.788	97.077	101.6	94.75	98.625	105.52	103.79	102.53	88.623	98.94	101.85	99.318	98.489	98.842	100.32	94.803	99.347	92.22	107.32	94.951	96.153	100.1	103.87	98.811	94.637	101.46	103.1
1340	104.45	92.151	96.47	101.14	94.109	97.917	104.71	102.94	101.92	87.99	98.432	101.27	98.753	97.941	98.334	99.76	94.257	98.807	91.535	106.77	94.256	95.426	99.316	103.02	98.255	93.927	100.83	102.31
1330	103.86	91.515	95.859	100.68	93.474	97.202	103.9	102.09	101.3	87.367	97.925	100.69	98.19	97.401	97.818	99.195	93.705	98.262	90.856	106.21	93.564	94.708	98.533	102.15	97.703	93.227	100.19	101.52
1320	103.28	90.876	95.246	100.21	92.847	96.484	103.11	101.26	100.66	86.756	97.413	100.11	97.631	96.871	97.297	98.619	93.148	97.712	90.204	105.62	92.866	94	97.749	101.29	97.148	92.537	99.538	100.73
1310	102.7	90.23	94.624	99.733	92.227	95.765	102.32	100.43	100.01	86.146	96.899	99.527	97.076	96.35	96.771	98.032	92.586	97.158	89.585	105.02	92.156	93.302	96.967	100.42	96.587	91.854	98.875	99.943
1300	102.11	89.578	93.987	99.255	91.616	95.046	101.54	99.615	99.362	85.531	96.388	98.955	96.526	95.832	96.242	97.436	92.021	96.6	88.995	104.4	91.437	92.614	96.184	99.543	96.025	91.175	98.207	99.169
1290	101.53	88.922	93.334	98.773	91.014	94.329	100.77	98.798	98.721	84.898	95.878	98.393	95.982	95.312	95.71	96.833	91.453	96.041	88.425	103.76	90.714	91.936	95.391	98.67	95.457	90.497	97.539	98.412
1280	100.94	88.262	92.677	98.288	90.415	93.614	100	97.976	98.088	84.231	95.362	97.842	95.446	94.787	95.176	96.224	90.884	95.481	87.873	103.11	89.996	91.263	94.58	97.799	94.884	89.814	96.872	97.674
1270	100.36	87.6	92.027	97.79	89.82	92.9	99.225	97.148	97.464	83.53	94.837	97.299	94.917	94.26	94.638	95.61	90.313	94.921	87.328	102.45	89.28	90.591	93.75	96.93	94.313	89.122	96.206	96.959
1260	99.79	86.936	91.377	97.269	89.228	92.185	98.448	96.315	96.845	82.814	94.306	96.759	94.39	93.731	94.092	94.992	89.739	94.361	86.776	101.78	88.555	89.919	92.903	96.066	93.749	88.424	95.542	96.26
1250	99.237	86.271	90.715	96.724	88.63	91.463	97.675	95.477	96.22	82.095	93.769	96.214	93.853	93.201	93.539	94.371	89.153	93.803	86.214	101.1	87.819	89.244	92.043	95.207	93.192	87.72	94.881	95.567
1240	98.706	85.603	90.037	96.157	88.022	90.732	96.907	94.638	95.582	81.367	93.224	95.66	93.305	92.672	92.98	93.748	88.553	93.248	85.642	100.42	87.074	88.565	91.175	94.355	92.642	87.008	94.221	94.879
1230	98.196	84.928	89.347	95.571	87.406	89.994	96.143	93.798	94.937	80.617	92.666	95.096	92.75	92.139	92.416	93.124	87.939	92.696	85.061	99.735	86.327	87.88	90.31	93.512	92.092	86.277	93.556	94.195
1220	97.708	84.248	88.656	94.977	86.781	89.25	95.379	92.957	94.291	79.849	92.09	94.525	92.19	91.6	91.848	92.501	87.314	92.147	84.468	99.057	85.581	87.19	89.451	92.678	91.536	85.52	92.876	93.513
1210	97.242	83.569	87.969	94.38	86.149	88.501	94.617	92.107	93.646	79.074	91.502	93.948	91.618	91.055	91.276	91.88	86.677	91.594	83.851	98.382	84.823	86.496	88.592	91.855	90.974	84.739	92.173	92.827
1200	96.793	82.893	87.283	93.782	85.512	87.75	93.86	91.246	93.002	78.302	90.916	93.365	91.029	90.507	90.703	91.259	86.031	91.032	83.205	97.711	84.043	85.8	87.727	91.043	90.413	83.945	91.448	92.13
1190	96.356	82.224	86.589	93.178	84.87	86.997	93.11	90.372	92.361	77.526	90.331	92.777	90.423	89.956	90.127	90.635	85.375	90.46	82.531	97.04	83.235	85.103	86.854	90.24	89.856	83.148	90.701	91.42
1180	95.927	81.56	85.886	92.555	84.22	86.242	92.36	89.488	91.722	76.74	89.738	92.184	89.803	89.389	89.552	90.007	84.712	89.88	81.833	96.369	82.406	84.412	85.977	89.434	89.299	82.338	89.937	90.696
1170	95.497	80.904	85.176	91.915	83.554	85.488	91.603	88.597	91.088	75.942	89.129	91.584	89.178	88.796	88.976	89.377	84.046	89.294	81.125	95.698	81.573	83.732	85.103	88.619	88.739	81.512	89.166	89.962
1160	95.057	80.255	84.46	91.27	82.87	84.736	90.837	87.698	90.459	75.135	88.507	90.973	88.562	88.176	88.401	88.746	83.386	88.7	80.418	95.028	80.748	83.068	84.24	87.796	88.176	80.683	88.396	89.216
1150	94.603	79.613	83.74	90.629	82.174	83.986	90.066	86.794	89.836	74.332	87.872	90.353	87.955	87.534	87.823	88.114	82.738	88.096	79.716	94.357	79.934	82.412	83.388	86.967	87.612	79.868	87.634	88.462
1140	94.136	78.974	83.016	89.993	81.477	83.24	89.295	85.885	89.221	73.545	87.226	89.724	87.346	86.881	87.232	87.484	82.102	87.478	79.003	93.681	79.125	81.755	82.546	86.133	87.056	79.069	86.876	87.7
1130	93.658	78.33	82.29	89.355	80.782	82.498	88.529	84.974	88.61	72.776	86.575	89.088	86.725	86.223	86.629	86.855	81.477	86.842	78.271	93.003	78.313	81.094	81.707	85.297	86.515	78.28	86.114	86.931
1120	93.17	77.68	81.562	88.708	80.089	81.762	87.769	84.061	88.001	72.025	85.926	88.446	86.094	85.56	86.015	86.229	80.859	86.187	77.516	92.321	77.497	80.428	80.856	84.458	85.987	77.488	85.348	86.156
1110	92.671	77.025	80.834	88.053	79.398	81.033	87.015	83.147	87.394	71.288	85.286	87.798	85.453	84.893	85.39	85.606	80.24	85.515	76.741	91.628	76.678	79.755	79.983	83.618	85.465	76.688	84.576	85.377
1100	92.157	76.367	80.107	87.39	78.71	80.311	86.268	82.235	86.79	70.558	84.654	87.146	84.804	84.223	84.756	84.988	79.62	84.829	75.948	90.906	75.862	79.067	79.088	82.778	84.944	75.883	83.803	84.599
1090	91.627	75.706	79.38	86.722	78.026	79.582	85.533	81.328	86.187	69.83	84.024	86.49	84.15	83.554	84.114	84.375	78.998	84.136	75.142	90.147	75.064	78.36	78.176	81.939	84.419	75.074	83.028	83.825
1080	91.081	75.044	78.649	86.05	77.347	78.823	84.813	80.431	85.574	69.107	83.388	85.831	83.489	82.892	83.465	83.769	78.377	83.437	74.331	89.351	74.292	77.637	77.259	81.102	83.879	74.262	82.241	83.052
1070	90.521	74.38	77.906	85.374	76.674	78.03	84.105	79.547	84.943	68.389	82.746	85.175	82.823	82.236	82.81	83.169	77.756	82.734	73.531	88.523	73.539	76.899	76.345	80.269	83.317	73.448	81.429	82.278
1060	89.947	73.715	77.15	84.696	76.007	77.218	83.401	78.677	84.293	67.679	82.101	84.53	82.153	81.58	82.153	82.577	77.137	82.027	72.742	87.67	72.799	76.146	75.429	79.446	82.734	72.633	80.587	81.503
1050	89.361	73.045	76.385	84.017	75.346	76.396	82.699	77.82	83.628	66.981	81.452	83.898	81.482	80.921	81.505	81.994	76.52	81.317	71.954	86.794	72.073	75.38	74.5	78.635	82.137	71.822	79.721	80.729
1040	88.772	72.368	75.614	83.338	74.694	75.567	81.994	76.977	82.948	66.299	80.801	83.268	80.823	80.269	80.87	81.419	75.907	80.605	71.16	85.897	71.368	74.602	73.557	77.839	81.535	71.023	78.842	79.958
1030	88.192	71.687	74.842	82.659	74.05	74.735	81.278	76.139	82.254	65.634	80.149	82.631	80.184	79.634	80.245	80.85	75.296	79.892	70.362	84.976	70.68	73.812	72.604	77.058	80.931	70.243	77.96	79.189
1020	87.621	71.014	74.072	81.981	73.414	73.911	80.541	75.3	81.548	64.986	79.497	81.987	79.564	79.018	79.621	80.269	74.69	79.179	69.561	84.029	70	73.012	71.651	76.287	80.323	69.48	77.086	78.424
1010	87.051	70.351	73.303	81.306	72.778	73.107	79.78	74.456	80.83	64.352	78.845	81.337	78.954	78.418	78.994	79.659	74.081	78.467	68.761	83.057	69.326	72.202	70.705	75.522	79.701	68.73	76.214	77.663
1000	86.48	69.702	72.536	80.635	72.131	72.33	78.995	73.607	80.102	63.724	78.194	80.682	78.35	77.827	78.366	79.021	73.458	77.757	67.971	82.069	68.653	71.383	69.767	74.753	79.061	67.983	75.337	76.908
990	85.907	69.062	71.766	79.967	71.47	71.58	78.188	72.758	79.364	63.099	77.545	80.019	77.746	77.238	77.738	78.356	72.816	77.049	67.197	81.076	67.978	70.557	68.84	73.977	78.405	67.24	74.453	76.159
980	85.329	68.428	70.992	79.305	70.796	70.851	77.361	71.919	78.617	62.476	76.899	79.346	77.134	76.645	77.111	77.666	72.16	76.338	66.435	80.079	67.292	69.725	67.926	73.195	77.734	66.502	73.564	75.415
970	84.745	67.8	70.214	78.649	70.112	70.132	76.514	71.094	77.867	61.856	76.256	78.661	76.506	76.046	76.483	76.952	71.495	75.614	65.672	79.082	66.592	68.886	67.02	72.411	77.05	65.77	72.674	74.673
960	84.155	67.177	69.435	77.995	69.417	69.416	75.655	70.285	77.121	61.24	75.615	77.96	75.856	75.448	75.845	76.216	70.83	74.883	64.902	78.096	65.876	68.043	66.111	71.631	76.352	65.044	71.782	73.929
950	83.56	66.559	68.654	77.341	68.713	68.705	74.791	69.491	76.386	60.629	74.969	77.248	75.192	74.856	75.195	75.465	70.168	74.15	64.126	77.133	65.148	67.196	65.197	70.861	75.641	64.325	70.89	73.178
940	82.961	65.939	67.873	76.687	68	67.998	73.923	68.712	75.663	60.023	74.313	76.533	74.533	74.272	74.531	74.711	69.508	73.415	63.346	76.187	64.413	66.347	64.28	70.104	74.92	63.614	70.005	72.421
930	82.359	65.311	67.093	76.036	67.278	67.281	73.047	67.95	74.953	59.423	73.646	75.821	73.889	73.686	73.857	73.961	68.851	72.669	62.565	75.241	63.678	65.496	63.366	69.351	74.187	62.911	69.13	71.659
920	81.754	64.675	66.314	75.392	66.55	66.548	72.165	67.205	74.253	58.828	72.971	75.112	73.253	73.094	73.173	73.217	68.197	71.915	61.789	74.288	62.948	64.653	62.463	68.591	73.445	62.216	68.266	70.893
910	81.147	64.031	65.538	74.76	65.816	65.8	71.276	66.468	73.56	58.24	72.288	74.406	72.613	72.494	72.48	72.479	67.546	71.16	61.026	73.331	62.224	63.829	61.577	67.818	72.694	61.531	67.413	70.123
900	80.539	63.382	64.766	74.139	65.075	65.038	70.384	65.725	72.874	57.659	71.598	73.704	71.967	71.891	71.778	71.745	66.889	70.409	60.28	72.373	61.504	63.035	60.707	67.028	71.934	60.856	66.573	69.351
890	79.93	62.728	64.003	73.528	64.33	64.263	69.488	64.968	72.195	57.084	70.903	73.004	71.325	71.286	71.069	71.013	66.221	69.662	59.547	71.423	60.783	62.272	59.844	66.225	71.167	60.187	65.745	68.577
880	79.322	62.068	63.253	72.919	63.58	63.477	68.59	64.199	71.522	56.517	70.205	72.303	70.692	70.671	70.36	70.281	65.543	68.921	58.824	70.497	60.055	61.531	58.983	65.409	70.394	59.508	64.931	67.797
870	78.715	61.405	62.517	72.307	62.827	62.681	67.69	63.418	70.846	55.958	69.515	71.6	70.071	70.049	69.66	69.557	64.855	68.184	58.109	69.6	59.318	60.799	58.139	64.581	69.615	58.813	64.126	67.01
860	78.11	60.737	61.794	71.693	62.072	61.876	66.79	62.632	70.157	55.406	68.837	70.896	69.461	69.428	68.976	68.849	64.16	67.454	57.403	68.721	58.579	60.07	57.31	63.742	68.831	58.108	63.319	66.215
850	77.507	60.067	61.085	71.077	61.314	61.074	65.891	61.843	69.453	54.863	68.165	70.191	68.861	68.811	68.304	68.157	63.458	66.731	56.707	67.847	57.85	59.342	56.48	62.893	68.043	57.401	62.507	65.413
840	76.907	59.394	60.392	70.467	60.556	60.287	64.993	61.046	68.736	54.325	67.492	69.486	68.271	68.191	67.639	67.476	62.749	66.016	56.022	66.972	57.137	58.618	55.639	62.034	67.252	56.692	61.694	64.606
830	76.311	58.722	59.712	69.864	59.796	59.517	64.097	60.234	68.007	53.783	66.816	68.783	67.688	67.573	66.977	66.807	62.034	65.309	55.348	66.092	56.444	57.892	54.786	61.167	66.459	55.982	60.884	63.794
820	75.72	58.061	59.041	69.269	59.037	58.755	63.205	59.406	67.267	53.235	66.138	68.081	67.105	66.965	66.32	66.135	61.314	64.611	54.685	65.209	55.76	57.157	53.923	60.297	65.664	55.271	60.077	62.978
810	75.133	57.415	58.37	68.676	58.28	57.994	62.317	58.563	66.518	52.679	65.46	67.381	66.52	66.351	65.669	65.443	60.59	63.922	54.034	64.327	55.081	56.412	53.056	59.428	64.867	54.558	59.28	62.159
800	74.552	56.785	57.7	68.08	57.535	57.235	61.433	57.707	65.76	52.118	64.781	66.684	65.931	65.721	65.024	64.726	59.868	63.244	53.395	63.444	54.404	55.657	52.194	58.565	64.063	53.846	58.502	61.337
790	73.976	56.171	57.031	67.479	56.818	56.481	60.554	56.839	64.999	51.552	64.104	65.987	65.341	65.08	64.386	64	59.156	62.574	52.768	62.562	53.731	54.894	51.342	57.716	63.246	53.134	57.744	60.513
780	73.4	55.571	56.364	66.872	56.137	55.743	59.676	55.959	64.237	50.981	63.429	65.287	64.749	64.44	63.756	63.267	58.458	61.899	52.139	61.683	53.063	54.124	50.499	56.887	62.413	52.424	57.007	59.689
770	72.814	54.973	55.698	66.261	55.484	55.026	58.798	55.068	63.478	50.405	62.755	64.584	64.152	63.797	63.134	62.522	57.77	61.213	51.488	60.806	52.4	53.346	49.663	56.069	61.567	51.723	56.283	58.864
760	72.212	54.369	55.03	65.644	54.849	54.322	57.919	54.169	62.72	49.824	62.084	63.878	63.547	63.137	62.517	61.773	57.083	60.515	50.815	59.934	51.742	52.562	48.829	55.254	60.709	51.031	55.565	58.04
750	71.593	53.758	54.358	65.015	54.22	53.62	57.037	53.274	61.966	49.232	61.416	63.17	62.931	62.455	61.894	61.026	56.395	59.806	50.134	59.065	51.083	51.772	47.998	54.435	59.84	50.35	54.848	57.217
740	70.96	53.147	53.682	64.364	53.595	52.915	56.146	52.392	61.215	48.622	60.752	62.461	62.301	61.757	61.26	60.284	55.705	59.088	49.453	58.202	50.424	50.978	47.168	53.612	58.961	49.676	54.132	56.395
730	70.316	52.544	53.003	63.689	52.973	52.206	55.243	51.523	60.469	48.002	60.093	61.752	61.657	61.054	60.611	59.545	55.016	58.361	48.767	57.345	49.763	50.178	46.335	52.787	58.072	48.997	53.425	55.576
720	69.667	51.946	52.321	63	52.356	51.496	54.326	50.658	59.727	47.38	59.432	61.043	60.999	60.349	59.95	58.811	54.328	57.626	48.063	56.495	49.094	49.375	45.499	51.961	57.175	48.309	52.732	54.76
710	69.014	51.352	51.638	62.303	51.744	50.781	53.399	49.793	58.991	46.756	58.765	60.335	60.329	59.642	59.276	58.084	53.641	56.884	47.336	55.653	48.407	48.569	44.66	51.135	56.271	47.618	52.046	53.948
700	68.358	50.762	50.953	61.602	51.138	50.06	52.463	48.929	58.262	46.125	58.087	59.629	59.654	58.935	58.591	57.364	52.957	56.135	46.587	54.819	47.695	47.76	43.818	50.313	55.36	46.931	51.358	53.141
690	67.699	50.173	50.267	60.908	50.538	49.331	51.517	48.067	57.539	45.486	57.4	58.924	58.987	58.227	57.896	56.64	52.275	55.381	45.816	53.99	46.964	46.949	42.976	49.499	54.443	46.25	50.664	52.338
680	67.037	49.583	49.581	60.232	49.94	48.595	50.565	47.207	56.824	44.839	56.705	58.226	58.332	57.518	57.191	55.913	51.597	54.621	45.026	53.161	46.219	46.137	42.132	48.698	53.521	45.572	49.964	51.541
670	66.374	48.989	48.895	59.575	49.332	47.852	49.616	46.351	56.118	44.189	56.002	57.538	57.681	56.81	56.476	55.191	50.922	53.857	44.221	52.326	45.463	45.324	41.289	47.915	52.595	44.889	49.259	50.75
660	65.709	48.393	48.209	58.938	48.704	47.105	48.68	45.499	55.419	43.539	55.292	56.862	57.025	56.105	55.754	54.478	50.251	53.088	43.41	51.486	44.702	44.518	40.445	47.15	51.666	44.195	48.549	49.966
650	65.044	47.794	47.525	58.314	48.054	46.352	47.761	44.652	54.731	42.89	54.576	56.198	56.36	55.408	55.023	53.775	49.585	52.317	42.602	50.643	43.937	43.735	39.602	46.403	50.739	43.491	47.833	49.189
640	64.38	47.193	46.842	57.693	47.396	45.597	46.856	43.808	54.052	42.247	53.855	55.543	55.685	54.73	54.285	53.081	48.924	51.543	41.801	49.796	43.172	42.98	38.761	45.674	49.818	42.779	47.107	48.416
630	63.716	46.59	46.161	57.067	46.743	44.845	45.962	42.96	53.383	41.618	53.136	54.893	55.002	54.078	53.549	52.397	48.267	50.767	41.006	48.948	42.412	42.244	37.921	44.956	48.91	42.059	46.37	47.644
620	63.054	45.986	45.482	56.436	46.093	44.099	45.082	42.102	52.719	41.007	52.427	54.246	54.311	53.44	52.821	51.723	47.611	49.991	40.218	48.099	41.658	41.516	37.083	44.241	48.012	41.332	45.623	46.873
610	62.393	45.382	44.806	55.794	45.44	43.365	44.226	41.235	52.052	40.405	51.73	53.598	53.613	52.797	52.105	51.046	46.95	49.218	39.437	47.26	40.907	40.797	36.248	43.524	47.118	40.603	44.867	46.103
600	61.736	44.777	44.132	55.135	44.781	42.643	43.402	40.36	51.381	39.807	51.04	52.949	52.91	52.141	51.394	50.355	46.281	48.452	38.664	46.436	40.145	40.087	35.416	42.803	46.224	39.882	44.102	45.335
590	61.078	44.172	43.453	54.455	44.115	41.936	42.597	39.479	50.706	39.21	50.351	52.297	52.2	51.48	50.682	49.668	45.603	47.696	37.899	45.631	39.367	39.388	34.588	42.078	45.331	39.178	43.329	44.57
580	60.406	43.566	42.763	53.752	43.447	41.241	41.8	38.598	50.027	38.614	49.658	51.646	51.486	50.822	49.965	48.992	44.917	46.948	37.143	44.848	38.571	38.698	33.764	41.351	44.441	38.487	42.548	43.808
570	59.706	42.962	42.062	53.024	42.78	40.551	41.008	37.726	49.341	38.022	48.963	50.994	50.767	50.166	49.245	48.324	44.225	46.21	36.396	44.077	37.76	38.009	32.945	40.622	43.553	37.799	41.761	43.049
560	58.98	42.358	41.349	52.275	42.117	39.862	40.221	36.865	48.645	37.434	48.267	50.343	50.044	49.504	48.522	47.662	43.526	45.475	35.663	43.309	36.937	37.311	32.136	39.891	42.67	37.114	40.966	42.295
550	58.227	41.756	40.627	51.506	41.459	39.17	39.439	36.015	47.94	36.849	47.569	49.691	49.321	48.833	47.797	47.005	42.822	44.737	34.951	42.542	36.107	36.585	31.346	39.152	41.791	36.435	40.167	41.544
540	57.451	41.155	39.896	50.728	40.806	38.479	38.659	35.176	47.227	36.267	46.872	49.036	48.606	48.152	47.071	46.354	42.112	43.987	34.267	41.777	35.288	35.82	30.58	38.405	40.917	35.758	39.372	40.799
530	56.651	40.556	39.157	49.953	40.157	37.787	37.879	34.353	46.506	35.69	46.174	48.374	47.905	47.465	46.345	45.703	41.397	43.225	33.609	41.015	34.495	35.02	29.842	37.649	40.049	35.078	38.586	40.058
520	55.83	39.959	38.415	49.183	39.514	37.097	37.099	33.554	45.778	35.117	45.478	47.706	47.217	46.776	45.618	45.039	40.678	42.451	32.973	40.256	33.73	34.201	29.134	36.886	39.187	34.393	37.813	39.324
510	54.989	39.363	37.68	48.418	38.876	36.408	36.32	32.779	45.043	34.549	44.782	47.033	46.535	46.089	44.892	44.359	39.955	41.668	32.352	39.498	32.985	33.375	28.452	36.119	38.332	33.704	37.047	38.595
500	54.141	38.766	36.954	47.658	38.243	35.721	35.543	32.016	44.302	33.985	44.088	46.354	45.853	45.403	44.167	43.663	39.228	40.874	31.739	38.729	32.246	32.546	27.785	35.353	37.484	33.012	36.287	37.872
490	53.297	38.163	36.237	46.904	37.617	35.035	34.767	31.257	43.556	33.421	43.396	45.672	45.17	44.719	43.443	42.952	38.5	40.072	31.13	37.942	31.511	31.726	27.124	34.588	36.644	32.318	35.535	37.156
480	52.458	37.556	35.528	46.156	36.99	34.353	33.995	30.501	42.805	32.855	42.707	44.986	44.486	44.037	42.721	42.229	37.775	39.262	30.524	37.136	30.782	30.928	26.469	33.825	35.812	31.621	34.791	36.447
470	51.615	36.944	34.829	45.414	36.355	33.682	33.231	29.751	42.05	32.287	42.021	44.296	43.804	43.357	42.002	41.496	37.056	38.444	29.917	36.312	30.067	30.154	25.819	33.065	34.989	30.922	34.049	35.746
460	50.763	36.329	34.138	44.679	35.711	33.027	32.483	29.006	41.291	31.716	41.338	43.604	43.122	42.68	41.285	40.766	36.343	37.618	29.307	35.473	29.372	29.402	25.177	32.306	34.175	30.224	33.304	35.047
450	49.901	35.711	33.449	43.945	35.059	32.387	31.763	28.266	40.529	31.143	40.659	42.908	42.442	42.006	40.573	40.052	35.636	36.787	28.693	34.624	28.692	28.661	24.542	31.551	33.369	29.535	32.557	34.343
440	49.03	35.09	32.756	43.204	34.399	31.758	31.076	27.525	39.764	30.569	39.984	42.211	41.764	41.336	39.864	39.352	34.932	35.954	28.076	33.77	28.026	27.929	23.915	30.799	32.566	28.86	31.817	33.626
430	48.152	34.466	32.058	42.455	33.732	31.137	30.424	26.782	38.997	29.994	39.314	41.512	41.089	40.673	39.159	38.658	34.227	35.129	27.456	32.924	27.374	27.203	23.295	30.05	31.766	28.193	31.092	32.888
420	47.27	33.84	31.354	41.7	33.058	30.521	29.794	26.039	38.228	29.417	38.648	40.812	40.416	40.015	38.46	37.968	33.522	34.316	26.835	32.095	26.736	26.479	22.682	29.303	30.968	27.52	30.368	32.128
410	46.391	33.212	30.647	40.94	32.378	29.909	29.169	25.295	37.459	28.84	37.988	40.111	39.743	39.352	37.765	37.283	32.818	33.514	26.209	31.283	26.106	25.758	22.077	28.555	30.174	26.841	29.637	31.351
400	45.525	32.583	29.941	40.176	31.692	29.301	28.546	24.551	36.689	28.262	37.334	39.409	39.061	38.676	37.076	36.603	32.114	32.724	25.576	30.482	25.477	25.04	21.48	27.804	29.381	26.164	28.896	30.566
390	44.673	31.952	29.247	39.408	31.001	28.697	27.926	23.807	35.919	27.684	36.686	38.708	38.367	37.986	36.394	35.928	31.412	31.946	24.934	29.69	24.851	24.325	20.89	27.049	28.585	25.495	28.149	29.778
380	43.823	31.32	28.566	38.636	30.304	28.098	27.308	23.064	35.15	27.106	36.035	38.006	37.662	37.286	35.717	35.26	30.711	31.181	24.291	28.908	24.238	23.613	20.309	26.291	27.786	24.836	27.398	28.986
370	42.963	30.687	27.899	37.862	29.609	27.504	26.686	22.321	34.382	26.528	35.371	37.296	36.946	36.577	35.042	34.59	30.008	30.428	23.663	28.136	23.634	22.905	19.735	25.532	26.984	24.185	26.649	28.193
360	42.091	30.054	27.244	37.086	28.924	26.914	26.06	21.579	33.615	25.95	34.691	36.573	36.221	35.86	34.366	33.913	29.301	29.688	23.054	27.371	23.028	22.201	19.168	24.771	26.181	23.543	25.902	27.404
350	41.211	29.42	26.603	36.307	28.251	26.328	25.424	20.839	32.85	25.372	34	35.836	35.486	35.136	33.69	33.227	28.588	28.963	22.455	26.608	22.416	21.501	18.606	24.009	25.377	22.909	25.157	26.628
340	40.335	28.787	25.974	35.524	27.59	25.74	24.777	20.1	32.088	24.796	33.308	35.091	34.743	34.405	33.014	32.533	27.87	28.25	21.855	25.85	21.798	20.809	18.044	23.252	24.581	22.283	24.416	25.872
330	39.467	28.154	25.351	34.727	26.941	25.149	24.118	19.363	31.329	24.22	32.619	34.34	33.992	33.677	32.339	31.834	27.149	27.552	21.253	25.096	21.179	20.133	17.482	22.508	23.8	21.66	23.677	25.137
320	38.609	27.519	24.728	33.907	26.303	24.556	23.442	18.629	30.574	23.645	31.93	33.586	33.234	32.957	31.665	31.139	26.424	26.866	20.65	24.347	20.558	19.478	16.92	21.78	23.034	21.039	22.941	24.423
310	37.759	26.873	24.102	33.064	25.678	23.961	22.749	17.901	29.821	23.071	31.241	32.828	32.468	32.244	30.99	30.449	25.697	26.184	20.047	23.603	19.93	18.844	16.358	21.067	22.28	20.418	22.209	23.729
300	36.92	26.212	23.474	32.198	25.06	23.365	22.038	17.19	29.069	22.499	30.547	32.066	31.696	31.53	30.306	29.757	24.966	25.499	19.444	22.865	19.295	18.23	15.797	20.37	21.534	19.8	21.481	23.05
290	36.09	25.537	22.846	31.311	24.443	22.767	21.316	16.498	28.313	21.929	29.846	31.301	30.917	30.805	29.609	29.058	24.233	24.806	18.841	22.133	18.654	17.626	15.236	19.688	20.794	19.184	20.757	22.385
280	35.27	24.849	22.217	30.404	23.823	22.168	20.592	15.825	27.554	21.361	29.14	30.533	30.133	30.067	28.898	28.354	23.499	24.108	18.239	21.406	18.015	17.022	14.676	19.022	20.063	18.57	20.037	21.733
270	34.462	24.15	21.588	29.478	23.199	21.569	19.871	15.171	26.793	20.796	28.43	29.763	29.345	29.316	28.174	27.644	22.763	23.411	17.641	20.687	17.391	16.413	14.116	18.371	19.34	17.959	19.322	21.094
260	33.665	23.444	20.958	28.533	22.574	20.968	19.169	14.534	26.031	20.241	27.715	28.992	28.551	28.553	27.438	26.931	22.026	22.715	17.055	19.973	16.786	15.802	13.557	17.736	18.626	17.351	18.613	20.469
250	32.881	22.735	20.329	27.57	21.947	20.366	18.495	13.91	25.267	19.695	26.997	28.219	27.754	27.779	26.691	26.222	21.288	22.021	16.486	19.267	16.199	15.188	12.998	17.117	17.921	16.745	17.917	19.858
