# Supplementary material for: Eye position affects flight altitude in visual approach to landing independent of level of expertise of pilot
Source: PLoS One. 2018 May 24;13(5):e0197585. doi: 10.1371/journal.pone.0197585 (PMC5967751; doi:10.1371/journal.pone.0197585)
Supplement: S1 Dataset — (ZIP) [file pone.0197585.s001.zip › S1 Dataset/participant17_trainee.txt]

distance	trial1_increase	trial2_increase	trial3_increase	trial4_increase	trial1_decrease	trial2_decrease	trial3_decrease	trial4_decrease	trial1_control	trial2_control	trial3_control	trial4_control	trial5_control	trial6_control	trial7_control	trial8_control	trial9_control	trial10_control	trial11_control	trial12_control	trial13_control	trial14_control	trial15_control	trial16_control	trial17_control	trial18_control	trial19_control	trial20_control
2000	122.83	122.52	128.01	121.61	125.87	123.13	124.65	131.66	131.06	124.35	122.83	123.44	124.04	123.13	121.91	126.18	123.74	128.62	130.14	121.61	131.66	123.74	129.84	121.61	129.23	128.01	124.04	128.92
1990	122.83	122.52	128.01	121.61	125.88	123.13	124.66	131.67	131.06	124.35	122.83	123.44	124.05	123.13	121.91	126.18	123.74	128.62	130.14	121.61	131.67	123.74	129.84	121.61	129.23	128.01	124.05	128.92
1980	122.83	122.53	128.01	121.61	125.88	123.14	124.66	131.67	131.06	124.36	122.83	123.44	124.05	123.14	121.92	126.18	123.75	128.62	130.15	121.61	131.67	123.75	129.84	121.61	129.23	128.01	124.05	128.93
1970	122.84	122.53	128.02	121.62	125.88	123.14	124.66	131.67	131.06	124.36	122.84	123.44	124.05	123.14	121.92	126.19	123.75	128.63	130.15	121.62	131.67	123.75	129.85	121.62	129.24	128.02	124.05	128.93
1960	122.84	122.53	128.02	121.62	125.89	123.14	124.67	131.68	131.07	124.36	122.84	123.45	124.06	123.14	121.92	126.19	123.75	128.63	130.15	121.62	131.68	123.75	129.85	121.62	129.24	128.02	124.06	128.93
1950	122.84	122.54	128.02	121.62	125.89	123.14	124.67	131.68	131.07	124.37	122.84	123.45	124.06	123.14	121.93	126.19	123.76	128.63	130.15	121.62	131.68	123.75	129.85	121.62	129.24	128.02	124.06	128.93
1940	122.84	122.54	127.98	121.63	125.89	123.13	124.67	131.63	131.07	124.37	122.84	123.45	124.06	123.07	121.92	126.12	123.76	128.64	130.07	121.63	131.68	123.72	129.85	121.62	129.15	128.03	124.06	128.89
1930	122.85	122.53	127.87	121.63	125.87	123.06	124.68	131.46	131.06	124.37	122.83	123.46	124.07	122.93	121.9	125.97	123.76	128.64	129.85	121.63	131.69	123.59	129.81	121.59	128.9	128	124.05	128.74
1920	122.85	122.46	127.65	121.63	125.79	122.91	124.68	131.13	131.01	124.37	122.83	123.46	124.07	122.74	121.83	125.78	123.76	128.64	129.47	121.63	131.69	123.35	129.68	121.5	128.46	127.87	124.01	128.46
1910	122.85	122.31	127.33	121.64	125.61	122.68	124.68	130.67	130.88	124.38	122.82	123.46	124.07	122.54	121.73	125.56	123.73	128.65	128.95	121.64	131.69	123.01	129.47	121.32	127.84	127.58	123.93	128.08
1900	122.86	122.1	126.91	121.64	125.34	122.36	124.69	130.1	130.71	124.38	122.82	123.47	124.08	122.35	121.59	125.3	123.64	128.65	128.31	121.64	131.68	122.56	129.16	121.04	127.06	127.16	123.81	127.6
1890	122.86	121.87	126.4	121.64	124.96	121.96	124.68	129.42	130.51	124.39	122.82	123.46	124.08	122.17	121.42	124.98	123.5	128.65	127.57	121.64	131.57	122.03	128.76	120.64	126.16	126.66	123.66	127.06
1880	122.86	121.63	125.81	121.65	124.51	121.49	124.64	128.65	130.27	124.39	122.81	123.43	124.08	121.99	121.21	124.6	123.29	128.63	126.72	121.63	131.32	121.42	128.28	120.12	125.18	126.09	123.47	126.44
1870	122.85	121.38	125.13	121.63	124.01	120.94	124.53	127.81	129.99	124.39	122.81	123.35	124.09	121.81	120.96	124.15	123.02	128.54	125.79	121.58	130.91	120.73	127.72	119.48	124.17	125.46	123.24	125.75
1860	122.77	121.12	124.41	121.56	123.47	120.33	124.32	126.93	129.65	124.38	122.81	123.22	124.09	121.64	120.68	123.61	122.7	128.37	124.78	121.47	130.35	119.98	127.07	118.73	123.16	124.78	122.98	124.99
1850	122.61	120.86	123.66	121.39	122.87	119.65	124.05	126.03	129.26	124.28	122.81	123.01	124.09	121.48	120.37	123.01	122.33	128.13	123.75	121.3	129.66	119.17	126.37	117.88	122.16	124.06	122.69	124.17
1840	122.35	120.58	122.88	121.13	122.21	118.94	123.71	125.13	128.82	124.01	122.8	122.69	124.06	121.32	120.03	122.4	121.89	127.84	122.72	121.07	128.87	118.31	125.63	116.94	121.2	123.32	122.37	123.3
1830	122.02	120.3	122.06	120.82	121.5	118.19	123.31	124.26	128.32	123.54	122.8	122.26	123.95	121.17	119.66	121.79	121.41	127.53	121.72	120.78	127.99	117.42	124.88	115.92	120.27	122.56	122.02	122.39
1820	121.64	120.01	121.22	120.46	120.75	117.41	122.87	123.42	127.77	122.91	122.8	121.72	123.77	121.03	119.27	121.19	120.88	127.18	120.76	120.42	127.04	116.5	124.11	114.85	119.38	121.8	121.63	121.46
1810	121.2	119.71	120.37	120.07	119.94	116.6	122.37	122.61	127.19	122.16	122.8	121.1	123.51	120.9	118.84	120.6	120.3	126.8	119.84	120	126.02	115.58	123.34	113.74	118.51	121.03	121.23	120.5
1800	120.72	119.37	119.55	119.65	119.1	115.79	121.82	121.84	126.56	121.31	122.8	120.41	123.18	120.77	118.4	120.02	119.69	126.37	118.96	119.51	124.94	114.67	122.55	112.6	117.67	120.26	120.79	119.55
1790	120.18	119.01	118.75	119.18	118.24	114.97	121.23	121.11	125.92	120.35	122.79	119.66	122.77	120.65	117.92	119.47	119.05	125.89	118.12	118.95	123.81	113.79	121.78	111.48	116.85	119.5	120.34	118.59
1780	119.59	118.65	117.96	118.69	117.36	114.14	120.59	120.41	125.28	119.3	122.79	118.86	122.3	120.49	117.43	118.94	118.41	125.38	117.32	118.35	122.65	112.95	121.03	110.36	116.07	118.76	119.87	117.63
1770	118.95	118.31	117.18	118.18	116.45	113.31	119.94	119.75	124.65	118.18	122.79	118.01	121.76	120.27	116.92	118.44	117.75	124.84	116.57	117.72	121.47	112.15	120.32	109.25	115.3	118.05	119.4	116.68
1760	118.28	117.98	116.4	117.65	115.54	112.5	119.3	119.13	124.02	117	122.78	117.12	121.16	119.96	116.39	117.97	117.09	124.28	115.86	117.08	120.29	111.37	119.65	108.14	114.55	117.39	118.93	115.74
1750	117.57	117.67	115.66	117.11	114.63	111.73	118.68	118.54	123.38	115.79	122.76	116.21	120.49	119.59	115.85	117.53	116.43	123.7	115.21	116.42	119.12	110.58	118.99	107.05	113.79	116.75	118.45	114.8
1740	116.83	117.35	114.94	116.56	113.71	110.99	118.05	117.95	122.73	114.56	122.65	115.28	119.79	119.14	115.3	117.12	115.77	123.13	114.6	115.74	117.93	109.79	118.34	105.99	113.04	116.13	117.97	113.88
1730	116.07	117.04	114.25	116	112.78	110.27	117.41	117.34	122.07	113.34	122.43	114.33	119.06	118.61	114.76	116.73	115.11	122.56	114.04	115.05	116.71	109.01	117.7	104.99	112.3	115.52	117.47	112.97
1720	115.28	116.73	113.59	115.43	111.87	109.57	116.77	116.73	121.41	112.13	122.06	113.36	118.3	118.01	114.22	116.34	114.46	122	113.52	114.35	115.48	108.24	117.05	104.05	111.56	114.94	116.96	112.07
1710	114.49	116.42	112.96	114.86	110.97	108.87	116.12	116.13	120.74	110.94	121.55	112.4	117.5	117.35	113.69	115.91	113.82	121.45	113.03	113.64	114.28	107.47	116.41	103.17	110.84	114.38	116.43	111.19
1700	113.7	116.13	112.33	114.29	110.1	108.2	115.46	115.55	120.08	109.78	120.9	111.44	116.67	116.64	113.18	115.45	113.21	120.91	112.55	112.92	113.1	106.71	115.78	102.35	110.12	113.83	115.88	110.31
1690	112.9	115.84	111.72	113.73	109.26	107.55	114.79	114.98	119.41	108.65	120.15	110.49	115.83	115.89	112.69	114.95	112.62	120.38	112.06	112.19	111.94	105.94	115.15	101.58	109.42	113.3	115.31	109.45
1680	112.11	115.55	111.13	113.19	108.43	106.91	114.13	114.43	118.75	107.58	119.33	109.54	114.98	115.12	112.21	114.43	112.06	119.87	111.58	111.47	110.8	105.17	114.54	100.83	108.74	112.77	114.74	108.6
1670	111.35	115.25	110.54	112.66	107.62	106.3	113.46	113.89	118.09	106.57	118.47	108.61	114.13	114.32	111.75	113.9	111.52	119.38	111.08	110.74	109.66	104.41	113.94	100.08	108.07	112.25	114.15	107.76
1660	110.61	114.93	109.97	112.14	106.82	105.71	112.79	113.36	117.44	105.62	117.62	107.69	113.28	113.51	111.3	113.35	110.99	118.9	110.57	110.01	108.54	103.66	113.35	99.353	107.42	111.72	113.54	106.92
1650	109.89	114.6	109.41	111.62	106.06	105.13	112.13	112.83	116.79	104.73	116.78	106.79	112.45	112.71	110.84	112.79	110.47	118.44	110.05	109.29	107.44	102.91	112.77	98.635	106.78	111.2	112.93	106.07
1640	109.21	114.26	108.84	111.11	105.31	104.58	111.47	112.32	116.15	103.9	115.9	105.9	111.62	111.9	110.39	112.23	109.95	118	109.5	108.57	106.36	102.18	112.21	97.931	106.17	110.67	112.32	105.23
1630	108.54	113.91	108.28	110.59	104.59	104.03	110.82	111.81	115.52	103.13	114.94	105.03	110.81	111.1	109.93	111.65	109.44	117.59	108.93	107.85	105.31	101.46	111.65	97.242	105.58	110.13	111.73	104.38
1620	107.9	113.56	107.73	110.07	103.9	103.5	110.18	111.32	114.88	102.44	113.93	104.19	110.02	110.3	109.47	111.09	108.93	117.19	108.34	107.15	104.27	100.74	111.1	96.555	105.01	109.58	111.15	103.54
1610	107.28	113.19	107.17	109.55	103.23	102.97	109.54	110.85	114.24	101.8	112.87	103.37	109.24	109.5	109.01	110.53	108.43	116.82	107.72	106.46	103.25	100.03	110.55	95.864	104.45	109.02	110.6	102.71
1600	106.7	112.82	106.62	109.04	102.59	102.46	108.92	110.39	113.6	101.23	111.77	102.57	108.49	108.72	108.55	109.99	107.95	116.47	107.09	105.78	102.25	99.315	110.01	95.169	103.92	108.47	110.06	101.88
1590	106.13	112.44	106.06	108.52	101.97	101.94	108.31	109.94	112.96	100.69	110.64	101.79	107.75	107.94	108.08	109.48	107.48	116.14	106.44	105.13	101.27	98.601	109.47	94.467	103.4	107.91	109.53	101.06
1580	105.57	112.05	105.48	108.01	101.37	101.44	107.71	109.51	112.33	100.12	109.48	101.02	107.04	107.18	107.61	108.97	107.01	115.82	105.77	104.5	100.32	97.886	108.94	93.759	102.89	107.34	109	100.25
1570	105.04	111.66	104.9	107.51	100.76	100.95	107.13	109.1	111.69	99.504	108.29	100.25	106.34	106.43	107.15	108.49	106.56	115.5	105.09	103.89	99.391	97.168	108.41	93.044	102.41	106.78	108.49	99.457
1560	104.51	111.27	104.3	107.02	100.16	100.46	106.57	108.7	111.07	98.878	107.1	99.49	105.66	105.7	106.68	108.01	106.13	115.19	104.39	103.3	98.506	96.448	107.87	92.322	101.94	106.22	107.98	98.669
1550	104	110.88	103.69	106.53	99.559	99.979	106.02	108.32	110.45	98.262	105.93	98.739	105	104.96	106.21	107.56	105.71	114.88	103.68	102.73	97.678	95.727	107.32	91.596	101.5	105.65	107.48	97.883
1540	103.5	110.48	103.08	106.05	98.964	99.503	105.49	107.96	109.83	97.658	104.83	98	104.35	104.24	105.73	107.11	105.31	114.57	102.98	102.17	96.911	95.007	106.77	90.868	101.07	105.1	106.98	97.096
1530	103	110.09	102.46	105.58	98.374	99.031	104.98	107.61	109.22	97.059	103.79	97.272	103.71	103.51	105.25	106.67	104.92	114.27	102.3	101.64	96.187	94.289	106.22	90.137	100.67	104.54	106.47	96.31
1520	102.5	109.69	101.83	105.12	97.792	98.564	104.49	107.24	108.6	96.458	102.82	96.558	103.08	102.8	104.77	106.22	104.55	113.97	101.64	101.11	95.483	93.575	105.67	89.406	100.29	103.99	105.96	95.526
1510	101.99	109.29	101.2	104.67	97.217	98.093	104.02	106.85	107.99	95.854	101.91	95.859	102.46	102.09	104.29	105.76	104.19	113.68	101	100.58	94.784	92.866	105.11	88.678	99.924	103.44	105.46	94.746
1500	101.46	108.89	100.57	104.21	96.651	97.614	103.58	106.45	107.37	95.251	101.06	95.176	101.84	101.39	103.8	105.28	103.82	113.4	100.36	100.07	94.094	92.162	104.55	87.965	99.585	102.89	104.95	93.972
1490	100.93	108.48	99.929	103.76	96.093	97.127	103.15	106.02	106.74	94.65	100.28	94.509	101.23	100.7	103.32	104.8	103.45	113.12	99.736	99.56	93.414	91.465	103.98	87.279	99.269	102.32	104.45	93.203
1480	100.39	108.06	99.292	103.3	95.546	96.634	102.75	105.58	106.1	94.051	99.575	93.861	100.61	100.03	102.83	104.31	103.07	112.84	99.119	99.056	92.746	90.776	103.41	86.621	98.974	101.73	103.95	92.442
1470	99.832	107.63	98.654	102.84	95.005	96.135	102.37	105.13	105.46	93.455	98.927	93.226	99.986	99.365	102.35	103.81	102.68	112.55	98.513	98.549	92.091	90.097	102.83	85.984	98.703	101.13	103.46	91.689
1460	99.264	107.18	98.018	102.39	94.469	95.632	102	104.66	104.81	92.864	98.305	92.604	99.352	98.709	101.87	103.32	102.27	112.22	97.921	98.031	91.449	89.427	102.25	85.361	98.455	100.52	102.98	90.945
1450	98.686	106.72	97.385	101.93	93.937	95.126	101.63	104.17	104.16	92.279	97.679	91.99	98.711	98.058	101.4	102.85	101.84	111.86	97.341	97.503	90.821	88.769	101.66	84.751	98.229	99.902	102.5	90.213
1440	98.098	106.24	96.754	101.48	93.41	94.616	101.28	103.68	103.51	91.7	97.05	91.382	98.065	97.408	100.93	102.38	101.4	111.46	96.775	96.964	90.199	88.12	101.08	84.156	98.027	99.288	102.02	89.492
1430	97.503	105.74	96.128	101.04	92.89	94.105	100.93	103.17	102.85	91.128	96.429	90.78	97.415	96.762	100.47	101.93	100.94	111.02	96.222	96.418	89.578	87.469	100.49	83.576	97.847	98.677	101.54	88.783
1420	96.902	105.22	95.508	100.58	92.377	93.593	100.6	102.65	102.2	90.564	95.822	90.18	96.762	96.12	100.01	101.47	100.47	110.58	95.678	95.865	88.956	86.809	99.904	83.012	97.69	98.075	101.05	88.086
1410	96.295	104.68	94.893	100.12	91.871	93.081	100.28	102.12	101.54	90.008	95.227	89.581	96.108	95.483	99.564	101.02	99.99	110.15	95.14	95.305	88.336	86.138	99.319	82.461	97.549	97.482	100.55	87.392
1400	95.684	104.13	94.286	99.649	91.374	92.569	99.971	101.58	100.89	89.461	94.634	88.979	95.451	94.853	99.124	100.56	99.495	109.73	94.605	94.741	87.718	85.46	98.736	81.917	97.411	96.899	100.05	86.69
1390	95.07	103.56	93.687	99.169	90.886	92.059	99.674	101.04	100.24	88.922	94.041	88.372	94.789	94.231	98.694	100.1	98.989	109.29	94.067	94.173	87.103	84.775	98.156	81.375	97.269	96.327	99.551	85.979
1380	94.454	102.97	93.097	98.683	90.408	91.551	99.39	100.48	99.593	88.385	93.448	87.757	94.12	93.618	98.274	99.626	98.473	108.84	93.511	93.602	86.491	84.085	97.58	80.831	97.12	95.767	99.037	85.261
1370	93.836	102.38	92.517	98.192	89.939	91.045	99.119	99.924	98.953	87.852	92.857	87.13	93.446	93.014	97.862	99.148	97.948	108.38	92.928	93.029	85.884	83.391	97.009	80.277	96.961	95.215	98.508	84.538
1360	93.219	101.79	91.941	97.696	89.478	90.542	98.861	99.358	98.317	87.322	92.264	86.494	92.769	92.421	97.454	98.663	97.415	107.9	92.317	92.456	85.281	82.693	96.44	79.711	96.794	94.661	97.962	83.811
1350	92.603	101.2	91.347	97.196	89.021	90.037	98.616	98.788	97.684	86.798	91.662	85.848	92.09	91.839	97.05	98.174	96.875	107.4	91.679	91.882	84.685	81.993	95.869	79.135	96.618	94.098	97.401	83.08
1340	91.989	100.62	90.727	96.694	88.566	89.529	98.385	98.215	97.047	86.28	91.044	85.195	91.41	91.263	96.64	97.68	96.329	106.89	91.018	91.309	84.094	81.291	95.288	78.548	96.434	93.525	96.827	82.347
1330	91.379	100.05	90.092	96.19	88.116	89.019	98.162	97.638	96.403	85.768	90.407	84.535	90.728	90.691	96.216	97.183	95.778	106.35	90.334	90.738	83.51	80.589	94.691	77.953	96.242	92.945	96.242	81.612
1320	90.772	99.482	89.46	95.686	87.671	88.508	97.943	97.063	95.753	85.262	89.754	83.869	90.041	90.118	95.769	96.683	95.223	105.8	89.627	90.17	82.933	79.887	94.071	77.351	96.041	92.358	95.643	80.876
1310	90.17	98.929	88.838	95.181	87.226	87.996	97.717	96.495	95.098	84.765	89.086	83.199	89.348	89.544	95.297	96.182	94.665	105.22	88.9	89.605	82.364	79.186	93.43	76.748	95.832	91.765	95.027	80.141
1300	89.574	98.387	88.226	94.677	86.774	87.484	97.481	95.934	94.44	84.275	88.406	82.524	88.65	88.97	94.803	95.679	94.105	104.62	88.153	89.045	81.802	78.487	92.769	76.147	95.616	91.168	94.395	79.406
1290	88.98	97.857	87.623	94.175	86.307	86.973	97.236	95.382	93.779	83.794	87.712	81.847	87.949	88.397	94.286	95.176	93.544	104	87.386	88.491	81.243	77.791	92.09	75.548	95.391	90.568	93.75	78.673
1280	88.385	97.34	87.025	93.676	85.822	86.463	96.984	94.839	93.112	83.322	87.008	81.167	87.245	87.826	93.749	94.674	92.983	103.37	86.603	87.942	80.68	77.094	91.397	74.951	95.158	89.964	93.105	77.943
1270	87.787	96.837	86.431	93.18	85.321	85.956	96.733	94.305	92.438	82.859	86.293	80.486	86.539	87.259	93.186	94.173	92.422	102.71	85.803	87.401	80.111	76.39	90.696	74.358	94.918	89.358	92.474	77.217
1260	87.183	96.347	85.84	92.688	84.804	85.448	96.496	93.781	91.755	82.405	85.569	79.805	85.828	86.691	92.59	93.674	91.863	102.04	84.993	86.867	79.536	75.675	89.987	73.768	94.67	88.75	91.86	76.495
1250	86.574	95.866	85.253	92.202	84.274	84.936	96.277	93.263	91.066	81.957	84.837	79.124	85.109	86.121	91.96	93.178	91.307	101.36	84.185	86.341	78.957	74.951	89.272	73.183	94.414	88.142	91.252	75.778
1240	85.96	95.393	84.67	91.721	83.729	84.42	96.08	92.747	90.371	81.507	84.1	78.445	84.385	85.541	91.297	92.686	90.753	100.67	83.387	85.824	78.373	74.218	88.551	72.602	94.152	87.535	90.64	75.066
1230	85.343	94.929	84.093	91.247	83.167	83.901	95.914	92.23	89.673	81.052	83.371	77.768	83.655	84.951	90.605	92.195	90.204	99.958	82.603	85.317	77.785	73.477	87.827	72.027	93.883	86.928	90.024	74.361
1220	84.724	94.475	83.523	90.776	82.584	83.379	95.779	91.71	88.971	80.593	82.662	77.094	82.922	84.352	89.883	91.704	89.66	99.243	81.831	84.821	77.194	72.73	87.098	71.458	93.607	86.324	89.408	73.663
1210	84.103	94.031	82.958	90.298	81.982	82.856	95.675	91.188	88.267	80.131	81.972	76.424	82.191	83.747	89.135	91.203	89.122	98.526	81.073	84.335	76.601	71.978	86.368	70.892	93.324	85.723	88.793	72.973
1200	83.482	93.598	82.402	89.8	81.361	82.332	95.599	90.659	87.558	79.665	81.297	75.758	81.465	83.144	88.36	90.681	88.585	97.816	80.329	83.86	76.005	71.222	85.637	70.317	93.028	85.124	88.179	72.292
1190	82.861	93.161	81.853	89.274	80.729	81.808	95.528	90.121	86.842	79.197	80.635	75.098	80.747	82.548	87.561	90.134	88.033	97.123	79.6	83.396	75.408	70.471	84.905	69.721	92.706	84.531	87.565	71.619
1180	82.241	92.708	81.311	88.718	80.094	81.282	95.433	89.576	86.118	78.727	79.988	74.443	80.038	81.952	86.742	89.562	87.457	96.455	78.887	82.934	74.81	69.737	84.174	69.1	92.355	83.942	86.949	70.957
1170	81.623	92.236	80.771	88.134	79.46	80.751	95.299	89.023	85.388	78.255	79.354	73.796	79.337	81.352	85.915	88.969	86.859	95.815	78.191	82.468	74.211	69.032	83.444	68.458	91.974	83.358	86.328	70.301
1160	81.007	91.755	80.23	87.524	78.825	80.213	95.123	88.464	84.652	77.782	78.733	73.156	78.646	80.746	85.084	88.355	86.253	95.203	77.512	81.994	73.613	68.357	82.718	67.81	91.566	82.781	85.703	69.644
1150	80.395	91.273	79.681	86.889	78.181	79.67	94.902	87.9	83.912	77.309	78.11	72.524	77.965	80.137	84.251	87.72	85.651	94.619	76.851	81.51	73.014	67.714	81.994	67.168	91.131	82.211	85.069	68.983
1140	79.788	90.793	79.118	86.23	77.523	79.121	94.62	87.331	83.168	76.835	77.48	71.899	77.296	79.526	83.417	87.067	85.053	94.065	76.209	81.017	72.417	67.1	81.275	66.529	90.669	81.648	84.426	68.317
1130	79.185	90.315	78.543	85.548	76.852	78.569	94.263	86.758	82.423	76.361	76.844	71.278	76.639	78.909	82.581	86.396	84.462	93.54	75.585	80.512	71.822	66.518	80.562	65.886	90.182	81.093	83.775	67.647
1120	78.588	89.838	77.956	84.844	76.169	78.013	93.828	86.182	81.678	75.888	76.202	70.658	75.995	78.283	81.747	85.712	83.876	93.046	74.977	79.991	71.228	65.96	79.854	65.24	89.67	80.547	83.122	66.975
1110	77.997	89.364	77.358	84.12	75.474	77.454	93.322	85.603	80.94	75.416	75.556	70.04	75.364	77.65	80.915	85.031	83.296	92.583	74.376	79.456	70.637	65.414	79.153	64.59	89.134	80.01	82.477	66.301
1100	77.413	88.892	76.75	83.378	74.77	76.893	92.754	85.022	80.211	74.946	74.907	69.426	74.746	77.009	80.086	84.36	82.724	92.152	73.78	78.907	70.049	64.869	78.46	63.94	88.575	79.48	81.844	65.626
1090	76.835	88.425	76.133	82.635	74.057	76.33	92.131	84.44	79.49	74.477	74.256	68.815	74.136	76.36	79.262	83.699	82.159	91.748	73.189	78.344	69.464	64.324	77.775	63.295	87.993	78.955	81.223	64.949
1080	76.251	87.961	75.508	81.906	73.335	75.767	91.452	83.858	78.774	74.011	73.598	68.209	73.516	75.699	78.444	83.048	81.603	91.355	72.604	77.77	68.879	63.78	77.099	62.658	87.391	78.431	80.613	64.273
1070	75.644	87.503	74.874	81.193	72.606	75.203	90.719	83.275	78.061	73.547	72.923	67.608	72.88	75.018	77.633	82.409	81.056	90.962	72.025	77.184	68.289	63.237	76.434	62.029	86.767	77.91	80.016	63.597
1060	75.007	87.05	74.233	80.489	71.87	74.64	89.933	82.694	77.351	73.087	72.224	67.011	72.228	74.316	76.83	81.781	80.519	90.564	71.454	76.588	67.687	62.698	75.778	61.408	86.125	77.387	79.432	62.921
1050	74.34	86.604	73.585	79.787	71.128	74.078	89.1	82.113	76.645	72.629	71.502	66.411	71.562	73.598	76.034	81.164	79.991	90.156	70.889	75.987	67.075	62.16	75.134	60.795	85.464	76.861	78.859	62.247
1040	73.645	86.163	72.932	79.086	70.382	73.517	88.226	81.535	75.943	72.176	70.756	65.803	70.878	72.874	75.241	80.557	79.47	89.733	70.333	75.385	66.452	61.623	74.501	60.186	84.786	76.331	78.285	61.576
1030	72.924	85.721	72.273	78.389	69.632	72.954	87.318	80.957	75.248	71.726	69.991	65.185	70.165	72.15	74.452	79.955	78.952	89.275	69.784	74.783	65.82	61.075	73.88	59.579	84.092	75.795	77.702	60.91
1020	72.177	85.272	71.61	77.696	68.878	72.387	86.383	80.37	74.558	71.278	69.205	64.558	69.416	71.426	73.667	79.36	78.436	88.76	69.242	74.181	65.179	60.509	73.273	58.974	83.391	75.245	77.11	60.258
1010	71.406	84.815	70.943	77.009	68.123	71.814	85.437	79.772	73.872	70.823	68.4	63.924	68.632	70.704	72.887	78.772	77.918	88.18	68.697	73.579	64.53	59.922	72.676	58.371	82.696	74.677	76.512	59.625
1000	70.611	84.347	70.273	76.327	67.366	71.233	84.497	79.161	73.186	70.357	67.578	63.283	67.816	69.983	72.114	78.192	77.394	87.533	68.141	72.979	63.873	59.315	72.084	57.77	82.013	74.091	75.907	59.013
990	69.795	83.862	69.601	75.646	66.608	70.64	83.575	78.54	72.5	69.879	66.739	62.636	66.968	69.264	71.348	77.619	76.861	86.824	67.571	72.381	63.209	58.691	71.488	57.163	81.342	73.49	75.296	58.421
980	68.96	83.356	68.927	74.963	65.851	70.037	82.677	77.909	71.815	69.392	65.884	61.984	66.091	68.549	70.586	77.046	76.318	86.055	66.987	71.786	62.539	58.05	70.878	56.538	80.683	72.874	74.671	57.845
970	68.113	82.828	68.252	74.272	65.094	69.424	81.805	77.27	71.131	68.896	65.014	61.326	65.184	67.838	69.825	76.467	75.766	85.226	66.39	71.194	61.862	57.392	70.252	55.894	80.037	72.244	74.027	57.277
960	67.261	82.282	67.576	73.575	64.34	68.802	80.957	76.622	70.45	68.391	64.139	60.664	64.249	67.131	69.067	75.882	75.207	84.34	65.781	70.605	61.18	56.717	69.609	55.232	79.403	71.6	73.361	56.712
950	66.412	81.716	66.901	72.873	63.588	68.172	80.136	75.967	69.768	67.877	63.275	59.999	63.288	66.43	68.311	75.292	74.641	83.406	65.161	70.016	60.493	56.028	68.952	54.552	78.785	70.943	72.671	56.152
940	65.59	81.134	66.227	72.167	62.839	67.534	79.343	75.306	69.082	67.35	62.433	59.33	62.315	65.731	67.559	74.698	74.068	82.431	64.529	69.416	59.801	55.323	68.281	53.856	78.181	70.274	71.956	55.598
930	64.814	80.534	65.554	71.451	62.094	66.889	78.578	74.638	68.389	66.804	61.613	58.658	61.339	65.023	66.812	74.102	73.49	81.419	63.888	68.793	59.105	54.604	67.597	53.144	77.593	69.594	71.217	55.049
920	64.088	79.919	64.883	70.715	61.354	66.239	77.841	73.965	67.687	66.234	60.815	57.985	60.365	64.299	66.07	73.503	72.906	80.371	63.236	68.144	58.407	53.871	66.9	52.417	77.02	68.911	70.457	54.505
910	63.41	79.288	64.215	69.953	60.62	65.582	77.124	73.288	66.973	65.642	60.036	57.31	59.392	63.558	65.335	72.902	72.319	79.289	62.575	67.47	57.705	53.125	66.191	51.677	76.465	68.239	69.683	53.969
900	62.78	78.643	63.551	69.166	59.891	64.922	76.423	72.607	66.25	65.029	59.263	56.634	58.423	62.803	64.602	72.3	71.727	78.179	61.905	66.774	57.001	52.367	65.471	50.931	75.927	67.595	68.9	53.438
890	62.198	77.986	62.89	68.357	59.17	64.257	75.736	71.923	65.519	64.395	58.491	55.957	57.472	62.04	63.869	71.694	71.132	77.063	61.227	66.055	56.296	51.6	64.741	50.183	75.406	66.983	68.111	52.914
880	61.659	77.324	62.234	67.537	58.455	63.589	75.056	71.236	64.78	63.741	57.717	55.281	56.567	61.277	63.136	71.08	70.535	75.958	60.542	65.315	55.589	50.828	64.001	49.447	74.9	66.403	67.319	52.397
870	61.141	76.664	61.583	66.718	57.749	62.918	74.374	70.548	64.033	63.069	56.944	54.606	55.726	60.52	62.404	70.459	69.936	74.867	59.85	64.555	54.882	50.059	63.251	48.731	74.401	65.848	66.526	51.886
860	60.626	76.011	60.938	65.905	57.051	62.241	73.687	69.859	63.28	62.378	56.172	53.938	54.949	59.768	61.675	69.831	69.336	73.79	59.151	63.776	54.175	49.296	62.494	48.035	73.901	65.311	65.735	51.383
850	60.11	75.364	60.298	65.097	56.362	61.557	72.994	69.17	62.521	61.673	55.404	53.286	54.225	59.021	60.949	69.197	68.735	72.728	58.446	62.978	53.471	48.54	61.729	47.345	73.398	64.788	64.95	50.886
840	59.595	74.724	59.665	64.296	55.682	60.864	72.295	68.482	61.757	60.967	54.638	52.652	53.548	58.28	60.226	68.558	68.134	71.692	57.737	62.163	52.78	47.791	60.957	46.652	72.889	64.281	64.174	50.389
830	59.084	74.088	59.039	63.501	54.999	60.162	71.577	67.794	60.989	60.275	53.877	52.03	52.915	57.545	59.507	67.915	67.534	70.691	57.023	61.331	52.105	47.052	60.179	45.956	72.369	63.791	63.408	49.883
820	58.576	73.45	58.42	62.714	54.3	59.454	70.833	67.108	60.217	59.606	53.12	51.413	52.327	56.818	58.794	67.268	66.934	69.732	56.304	60.485	51.449	46.33	59.396	45.257	71.831	63.317	62.651	49.357
810	58.072	72.804	57.809	61.936	53.58	58.738	70.065	66.425	59.442	58.957	52.368	50.797	51.781	56.099	58.086	66.619	66.337	68.817	55.583	59.624	50.811	45.634	58.608	44.557	71.275	62.861	61.904	48.806
800	57.571	72.152	57.207	61.166	52.852	58.012	69.274	65.742	58.671	58.315	51.621	50.185	51.265	55.388	57.384	65.974	65.742	67.944	54.859	58.752	50.19	44.963	57.817	43.857	70.701	62.421	61.169	48.233
790	57.069	71.494	56.613	60.407	52.135	57.274	68.462	65.054	57.911	57.673	50.881	49.577	50.77	54.686	56.689	65.342	65.15	67.115	54.132	57.88	49.588	44.317	57.022	43.157	70.111	61.992	60.445	47.638
780	56.564	70.833	56.028	59.659	51.432	56.523	67.63	64.354	57.166	57.032	50.148	48.974	50.297	53.993	56.001	64.725	64.558	66.331	53.404	57.025	49.003	43.696	56.225	42.457	69.506	61.565	59.734	47.021
770	56.055	70.168	55.452	58.921	50.744	55.761	66.778	63.643	56.429	56.394	49.422	48.375	49.844	53.311	55.321	64.121	63.962	65.59	52.675	56.192	48.43	43.101	55.426	41.759	68.885	61.131	59.035	46.384
760	55.544	69.501	54.886	58.197	50.069	54.99	65.908	62.921	55.693	55.76	48.703	47.782	49.406	52.639	54.649	63.519	63.35	64.89	51.946	55.381	47.857	42.531	54.626	41.07	68.251	60.69	58.35	45.726
750	55.027	68.831	54.33	57.484	49.403	54.208	65.022	62.19	54.959	55.129	47.993	47.195	48.969	51.979	53.983	62.916	62.709	64.214	51.217	54.589	47.279	41.987	53.826	40.398	67.602	60.237	57.681	45.048
740	54.5	68.161	53.784	56.785	48.743	53.419	64.119	61.451	54.239	54.504	47.292	46.613	48.53	51.329	53.313	62.307	62.034	63.547	50.488	53.812	46.696	41.468	53.027	39.744	66.941	59.756	57.034	44.351
730	53.956	67.49	53.249	56.1	48.088	52.622	63.202	60.702	53.534	53.883	46.601	46.037	48.089	50.692	52.637	61.692	61.325	62.875	49.761	53.05	46.109	40.97	52.228	39.109	66.268	59.238	56.409	43.636
720	53.395	66.82	52.725	55.428	47.436	51.817	62.271	59.932	52.834	53.268	45.919	45.468	47.647	50.067	51.955	61.07	60.585	62.19	49.035	52.304	45.52	40.483	51.431	38.493	65.583	58.683	55.808	42.911
710	52.817	66.148	52.218	54.759	46.784	51.007	61.328	59.133	52.136	52.658	45.247	44.906	47.203	49.454	51.268	60.442	59.814	61.491	48.311	51.576	44.927	40.006	50.636	37.894	64.887	58.093	55.23	42.188
700	52.222	65.466	51.737	54.084	46.132	50.191	60.374	58.305	51.439	52.053	44.585	44.351	46.748	48.855	50.577	59.809	59.015	60.777	47.591	50.865	44.332	39.538	49.844	37.315	64.182	57.47	54.676	41.473
690	51.613	64.77	51.285	53.4	45.481	49.371	59.41	57.448	50.743	51.448	43.935	43.804	46.275	48.268	49.883	59.172	58.187	60.05	46.878	50.165	43.735	39.081	49.056	36.754	63.468	56.821	54.146	40.772
680	50.99	64.064	50.858	52.709	44.833	48.547	58.437	56.564	50.039	50.842	43.295	43.272	45.778	47.695	49.186	58.531	57.332	59.311	46.181	49.47	43.136	38.635	48.271	36.212	62.745	56.172	53.641	40.085
670	50.365	63.362	50.454	52.011	44.186	47.72	57.456	55.656	49.325	50.235	42.668	42.755	45.257	47.133	48.487	57.887	56.451	58.56	45.506	48.772	42.534	38.199	47.492	35.684	62.014	55.539	53.159	39.413
660	49.748	62.671	50.059	51.308	43.542	46.891	56.468	54.727	48.598	49.625	42.052	42.255	44.714	46.574	47.787	57.24	55.554	57.798	44.85	48.071	41.932	37.775	46.717	35.161	61.277	54.923	52.702	38.755
650	49.143	61.988	49.667	50.6	42.9	46.061	55.476	53.783	47.862	49.002	41.448	41.77	44.151	46.012	47.084	56.591	54.647	57.026	44.215	47.365	41.328	37.36	45.949	34.642	60.534	54.32	52.27	38.112
640	48.548	61.306	49.274	49.888	42.257	45.229	54.478	52.832	47.116	48.359	40.856	41.302	43.583	45.449	46.382	55.94	53.734	56.243	43.601	46.657	40.723	36.957	45.186	34.127	59.786	53.718	51.857	37.484
630	47.963	60.623	48.876	49.172	41.61	44.398	53.478	51.882	46.361	47.694	40.277	40.849	43.016	44.886	45.678	55.29	52.82	55.452	43.006	45.948	40.117	36.562	44.431	33.615	59.033	53.11	51.452	36.871
620	47.388	59.94	48.474	48.452	40.959	43.568	52.475	50.935	45.598	47.004	39.71	40.412	42.452	44.321	44.976	54.651	51.908	54.652	42.426	45.236	39.511	36.172	43.682	33.108	58.276	52.493	51.045	36.274
610	46.825	59.256	48.067	47.73	40.304	42.739	51.471	49.992	44.827	46.286	39.151	39.987	41.89	43.757	44.274	54.027	50.998	53.844	41.853	44.525	38.904	35.784	42.942	32.604	57.517	51.868	50.63	35.693
600	46.272	58.574	47.656	47.006	39.646	41.912	50.468	49.053	44.048	45.542	38.598	39.567	41.33	43.194	43.573	53.42	50.093	53.03	41.286	43.812	38.298	35.399	42.21	32.094	56.755	51.238	50.208	35.124
590	45.731	57.889	47.241	46.282	38.986	41.088	49.465	48.118	43.263	44.771	38.049	39.146	40.772	42.63	42.874	52.828	49.192	52.209	40.724	43.1	37.692	35.016	41.486	31.572	55.992	50.601	49.78	34.56
580	45.202	57.2	46.823	45.564	38.324	40.268	48.464	47.189	42.472	43.974	37.507	38.725	40.219	42.068	42.177	52.237	48.296	51.382	40.168	42.389	37.089	34.636	40.771	31.034	55.228	49.959	49.34	33.994
570	44.678	56.505	46.4	44.859	37.66	39.452	47.468	46.266	41.674	43.159	36.97	38.304	39.675	41.507	41.483	51.637	47.407	50.551	39.618	41.679	36.494	34.254	40.066	30.477	54.464	49.313	48.885	33.422
560	44.152	55.806	45.974	44.177	36.995	38.64	46.487	45.35	40.872	42.337	36.437	37.881	39.137	40.947	40.792	51.024	46.524	49.715	39.075	40.971	35.908	33.865	39.37	29.903	53.701	48.662	48.408	32.84
550	43.623	55.103	45.544	43.519	36.328	37.834	45.534	44.442	40.066	41.517	35.9	37.441	38.595	40.388	40.105	50.397	45.649	48.876	38.539	40.265	35.331	33.462	38.684	29.312	52.939	48.007	47.909	32.244
540	43.089	54.398	45.11	42.886	35.661	37.034	44.619	43.542	39.266	40.699	35.353	36.971	38.048	39.831	39.422	49.756	44.783	48.034	38.01	39.561	34.764	33.04	38.009	28.704	52.18	47.348	47.39	31.634
530	42.553	53.69	44.673	42.278	34.994	36.24	43.743	42.652	38.481	39.877	34.797	36.47	37.496	39.273	38.743	49.104	43.926	47.19	37.486	38.861	34.205	32.597	37.345	28.079	51.423	46.687	46.851	31.01
520	42.011	52.979	44.232	41.693	34.327	35.454	42.9	41.771	37.716	39.049	34.232	35.939	36.941	38.711	38.069	48.44	43.079	46.345	36.959	38.165	33.656	32.134	36.691	27.439	50.669	46.023	46.292	30.372
510	41.461	52.257	43.788	41.125	33.661	34.674	42.077	40.901	36.965	38.216	33.66	35.383	36.381	38.143	37.4	47.765	42.243	45.499	36.417	37.472	33.116	31.65	36.049	26.788	49.92	45.358	45.713	29.713
500	40.901	51.52	43.341	40.564	32.995	33.897	41.268	40.042	36.219	37.377	33.079	34.813	35.817	37.57	36.737	47.08	41.418	44.651	35.858	36.789	32.586	31.147	35.417	26.136	49.175	44.691	45.115	29.029
490	40.327	50.768	42.891	40.004	32.33	33.117	40.473	39.194	35.473	36.539	32.491	34.239	35.245	36.992	36.08	46.39	40.604	43.794	35.283	36.124	32.065	30.628	34.793	25.495	48.435	44.022	44.499	28.317
480	39.734	50.002	42.434	39.446	31.667	32.33	39.694	38.359	34.724	35.709	31.896	33.656	34.661	36.41	35.429	45.698	39.803	42.921	34.692	35.48	31.555	30.104	34.173	24.871	47.701	43.353	43.865	27.579
470	39.118	49.222	41.959	38.889	31.006	31.537	38.932	37.536	33.971	34.892	31.294	33.048	34.067	35.824	34.78	45.005	39.016	42.022	34.088	34.858	31.054	29.585	33.557	24.263	46.974	42.684	43.212	26.83
460	38.478	48.429	41.455	38.326	30.347	30.739	38.186	36.726	33.213	34.09	30.685	32.405	33.463	35.234	34.131	44.311	38.242	41.094	33.469	34.257	30.562	29.07	32.945	23.672	46.253	42.015	42.543	26.089
450	37.815	47.625	40.917	37.752	29.69	29.936	37.453	35.93	32.446	33.299	30.069	31.725	32.849	34.641	33.481	43.617	37.481	40.137	32.835	33.677	30.081	28.561	32.338	23.099	45.54	41.347	41.857	25.364
440	37.13	46.81	40.346	37.161	29.036	29.129	36.73	35.148	31.671	32.516	29.453	31.019	32.226	34.045	32.831	42.918	36.736	39.156	32.188	33.119	29.61	28.055	31.731	22.548	44.834	40.681	41.155	24.656
430	36.423	45.985	39.743	36.551	28.385	28.319	36.018	34.38	30.889	31.739	28.843	30.296	31.595	33.447	32.181	42.207	36.005	38.164	31.528	32.577	29.148	27.558	31.116	22.029	44.136	40.016	40.437	23.979
420	35.694	45.151	39.108	35.92	27.737	27.506	35.313	33.626	30.1	30.97	28.244	29.56	30.966	32.845	31.532	41.477	35.29	37.173	30.855	32.044	28.697	27.075	30.492	21.55	43.435	39.352	39.704	23.353
410	34.938	44.307	38.442	35.271	27.093	26.69	34.611	32.876	29.305	30.209	27.655	28.814	30.345	32.241	30.884	40.725	34.589	36.19	30.171	31.511	28.255	26.612	29.861	21.111	42.713	38.692	38.957	22.781
400	34.154	43.456	37.746	34.604	26.453	25.873	33.897	32.12	28.505	29.458	27.076	28.061	29.731	31.636	30.237	39.952	33.897	35.216	29.483	30.971	27.819	26.17	29.238	20.712	41.953	38.034	38.196	22.264
390	33.343	42.598	37.019	33.919	25.817	25.054	33.16	31.356	27.699	28.715	26.507	27.299	29.125	31.028	29.592	39.159	33.204	34.25	28.801	30.421	27.385	25.747	28.63	20.344	41.149	37.38	37.421	21.799
380	32.507	41.734	36.265	33.217	25.186	24.235	32.395	30.585	26.888	27.983	25.95	26.529	28.527	30.42	28.948	38.353	32.506	33.293	28.131	29.862	26.954	25.341	28.037	19.991	40.302	36.729	36.635	21.386
370	31.654	40.864	35.489	32.498	24.559	23.415	31.604	29.807	26.073	27.26	25.415	25.758	27.936	29.81	28.307	37.542	31.801	32.346	27.475	29.295	26.521	24.934	27.459	19.643	39.413	36.082	35.836	21.017
360	30.791	39.99	34.693	31.763	23.936	22.595	30.789	29.024	25.254	26.548	24.901	24.995	27.354	29.199	27.668	36.729	31.09	31.408	26.83	28.721	26.084	24.513	26.895	19.302	38.483	35.438	35.026	20.675
350	29.924	39.111	33.884	31.012	23.319	21.776	29.961	28.235	24.433	25.847	24.394	24.241	26.779	28.588	27.031	35.915	30.374	30.482	26.197	28.139	25.637	24.07	26.346	18.969	37.513	34.792	34.206	20.346
340	29.062	38.229	33.064	30.245	22.707	20.958	29.125	27.442	23.614	25.157	23.879	23.5	26.21	27.977	26.398	35.096	29.654	29.567	25.576	27.549	25.175	23.611	25.811	18.644	36.505	34.138	33.376	20.029
330	28.209	37.345	32.233	29.464	22.101	20.142	28.282	26.644	22.8	24.479	23.351	22.777	25.638	27.365	25.768	34.266	28.931	28.664	24.968	26.953	24.701	23.146	25.29	18.325	35.459	33.469	32.536	19.72
320	27.365	36.459	31.393	28.669	21.5	19.328	27.426	25.842	21.995	23.811	22.802	22.078	25.059	26.754	25.142	33.419	28.203	27.773	24.373	26.35	24.213	22.678	24.784	18.006	34.376	32.783	31.688	19.41
310	26.531	35.57	30.543	27.86	20.905	18.516	26.55	25.036	21.201	23.151	22.227	21.405	24.472	26.143	24.518	32.556	27.472	26.895	23.79	25.74	23.712	22.208	24.292	17.675	33.257	32.079	30.833	19.089
300	25.706	34.672	29.685	27.038	20.316	17.707	25.651	24.227	20.423	22.495	21.624	20.759	23.88	25.533	23.896	31.681	26.739	26.03	23.221	25.124	23.198	21.73	23.814	17.327	32.104	31.359	29.969	18.754
290	24.888	33.75	28.827	26.204	19.733	16.903	24.73	23.416	19.659	21.844	20.993	20.14	23.281	24.924	23.27	30.806	26.003	25.18	22.664	24.502	22.671	21.235	23.345	16.961	30.918	30.624	29.1	18.407
280	24.073	32.792	27.976	25.358	19.157	16.11	23.79	22.602	18.909	21.197	20.341	19.547	22.677	24.317	22.64	29.942	25.265	24.343	22.121	23.874	22.132	20.721	22.871	16.579	29.699	29.873	28.225	18.037
270	23.26	31.797	27.136	24.501	18.587	15.354	22.83	21.786	18.174	20.552	19.685	18.979	22.068	23.711	22.007	29.089	24.525	23.521	21.59	23.24	21.58	20.188	22.376	16.181	28.449	29.108	27.344	17.634
260	22.445	30.765	26.305	23.636	18.023	14.661	21.852	20.969	17.455	19.9	19.034	18.429	21.454	23.106	21.371	28.235	23.784	22.714	21.07	22.602	21.016	19.638	21.843	15.767	27.192	28.327	26.459	17.195
250	21.627	29.71	25.483	22.768	17.463	14.036	20.861	20.15	16.762	19.237	18.39	17.89	20.835	22.504	20.733	27.361	23.042	21.923	20.541	21.958	20.44	19.071	21.268	15.336	25.97	27.525	25.57	16.72
