# Supplementary material for: Eye position affects flight altitude in visual approach to landing independent of level of expertise of pilot
Source: PLoS One. 2018 May 24;13(5):e0197585. doi: 10.1371/journal.pone.0197585 (PMC5967751; doi:10.1371/journal.pone.0197585)
Supplement: S1 Dataset — (ZIP) [file pone.0197585.s001.zip › S1 Dataset/participant18_trainee.txt]

distance	trial1_increase	trial2_increase	trial3_increase	trial4_increase	trial1_decrease	trial2_decrease	trial3_decrease	trial4_decrease	trial1_control	trial2_control	trial3_control	trial4_control	trial5_control	trial6_control	trial7_control	trial8_control	trial9_control	trial10_control	trial11_control	trial12_control	trial13_control	trial14_control	trial15_control	trial16_control	trial17_control	trial18_control	trial19_control	trial20_control
2000	130.14	125.57	123.44	127.4	125.57	126.79	125.26	121.61	123.44	131.66	128.31	122.52	129.84	129.84	127.7	126.48	129.53	125.87	130.14	130.75	127.4	121.61	129.23	131.06	129.53	125.87	121.91	131.66
1990	130.14	125.57	123.44	127.4	125.57	126.79	125.27	121.61	123.44	131.67	128.32	122.52	129.84	129.84	127.71	126.49	129.53	125.88	130.14	130.75	127.4	121.61	129.23	131.06	129.53	125.88	121.91	131.67
1980	130.15	125.58	123.44	127.4	125.58	126.79	125.27	121.61	123.44	131.67	128.32	122.53	129.84	129.84	127.71	126.49	129.54	125.88	130.15	130.76	127.4	121.61	129.23	131.06	129.54	125.88	121.92	131.67
1970	130.15	125.58	123.44	127.41	125.58	126.8	125.27	121.62	123.44	131.67	128.32	122.53	129.85	129.85	127.71	126.49	129.54	125.88	130.15	130.76	127.41	121.62	129.24	131.06	129.54	125.88	121.92	131.67
1960	130.15	125.58	123.45	127.41	125.58	126.8	125.28	121.62	123.45	131.68	128.32	122.53	129.85	129.85	127.71	126.5	129.54	125.89	130.15	130.76	127.41	121.62	129.24	131.07	129.54	125.89	121.92	131.68
1950	130.16	125.58	123.45	127.41	125.58	126.8	125.28	121.62	123.44	131.68	128.33	122.54	129.85	129.84	127.72	126.5	129.54	125.89	130.16	130.77	127.41	121.62	129.24	131.07	129.55	125.89	121.93	131.68
1940	130.16	125.58	123.45	127.42	125.58	126.81	125.22	121.63	123.28	131.67	128.32	122.54	129.85	129.74	127.72	126.5	129.49	125.89	130.16	130.77	127.42	121.63	129.25	131.07	129.55	125.89	121.93	131.68
1930	130.16	125.56	123.46	127.42	125.56	126.81	125.04	121.63	122.86	131.66	128.29	122.54	129.86	129.45	127.72	126.51	129.35	125.9	130.16	130.77	127.42	121.63	129.25	131.08	129.55	125.9	121.93	131.69
1920	130.17	125.52	123.46	127.42	125.52	126.81	124.7	121.63	122.29	131.63	128.26	122.55	129.86	128.98	127.73	126.51	129.1	125.9	130.17	130.78	127.42	121.63	129.25	131.08	129.54	125.9	121.94	131.69
1910	130.17	125.48	123.46	127.43	125.47	126.82	124.23	121.64	121.71	131.59	128.23	122.55	129.86	128.41	127.73	126.51	128.76	125.9	130.17	130.78	127.43	121.64	129.25	131.08	129.49	125.9	121.94	131.69
1900	130.14	125.44	123.47	127.43	125.41	126.8	123.67	121.64	121.17	131.51	128.19	122.55	129.85	127.8	127.73	126.52	128.36	125.88	130.16	130.78	127.43	121.64	129.25	131.09	129.38	125.91	121.94	131.7
1890	130.07	125.4	123.47	127.43	125.33	126.72	123.07	121.64	120.64	131.32	128.11	122.52	129.79	127.18	127.73	126.51	127.95	125.82	130.09	130.79	127.43	121.64	129.2	131.08	129.21	125.91	121.95	131.67
1880	129.93	125.37	123.47	127.44	125.24	126.51	122.43	121.65	120.13	130.98	127.94	122.4	129.65	126.52	127.7	126.47	127.52	125.67	129.87	130.79	127.44	121.65	129.11	131.03	128.98	125.91	121.95	131.54
1870	129.73	125.33	123.48	127.44	125.13	126.18	121.72	121.65	119.64	130.51	127.67	122.17	129.43	125.81	127.61	126.36	127.1	125.45	129.49	130.76	127.44	121.65	128.97	130.89	128.69	125.89	121.95	131.26
1860	129.47	125.29	123.48	127.44	125	125.8	120.97	121.65	119.17	129.9	127.32	121.82	129.15	125.07	127.47	126.17	126.68	125.15	128.96	130.69	127.44	121.65	128.76	130.66	128.34	125.79	121.95	130.84
1850	129.17	125.25	123.49	127.42	124.83	125.39	120.22	121.66	118.77	129.17	126.88	121.36	128.81	124.33	127.26	125.88	126.28	124.79	128.32	130.57	127.44	121.66	128.5	130.33	127.94	125.57	121.93	130.32
1840	128.82	125.19	123.49	127.34	124.6	124.92	119.5	121.66	118.42	128.34	126.36	120.79	128.45	123.58	126.97	125.52	125.89	124.35	127.57	130.38	127.4	121.66	128.18	129.92	127.5	125.25	121.85	129.75
1830	128.41	125.08	123.49	127.16	124.33	124.39	118.8	121.66	118.1	127.47	125.76	120.11	128.09	122.83	126.61	125.08	125.51	123.84	126.75	130.14	127.28	121.64	127.8	129.42	127.04	124.82	121.69	129.14
1820	127.94	124.92	123.49	126.89	124	123.78	118.14	121.64	117.79	126.56	125.1	119.34	127.74	122.08	126.17	124.57	125.16	123.27	125.86	129.85	127.08	121.58	127.37	128.85	126.54	124.29	121.45	128.49
1810	127.43	124.71	123.5	126.53	123.62	123.12	117.5	121.52	117.5	125.6	124.39	118.5	127.36	121.35	125.65	123.98	124.82	122.64	124.92	129.49	126.78	121.45	126.89	128.19	126.03	123.67	121.16	127.77
1800	126.87	124.45	123.49	126.08	123.19	122.42	116.89	121.3	117.22	124.6	123.62	117.59	126.95	120.64	125.09	123.32	124.49	121.96	123.96	129.08	126.41	121.24	126.36	127.5	125.49	122.98	120.85	127.01
1790	126.26	124.14	123.45	125.55	122.71	121.7	116.31	121	116.93	123.54	122.84	116.64	126.52	119.95	124.51	122.61	124.18	121.25	123	128.62	125.96	120.99	125.79	126.77	124.93	122.23	120.52	126.21
1780	125.61	123.79	123.34	124.94	122.18	120.96	115.77	120.66	116.51	122.46	122.05	115.66	126.06	119.27	123.91	121.87	123.83	120.52	122.05	128.11	125.44	120.71	125.16	126	124.35	121.43	120.14	125.4
1770	124.94	123.38	123.15	124.25	121.63	120.22	115.26	120.25	115.93	121.37	121.25	114.68	125.58	118.6	123.28	121.1	123.45	119.77	121.1	127.57	124.84	120.41	124.49	125.21	123.75	120.6	119.69	124.58
1760	124.26	122.92	122.88	123.51	121.06	119.46	114.78	119.76	115.25	120.26	120.43	113.75	125.09	117.95	122.63	120.29	123.01	119.04	120.15	127	124.17	120.07	123.79	124.39	123.14	119.77	119.19	123.75
1750	123.58	122.41	122.55	122.74	120.47	118.69	114.34	119.18	114.51	119.14	119.6	112.84	124.57	117.3	121.94	119.47	122.54	118.34	119.21	126.44	123.44	119.7	123.04	123.56	122.52	118.94	118.65	122.92
1740	122.88	121.85	122.15	121.95	119.86	117.93	113.93	118.53	113.74	118.03	118.75	111.94	124.03	116.67	121.23	118.64	122.05	117.65	118.28	125.86	122.67	119.29	122.28	122.73	121.89	118.11	118.09	122.11
1730	122.18	121.25	121.71	121.16	119.24	117.16	113.54	117.83	112.91	116.96	117.9	111.03	123.48	116.04	120.49	117.83	121.54	116.95	117.36	125.26	121.88	118.85	121.52	121.9	121.27	117.26	117.51	121.32
1720	121.47	120.62	121.21	120.35	118.6	116.4	113.12	117.09	112.05	115.93	117.06	110.13	122.92	115.42	119.74	117.05	121.01	116.22	116.45	124.65	121.05	118.39	120.77	121.07	120.67	116.43	116.91	120.58
1710	120.75	119.97	120.69	119.52	117.97	115.65	112.7	116.33	111.18	114.92	116.23	109.26	122.34	114.79	119.01	116.3	120.45	115.49	115.55	124.04	120.21	117.93	120.03	120.26	120.08	115.61	116.29	119.87
1700	120.03	119.31	120.13	118.67	117.33	114.91	112.31	115.57	110.32	113.93	115.41	108.44	121.76	114.15	118.29	115.59	119.87	114.75	114.65	123.42	119.36	117.47	119.29	119.44	119.5	114.81	115.66	119.19
1690	119.32	118.63	119.54	117.82	116.7	114.18	111.96	114.83	109.46	112.93	114.6	107.67	121.17	113.5	117.58	114.91	119.27	114.01	113.76	122.82	118.53	117	118.54	118.62	118.91	114.03	115.02	118.51
1680	118.61	117.91	118.9	116.96	116.06	113.46	111.64	114.12	108.6	111.93	113.82	106.94	120.6	112.84	116.88	114.25	118.65	113.28	112.88	122.22	117.7	116.51	117.78	117.8	118.32	113.25	114.37	117.84
1670	117.91	117.18	118.24	116.11	115.43	112.74	111.32	113.43	107.74	110.94	113.05	106.23	120.03	112.17	116.18	113.61	118.02	112.55	112.01	121.63	116.89	116	117.01	116.97	117.72	112.48	113.71	117.16
1660	117.2	116.44	117.55	115.28	114.81	112.02	111	112.74	106.88	109.97	112.29	105.53	119.48	111.49	115.48	112.99	117.38	111.83	111.15	121.05	116.07	115.48	116.23	116.15	117.11	111.72	113.06	116.48
1650	116.5	115.7	116.86	114.46	114.19	111.31	110.69	112.05	106.05	109.02	111.54	104.85	118.94	110.81	114.78	112.36	116.72	111.12	110.29	120.47	115.26	114.94	115.43	115.33	116.49	110.96	112.41	115.81
1640	115.8	114.95	116.15	113.67	113.58	110.59	110.39	111.35	105.23	108.09	110.79	104.18	118.42	110.13	114.09	111.74	116.05	110.41	109.43	119.88	114.45	114.39	114.64	114.52	115.86	110.21	111.77	115.14
1630	115.1	114.21	115.43	112.89	112.98	109.89	110.11	110.65	104.44	107.16	110.03	103.53	117.91	109.44	113.4	111.12	115.37	109.69	108.57	119.29	113.65	113.83	113.85	113.72	115.23	109.46	111.13	114.48
1620	114.41	113.46	114.71	112.12	112.38	109.19	109.84	109.95	103.66	106.24	109.27	102.86	117.41	108.76	112.73	110.5	114.69	108.95	107.7	118.69	112.86	113.25	113.07	112.9	114.58	108.71	110.49	113.83
1610	113.73	112.73	113.98	111.35	111.76	108.5	109.58	109.27	102.9	105.32	108.5	102.17	116.9	108.08	112.07	109.89	114	108.22	106.83	118.09	112.08	112.67	112.3	112.08	113.94	107.96	109.87	113.18
1600	113.07	111.99	113.25	110.58	111.14	107.81	109.34	108.61	102.17	104.42	107.74	101.47	116.41	107.4	111.42	109.28	113.3	107.47	105.96	117.48	111.31	112.09	111.56	111.25	113.28	107.22	109.26	112.53
1590	112.43	111.26	112.52	109.83	110.51	107.12	109.1	107.97	101.45	103.52	106.97	100.75	115.91	106.72	110.77	108.67	112.61	106.73	105.09	116.87	110.56	111.5	110.83	110.41	112.62	106.47	108.64	111.86
1580	111.79	110.53	111.79	109.08	109.87	106.4	108.87	107.34	100.71	102.62	106.18	100.02	115.42	106.05	110.13	108.06	111.91	105.98	104.23	116.26	109.83	110.91	110.12	109.56	111.95	105.72	108.01	111.18
1570	111.16	109.79	111.08	108.34	109.23	105.67	108.63	106.71	99.965	101.74	105.39	99.282	114.95	105.39	109.49	107.45	111.22	105.23	103.38	115.65	109.11	110.32	109.43	108.72	111.28	104.97	107.37	110.48
1560	110.54	109.05	110.38	107.6	108.59	104.93	108.37	106.09	99.208	100.86	104.59	98.534	114.47	104.74	108.85	106.83	110.53	104.48	102.53	115.04	108.41	109.72	108.77	107.87	110.6	104.2	106.71	109.78
1550	109.92	108.31	109.69	106.86	107.95	104.18	108.08	105.47	98.444	99.986	103.78	97.78	114.01	104.09	108.21	106.2	109.84	103.74	101.69	114.44	107.73	109.13	108.12	107.02	109.91	103.44	106.06	109.09
1540	109.3	107.57	108.99	106.11	107.31	103.41	107.78	104.85	97.674	99.124	102.97	97.02	113.54	103.46	107.58	105.58	109.16	103	100.87	113.85	107.06	108.55	107.48	106.17	109.23	102.67	105.41	108.41
1530	108.69	106.83	108.3	105.38	106.68	102.64	107.46	104.21	96.901	98.273	102.15	96.256	113.06	102.83	106.96	104.96	108.49	102.27	100.05	113.25	106.39	107.97	106.84	105.33	108.54	101.9	104.77	107.73
1520	108.08	106.1	107.61	104.64	106.04	101.86	107.11	103.56	96.125	97.435	101.33	95.49	112.57	102.2	106.35	104.34	107.83	101.54	99.218	112.65	105.74	107.39	106.21	104.49	107.85	101.13	104.12	107.05
1510	107.45	105.38	106.92	103.9	105.42	101.08	106.75	102.9	95.349	96.611	100.51	94.724	112.08	101.57	105.73	103.72	107.18	100.83	98.373	112.06	105.09	106.83	105.58	103.66	107.16	100.37	103.46	106.35
1500	106.81	104.66	106.25	103.17	104.8	100.3	106.38	102.23	94.573	95.796	99.696	93.957	111.57	100.94	105.12	103.11	106.53	100.11	97.511	111.47	104.45	106.27	104.96	102.84	106.46	99.606	102.8	105.65
1490	106.16	103.94	105.58	102.43	104.19	99.507	105.99	101.56	93.799	94.986	98.882	93.193	111.05	100.3	104.51	102.5	105.89	99.391	96.644	110.88	103.79	105.71	104.35	102.03	105.76	98.849	102.13	104.95
1480	105.51	103.21	104.92	101.69	103.58	98.719	105.59	100.87	93.029	94.176	98.072	92.43	110.53	99.674	103.91	101.9	105.24	98.668	95.785	110.29	103.12	105.16	103.75	101.22	105.06	98.094	101.47	104.23
1470	104.84	102.47	104.26	100.95	102.98	97.933	105.19	100.18	92.263	93.369	97.268	91.665	110	99.047	103.32	101.31	104.58	97.944	94.94	109.69	102.44	104.59	103.15	100.41	104.36	97.34	100.8	103.5
1460	104.18	101.72	103.6	100.21	102.38	97.149	104.8	99.471	91.504	92.566	96.471	90.898	109.44	98.423	102.72	100.73	103.92	97.221	94.101	109.08	101.76	104	102.55	99.61	103.66	96.587	100.13	102.77
1450	103.5	100.96	102.92	99.459	101.76	96.369	104.41	98.75	90.751	91.769	95.683	90.13	108.86	97.805	102.13	100.15	103.25	96.5	93.264	108.47	101.07	103.39	101.94	98.817	102.97	95.837	99.473	102.03
1440	102.83	100.19	102.23	98.714	101.15	95.594	104.01	98.019	90.008	90.979	94.905	89.363	108.25	97.193	101.53	99.577	102.57	95.782	92.427	107.85	100.38	102.76	101.34	98.027	102.28	95.092	98.816	101.28
1430	102.16	99.427	101.52	97.971	100.56	94.825	103.6	97.281	89.274	90.196	94.137	88.598	107.62	96.588	100.92	99	101.9	95.069	91.592	107.23	99.693	102.1	100.73	97.236	101.59	94.353	98.165	100.51
1420	101.5	98.657	100.8	97.231	99.999	94.055	103.18	96.536	88.551	89.414	93.377	87.837	106.97	95.99	100.32	98.42	101.22	94.36	90.759	106.61	99.002	101.43	100.12	96.437	100.9	93.621	97.519	99.734
1410	100.86	97.886	100.07	96.49	99.455	93.275	102.75	95.785	87.839	88.63	92.624	87.081	106.29	95.401	99.705	97.838	100.53	93.653	89.924	105.98	98.313	100.74	99.513	95.627	100.21	92.897	96.871	98.951
1400	100.22	97.115	99.338	95.747	98.921	92.481	102.31	95.031	87.14	87.84	91.876	86.335	105.58	94.82	99.093	97.256	99.835	92.944	89.088	105.35	97.625	100.04	98.909	94.808	99.522	92.175	96.21	98.161
1390	99.59	96.347	98.595	95.003	98.395	91.675	101.86	94.274	86.45	87.046	91.136	85.605	104.82	94.244	98.481	96.674	99.135	92.23	88.252	104.71	96.941	99.351	98.308	93.982	98.838	91.444	95.535	97.365
1380	98.959	95.581	97.846	94.26	97.871	90.859	101.41	93.517	85.764	86.25	90.401	84.89	104.03	93.653	97.87	96.094	98.431	91.51	87.417	104.06	96.261	98.678	97.711	93.149	98.157	90.7	94.849	96.565
1370	98.333	94.82	97.093	93.52	97.346	90.035	100.95	92.761	85.08	85.452	89.664	84.189	103.2	93.032	97.262	95.517	97.725	90.785	86.585	103.42	95.587	98.026	97.119	92.312	97.483	89.945	94.153	95.763
1360	97.712	94.065	96.337	92.782	96.819	89.203	100.48	92.006	84.397	84.653	88.922	83.498	102.34	92.396	96.655	94.943	97.017	90.047	85.757	102.76	94.92	97.397	96.528	91.472	96.813	89.18	93.448	94.959
1350	97.094	93.317	95.581	92.047	96.29	88.366	100.01	91.255	83.716	83.855	88.175	82.811	101.44	91.765	96.042	94.373	96.309	89.286	84.934	102.11	94.26	96.79	95.936	90.629	96.143	88.404	92.736	94.154
1340	96.471	92.572	94.825	91.311	95.762	87.524	99.539	90.508	83.038	83.059	87.426	82.12	100.52	91.133	95.412	93.809	95.601	88.5	84.113	101.46	93.61	96.206	95.343	89.786	95.466	87.613	92.019	93.351
1330	95.841	91.826	94.07	90.571	95.235	86.678	99.073	89.767	82.364	82.265	86.675	81.425	99.565	90.475	94.764	93.25	94.895	87.693	83.283	100.81	92.968	95.646	94.747	88.943	94.783	86.809	91.296	92.55
1320	95.204	91.076	93.319	89.826	94.709	85.831	98.614	89.033	81.695	81.474	85.924	80.728	98.584	89.787	94.099	92.698	94.193	86.877	82.437	100.16	92.338	95.102	94.138	88.101	94.095	85.993	90.571	91.753
1310	94.563	90.322	92.572	89.074	94.186	84.983	98.162	88.305	81.031	80.688	85.174	80.029	97.579	89.087	93.419	92.15	93.494	86.057	81.575	99.515	91.718	94.554	93.516	87.262	93.403	85.166	89.843	90.957
1300	93.917	89.565	91.831	88.317	93.665	84.135	97.717	87.58	80.369	79.907	84.425	79.33	96.552	88.384	92.725	91.603	92.795	85.235	80.699	98.874	91.111	94.002	92.882	86.427	92.708	84.33	89.115	90.156
1290	93.268	88.807	91.094	87.554	93.145	83.289	97.279	86.857	79.706	79.132	83.679	78.632	95.51	87.679	92.019	91.055	92.089	84.406	79.814	98.237	90.516	93.463	92.237	85.597	92.013	83.485	88.387	89.343
1280	92.618	88.05	90.358	86.789	92.621	82.446	96.85	86.138	79.043	78.363	82.937	77.936	94.486	86.972	91.301	90.502	91.373	83.561	78.928	97.6	89.925	92.947	91.582	84.773	91.317	82.634	87.661	88.511
1270	91.966	87.293	89.623	86.021	92.095	81.607	96.431	85.423	78.381	77.602	82.199	77.242	93.521	86.263	90.573	89.944	90.65	82.701	78.049	96.963	89.332	92.454	90.919	83.956	90.618	81.778	86.938	87.656
1260	91.314	86.539	88.89	85.252	91.567	80.773	96.02	84.705	77.721	76.85	81.467	76.551	92.63	85.554	89.842	89.382	89.92	81.826	77.178	96.326	88.739	91.982	90.248	83.146	89.913	80.917	86.218	86.78
1250	90.663	85.787	88.159	84.484	91.039	79.945	95.615	83.979	77.065	76.107	80.74	75.865	91.804	84.844	89.123	88.816	89.185	80.939	76.315	95.69	88.146	91.521	89.569	82.341	89.202	80.053	85.504	85.886
1240	90.014	85.039	87.425	83.716	90.511	79.125	95.212	83.244	76.412	75.371	80.018	75.183	91.01	84.137	88.42	88.248	88.447	80.041	75.461	95.057	87.554	91.063	88.886	81.538	88.479	79.187	84.795	84.985
1230	89.367	84.29	86.687	82.951	89.984	78.313	94.814	82.504	75.763	74.631	79.294	74.507	90.225	83.433	87.736	87.678	87.705	79.133	74.617	94.423	86.965	90.604	88.197	80.738	87.731	78.324	84.093	84.083
1220	88.723	83.538	85.941	82.189	89.453	77.51	94.419	81.758	75.119	73.88	78.563	73.837	89.449	82.737	87.069	87.106	86.962	78.217	73.783	93.782	86.379	90.147	87.504	79.942	86.958	77.469	83.386	83.183
1210	88.082	82.78	85.187	81.43	88.912	76.717	94.029	81.008	74.474	73.116	77.826	73.175	88.684	82.054	86.414	86.531	86.218	77.297	72.962	93.129	85.796	89.693	86.809	79.15	86.159	76.623	82.667	82.285
1200	87.44	82.015	84.427	80.677	88.357	75.931	93.645	80.256	73.815	72.341	77.083	72.52	87.933	81.383	85.771	85.949	85.474	76.382	72.152	92.466	85.218	89.241	86.112	78.363	85.337	75.787	81.939	81.389
1190	86.795	81.244	83.662	79.93	87.79	75.151	93.266	79.502	73.139	71.557	76.336	71.869	87.186	80.72	85.139	85.36	84.731	75.479	71.356	91.796	84.644	88.794	85.413	77.572	84.501	74.958	81.212	80.496
1180	86.149	80.468	82.893	79.188	87.212	74.375	92.894	78.747	72.447	70.763	75.584	71.213	86.423	80.051	84.509	84.765	83.99	74.588	70.573	91.117	84.076	88.352	84.715	76.774	83.666	74.134	80.497	79.608
1170	85.503	79.688	82.122	78.448	86.624	73.605	92.527	77.992	71.74	69.962	74.824	70.54	85.635	79.368	83.872	84.165	83.253	73.711	69.806	90.433	83.515	87.913	84.017	75.967	82.837	73.314	79.796	78.727
1160	84.857	78.905	81.349	77.708	86.027	72.841	92.16	77.239	71.019	69.153	74.054	69.845	84.831	78.679	83.226	83.562	82.519	72.848	69.053	89.744	82.956	87.472	83.321	75.153	82.011	72.5	79.107	77.851
1150	84.212	78.12	80.576	76.969	85.422	72.084	91.792	76.488	70.286	68.338	73.275	69.129	84.02	77.998	82.579	82.954	81.79	72	68.309	89.05	82.392	87.02	82.628	74.334	81.18	71.693	78.422	76.971
1140	83.569	77.332	79.803	76.233	84.809	71.336	91.425	75.741	69.542	67.517	72.488	68.394	83.208	77.327	81.933	82.345	81.068	71.168	67.568	88.353	81.82	86.551	81.938	73.51	80.341	70.895	77.736	76.078
1130	82.929	76.532	79.026	75.5	84.19	70.597	91.058	74.997	68.786	66.692	71.694	67.642	82.395	76.667	81.289	81.733	80.351	70.352	66.827	87.654	81.241	86.064	81.252	72.683	79.493	70.105	77.05	75.169
1120	82.293	75.717	78.244	74.771	83.565	69.867	90.693	74.259	68.02	65.862	70.895	66.872	81.581	76.017	80.648	81.12	79.642	69.554	66.088	86.953	80.655	85.556	80.572	71.854	78.639	69.325	76.366	74.248
1110	81.661	74.888	77.457	74.047	82.935	69.147	90.329	73.527	67.245	65.029	70.09	66.087	80.767	75.371	80.01	80.507	78.939	68.774	65.351	86.252	80.064	85.022	79.896	71.022	77.781	68.555	75.684	73.315
1100	81.033	74.046	76.667	73.328	82.301	68.427	89.961	72.802	66.461	64.193	69.281	65.294	79.954	74.722	79.377	79.895	78.238	68.007	64.617	85.552	79.467	84.459	79.228	70.19	76.92	67.794	75.007	72.372
1090	80.411	73.193	75.876	72.616	81.664	67.699	89.588	72.084	65.676	63.356	68.468	64.502	79.143	74.069	78.748	79.283	77.539	67.246	63.888	84.853	78.861	83.867	78.567	69.357	76.063	67.033	74.334	71.421
1080	79.793	72.33	75.083	71.906	81.025	66.959	89.21	71.375	64.902	62.518	67.653	63.717	78.336	73.412	78.125	78.673	76.84	66.488	63.162	84.156	78.243	83.248	77.913	68.525	75.212	66.253	73.663	70.461
1070	79.174	71.458	74.29	71.188	80.384	66.208	88.827	70.674	64.146	61.679	66.837	62.942	77.532	72.752	77.506	78.066	76.138	65.736	62.442	83.462	77.614	82.605	77.268	67.694	74.369	65.44	72.981	69.495
1060	78.555	70.578	73.494	70.456	79.742	65.447	88.441	69.976	63.41	60.842	66.019	62.181	76.734	72.084	76.887	77.462	75.424	64.989	61.728	82.772	76.975	81.947	76.633	66.866	73.534	64.593	72.275	68.523
1050	77.935	69.691	72.688	69.709	79.101	64.677	88.051	69.281	62.693	60.005	65.202	61.439	75.942	71.408	76.268	76.862	74.698	64.249	61.018	82.085	76.327	81.28	76.007	66.041	72.708	63.724	71.551	67.548
1040	77.317	68.799	71.868	68.948	78.46	63.9	87.659	68.588	61.996	59.17	64.385	60.717	75.156	70.723	75.648	76.266	73.962	63.517	60.31	81.393	75.671	80.608	75.39	65.22	71.892	62.842	70.82	66.574
1030	76.7	67.908	71.037	68.174	77.821	63.115	87.264	67.899	61.318	58.338	63.57	60.017	74.378	70.032	75.029	75.674	73.217	62.792	59.599	80.692	75.007	79.929	74.777	64.403	71.086	61.959	70.093	65.61
1020	76.085	67.028	70.201	67.391	77.184	62.326	86.867	67.207	60.649	57.51	62.757	59.339	73.608	69.334	74.412	75.085	72.464	62.071	58.877	79.982	74.337	79.244	74.16	63.591	70.292	61.08	69.376	64.665
1010	75.472	66.162	69.37	66.604	76.55	61.541	86.469	66.505	59.968	56.685	61.948	58.682	72.841	68.63	73.797	74.495	71.704	61.346	58.14	79.264	73.66	78.555	73.538	62.786	69.51	60.205	68.67	63.75
1000	74.854	65.31	68.548	65.823	75.92	60.766	86.07	65.793	59.268	55.865	61.142	58.039	72.066	67.921	73.182	73.9	70.937	60.615	57.388	78.539	72.979	77.862	72.914	61.987	68.739	59.335	67.976	62.867
990	74.227	64.473	67.734	65.055	75.295	60.004	85.668	65.073	58.55	55.05	60.34	57.397	71.276	67.208	72.56	73.297	70.164	59.879	56.622	77.808	72.293	77.166	72.286	61.195	67.971	58.469	67.295	62.017
980	73.588	63.648	66.93	64.302	74.675	59.253	85.259	64.345	57.815	54.242	59.544	56.754	70.474	66.492	71.928	72.686	69.387	59.138	55.843	77.072	71.603	76.469	71.658	60.412	67.2	57.609	66.626	61.2
970	72.938	62.823	66.134	63.566	74.06	58.515	84.835	63.61	57.066	53.448	58.754	56.11	69.66	65.772	71.283	72.064	68.605	58.394	55.052	76.332	70.91	75.771	71.028	59.637	66.428	56.756	65.972	60.415
960	72.279	61.993	65.35	62.842	73.452	57.79	84.395	62.876	56.303	52.683	57.97	55.468	68.836	65.051	70.628	71.428	67.821	57.646	54.25	75.589	70.215	75.073	70.397	58.871	65.656	55.91	65.331	59.659
950	71.61	61.169	64.576	62.121	72.849	57.079	83.936	62.143	55.527	51.949	57.193	54.827	68.004	64.327	69.963	70.778	67.033	56.897	53.437	74.843	69.518	74.376	69.767	58.114	64.885	55.072	64.704	58.915
940	70.933	60.369	63.813	61.401	72.244	56.38	83.456	61.415	54.739	51.236	56.422	54.188	67.163	63.603	69.289	70.115	66.244	56.145	52.614	74.096	68.82	73.681	69.137	57.363	64.116	54.243	64.082	58.174
930	70.249	59.599	63.047	60.682	71.633	55.69	82.956	60.69	53.939	50.531	55.648	53.551	66.315	62.879	68.607	69.441	65.455	55.392	51.783	73.348	68.122	72.989	68.508	56.616	63.348	53.428	63.46	57.434
920	69.557	58.857	62.265	59.966	71.008	54.999	82.435	59.971	53.139	49.834	54.868	52.918	65.461	62.155	67.917	68.755	64.665	54.639	50.954	72.6	67.425	72.3	67.881	55.872	62.584	52.631	62.838	56.698
910	68.863	58.137	61.464	59.253	70.369	54.308	81.895	59.256	52.351	49.144	54.08	52.288	64.6	61.432	67.22	68.059	63.876	53.885	50.14	71.852	66.729	71.615	67.252	55.132	61.823	51.853	62.217	55.967
900	68.176	57.427	60.65	58.544	69.716	53.616	81.338	58.547	51.578	48.464	53.288	51.661	63.736	60.71	66.517	67.354	63.086	53.133	49.343	71.106	66.035	70.927	66.619	54.396	61.067	51.093	61.597	55.24
890	67.503	56.722	59.836	57.84	69.051	52.925	80.762	57.845	50.82	47.792	52.491	51.038	62.867	59.991	65.809	66.639	62.292	52.381	48.562	70.362	65.343	70.225	65.98	53.666	60.315	50.353	60.98	54.508
880	66.85	56.022	59.033	57.14	68.374	52.235	80.171	57.141	50.076	47.122	51.691	50.42	61.999	59.275	65.095	65.917	61.493	51.632	47.797	69.622	64.655	69.505	65.337	52.941	59.568	49.63	60.366	53.756
870	66.217	55.327	58.252	56.446	67.686	51.548	79.563	56.43	49.347	46.448	50.887	49.807	61.137	58.562	64.378	65.187	60.689	50.884	47.049	68.885	63.966	68.768	64.691	52.223	58.828	48.921	59.75	52.984
860	65.604	54.639	57.499	55.758	66.988	50.862	78.941	55.71	48.634	45.761	50.081	49.2	60.293	57.853	63.657	64.45	59.882	50.14	46.318	68.152	63.27	68.016	64.037	51.51	58.094	48.223	59.126	52.212
850	65.011	53.959	56.773	55.076	66.277	50.179	78.305	54.984	47.936	45.06	49.273	48.597	59.473	57.148	62.933	63.708	59.073	49.399	45.603	67.424	62.562	67.251	63.375	50.798	57.367	47.538	58.49	51.447
840	64.44	53.286	56.074	54.401	65.546	49.499	77.656	54.251	47.255	44.348	48.464	48.001	58.672	56.449	62.207	62.961	58.261	48.661	44.897	66.698	61.843	66.472	62.702	50.08	56.648	46.867	57.842	50.684
830	63.889	52.614	55.402	53.733	64.79	48.823	76.995	53.509	46.591	43.624	47.654	47.411	57.878	55.755	61.48	62.21	57.449	47.929	44.195	65.972	61.116	65.682	62.02	49.353	55.937	46.209	57.184	49.909
820	63.359	51.936	54.758	53.073	64.011	48.15	76.323	52.749	45.944	42.89	46.844	46.828	57.083	55.067	60.752	61.455	56.636	47.201	43.496	65.243	60.38	64.881	61.33	48.619	55.235	45.559	56.517	49.119
810	62.844	51.251	54.139	52.422	63.212	47.477	75.64	51.968	45.315	42.145	46.035	46.251	56.29	54.386	60.024	60.697	55.824	46.478	42.799	64.515	59.636	64.07	60.633	47.878	54.542	44.917	55.841	48.315
800	62.335	50.56	53.532	51.778	62.401	46.798	74.948	51.169	44.703	41.39	45.227	45.682	55.498	53.711	59.297	59.937	55.012	45.761	42.106	63.787	58.885	63.25	59.928	47.131	53.858	44.281	55.156	47.502
790	61.825	49.863	52.925	51.144	61.586	46.108	74.236	50.352	44.108	40.626	44.42	45.12	54.709	53.044	58.57	59.17	54.202	45.051	41.418	63.06	58.128	62.422	59.218	46.378	53.184	43.652	54.464	46.694
780	61.312	49.162	52.315	50.519	60.768	45.407	73.494	49.519	43.524	39.853	43.615	44.565	53.924	52.385	57.846	58.396	53.394	44.347	40.735	62.334	57.366	61.588	58.501	45.621	52.518	43.032	53.765	45.899
770	60.798	48.457	51.702	49.903	59.949	44.697	72.722	48.669	42.943	39.078	42.814	44.011	53.143	51.734	57.124	57.613	52.589	43.65	40.056	61.611	56.598	60.747	57.78	44.859	51.855	42.419	53.06	45.118
760	60.283	47.748	51.087	49.297	59.128	43.978	71.92	47.808	42.359	38.311	42.015	43.457	52.367	51.091	56.405	56.823	51.788	42.961	39.382	60.891	55.826	59.901	57.054	44.093	51.186	41.814	52.348	44.349
750	59.768	47.036	50.472	48.702	58.306	43.251	71.091	46.944	41.769	37.56	41.22	42.904	51.596	50.458	55.69	56.029	50.991	42.28	38.712	60.175	55.051	59.05	56.324	43.323	50.507	41.218	51.631	43.594
740	59.253	46.321	49.857	48.113	57.482	42.516	70.236	46.082	41.175	36.825	40.429	42.351	50.832	49.833	54.978	55.233	50.198	41.606	38.042	59.462	54.273	58.197	55.591	42.55	49.815	40.63	50.91	42.859
730	58.739	45.603	49.241	47.528	56.646	41.774	69.356	45.224	40.577	36.107	39.644	41.8	50.073	49.213	54.272	54.442	49.411	40.942	37.37	58.755	53.493	57.341	54.855	41.774	49.113	40.045	50.185	42.153
720	58.224	44.884	48.625	46.945	55.79	41.025	68.453	44.368	39.976	35.404	38.863	41.249	49.321	48.595	53.571	53.654	48.63	40.286	36.696	58.052	52.711	56.484	54.117	40.996	48.401	39.455	49.456	41.477
710	57.711	44.163	48.01	46.366	54.912	40.27	67.527	43.512	39.373	34.718	38.088	40.69	48.577	47.979	52.875	52.872	47.855	39.639	36.021	57.351	51.928	55.627	53.378	40.216	47.679	38.858	48.725	40.823
700	57.198	43.441	47.396	45.788	54.013	39.509	66.581	42.646	38.767	34.049	37.319	40.118	47.84	47.366	52.186	52.095	47.085	39.001	35.345	56.65	51.145	54.77	52.638	39.434	46.949	38.254	47.991	40.17
690	56.686	42.719	46.783	45.207	53.096	38.742	65.615	41.769	38.158	33.396	36.556	39.531	47.112	46.756	51.503	51.323	46.317	38.374	34.669	55.947	50.363	53.914	51.898	38.652	46.21	37.646	47.256	39.506
680	56.176	41.996	46.171	44.622	52.162	37.971	64.631	40.882	37.548	32.761	35.805	38.932	46.392	46.15	50.827	50.557	45.548	37.756	33.992	55.244	49.582	53.06	51.158	37.871	45.463	37.032	46.52	38.831
670	55.668	41.274	45.562	44.034	51.212	37.196	63.63	39.99	36.936	32.142	35.069	38.321	45.681	45.543	50.157	49.793	44.779	37.146	33.316	54.54	48.802	52.209	50.419	37.096	44.709	36.413	45.783	38.149
660	55.161	40.553	44.954	43.443	50.246	36.416	62.613	39.097	36.322	31.541	34.349	37.698	44.979	44.933	49.484	49.029	44.012	36.541	32.64	53.838	48.025	51.362	49.68	36.336	43.952	35.79	45.046	37.458
650	54.657	39.834	44.344	42.85	49.266	35.633	61.583	38.209	35.708	30.949	33.644	37.069	44.287	44.319	48.803	48.265	43.247	35.938	31.965	53.136	47.251	50.52	48.94	35.594	43.2	35.162	44.311	36.761
640	54.155	39.115	43.728	42.254	48.272	34.847	60.54	37.342	35.092	30.353	32.955	36.439	43.605	43.702	48.115	47.502	42.484	35.338	31.291	52.431	46.48	49.682	48.194	34.868	42.459	34.53	43.576	36.062
630	53.654	38.399	43.096	41.657	47.273	34.059	59.489	36.517	34.476	29.751	32.276	35.822	42.932	43.083	47.422	46.741	41.724	34.737	30.618	51.721	45.714	48.851	47.444	34.159	41.728	33.894	42.843	35.367
620	53.152	37.686	42.444	41.058	46.282	33.27	58.435	35.744	33.86	29.143	31.599	35.225	42.255	42.461	46.723	45.982	40.967	34.128	29.947	51.003	44.952	48.027	46.689	33.462	41.008	33.255	42.113	34.684
610	52.644	36.975	41.773	40.458	45.304	32.483	57.381	35.019	33.243	28.53	30.923	34.646	41.556	41.838	46.019	45.227	40.213	33.506	29.277	50.274	44.194	47.21	45.931	32.769	40.298	32.612	41.385	34.017
600	52.13	36.268	41.083	39.857	44.341	31.708	56.327	34.338	32.627	27.912	30.248	34.068	40.835	41.214	45.311	44.475	39.464	32.873	28.613	49.533	43.432	46.401	45.17	32.078	39.598	31.966	40.659	33.368
590	51.606	35.564	40.38	39.255	43.393	30.961	55.275	33.697	32.012	27.29	29.574	33.48	40.102	40.588	44.599	43.727	38.719	32.228	27.964	48.78	42.661	45.6	44.406	31.388	38.91	31.321	39.927	32.731
580	51.071	34.864	39.668	38.652	42.459	30.252	54.225	33.091	31.397	26.663	28.902	32.884	39.358	39.961	43.884	42.984	37.979	31.573	27.333	48.017	41.88	44.809	43.641	30.701	38.233	30.68	39.184	32.095
570	50.524	34.168	38.947	38.049	41.54	29.584	53.18	32.505	30.784	26.032	28.233	32.29	38.606	39.334	43.166	42.246	37.245	30.908	26.721	47.244	41.091	44.028	42.875	30.017	37.568	30.045	38.433	31.456
560	49.966	33.478	38.217	37.446	40.638	28.949	52.139	31.929	30.172	25.397	27.566	31.704	37.844	38.706	42.445	41.514	36.516	30.233	26.127	46.462	40.295	43.258	42.108	29.336	36.915	29.416	37.688	30.81
550	49.397	32.792	37.479	36.843	39.753	28.34	51.104	31.362	29.561	24.758	26.902	31.125	37.083	38.079	41.723	40.788	35.791	29.548	25.55	45.671	39.492	42.499	41.341	28.659	36.273	28.793	36.958	30.158
540	48.819	32.111	36.733	36.241	38.885	27.754	50.076	30.806	28.952	24.115	26.241	30.553	36.334	37.451	40.999	40.068	35.067	28.854	24.992	44.872	38.683	41.751	40.574	27.985	35.632	28.175	36.232	29.502
530	48.231	31.436	35.981	35.639	38.034	27.189	49.057	30.261	28.346	23.469	25.583	29.988	35.602	36.825	40.274	39.355	34.341	28.151	24.452	44.065	37.868	41.015	39.808	27.316	34.988	27.564	35.501	28.841
520	47.633	30.763	35.227	35.037	37.197	26.648	48.047	29.728	27.741	22.82	24.928	29.429	34.885	36.199	39.549	38.65	33.614	27.44	23.929	43.252	37.048	40.288	39.043	26.65	34.341	26.96	34.759	28.177
510	47.026	30.088	34.474	34.43	36.37	26.127	47.046	29.207	27.139	22.167	24.277	28.878	34.183	35.574	38.823	37.952	32.887	26.73	23.417	42.432	36.224	39.565	38.28	25.989	33.691	26.362	34.009	27.508
500	46.411	29.412	33.724	33.817	35.555	25.621	46.057	28.697	26.54	21.512	23.63	28.334	33.496	34.951	38.094	37.262	32.161	26.031	22.908	41.606	35.395	38.839	37.519	25.332	33.04	25.77	33.252	26.836
490	45.787	28.735	32.976	33.197	34.752	25.118	45.079	28.199	25.944	20.854	22.987	27.797	32.824	34.33	37.359	36.574	31.435	25.348	22.4	40.775	34.564	38.112	36.762	24.68	32.388	25.186	32.491	26.16
480	45.156	28.057	32.23	32.572	33.961	24.615	44.115	27.709	25.351	20.193	22.348	27.268	32.162	33.71	36.617	35.882	30.709	24.682	21.895	39.939	33.729	37.383	36.007	24.033	31.734	24.609	31.731	25.48
470	44.517	27.379	31.488	31.941	33.175	24.112	43.163	27.225	24.762	19.531	21.713	26.747	31.503	33.093	35.869	35.183	29.985	24.032	21.392	39.1	32.892	36.652	35.256	23.391	31.08	24.038	30.973	24.798
460	43.871	26.701	30.751	31.305	32.388	23.609	42.227	26.744	24.176	18.866	21.082	26.234	30.844	32.478	35.115	34.478	29.263	23.398	20.891	38.257	32.054	35.914	34.509	22.754	30.424	23.475	30.218	24.113
450	43.218	26.023	30.024	30.664	31.599	23.106	41.305	26.266	23.593	18.199	20.456	25.728	30.186	31.866	34.356	33.768	28.543	22.78	20.384	37.411	31.214	35.169	33.766	22.122	29.769	22.92	29.466	23.426
440	42.56	25.346	29.31	30.019	30.808	22.604	40.396	25.793	23.015	17.531	19.835	25.231	29.529	31.256	33.593	33.052	27.824	22.178	19.864	36.563	30.374	34.417	33.029	21.497	29.111	22.372	28.718	22.736
430	41.895	24.67	28.609	29.37	30.018	22.103	39.497	25.323	22.441	16.862	19.219	24.741	28.874	30.65	32.826	32.333	27.109	21.583	19.33	35.714	29.534	33.659	32.296	20.876	28.447	21.831	27.974	22.044
420	41.226	23.994	27.918	28.717	29.228	21.602	38.607	24.858	21.871	16.191	18.608	24.26	28.221	30.048	32.056	31.609	26.396	20.984	18.784	34.863	28.694	32.895	31.565	20.262	27.775	21.298	27.234	21.35
410	40.551	23.321	27.229	28.061	28.438	21.102	37.727	24.396	21.305	15.519	18.002	23.787	27.57	29.448	31.282	30.882	25.686	20.377	18.225	34.012	27.856	32.126	30.833	19.653	27.096	20.773	26.499	20.655
400	39.871	22.648	26.53	27.401	27.65	20.602	36.857	23.939	20.744	14.847	17.401	23.322	26.922	28.851	30.506	30.152	24.979	19.764	17.655	33.16	27.023	31.353	30.098	19.051	26.41	20.255	25.769	19.958
390	39.181	21.978	25.82	26.738	26.864	20.103	35.999	23.481	20.187	14.174	16.806	22.865	26.276	28.251	29.728	29.419	24.276	19.144	17.072	32.31	26.204	30.575	29.363	18.454	25.717	19.745	25.045	19.26
380	38.48	21.309	25.107	26.073	26.08	19.604	35.153	23.02	19.635	13.502	16.216	22.416	25.633	27.648	28.949	28.683	23.578	18.519	16.477	31.46	25.402	29.793	28.627	17.864	25.019	19.243	24.326	18.561
370	37.768	20.643	24.399	25.405	25.298	19.104	34.318	22.55	19.088	12.836	15.631	21.967	24.993	27.041	28.168	27.946	22.883	17.888	15.871	30.612	24.619	29.009	27.891	17.28	24.315	18.748	23.614	17.862
360	37.045	19.98	23.7	24.735	24.519	18.599	33.489	22.069	18.546	12.177	15.053	21.511	24.356	26.431	27.386	27.207	22.193	17.252	15.256	29.766	23.855	28.222	27.155	16.702	23.605	18.261	22.908	17.163
350	36.313	19.319	23.009	24.063	23.743	18.086	32.66	21.575	18.01	11.528	14.48	21.047	23.723	25.818	26.605	26.467	21.507	16.611	14.645	28.922	23.109	27.432	26.42	16.131	22.89	17.782	22.209	16.463
340	35.571	18.661	22.325	23.39	22.971	17.566	31.828	21.071	17.478	10.887	13.912	20.576	23.093	25.202	25.823	25.726	20.827	15.966	14.046	28.082	22.383	26.641	25.686	15.566	22.171	17.311	21.517	15.765
330	34.821	18.007	21.649	22.716	22.203	17.039	30.987	20.556	16.951	10.26	13.351	20.098	22.466	24.584	25.042	24.985	20.151	15.315	13.465	27.245	21.675	25.849	24.954	15.008	21.447	16.847	20.833	15.078
320	34.063	17.356	20.98	22.041	21.439	16.505	30.138	20.029	16.43	9.6506	12.795	19.614	21.844	23.965	24.262	24.241	19.475	14.661	12.903	26.413	20.987	25.056	24.223	14.456	20.719	16.39	20.157	14.411
310	33.298	16.709	20.315	21.365	20.68	15.964	29.282	19.492	15.915	9.0644	12.245	19.122	21.226	23.343	23.484	23.492	18.786	14.002	12.362	25.584	20.313	24.262	23.494	13.911	19.986	15.939	19.485	13.77
300	32.525	16.065	19.65	20.689	19.926	15.417	28.418	18.945	15.404	8.5037	11.701	18.624	20.611	22.719	22.707	22.734	18.078	13.339	11.84	24.759	19.644	23.469	22.767	13.372	19.251	15.489	18.814	13.153
290	31.746	15.426	18.986	20.013	19.177	14.864	27.548	18.386	14.899	7.9683	11.164	18.119	20.001	22.094	21.933	21.971	17.352	12.672	11.338	23.93	18.979	22.677	22.043	12.84	18.512	15.038	18.144	12.56
280	30.96	14.79	18.323	19.337	18.434	14.304	26.673	17.818	14.4	7.4582	10.633	17.608	19.396	21.468	21.161	21.2	16.609	12.002	10.855	23.094	18.318	21.885	21.322	12.314	17.77	14.586	17.474	11.991
270	30.17	14.159	17.662	18.662	17.697	13.737	25.792	17.239	13.906	6.9735	10.108	17.091	18.795	20.841	20.393	20.425	15.85	11.328	10.393	22.247	17.662	21.095	20.605	11.795	17.026	14.13	16.806	11.446
260	29.374	13.533	17.003	17.988	16.966	13.167	24.907	16.65	13.418	6.5146	9.5894	16.567	18.199	20.213	19.628	19.644	15.076	10.652	9.9502	21.39	17.012	20.307	19.891	11.282	16.28	13.661	16.139	10.924
250	28.574	12.911	16.346	17.315	16.241	12.602	24.017	16.052	12.935	6.0818	9.078	16.037	17.607	19.585	18.866	18.858	14.286	9.974	9.5274	20.526	16.367	19.522	19.18	10.777	15.532	13.177	15.475	10.427
