# Supplementary material for: Eye position affects flight altitude in visual approach to landing independent of level of expertise of pilot
Source: PLoS One. 2018 May 24;13(5):e0197585. doi: 10.1371/journal.pone.0197585 (PMC5967751; doi:10.1371/journal.pone.0197585)
Supplement: S1 Dataset — (ZIP) [file pone.0197585.s001.zip › S1 Dataset/participant19_trainee.txt]

distance	trial1_increase	trial2_increase	trial3_increase	trial4_increase	trial1_decrease	trial2_decrease	trial3_decrease	trial4_decrease	trial1_control	trial2_control	trial3_control	trial4_control	trial5_control	trial6_control	trial7_control	trial8_control	trial9_control	trial10_control	trial11_control	trial12_control	trial13_control	trial14_control	trial15_control	trial16_control	trial17_control	trial18_control	trial19_control	trial20_control
2000	131.36	121.91	124.04	125.87	123.44	124.65	124.65	128.92	128.31	130.14	122.83	128.92	125.57	123.74	130.45	131.06	131.66	121.61	122.52	124.96	125.26	130.45	126.18	131.36	128.92	126.79	124.35	123.74
1990	131.36	121.91	124.05	125.88	123.44	124.66	124.66	128.92	128.32	130.14	122.83	128.92	125.57	123.74	130.45	131.06	131.67	121.61	122.52	124.96	125.27	130.45	126.18	131.36	128.92	126.79	124.35	123.74
1980	131.37	121.92	124.05	125.88	123.44	124.66	124.66	128.93	128.32	130.15	122.83	128.93	125.58	123.75	130.45	131.06	131.67	121.61	122.53	124.97	125.27	130.45	126.18	131.37	128.93	126.79	124.36	123.75
1970	131.37	121.92	124.05	125.88	123.44	124.66	124.66	128.93	128.32	130.15	122.84	128.93	125.58	123.75	130.45	131.06	131.67	121.62	122.53	124.97	125.27	130.45	126.19	131.37	128.93	126.8	124.36	123.75
1960	131.37	121.92	124.06	125.89	123.45	124.67	124.67	128.93	128.32	130.15	122.84	128.93	125.58	123.75	130.46	131.07	131.68	121.62	122.53	124.97	125.28	130.46	126.19	131.37	128.93	126.8	124.36	123.75
1950	131.37	121.92	124.06	125.88	123.45	124.67	124.67	128.93	128.33	130.16	122.84	128.93	125.58	123.75	130.46	131.07	131.68	121.62	122.53	124.97	125.28	130.46	126.19	131.37	128.93	126.8	124.36	123.75
1940	131.35	121.88	124.02	125.81	123.4	124.6	124.62	128.89	128.32	130.14	122.82	128.89	125.54	123.75	130.43	131.02	131.62	121.59	122.47	124.93	125.24	130.39	126.11	131.32	128.9	126.75	124.32	123.72
1930	131.26	121.76	123.89	125.6	123.27	124.42	124.47	128.75	128.31	130.07	122.75	128.77	125.41	123.73	130.35	130.87	131.46	121.51	122.29	124.79	125.13	130.18	125.9	131.16	128.79	126.6	124.2	123.65
1920	131.1	121.57	123.67	125.26	123.03	124.1	124.21	128.52	128.31	129.92	122.62	128.54	125.2	123.69	130.2	130.63	131.19	121.36	121.97	124.57	124.95	129.86	125.56	130.88	128.6	126.32	124.02	123.54
1910	130.89	121.33	123.4	124.86	122.72	123.69	123.86	128.23	128.29	129.71	122.44	128.22	124.92	123.63	130	130.32	130.83	121.13	121.54	124.29	124.73	129.47	125.14	130.52	128.36	125.93	123.78	123.41
1900	130.63	121.02	123.1	124.4	122.37	123.2	123.46	127.89	128.23	129.44	122.23	127.84	124.59	123.55	129.76	129.96	130.42	120.83	121.04	123.94	124.47	129.01	124.64	130.07	128.06	125.45	123.48	123.26
1890	130.31	120.64	122.76	123.9	121.97	122.63	123.01	127.51	128.07	129.15	121.97	127.4	124.21	123.46	129.49	129.55	129.96	120.46	120.46	123.53	124.14	128.48	124.1	129.56	127.74	124.93	123.08	123.06
1880	129.93	120.18	122.38	123.37	121.54	122.01	122.54	127.12	127.82	128.82	121.67	126.9	123.8	123.36	129.2	129.12	129.48	120.03	119.8	123.04	123.73	127.87	123.55	129.01	127.38	124.34	122.59	122.8
1870	129.5	119.68	121.94	122.82	121.07	121.37	122.06	126.71	127.52	128.49	121.33	126.38	123.4	123.27	128.88	128.71	128.99	119.53	119.07	122.47	123.22	127.2	123.02	128.43	127.02	123.7	122	122.45
1860	129.04	119.12	121.47	122.27	120.59	120.71	121.59	126.29	127.18	128.15	120.98	125.86	123	123.17	128.54	128.3	128.5	118.96	118.31	121.81	122.61	126.5	122.5	127.85	126.64	123.01	121.35	122.01
1850	128.54	118.48	120.96	121.72	120.09	120.02	121.09	125.87	126.79	127.82	120.62	125.36	122.61	123.07	128.14	127.91	128.02	118.33	117.51	121.07	121.91	125.76	121.98	127.24	126.26	122.29	120.65	121.52
1840	128.03	117.78	120.4	121.19	119.59	119.32	120.53	125.44	126.32	127.46	120.26	124.88	122.22	122.94	127.69	127.51	127.55	117.67	116.69	120.26	121.14	125.02	121.45	126.62	125.88	121.52	119.91	120.98
1830	127.51	117.02	119.8	120.68	119.1	118.62	119.9	125	125.8	127.04	119.89	124.42	121.81	122.79	127.19	127.1	127.09	116.97	115.85	119.39	120.34	124.29	120.91	125.97	125.52	120.71	119.16	120.4
1820	126.96	116.23	119.17	120.16	118.59	117.92	119.22	124.55	125.25	126.55	119.5	123.97	121.39	122.61	126.68	126.64	126.58	116.23	115.01	118.48	119.51	123.56	120.39	125.31	125.16	119.9	118.39	119.77
1810	126.37	115.41	118.52	119.61	118.05	117.21	118.5	124.07	124.7	125.98	119.06	123.54	120.96	122.41	126.13	126.11	126	115.48	114.2	117.55	118.66	122.82	119.88	124.65	124.75	119.11	117.61	119.07
1800	125.74	114.57	117.85	119	117.45	116.52	117.76	123.56	124.16	125.37	118.57	123.13	120.53	122.17	125.54	125.5	125.35	114.71	113.41	116.6	117.8	122.08	119.39	124	124.29	118.33	116.85	118.32
1790	125.07	113.72	117.16	118.36	116.83	115.83	117	123	123.62	124.73	118.02	122.72	120.11	121.92	124.92	124.83	124.65	113.97	112.62	115.65	116.93	121.37	118.86	123.32	123.75	117.53	116.11	117.55
1780	124.39	112.87	116.46	117.73	116.17	115.15	116.21	122.43	123.07	124.07	117.44	122.26	119.68	121.64	124.29	124.1	123.94	113.23	111.83	114.69	116.06	120.68	118.29	122.61	123.16	116.73	115.39	116.76
1770	123.72	112.02	115.77	117.1	115.46	114.5	115.42	121.84	122.47	123.39	116.81	121.72	119.24	121.3	123.67	123.34	123.21	112.49	111.03	113.75	115.21	120	117.67	121.88	122.53	115.94	114.69	115.95
1760	123.05	111.16	115.1	116.45	114.73	113.86	114.65	121.24	121.82	122.67	116.14	121.13	118.75	120.91	123.06	122.57	122.47	111.74	110.26	112.83	114.36	119.32	117.01	121.15	121.87	115.18	114.02	115.14
1750	122.38	110.3	114.45	115.79	113.99	113.24	113.9	120.58	121.11	121.92	115.45	120.49	118.2	120.48	122.46	121.8	121.69	110.96	109.5	111.94	113.53	118.66	116.34	120.42	121.18	114.44	113.39	114.34
1740	121.71	109.46	113.81	115.11	113.24	112.62	113.16	119.87	120.35	121.14	114.72	119.8	117.61	120.01	121.83	121.01	120.88	110.19	108.76	111.07	112.7	118.01	115.65	119.68	120.47	113.73	112.76	113.56
1730	121.03	108.62	113.19	114.42	112.49	111.99	112.43	119.11	119.55	120.34	113.96	119.08	116.96	119.53	121.15	120.2	120.05	109.41	108.02	110.21	111.89	117.37	114.95	118.92	119.74	113.04	112.12	112.79
1720	120.35	107.8	112.56	113.73	111.72	111.36	111.69	118.32	118.74	119.54	113.2	118.33	116.29	119.04	120.42	119.38	119.22	108.65	107.29	109.36	111.09	116.74	114.23	118.14	119	112.36	111.46	112.02
1710	119.67	106.99	111.92	113.04	110.94	110.73	110.96	117.52	117.94	118.73	112.43	117.59	115.6	118.53	119.64	118.56	118.37	107.89	106.58	108.52	110.33	116.1	113.5	117.35	118.26	111.68	110.78	111.24
1700	118.99	106.19	111.26	112.36	110.15	110.1	110.24	116.7	117.16	117.93	111.67	116.84	114.91	118	118.82	117.74	117.49	107.13	105.87	107.71	109.58	115.46	112.76	116.55	117.53	111.01	110.08	110.45
1690	118.32	105.4	110.6	111.67	109.36	109.48	109.54	115.88	116.39	117.11	110.9	116.09	114.22	117.46	117.97	116.93	116.6	106.39	105.17	106.91	108.84	114.82	112.04	115.75	116.79	110.34	109.37	109.66
1680	117.65	104.6	109.95	110.98	108.59	108.87	108.84	115.05	115.62	116.29	110.14	115.33	113.51	116.9	117.09	116.13	115.69	105.67	104.47	106.12	108.11	114.16	111.34	114.94	116.06	109.68	108.65	108.87
1670	116.98	103.78	109.31	110.31	107.82	108.26	108.15	114.23	114.87	115.46	109.39	114.57	112.79	116.34	116.19	115.33	114.78	104.95	103.77	105.34	107.38	113.49	110.66	114.14	115.33	109.02	107.94	108.1
1660	116.3	102.96	108.68	109.64	107.06	107.63	107.48	113.43	114.14	114.62	108.65	113.83	112.07	115.76	115.32	114.54	113.84	104.25	103.08	104.57	106.67	112.82	110	113.34	114.58	108.35	107.22	107.35
1650	115.6	102.16	108.06	108.98	106.28	106.98	106.82	112.64	113.42	113.79	107.91	113.09	111.36	115.17	114.47	113.75	112.89	103.57	102.4	103.81	105.98	112.15	109.33	112.54	113.83	107.7	106.49	106.6
1640	114.89	101.38	107.46	108.31	105.5	106.34	106.16	111.86	112.69	112.95	107.19	112.37	110.64	114.59	113.64	112.98	111.92	102.89	101.72	103.08	105.3	111.47	108.66	111.75	113.08	107.04	105.76	105.85
1630	114.16	100.61	106.86	107.65	104.71	105.71	105.47	111.1	111.95	112.12	106.46	111.66	109.9	114.01	112.82	112.21	110.95	102.22	101.05	102.38	104.64	110.77	107.99	110.97	112.33	106.4	105.03	105.1
1620	113.41	99.849	106.25	106.99	103.93	105.11	104.76	110.34	111.18	111.29	105.74	110.95	109.16	113.43	112.03	111.44	109.96	101.56	100.39	101.69	103.99	110.07	107.29	110.19	111.6	105.76	104.29	104.34
1610	112.65	99.09	105.64	106.33	103.15	104.51	104.05	109.57	110.42	110.47	105.02	110.24	108.41	112.86	111.25	110.66	108.95	100.89	99.721	101.02	103.35	109.37	106.58	109.42	110.88	105.13	103.55	103.58
1600	111.88	98.329	105.02	105.68	102.37	103.9	103.34	108.81	109.65	109.66	104.3	109.53	107.66	112.31	110.49	109.88	107.93	100.21	99.045	100.35	102.68	108.67	105.85	108.65	110.18	104.51	102.8	102.82
1590	111.11	97.574	104.4	105.03	101.61	103.28	102.64	108.05	108.87	108.87	103.59	108.81	106.91	111.77	109.74	109.1	106.91	99.517	98.361	99.688	101.99	107.98	105.11	107.89	109.5	103.9	102.04	102.07
1580	110.32	96.829	103.78	104.37	100.85	102.64	101.93	107.3	108.1	108.11	102.87	108.1	106.17	111.24	109	108.33	105.91	98.812	97.678	99.033	101.3	107.26	104.39	107.12	108.82	103.29	101.28	101.33
1570	109.53	96.097	103.17	103.71	100.09	101.99	101.22	106.57	107.32	107.36	102.16	107.4	105.43	110.71	108.27	107.58	104.93	98.097	97.005	98.377	100.6	106.53	103.67	106.34	108.14	102.67	100.52	100.61
1560	108.74	95.377	102.56	103.04	99.333	101.33	100.49	105.83	106.54	106.61	101.44	106.72	104.7	110.18	107.55	106.84	103.96	97.374	96.345	97.713	99.9	105.77	102.97	105.56	107.47	102.06	99.757	99.902
1550	107.95	94.671	101.95	102.37	98.573	100.65	99.759	105.11	105.75	105.86	100.71	106.04	103.98	109.63	106.84	106.12	103.01	96.645	95.697	97.036	99.182	104.99	102.26	104.77	106.81	101.47	99.009	99.195
1540	107.15	93.971	101.32	101.71	97.816	99.979	99.021	104.39	104.95	105.12	99.978	105.37	103.28	109.07	106.14	105.42	102.07	95.914	95.062	96.344	98.456	104.19	101.56	103.99	106.15	100.9	98.267	98.48
1530	106.36	93.274	100.67	101.05	97.064	99.311	98.279	103.68	104.15	104.38	99.246	104.7	102.58	108.51	105.43	104.74	101.13	95.193	94.436	95.637	97.728	103.38	100.85	103.21	105.5	100.33	97.522	97.759
1520	105.57	92.577	100	100.4	96.318	98.655	97.535	102.98	103.36	103.63	98.512	104.01	101.89	107.96	104.72	104.06	100.17	94.492	93.81	94.917	97.001	102.54	100.16	102.44	104.85	99.757	96.775	97.036
1510	104.79	91.883	99.315	99.739	95.576	98.01	96.796	102.28	102.59	102.88	97.774	103.31	101.2	107.42	104	103.38	99.215	93.806	93.176	94.187	96.273	101.69	99.483	101.69	104.21	99.169	96.028	96.319
1500	104	91.194	98.62	99.073	94.836	97.377	96.071	101.57	101.85	102.13	97.031	102.6	100.5	106.89	103.29	102.7	98.274	93.125	92.538	93.447	95.541	100.84	98.818	100.94	103.58	98.57	95.282	95.617
1490	103.21	90.511	97.92	98.405	94.096	96.757	95.356	100.87	101.13	101.38	96.285	101.89	99.792	106.36	102.57	102.02	97.364	92.444	91.902	92.7	94.806	99.981	98.153	100.21	102.94	97.963	94.539	94.932
1480	102.43	89.835	97.218	97.735	93.353	96.152	94.645	100.16	100.42	100.63	95.535	101.17	99.081	105.82	101.85	101.34	96.483	91.763	91.267	91.952	94.07	99.132	97.484	99.491	102.3	97.349	93.8	94.265
1470	101.65	89.166	96.512	97.065	92.605	95.561	93.937	99.459	99.73	99.89	94.778	100.45	98.368	105.28	101.14	100.67	95.627	91.076	90.626	91.213	93.34	98.291	96.808	98.774	101.65	96.728	93.066	93.617
1460	100.87	88.503	95.806	96.396	91.849	94.987	93.234	98.759	99.043	99.153	94.015	99.736	97.653	104.75	100.44	100	94.789	90.378	89.983	90.485	92.619	97.458	96.114	98.057	101	96.103	92.339	92.981
1450	100.1	87.835	95.1	95.725	91.085	94.429	92.537	98.064	98.353	98.422	93.246	99.024	96.939	104.21	99.755	99.337	93.965	89.671	89.346	89.77	91.906	96.636	95.398	97.342	100.35	95.474	91.619	92.341
1440	99.332	87.154	94.395	95.049	90.317	93.876	91.848	97.374	97.657	97.699	92.473	98.322	96.227	103.68	99.083	98.661	93.154	88.954	88.718	89.065	91.203	95.824	94.669	96.63	99.705	94.841	90.909	91.683
1430	98.568	86.465	93.691	94.369	89.557	93.32	91.167	96.69	96.959	96.981	91.699	97.632	95.517	103.14	98.418	97.964	92.354	88.225	88.092	88.364	90.51	95.022	93.937	95.923	99.059	94.208	90.208	90.999
1420	97.798	85.778	92.986	93.687	88.809	92.758	90.496	96.015	96.26	96.258	90.929	96.953	94.811	102.58	97.759	97.242	91.563	87.483	87.456	87.665	89.822	94.227	93.197	95.218	98.415	93.582	89.518	90.295
1410	97.023	85.097	92.279	93.003	88.073	92.193	89.836	95.348	95.56	95.523	90.168	96.277	94.109	102.01	97.108	96.499	90.775	86.728	86.807	86.965	89.13	93.438	92.445	94.513	97.775	92.978	88.832	89.586
1400	96.244	84.418	91.569	92.316	87.345	91.626	89.186	94.691	94.856	94.776	89.416	95.6	93.415	101.41	96.46	95.736	89.983	85.97	86.152	86.266	88.428	92.658	91.688	93.806	97.138	92.399	88.14	88.876
1390	95.464	83.739	90.861	91.621	86.624	91.058	88.541	94.044	94.142	94.019	88.674	94.924	92.726	100.8	95.816	94.956	89.184	85.219	85.499	85.569	87.724	91.887	90.935	93.101	96.495	91.837	87.438	88.146
1380	94.689	83.061	90.16	90.921	85.91	90.487	87.895	93.409	93.414	93.258	87.944	94.25	92.041	100.17	95.174	94.159	88.379	84.484	84.85	84.876	87.033	91.131	90.194	92.398	95.845	91.285	86.726	87.386
1370	93.922	82.386	89.46	90.214	85.204	89.901	87.251	92.786	92.678	92.498	87.227	93.579	91.356	99.533	94.536	93.346	87.569	83.761	84.198	84.184	86.358	90.384	89.466	91.697	95.186	90.736	86.01	86.609
1360	93.165	81.714	88.751	89.496	84.503	89.297	86.613	92.169	91.941	91.747	86.522	92.912	90.669	98.888	93.903	92.52	86.757	83.042	83.538	83.49	85.689	89.631	88.748	91.001	94.518	90.189	85.294	85.83
1350	92.416	81.045	88.029	88.765	83.784	88.679	85.976	91.556	91.203	91.006	85.833	92.251	89.975	98.235	93.258	91.68	85.945	82.325	82.871	82.794	85.023	88.861	88.037	90.309	93.838	89.634	84.584	85.055
1340	91.673	80.377	87.295	88.017	83.031	88.048	85.334	90.943	90.465	90.277	85.159	91.596	89.271	97.577	92.585	90.83	85.139	81.61	82.198	82.097	84.359	88.084	87.33	89.623	93.138	89.069	83.885	84.283
1330	90.934	79.703	86.553	87.254	82.24	87.407	84.68	90.329	89.729	89.561	84.5	90.944	88.552	96.913	91.889	89.975	84.343	80.899	81.521	81.4	83.685	87.311	86.619	88.939	92.412	88.494	83.198	83.516
1320	90.2	79.02	85.804	86.482	81.417	86.76	84.013	89.717	88.995	88.858	83.854	90.293	87.818	96.245	91.184	89.124	83.562	80.193	80.841	80.704	82.988	86.549	85.898	88.25	91.661	87.915	82.525	82.756
1310	89.472	78.328	85.054	85.707	80.571	86.114	83.333	89.106	88.266	88.165	83.208	89.637	87.068	95.575	90.476	88.289	82.799	79.493	80.163	80.011	82.267	85.798	85.169	87.547	90.892	87.33	81.867	82.01
1300	88.752	77.629	84.308	84.937	79.717	85.476	82.643	88.498	87.547	87.474	82.558	88.973	86.304	94.903	89.764	87.471	82.054	78.799	79.492	79.32	81.532	85.053	84.442	86.824	90.116	86.728	81.223	81.279
1290	88.036	76.924	83.57	84.172	78.858	84.846	81.944	87.893	86.841	86.777	81.908	88.298	85.528	94.232	89.05	86.671	81.327	78.108	78.827	78.633	80.795	84.313	83.721	86.078	89.335	86.104	80.593	80.561
1280	87.319	76.215	82.846	83.414	77.992	84.215	81.236	87.285	86.149	86.073	81.262	87.61	84.74	93.562	88.332	85.881	80.598	77.417	78.161	77.95	80.066	83.578	83.009	85.313	88.55	85.461	79.968	79.842
1270	86.583	75.505	82.134	82.663	77.12	83.578	80.521	86.664	85.473	85.362	80.623	86.912	83.942	92.891	87.607	85.096	79.848	76.727	77.488	77.272	79.348	82.853	82.305	84.535	87.757	84.807	79.343	79.109
1260	85.82	74.804	81.436	81.918	76.251	82.936	79.805	86.025	84.811	84.647	79.991	86.204	83.136	92.215	86.873	84.321	79.085	76.04	76.807	76.601	78.634	82.142	81.605	83.757	86.949	84.15	78.713	78.369
1250	85.033	74.118	80.744	81.168	75.391	82.289	79.092	85.368	84.156	83.928	79.365	85.487	82.321	91.524	86.133	83.56	78.325	75.356	76.121	75.936	77.92	81.448	80.889	82.986	86.126	83.491	78.078	77.631
1240	84.233	73.446	80.049	80.401	74.54	81.64	78.389	84.694	83.502	83.206	78.748	84.763	81.5	90.817	85.386	82.811	77.573	74.676	75.43	75.279	77.203	80.77	80.145	82.224	85.296	82.83	77.438	76.908
1230	83.435	72.789	79.336	79.616	73.698	80.988	77.698	84.007	82.85	82.482	78.14	84.033	80.673	90.104	84.635	82.067	76.821	74.001	74.736	74.624	76.486	80.109	79.373	81.47	84.469	82.169	76.795	76.203
1220	82.647	72.147	78.602	78.823	72.868	80.335	77.02	83.313	82.198	81.757	77.534	83.307	79.842	89.391	83.883	81.324	76.063	73.332	74.039	73.965	75.774	79.463	78.581	80.727	83.645	81.507	76.149	75.51
1210	81.868	71.519	77.853	78.033	72.047	79.681	76.354	82.621	81.533	81.032	76.924	82.591	79.007	88.681	83.14	80.585	75.298	72.668	73.34	73.307	75.064	78.816	77.773	79.992	82.825	80.846	75.501	74.823
1200	81.099	70.901	77.104	77.251	71.229	79.028	75.696	81.94	80.841	80.308	76.305	81.888	78.163	87.974	82.411	79.856	74.528	72.004	72.64	72.673	74.345	78.161	76.951	79.262	82.01	80.186	74.852	74.143
1190	80.34	70.292	76.361	76.477	70.41	78.375	75.044	81.271	80.122	79.584	75.677	81.191	77.303	87.27	81.697	79.139	73.754	71.338	71.94	72.085	73.612	77.511	76.124	78.529	81.201	79.529	74.203	73.467
1180	79.593	69.689	75.621	75.711	69.588	77.725	74.399	80.608	79.377	78.863	75.048	80.493	76.427	86.572	80.998	78.434	72.976	70.659	71.24	71.545	72.864	76.873	75.301	77.792	80.399	78.875	73.554	72.785
1170	78.854	69.085	74.876	74.955	68.77	77.077	73.762	79.946	78.609	78.146	74.424	79.792	75.536	85.879	80.315	77.742	72.199	69.966	70.542	71.037	72.105	76.247	74.49	77.052	79.603	78.221	72.905	72.09
1160	78.115	68.471	74.122	74.209	67.961	76.432	73.131	79.278	77.818	77.432	73.807	79.09	74.632	85.189	79.645	77.061	71.428	69.26	69.846	70.541	71.339	75.627	73.692	76.311	78.804	77.56	72.259	71.381
1150	77.367	67.849	73.359	73.471	67.167	75.792	72.496	78.602	77.006	76.722	73.197	78.387	73.722	84.499	78.984	76.387	70.669	68.546	69.151	70.037	70.576	75.012	72.905	75.569	77.994	76.888	71.615	70.665
1140	76.612	67.229	72.591	72.734	66.393	75.156	71.856	77.923	76.173	76.018	72.593	77.678	72.812	83.809	78.325	75.712	69.926	67.828	68.456	69.5	69.825	74.393	72.132	74.827	77.169	76.205	70.978	69.951
1130	75.857	66.612	71.817	71.994	65.637	74.525	71.21	77.249	75.321	75.32	71.997	76.956	71.911	83.12	77.669	75.036	69.198	67.109	67.757	68.909	69.09	73.765	71.373	74.087	76.335	75.513	70.352	69.244
1120	75.11	65.987	71.041	71.253	64.9	73.89	70.56	76.574	74.451	74.627	71.41	76.22	71.022	82.427	77.015	74.36	68.477	66.387	67.051	68.268	68.371	73.129	70.624	73.348	75.496	74.814	69.738	68.543
1110	74.373	65.352	70.272	70.516	64.177	73.235	69.906	75.894	73.564	73.931	70.831	75.473	70.155	81.727	76.36	73.685	67.757	65.669	66.337	67.603	67.663	72.484	69.872	72.611	74.657	74.108	69.136	67.85
1100	73.646	64.708	69.515	69.787	63.462	72.557	69.248	75.213	72.661	73.217	70.261	74.726	69.32	81.016	75.701	73.011	67.039	64.961	65.612	66.935	66.959	71.831	69.111	71.879	73.821	73.396	68.542	67.164
1090	72.929	64.059	68.773	69.061	62.753	71.863	68.581	74.539	71.743	72.48	69.701	73.985	68.517	80.296	75.034	72.338	66.322	64.268	64.884	66.269	66.256	71.164	68.343	71.156	72.994	72.678	67.952	66.485
1080	72.223	63.415	68.046	68.336	62.048	71.163	67.897	73.879	70.811	71.728	69.151	73.251	67.729	79.574	74.358	71.663	65.608	63.591	64.16	65.6	65.555	70.483	67.572	70.445	72.177	71.956	67.367	65.816
1070	71.529	62.781	67.335	67.608	61.354	70.459	67.196	73.232	69.87	70.973	68.612	72.524	66.938	78.853	73.672	70.982	64.895	62.925	63.446	64.924	64.857	69.79	66.808	69.747	71.371	71.23	66.777	65.155
1060	70.847	62.157	66.64	66.876	60.672	69.75	66.479	72.599	68.928	70.22	68.077	71.804	66.135	78.133	72.978	70.297	64.178	62.265	62.743	64.241	64.167	69.085	66.057	69.058	70.583	70.501	66.17	64.501
1050	70.177	61.542	65.96	66.139	59.995	69.039	65.747	71.98	67.995	69.474	67.531	71.092	65.32	77.416	72.276	69.609	63.458	61.607	62.05	63.553	63.493	68.369	65.318	68.367	69.816	69.77	65.542	63.844
1040	69.521	60.938	65.289	65.396	59.313	68.33	65.001	71.376	67.078	68.733	66.956	70.388	64.494	76.701	71.569	68.919	62.736	60.952	61.368	62.86	62.835	67.643	64.584	67.667	69.076	69.038	64.897	63.182
1030	68.872	60.343	64.621	64.651	58.623	67.616	64.248	70.784	66.177	67.997	66.347	69.684	63.654	75.991	70.855	68.226	62.012	60.3	60.696	62.164	62.182	66.907	63.849	66.962	68.373	68.306	64.244	62.515
1020	68.222	59.751	63.955	63.903	57.927	66.89	63.49	70.203	65.292	67.267	65.715	68.974	62.794	75.285	70.136	67.532	61.287	59.652	60.032	61.469	61.523	66.166	63.111	66.256	67.715	67.574	63.596	61.844
1010	67.567	59.152	63.292	63.156	57.227	66.153	62.735	69.628	64.424	66.544	65.065	68.258	61.911	74.584	69.413	66.837	60.561	59.002	59.368	60.788	60.854	65.426	62.373	65.552	67.094	66.842	62.959	61.17
1000	66.903	58.541	62.632	62.417	56.534	65.408	61.985	69.057	63.573	65.829	64.401	67.538	61.007	73.885	68.685	66.143	59.836	58.347	58.699	60.127	60.175	64.693	61.634	64.85	66.497	66.113	62.331	60.494
990	66.235	57.918	61.977	61.684	55.852	64.656	61.241	68.486	62.741	65.121	63.721	66.814	60.084	73.179	67.955	65.454	59.111	57.683	58.028	59.485	59.489	63.968	60.896	64.149	65.913	65.386	61.701	59.816
980	65.573	57.283	61.327	60.96	55.182	63.898	60.503	67.911	61.919	64.418	63.025	66.088	59.157	72.46	67.223	64.773	58.387	57.01	57.355	58.847	58.797	63.242	60.159	63.451	65.342	64.662	61.067	59.138
970	64.922	56.63	60.682	60.245	54.525	63.139	59.771	67.33	61.093	63.711	62.316	65.363	58.244	71.726	66.488	64.103	57.664	56.33	56.681	58.206	58.108	62.51	59.424	62.756	64.785	63.941	60.431	58.458
960	64.28	55.953	60.044	59.538	53.88	62.384	59.047	66.739	60.256	62.998	61.599	64.644	57.361	70.977	65.753	63.442	56.944	55.648	56.007	57.565	57.427	61.772	58.693	62.065	64.237	63.226	59.798	57.779
950	63.649	55.251	59.408	58.841	53.248	61.639	58.331	66.136	59.406	62.279	60.879	63.939	56.517	70.219	65.018	62.79	56.223	54.967	55.333	56.923	56.758	61.033	57.973	61.377	63.69	62.515	59.172	57.1
940	63.028	54.53	58.773	58.154	52.627	60.91	57.624	65.525	58.54	61.555	60.166	63.249	55.712	69.456	64.283	62.139	55.496	54.288	54.66	56.282	56.099	60.3	57.272	60.695	63.143	61.808	58.552	56.422
930	62.418	53.801	58.136	57.478	52.012	60.205	56.925	64.916	57.659	60.827	59.465	62.576	54.947	68.69	63.549	61.485	54.757	53.61	53.996	55.637	55.451	59.584	56.588	60.017	62.602	61.101	57.939	55.746
920	61.818	53.066	57.502	56.812	51.403	59.524	56.236	64.312	56.763	60.099	58.777	61.919	54.221	67.923	62.816	60.825	54.007	52.933	53.347	54.987	54.812	58.889	55.911	59.345	62.061	60.389	57.332	55.072
910	61.23	52.325	56.874	56.159	50.796	58.863	55.558	63.71	55.853	59.374	58.097	61.279	53.534	67.155	62.086	60.161	53.246	52.259	52.718	54.335	54.175	58.217	55.239	58.678	61.516	59.67	56.732	54.401
900	60.654	51.58	56.256	55.516	50.187	58.207	54.886	63.104	54.934	58.655	57.417	60.652	52.874	66.391	61.358	59.495	52.475	51.587	52.107	53.685	53.536	57.566	54.571	58.01	60.962	58.943	56.14	53.733
890	60.089	50.835	55.647	54.881	49.577	57.562	54.215	62.487	54.016	57.943	56.735	60.031	52.223	65.64	60.635	58.827	51.694	50.919	51.512	53.038	52.893	56.937	53.909	57.336	60.402	58.209	55.556	53.068
880	59.528	50.097	55.042	54.251	48.966	56.953	53.539	61.86	53.105	57.237	56.053	59.412	51.573	64.905	59.915	58.156	50.907	50.253	50.924	52.396	52.247	56.33	53.254	56.654	59.836	57.469	54.98	52.404
870	58.961	49.378	54.438	53.626	48.345	56.388	52.858	61.224	52.208	56.538	55.385	58.795	50.927	64.189	59.199	57.485	50.12	49.584	50.34	51.757	51.599	55.745	52.606	55.966	59.265	56.723	54.413	51.738
860	58.383	48.676	53.837	53.006	47.708	55.845	52.175	60.58	51.325	55.847	54.741	58.181	50.292	63.49	58.489	56.812	49.341	48.912	49.759	51.123	50.95	55.181	51.965	55.278	58.695	55.974	53.853	51.068
850	57.803	47.984	53.239	52.392	47.049	55.303	51.489	59.929	50.455	55.164	54.121	57.571	49.675	62.804	57.785	56.139	48.571	48.24	49.182	50.499	50.304	54.629	51.338	54.599	58.126	55.22	53.294	50.397
840	57.228	47.292	52.643	51.784	46.367	54.759	50.802	59.277	49.6	54.489	53.527	56.964	49.076	62.124	57.086	55.466	47.81	47.575	48.609	49.893	49.664	54.085	50.727	53.93	57.553	54.465	52.73	49.723
830	56.664	46.602	52.048	51.184	45.668	54.209	50.113	58.626	48.76	53.819	52.955	56.362	48.49	61.441	56.395	54.794	47.06	46.925	48.042	49.307	49.032	53.56	50.125	53.269	56.976	53.714	52.16	49.049
820	56.113	45.921	51.448	50.588	44.963	53.634	49.423	57.978	47.934	53.151	52.395	55.765	47.916	60.758	55.71	54.118	46.328	46.29	47.479	48.737	48.408	53.057	49.524	52.612	56.395	52.969	51.591	48.374
810	55.577	45.258	50.839	49.993	44.259	53.03	48.733	57.331	47.117	52.485	51.832	55.173	47.35	60.086	55.029	53.437	45.618	45.665	46.922	48.172	47.792	52.578	48.923	51.956	55.811	52.231	51.025	47.699
800	55.056	44.619	50.223	49.398	43.561	52.404	48.043	56.687	46.312	51.821	51.262	54.582	46.786	59.429	54.35	52.745	44.934	45.048	46.369	47.613	47.18	52.115	48.323	51.303	55.223	51.5	50.462	47.024
790	54.549	44.01	49.604	48.803	42.867	51.771	47.348	56.045	45.534	51.156	50.686	53.991	46.22	58.783	53.666	52.04	44.276	44.438	45.815	47.06	46.57	51.659	47.725	50.654	54.633	50.776	49.903	46.35
780	54.05	43.431	48.983	48.209	42.177	51.132	46.64	55.404	44.795	50.487	50.104	53.397	45.65	58.144	52.976	51.323	43.642	43.836	45.252	46.503	45.96	51.203	47.129	50.009	54.041	50.066	49.348	45.677
770	53.552	42.88	48.361	47.615	41.492	50.476	45.917	54.759	44.099	49.814	49.514	52.802	45.078	57.509	52.279	50.593	43.026	43.241	44.682	45.934	45.352	50.746	46.536	49.368	53.446	49.372	48.797	45.006
760	53.053	42.347	47.738	47.017	40.811	49.796	45.181	54.111	43.446	49.137	48.912	52.206	44.51	56.869	51.578	49.859	42.427	42.656	44.113	45.348	44.746	50.288	45.946	48.732	52.85	48.695	48.25	44.337
750	52.552	41.823	47.117	46.413	40.127	49.092	44.434	53.459	42.829	48.457	48.304	51.609	43.947	56.222	50.871	49.128	41.838	42.077	43.552	44.749	44.143	49.821	45.355	48.101	52.253	48.035	47.707	43.671
740	52.043	41.307	46.51	45.803	39.437	48.377	43.681	52.805	42.237	47.774	47.691	51.013	43.39	55.566	50.164	48.404	41.253	41.5	42.999	44.147	43.542	49.341	44.755	47.475	51.655	47.392	47.166	43.02
730	51.514	40.799	45.926	45.187	38.737	47.662	42.928	52.149	41.663	47.089	47.076	50.416	42.839	54.904	49.46	47.685	40.672	40.923	42.448	43.547	42.945	48.845	44.142	46.854	51.057	46.767	46.618	42.398
720	50.961	40.303	45.362	44.569	38.034	46.948	42.179	51.491	41.106	46.403	46.459	49.82	42.293	54.236	48.767	46.973	40.088	40.337	41.898	42.948	42.35	48.335	43.518	46.233	50.458	46.156	46.06	41.812
710	50.386	39.827	44.809	43.954	37.342	46.237	41.437	50.832	40.568	45.715	45.84	49.224	41.752	53.564	48.086	46.266	39.501	39.74	41.347	42.343	41.759	47.811	42.891	45.61	49.859	45.555	45.492	41.251
700	49.789	39.372	44.263	43.342	36.671	45.532	40.7	50.173	40.044	45.031	45.218	48.624	41.208	52.886	47.418	45.567	38.911	39.128	40.8	41.733	41.172	47.273	42.268	44.986	49.261	44.961	44.915	40.701
690	49.17	38.929	43.725	42.734	36.026	44.838	39.969	49.514	39.524	44.355	44.596	48.017	40.65	52.204	46.759	44.874	38.317	38.505	40.261	41.116	40.59	46.723	41.651	44.36	48.663	44.37	44.337	40.153
680	48.534	38.488	43.196	42.127	35.405	44.159	39.244	48.855	38.995	43.686	43.973	47.405	40.075	51.519	46.106	44.187	37.719	37.875	39.73	40.494	40.011	46.159	41.04	43.735	48.067	43.782	43.767	39.608
670	47.891	38.047	42.675	41.513	34.807	43.488	38.52	48.196	38.456	43.025	43.348	46.787	39.482	50.83	45.459	43.498	37.112	37.247	39.205	39.868	39.435	45.583	40.434	43.109	47.472	43.198	43.204	39.069
660	47.25	37.606	42.163	40.888	34.231	42.81	37.796	47.533	37.912	42.372	42.724	46.163	38.878	50.139	44.817	42.801	36.495	36.625	38.682	39.237	38.852	45.005	39.825	42.487	46.879	42.616	42.649	38.541
650	46.614	37.163	41.66	40.252	33.666	42.119	37.072	46.862	37.366	41.727	42.1	45.535	38.265	49.446	44.183	42.097	35.868	36.008	38.16	38.606	38.259	44.43	39.208	41.873	46.287	42.032	42.102	38.025
640	45.982	36.714	41.166	39.609	33.11	41.419	36.348	46.178	36.816	41.091	41.477	44.903	37.643	48.751	43.551	41.386	35.231	35.395	37.639	37.982	37.655	43.867	38.581	41.268	45.695	41.442	41.562	37.523
630	45.352	36.255	40.682	38.969	32.562	40.714	35.626	45.48	36.263	40.464	40.854	44.266	37.009	48.055	42.919	40.669	34.589	34.788	37.12	37.37	37.042	43.312	37.944	40.671	45.098	40.842	41.029	37.033
620	44.718	35.783	40.207	38.336	32.022	40.001	34.904	44.77	35.706	39.845	40.233	43.626	36.362	47.351	42.287	39.947	33.948	34.185	36.604	36.765	36.421	42.763	37.3	40.083	44.5	40.232	40.501	36.554
610	44.072	35.297	39.741	37.709	31.483	39.268	34.188	44.048	35.147	39.237	39.613	42.983	35.71	46.635	41.655	39.223	33.318	33.585	36.09	36.159	35.798	42.211	36.648	39.504	43.91	39.619	39.982	36.081
600	43.415	34.799	39.283	37.08	30.935	38.511	33.48	43.322	34.584	38.637	38.995	42.337	35.058	45.907	41.023	38.505	32.703	32.984	35.574	35.555	35.177	41.65	35.993	38.934	43.332	39.012	39.478	35.607
590	42.748	34.296	38.83	36.444	30.374	37.742	32.784	42.601	34.02	38.043	38.38	41.688	34.414	45.176	40.392	37.806	32.104	32.381	35.054	34.966	34.562	41.077	35.339	38.373	42.76	38.411	38.991	35.13
580	42.071	33.79	38.378	35.798	29.797	36.976	32.098	41.892	33.46	37.451	37.767	41.038	33.785	44.447	39.763	37.132	31.52	31.776	34.529	34.399	33.954	40.493	34.693	37.816	42.192	37.817	38.516	34.649
570	41.385	33.274	37.926	35.144	29.208	36.218	31.423	41.196	32.912	36.855	37.158	40.391	33.174	43.722	39.135	36.487	30.95	31.17	33.999	33.847	33.352	39.899	34.055	37.256	41.624	37.23	38.043	34.167
560	40.69	32.746	37.468	34.483	28.612	35.468	30.759	40.514	32.377	36.254	36.551	39.75	32.578	42.999	38.508	35.867	30.395	30.563	33.464	33.301	32.749	39.303	33.427	36.69	41.051	36.649	37.569	33.682
550	39.988	32.206	36.999	33.819	28.031	34.726	30.107	39.847	31.847	35.648	35.948	39.116	31.993	42.28	37.883	35.266	29.848	29.956	32.926	32.76	32.139	38.711	32.809	36.117	40.467	36.076	37.097	33.195
540	39.277	31.653	36.516	33.163	27.488	33.992	29.467	39.193	31.316	35.04	35.349	38.49	31.417	41.564	37.261	34.685	29.305	29.349	32.383	32.225	31.523	38.127	32.2	35.54	39.872	35.509	36.624	32.709
530	38.56	31.095	36.02	32.523	26.988	33.266	28.838	38.554	30.781	34.433	34.754	37.87	30.852	40.853	36.641	34.122	28.762	28.742	31.837	31.696	30.912	37.549	31.601	34.957	39.267	34.95	36.145	32.228
520	37.842	30.543	35.517	31.902	26.525	32.55	28.219	37.929	30.248	33.831	34.164	37.257	30.296	40.146	36.023	33.573	28.218	28.136	31.288	31.167	30.311	36.977	31.011	34.369	38.652	34.394	35.653	31.753
510	37.131	30.001	35.014	31.296	26.095	31.851	27.606	37.313	29.726	33.233	33.578	36.652	29.748	39.444	35.409	33.033	27.674	27.53	30.735	30.631	29.719	36.411	30.432	33.777	38.028	33.835	35.146	31.284
500	36.431	29.473	34.512	30.702	25.697	31.169	26.997	36.701	29.218	32.639	32.997	36.054	29.203	38.742	34.798	32.498	27.13	26.924	30.182	30.092	29.137	35.852	29.864	33.185	37.395	33.267	34.628	30.821
490	35.742	28.952	33.992	30.116	25.333	30.503	26.394	36.088	28.718	32.05	32.421	35.463	28.661	38.039	34.19	31.967	26.586	26.32	29.632	29.558	28.564	35.3	29.302	32.601	36.753	32.692	34.104	30.364
480	35.061	28.435	33.426	29.543	25.002	29.847	25.804	35.478	28.217	31.464	31.851	34.868	28.122	37.335	33.585	31.441	26.043	25.72	29.088	29.037	28.001	34.754	28.739	32.028	36.11	32.109	33.581	29.913
470	34.382	27.923	32.806	28.985	24.697	29.194	25.234	34.878	27.713	30.884	31.286	34.266	27.586	36.629	32.985	30.92	25.5	25.127	28.55	28.531	27.447	34.216	28.172	31.469	35.474	31.52	33.063	29.468
460	33.699	27.416	32.139	28.446	24.403	28.543	24.685	34.295	27.206	30.308	30.727	33.657	27.051	35.922	32.389	30.405	24.958	24.544	28.017	28.042	26.903	33.682	27.598	30.92	34.846	30.93	32.547	29.025
450	33.011	26.913	31.433	27.922	24.102	27.895	24.159	33.728	26.698	29.736	30.171	33.041	26.507	35.216	31.796	29.895	24.423	23.971	27.489	27.563	26.369	33.145	27.021	30.375	34.227	30.342	32.035	28.582
440	32.318	26.416	30.697	27.408	23.786	27.25	23.658	33.171	26.188	29.164	29.614	32.419	25.952	34.511	31.208	29.394	23.902	23.407	26.967	27.092	25.845	32.6	26.439	29.822	33.615	29.762	31.525	28.136
430	31.628	25.923	29.928	26.904	23.454	26.61	23.192	32.623	25.676	28.588	29.055	31.792	25.388	33.806	30.619	28.906	23.398	22.848	26.45	26.627	25.328	32.046	25.855	29.259	33.012	29.193	31.019	27.688
420	30.947	25.436	29.129	26.41	23.107	25.973	22.76	32.084	25.163	28.01	28.495	31.159	24.822	33.103	30.025	28.431	22.908	22.291	25.94	26.17	24.811	31.484	25.27	28.69	32.418	28.633	30.515	27.238
410	30.281	24.955	28.298	25.926	22.742	25.339	22.354	31.553	24.649	27.43	27.934	30.521	24.258	32.405	29.42	27.968	22.424	21.736	25.433	25.72	24.288	30.916	24.693	28.124	31.832	28.084	30.009	26.784
400	29.627	24.479	27.439	25.451	22.35	24.704	21.963	31.022	24.137	26.848	27.373	29.878	23.699	31.716	28.802	27.512	21.94	21.184	24.923	25.278	23.765	30.34	24.129	27.562	31.254	27.54	29.499	26.321
390	28.987	24.008	26.565	24.979	21.934	24.066	21.584	30.481	23.634	26.264	26.811	29.231	23.146	31.037	28.165	27.055	21.456	20.634	24.404	24.838	23.251	29.758	23.578	27.004	30.679	26.992	28.984	25.849
380	28.358	23.543	25.698	24.509	21.514	23.431	21.216	29.924	23.145	25.679	26.249	28.579	22.597	30.36	27.503	26.595	20.972	20.084	23.874	24.387	22.749	29.169	23.039	26.441	30.106	26.43	28.466	25.372
370	27.736	23.083	24.859	24.042	21.103	22.807	20.855	29.353	22.671	25.092	25.686	27.923	22.054	29.671	26.82	26.132	20.489	19.531	23.336	23.914	22.258	28.575	22.512	25.867	29.534	25.854	27.942	24.908
360	27.112	22.625	24.072	23.577	20.703	22.198	20.49	28.765	22.211	24.504	25.124	27.264	21.515	28.965	26.126	25.666	20.012	18.975	22.789	23.417	21.773	27.982	21.997	25.282	28.965	25.268	27.408	24.471
350	26.485	22.166	23.346	23.116	20.308	21.603	20.113	28.157	21.765	23.915	24.562	26.602	20.981	28.25	25.423	25.19	19.553	18.426	22.234	22.905	21.285	27.397	21.495	24.687	28.397	24.677	26.867	24.058
340	25.856	21.704	22.684	22.658	19.914	21.021	19.724	27.528	21.332	23.325	24.001	25.936	20.452	27.531	24.715	24.698	19.117	17.888	21.673	22.386	20.791	26.823	21.002	24.085	27.832	24.09	26.322	23.657
330	25.226	21.239	22.089	22.203	19.513	20.453	19.323	26.879	20.912	22.735	23.44	25.271	19.919	26.811	24.003	24.182	18.7	17.363	21.114	21.859	20.292	26.259	20.508	23.483	27.269	23.513	25.777	23.26
320	24.596	20.773	21.552	21.75	19.098	19.898	18.911	26.213	20.501	22.144	22.879	24.611	19.377	26.088	23.295	23.641	18.294	16.85	20.563	21.322	19.788	25.706	20.011	22.891	26.709	22.948	25.235	22.868
310	23.964	20.306	21.042	21.301	18.667	19.354	18.488	25.544	20.09	21.552	22.314	23.957	18.824	25.367	22.6	23.076	17.895	16.347	20.02	20.784	19.281	25.162	19.51	22.315	26.152	22.395	24.699	22.481
300	23.332	19.834	20.533	20.854	18.222	18.805	18.05	24.89	19.676	20.96	21.742	23.309	18.262	24.655	21.927	22.502	17.501	15.851	19.486	20.256	18.769	24.628	19.007	21.754	25.598	21.853	24.168	22.101
290	22.699	19.355	20.03	20.411	17.768	18.244	17.594	24.258	19.258	20.368	21.163	22.672	17.691	23.958	21.284	21.926	17.114	15.356	18.96	19.734	18.253	24.101	18.502	21.207	25.043	21.323	23.643	21.726
280	22.067	18.873	19.548	19.97	17.315	17.679	17.126	23.648	18.838	19.778	20.579	22.048	17.12	23.275	20.671	21.35	16.729	14.857	18.442	19.21	17.733	23.577	18.003	20.674	24.479	20.804	23.117	21.352
270	21.434	18.397	19.098	19.532	16.871	17.124	16.66	23.058	18.408	19.192	19.988	21.439	16.555	22.607	20.077	20.763	16.342	14.353	17.931	18.681	17.212	23.055	17.515	20.154	23.89	20.297	22.583	20.972
260	20.802	17.933	18.684	19.101	16.435	16.587	16.205	22.488	17.962	18.616	19.392	20.844	16.003	21.954	19.493	20.158	15.948	13.846	17.43	18.156	16.698	22.53	17.041	19.638	23.27	19.794	22.038	20.581
250	20.171	17.484	18.302	18.679	16.002	16.076	15.764	21.934	17.504	18.053	18.791	20.264	15.465	21.317	18.916	19.532	15.539	13.335	16.936	17.647	16.195	22.002	16.574	19.122	22.628	19.289	21.484	20.18
