# Supplementary material for: Eye position affects flight altitude in visual approach to landing independent of level of expertise of pilot
Source: PLoS One. 2018 May 24;13(5):e0197585. doi: 10.1371/journal.pone.0197585 (PMC5967751; doi:10.1371/journal.pone.0197585)
Supplement: S1 Dataset — (ZIP) [file pone.0197585.s001.zip › S1 Dataset/participant1_novice.txt]

distance	trial1_increase	trial2_increase	trial3_increase	trial4_increase	trial1_decrease	trial2_decrease	trial3_decrease	trial4_decrease	trial1_control	trial2_control	trial3_control	trial4_control	trial5_control	trial6_control	trial7_control	trial8_control	trial9_control	trial10_control	trial11_control	trial12_control	trial13_control	trial14_control	trial15_control	trial16_control	trial17_control	trial18_control	trial19_control	trial20_control
2000	129.53	131.36	122.22	129.84	126.48	123.44	124.04	131.06	122.83	125.87	131.36	125.57	121.61	124.04	124.96	123.13	128.92	129.23	123.74	130.75	122.22	122.22	123.74	124.96	131.06	124.35	130.45	123.13
1990	129.53	131.36	122.22	129.84	126.49	123.44	124.05	131.06	122.83	125.88	131.36	125.57	121.61	124.05	124.96	123.13	128.92	129.23	123.74	130.75	122.22	122.22	123.74	124.96	131.06	124.35	130.45	123.13
1980	129.54	131.37	122.22	129.84	126.49	123.44	124.05	131.06	122.83	125.88	131.37	125.58	121.61	124.05	124.97	123.14	128.93	129.23	123.75	130.76	122.22	122.22	123.75	124.97	131.06	124.36	130.45	123.14
1970	129.54	131.37	122.23	129.85	126.49	123.44	124.05	131.06	122.84	125.88	131.37	125.58	121.62	124.05	124.97	123.14	128.93	129.24	123.75	130.76	122.23	122.23	123.75	124.97	131.06	124.36	130.45	123.14
1960	129.54	131.37	122.23	129.85	126.5	123.45	124.06	131.07	122.84	125.89	131.37	125.58	121.62	124.06	124.97	123.14	128.93	129.24	123.75	130.76	122.23	122.23	123.75	124.97	131.07	124.36	130.46	123.14
1950	129.55	131.37	122.23	129.85	126.5	123.45	124.06	131.07	122.84	125.89	131.37	125.58	121.62	124.06	124.97	123.15	128.94	129.24	123.75	130.77	122.23	122.23	123.75	124.97	131.07	124.37	130.46	123.14
1940	129.55	131.28	122.23	129.76	126.5	123.45	124.06	131.05	122.84	125.89	131.35	125.59	121.63	124.07	124.98	123.16	128.94	129.14	123.74	130.77	122.21	122.23	123.68	124.98	131.07	124.37	130.42	123.06
1930	129.55	131.01	122.24	129.52	126.51	123.46	124.06	130.98	122.81	125.9	131.28	125.59	121.63	124.1	124.98	123.2	128.95	128.85	123.68	130.77	122.13	122.24	123.48	124.98	131.08	124.37	130.29	122.82
1920	129.56	130.56	122.24	129.11	126.51	123.46	124.03	130.86	122.78	125.9	131.14	125.59	121.63	124.13	124.98	123.24	128.95	128.36	123.58	130.76	121.98	122.24	123.15	124.98	131.08	124.37	130.08	122.41
1910	129.56	129.96	122.24	128.56	126.51	123.46	123.98	130.69	122.73	125.9	130.93	125.6	121.61	124.17	124.99	123.28	128.96	127.68	123.45	130.73	121.77	122.24	122.72	124.96	131.08	124.36	129.81	121.85
1900	129.56	129.25	122.25	127.92	126.51	123.45	123.89	130.48	122.69	125.91	130.67	125.6	121.58	124.2	124.99	123.32	128.96	126.83	123.3	130.69	121.5	122.25	122.24	124.92	131.09	124.31	129.49	121.18
1890	129.54	128.47	122.25	127.21	126.48	123.41	123.79	130.24	122.62	125.91	130.36	125.6	121.52	124.23	125	123.35	128.97	125.84	123.12	130.62	121.18	122.25	121.71	124.85	131.09	124.23	129.14	120.41
1880	129.48	127.62	122.26	126.43	126.39	123.33	123.68	129.97	122.52	125.91	130.01	125.61	121.45	124.26	125	123.35	128.97	124.76	122.92	130.53	120.83	122.26	121.16	124.76	131.08	124.1	128.76	119.58
1870	129.39	126.73	122.26	125.6	126.22	123.21	123.57	129.67	122.4	125.92	129.62	125.61	121.37	124.3	124.99	123.31	128.98	123.61	122.69	130.43	120.46	122.26	120.61	124.66	131.06	123.94	128.39	118.69
1860	129.27	125.82	122.26	124.73	126	123.07	123.46	129.34	122.26	125.92	129.21	125.62	121.26	124.33	124.97	123.24	128.98	122.41	122.45	130.3	120.09	122.25	120.06	124.55	131	123.76	128.02	117.76
1850	129.15	124.91	122.26	123.84	125.77	122.91	123.34	128.98	122.1	125.92	128.77	125.62	121.13	124.35	124.93	123.12	128.99	121.2	122.18	130.16	119.7	122.22	119.53	124.43	130.92	123.55	127.65	116.83
1840	129.01	124.02	122.21	122.98	125.52	122.73	123.21	128.59	121.93	125.91	128.31	125.62	120.99	124.38	124.87	122.96	128.99	120.01	121.9	130.01	119.29	122.16	119.02	124.29	130.82	123.34	127.27	115.93
1830	128.86	123.16	122.11	122.14	125.25	122.54	123.04	128.18	121.73	125.89	127.84	125.62	120.83	124.41	124.8	122.77	129	118.86	121.6	129.85	118.86	122.08	118.53	124.14	130.69	123.13	126.89	115.06
1820	128.68	122.33	121.97	121.32	124.98	122.33	122.84	127.75	121.53	125.85	127.35	125.62	120.65	124.43	124.71	122.54	129	117.75	121.28	129.69	118.43	121.97	118.06	123.97	130.54	122.9	126.52	114.22
1810	128.49	121.52	121.8	120.53	124.7	122.11	122.61	127.29	121.32	125.78	126.86	125.59	120.45	124.46	124.59	122.27	129	116.69	120.95	129.53	118.01	121.83	117.61	123.79	130.37	122.66	126.17	113.42
1800	128.29	120.74	121.62	119.76	124.43	121.87	122.35	126.81	121.13	125.69	126.36	125.54	120.24	124.48	124.45	121.98	129.01	115.67	120.6	129.36	117.61	121.65	117.18	123.59	130.18	122.4	125.84	112.65
1790	128.09	120	121.42	119.02	124.16	121.62	122.06	126.31	120.93	125.58	125.86	125.46	120.01	124.5	124.29	121.64	129.01	114.71	120.24	129.17	117.21	121.41	116.78	123.38	129.96	122.12	125.53	111.93
1780	127.88	119.29	121.21	118.33	123.9	121.36	121.75	125.8	120.74	125.43	125.35	125.35	119.76	124.52	124.1	121.28	129.01	113.83	119.87	128.96	116.81	121.13	116.41	123.17	129.73	121.83	125.24	111.24
1770	127.66	118.58	120.99	117.68	123.66	121.08	121.41	125.27	120.53	125.24	124.84	125.2	119.49	124.53	123.89	120.88	129	113.04	119.49	128.72	116.42	120.81	116.06	122.95	129.48	121.53	124.96	110.6
1760	127.43	117.87	120.75	117.08	123.43	120.8	121.04	124.72	120.31	125.03	124.32	125.02	119.21	124.54	123.66	120.45	128.95	112.34	119.11	128.45	116.05	120.46	115.74	122.73	129.22	121.21	124.7	110
1750	127.19	117.16	120.49	116.51	123.2	120.5	120.66	124.16	120.07	124.77	123.81	124.82	118.93	124.54	123.42	120	128.86	111.73	118.73	128.15	115.71	120.09	115.44	122.5	128.94	120.87	124.46	109.44
1740	126.95	116.44	120.21	115.99	123	120.2	120.26	123.59	119.8	124.49	123.3	124.6	118.65	124.51	123.16	119.52	128.73	111.21	118.34	127.82	115.39	119.68	115.18	122.25	128.65	120.53	124.24	108.93
1730	126.71	115.71	119.93	115.51	122.8	119.9	119.86	123.01	119.52	124.17	122.8	124.35	118.36	124.46	122.88	119.02	128.56	110.78	117.95	127.47	115.09	119.24	114.94	121.99	128.36	120.18	124.03	108.46
1720	126.46	114.98	119.63	115.04	122.62	119.6	119.45	122.42	119.22	123.84	122.29	124.09	118.08	124.38	122.59	118.51	128.36	110.43	117.56	127.1	114.82	118.78	114.73	121.7	128.07	119.82	123.84	108.04
1710	126.2	114.24	119.34	114.57	122.45	119.29	119.03	121.83	118.9	123.49	121.77	123.81	117.78	124.28	122.29	117.99	128.12	110.15	117.17	126.71	114.58	118.3	114.52	121.39	127.79	119.45	123.64	107.67
1700	125.95	113.5	119.05	114.07	122.29	118.98	118.61	121.23	118.58	123.13	121.25	123.53	117.49	124.15	121.98	117.48	127.84	109.92	116.78	126.3	114.33	117.8	114.31	121.04	127.51	119.07	123.45	107.34
1690	125.69	112.75	118.76	113.55	122.15	118.66	118.19	120.64	118.24	122.75	120.72	123.23	117.19	124.01	121.66	116.96	127.54	109.74	116.39	125.88	114.07	117.29	114.08	120.67	127.25	118.69	123.25	107.06
1680	125.43	112.02	118.46	113.02	122	118.35	117.78	120.04	117.89	122.36	120.2	122.93	116.9	123.84	121.32	116.43	127.2	109.57	116	125.44	113.78	116.76	113.85	120.28	126.99	118.3	123.05	106.79
1670	125.17	111.29	118.16	112.48	121.86	118.04	117.37	119.44	117.53	121.96	119.66	122.61	116.6	123.65	120.98	115.9	126.83	109.38	115.61	125	113.47	116.23	113.6	119.86	126.71	117.91	122.84	106.5
1660	124.89	110.59	117.86	111.94	121.71	117.72	116.97	118.85	117.17	121.54	119.11	122.27	116.3	123.44	120.63	115.35	126.43	109.16	115.22	124.54	113.13	115.7	113.35	119.44	126.42	117.53	122.61	106.17
1650	124.61	109.9	117.56	111.4	121.55	117.4	116.57	118.26	116.8	121.12	118.55	121.93	116	123.22	120.28	114.79	126	108.93	114.81	124.08	112.78	115.17	113.08	119.01	126.09	117.15	122.37	105.8
1640	124.31	109.22	117.25	110.86	121.39	117.09	116.19	117.67	116.43	120.7	117.98	121.57	115.68	122.98	119.92	114.23	125.55	108.7	114.4	123.61	112.41	114.64	112.81	118.59	125.74	116.79	122.11	105.42
1630	124.01	108.57	116.95	110.33	121.22	116.77	115.8	117.09	116.04	120.26	117.4	121.21	115.36	122.72	119.55	113.66	125.07	108.48	113.99	123.13	112.02	114.1	112.53	118.17	125.38	116.43	121.83	105.03
1620	123.69	107.92	116.64	109.81	121.03	116.45	115.43	116.51	115.63	119.82	116.82	120.84	115.03	122.46	119.18	113.08	124.58	108.24	113.57	122.65	111.63	113.57	112.24	117.74	124.99	116.09	121.55	104.64
1610	123.38	107.29	116.33	109.3	120.82	116.12	115.07	115.94	115.2	119.37	116.23	120.46	114.69	122.18	118.79	112.51	124.09	107.95	113.15	122.16	111.25	113.02	111.95	117.29	124.59	115.75	121.24	104.24
1600	123.05	106.68	116.01	108.8	120.6	115.8	114.71	115.37	114.76	118.9	115.64	120.08	114.35	121.89	118.39	111.93	123.59	107.59	112.73	121.68	110.88	112.48	111.64	116.84	124.18	115.42	120.93	103.84
1590	122.72	106.08	115.7	108.31	120.37	115.48	114.36	114.81	114.3	118.43	115.05	119.7	114	121.6	117.97	111.35	123.09	107.17	112.31	121.19	110.52	111.93	111.33	116.37	123.75	115.08	120.61	103.43
1580	122.39	105.5	115.38	107.84	120.12	115.15	114.02	114.25	113.83	117.95	114.46	119.31	113.65	121.3	117.55	110.77	122.59	106.72	111.88	120.72	110.15	111.37	111.02	115.91	123.3	114.74	120.27	103.02
1570	122.05	104.93	115.07	107.37	119.87	114.83	113.68	113.68	113.36	117.47	113.88	118.92	113.3	121	117.12	110.2	122.09	106.25	111.43	120.24	109.78	110.8	110.7	115.44	122.85	114.4	119.93	102.61
1560	121.71	104.39	114.76	106.9	119.6	114.51	113.34	113.11	112.88	116.98	113.3	118.53	112.94	120.69	116.69	109.62	121.58	105.75	110.96	119.77	109.4	110.22	110.37	115	122.38	114.07	119.58	102.19
1550	121.38	103.85	114.45	106.45	119.32	114.18	112.99	112.53	112.4	116.48	112.73	118.15	112.59	120.39	116.24	109.05	121.07	105.24	110.47	119.29	109.02	109.64	110.04	114.56	121.91	113.76	119.22	101.78
1540	121.04	103.33	114.14	106	119.03	113.84	112.63	111.95	111.92	115.97	112.16	117.76	112.24	120.07	115.79	108.47	120.57	104.7	109.98	118.82	108.63	109.06	109.7	114.14	121.43	113.46	118.87	101.37
1530	120.7	102.8	113.84	105.55	118.74	113.5	112.26	111.36	111.44	115.45	111.6	117.37	111.89	119.74	115.33	107.88	120.06	104.15	109.47	118.35	108.24	108.47	109.36	113.73	120.96	113.14	118.5	100.96
1520	120.36	102.29	113.54	105.1	118.43	113.15	111.88	110.76	110.95	114.93	111.04	116.99	111.54	119.39	114.87	107.29	119.55	103.6	108.96	117.87	107.85	107.89	109.01	113.33	120.48	112.79	118.14	100.53
1510	120.01	101.78	113.23	104.64	118.12	112.8	111.49	110.16	110.47	114.4	110.49	116.6	111.19	119.02	114.4	106.69	119.05	103.06	108.43	117.41	107.46	107.3	108.66	112.95	120	112.4	117.77	100.1
1500	119.67	101.28	112.9	104.18	117.8	112.44	111.09	109.56	109.98	113.87	109.95	116.22	110.84	118.63	113.93	106.09	118.56	102.53	107.9	116.94	107.07	106.72	108.31	112.59	119.54	111.97	117.4	99.648
1490	119.32	100.79	112.55	103.72	117.48	112.1	110.69	108.96	109.5	113.32	109.41	115.84	110.5	118.24	113.45	105.47	118.06	102.01	107.36	116.48	106.67	106.14	107.95	112.23	119.08	111.51	117.03	99.188
1480	118.97	100.29	112.17	103.26	117.15	111.74	110.27	108.35	109.01	112.75	108.88	115.44	110.15	117.84	112.97	104.84	117.56	101.49	106.82	116.03	106.26	105.57	107.6	111.88	118.65	111.03	116.66	98.718
1470	118.62	99.808	111.77	102.79	116.82	111.39	109.85	107.74	108.52	112.17	108.36	115.05	109.8	117.43	112.5	104.2	117.06	100.99	106.28	115.58	105.85	104.99	107.24	111.52	118.22	110.53	116.28	98.237
1460	118.26	99.33	111.35	102.33	116.49	111.03	109.43	107.12	108.02	111.58	107.85	114.64	109.43	117.02	112.02	103.59	116.55	100.49	105.74	115.14	105.43	104.42	106.88	111.17	117.79	110.02	115.91	97.747
1450	117.89	98.857	110.91	101.86	116.15	110.67	108.99	106.48	107.51	110.98	107.34	114.24	109.05	116.61	111.54	103	116.05	99.97	105.2	114.71	105.01	103.83	106.53	110.81	117.35	109.48	115.54	97.255
1440	117.53	98.392	110.44	101.4	115.8	110.3	108.56	105.82	107.01	110.37	106.82	113.83	108.65	116.2	111.06	102.41	115.54	99.428	104.66	114.28	104.58	103.24	106.18	110.45	116.89	108.92	115.17	96.776
1430	117.15	97.934	109.95	100.94	115.45	109.91	108.12	105.14	106.5	109.75	106.29	113.41	108.25	115.79	110.56	101.8	115.03	98.862	104.13	113.86	104.14	102.64	105.82	110.1	116.42	108.35	114.8	96.313
1420	116.75	97.48	109.45	100.48	115.1	109.51	107.68	104.45	105.99	109.12	105.75	113	107.83	115.37	110.06	101.17	114.51	98.284	103.61	113.45	103.7	102.04	105.47	109.73	115.95	107.77	114.44	95.856
1410	116.34	97.028	108.93	100.03	114.73	109.09	107.23	103.75	105.48	108.48	105.2	112.58	107.4	114.96	109.53	100.53	113.99	97.701	103.09	113.05	103.25	101.43	105.13	109.36	115.46	107.18	114.07	95.392
1400	115.91	96.571	108.39	99.585	114.36	108.65	106.79	103.03	104.98	107.84	104.65	112.16	106.97	114.54	108.99	99.861	113.46	97.11	102.58	112.64	102.8	100.81	104.78	108.98	114.97	106.6	113.7	94.916
1390	115.46	96.107	107.84	99.139	113.98	108.2	106.35	102.3	104.47	107.19	104.08	111.75	106.52	114.11	108.43	99.179	112.93	96.509	102.08	112.23	102.36	100.18	104.44	108.59	114.47	106.02	113.32	94.434
1380	115	95.638	107.28	98.695	113.59	107.74	105.91	101.57	103.97	106.54	103.51	111.33	106.07	113.68	107.84	98.484	112.39	95.897	101.58	111.81	101.91	99.55	104.1	108.2	113.97	105.45	112.92	93.951
1370	114.53	95.164	106.72	98.255	113.2	107.27	105.48	100.82	103.47	105.89	102.91	110.91	105.61	113.24	107.23	97.778	111.85	95.277	101.09	111.38	101.46	98.908	103.75	107.8	113.46	104.89	112.52	93.47
1360	114.05	94.685	106.16	97.819	112.8	106.79	105.06	100.07	102.97	105.25	102.3	110.5	105.15	112.8	106.6	97.063	111.29	94.651	100.61	110.95	101.02	98.261	103.4	107.39	112.95	104.34	112.11	92.99
1350	113.56	94.201	105.6	97.386	112.39	106.3	104.64	99.31	102.46	104.6	101.68	110.08	104.68	112.35	105.96	96.34	110.74	94.025	100.13	110.51	100.58	97.609	103.04	106.99	112.44	103.8	111.68	92.509
1340	113.06	93.712	105.04	96.956	111.98	105.81	104.22	98.547	101.95	103.96	101.04	109.65	104.2	111.9	105.31	95.609	110.18	93.402	99.662	110.07	100.14	96.952	102.67	106.58	111.93	103.27	111.25	92.027
1330	112.56	93.219	104.48	96.528	111.55	105.31	103.81	97.781	101.42	103.33	100.39	109.22	103.71	111.46	104.66	94.872	109.61	92.785	99.198	109.62	99.696	96.292	102.28	106.17	111.42	102.74	110.79	91.544
1320	112.05	92.722	103.92	96.104	111.12	104.8	103.4	97.013	100.87	102.69	99.724	108.77	103.22	111.01	103.99	94.132	109.04	92.172	98.74	109.17	99.251	95.63	101.87	105.77	110.91	102.21	110.33	91.06
1310	111.54	92.222	103.37	95.681	110.67	104.29	103.01	96.243	100.32	102.06	99.051	108.32	102.73	110.57	103.32	93.391	108.47	91.56	98.284	108.72	98.803	94.967	101.44	105.36	110.4	101.7	109.85	90.576
1300	111.03	91.719	102.82	95.26	110.22	103.77	102.62	95.474	99.761	101.43	98.368	107.87	102.23	110.12	102.66	92.652	107.9	90.949	97.829	108.27	98.355	94.301	101	104.95	109.9	101.19	109.37	90.092
1290	110.51	91.215	102.29	94.837	109.76	103.26	102.24	94.705	99.201	100.81	97.678	107.4	101.74	109.67	102.01	91.927	107.33	90.341	97.377	107.81	97.906	93.632	100.55	104.54	109.4	100.68	108.89	89.608
1280	109.99	90.709	101.76	94.405	109.29	102.74	101.86	93.936	98.64	100.2	96.981	106.93	101.24	109.21	101.36	91.221	106.76	89.737	96.93	107.36	97.456	92.962	100.08	104.14	108.9	100.18	108.4	89.125
1270	109.47	90.203	101.24	93.956	108.82	102.23	101.47	93.168	98.077	99.588	96.279	106.44	100.75	108.76	100.71	90.529	106.19	89.137	96.483	106.91	97.004	92.291	99.609	103.73	108.41	99.671	107.9	88.643
1260	108.95	89.695	100.73	93.487	108.35	101.72	101.08	92.4	97.513	98.972	95.571	105.94	100.25	108.3	100.06	89.839	105.61	88.542	96.027	106.45	96.549	91.619	99.124	103.32	107.93	99.158	107.4	88.165
1250	108.43	89.184	100.23	92.999	107.88	101.21	100.68	91.636	96.948	98.352	94.859	105.43	99.761	107.84	99.394	89.143	105.02	87.955	95.561	106	96.092	90.948	98.627	102.92	107.45	98.636	106.89	87.689
1240	107.92	88.668	99.727	92.496	107.41	100.71	100.28	90.876	96.383	97.728	94.144	104.91	99.266	107.38	98.706	88.438	104.43	87.38	95.085	105.53	95.629	90.277	98.12	102.5	106.99	98.108	106.38	87.216
1230	107.4	88.146	99.231	91.977	106.94	100.21	99.87	90.119	95.819	97.101	93.427	104.38	98.761	106.92	98	87.725	103.81	86.818	94.6	105.05	95.16	89.604	97.604	102.07	106.53	97.575	105.88	86.746
1220	106.9	87.619	98.74	91.442	106.47	99.713	99.457	89.369	95.255	96.473	92.708	103.84	98.238	106.46	97.277	87.009	103.18	86.268	94.105	104.56	94.685	88.928	97.079	101.63	106.08	97.036	105.37	86.28
1210	106.39	87.092	98.248	90.891	106.01	99.224	99.037	88.625	94.691	95.845	91.985	103.3	97.697	106	96.54	86.29	102.55	85.724	93.6	104.05	94.199	88.249	96.547	101.18	105.63	96.491	104.86	85.816
1200	105.89	86.566	97.748	90.324	105.56	98.741	98.614	87.887	94.127	95.217	91.258	102.75	97.14	105.54	95.792	85.569	101.9	85.18	93.086	103.53	93.704	87.561	96.007	100.71	105.18	95.941	104.35	85.353
1190	105.4	86.042	97.237	89.743	105.12	98.251	98.185	87.157	93.562	94.59	90.529	102.2	96.569	105.07	95.033	84.849	101.25	84.634	92.564	102.98	93.198	86.858	95.463	100.24	104.71	95.389	103.84	84.887
1180	104.9	85.519	96.714	89.151	104.7	97.739	97.752	86.435	92.994	93.965	89.797	101.64	95.986	104.57	94.265	84.13	100.59	84.09	92.035	102.41	92.684	86.136	94.914	99.757	104.23	94.838	103.32	84.416
1170	104.41	84.997	96.181	88.548	104.28	97.2	97.313	85.72	92.425	93.342	89.062	101.08	95.391	104.05	93.49	83.412	99.934	83.549	91.5	101.83	92.162	85.394	94.362	99.266	103.74	94.286	102.81	83.94
1160	103.91	84.475	95.64	87.935	103.89	96.636	96.87	85.008	91.854	92.711	88.316	100.52	94.787	103.51	92.71	82.697	99.285	83.01	90.96	101.23	91.632	84.634	93.808	98.765	103.22	93.735	102.29	83.462
1150	103.4	83.954	95.091	87.308	103.53	96.05	96.419	84.299	91.283	92.054	87.556	99.963	94.174	102.95	91.927	81.987	98.643	82.472	90.415	100.62	91.096	83.861	93.252	98.253	102.69	93.184	101.77	82.985
1140	102.88	83.434	94.535	86.666	103.22	95.447	95.959	83.592	90.712	91.359	86.782	99.404	93.555	102.38	91.142	81.281	98.007	81.935	89.866	100	90.553	83.082	92.694	97.73	102.14	92.633	101.25	82.508
1130	102.33	82.917	93.973	86.013	102.89	94.826	95.488	82.887	90.141	90.625	85.995	98.846	92.93	101.8	90.356	80.579	97.373	81.398	89.308	99.376	90.006	82.3	92.137	97.2	101.58	92.084	100.72	82.033
1120	101.76	82.401	93.405	85.351	102.48	94.193	95.007	82.181	89.571	89.86	85.197	98.289	92.299	101.2	89.568	79.881	96.736	80.86	88.737	98.746	89.454	81.513	91.582	96.662	101.01	91.537	100.19	81.561
1110	101.19	81.889	92.831	84.682	101.98	93.554	94.517	81.471	89	89.069	84.389	97.737	91.665	100.59	88.78	79.182	96.092	80.32	88.152	98.108	88.9	80.718	91.03	96.119	100.42	90.991	99.658	81.094
1100	100.6	81.378	92.253	84.009	101.38	92.91	94.018	80.755	88.427	88.251	83.571	97.188	91.028	99.971	87.994	78.482	95.441	79.779	87.555	97.464	88.344	79.916	90.481	95.573	99.829	90.442	99.118	80.631
1090	100.01	80.869	91.672	83.33	100.7	92.261	93.513	80.033	87.854	87.412	82.745	96.643	90.391	99.34	87.214	77.78	94.784	79.238	86.947	96.816	87.783	79.107	89.935	95.026	99.232	89.889	98.572	80.17
1080	99.41	80.359	91.089	82.647	99.939	91.604	93.003	79.307	87.28	86.56	81.913	96.105	89.753	98.701	86.44	77.077	94.125	78.696	86.327	96.163	87.212	78.295	89.394	94.477	98.632	89.334	98.02	79.712
1070	98.801	79.852	90.505	81.96	99.093	90.94	92.489	78.579	86.707	85.709	81.073	95.573	89.117	98.058	85.672	76.376	93.464	78.151	85.696	95.509	86.63	77.485	88.855	93.929	98.03	88.777	97.462	79.257
1060	98.187	79.345	89.922	81.269	98.165	90.27	91.971	77.848	86.133	84.861	80.229	95.05	88.484	97.413	84.912	75.675	92.803	77.6	85.051	94.853	86.04	76.68	88.322	93.381	97.423	88.219	96.899	78.806
1050	97.57	78.839	89.338	80.574	97.168	89.596	91.451	77.115	85.556	84.012	79.381	94.537	87.855	96.766	84.158	74.978	92.142	77.042	84.393	94.199	85.445	75.877	87.796	92.833	96.811	87.66	96.325	78.357
1040	96.954	78.33	88.756	79.878	96.15	88.918	90.929	76.381	84.975	83.157	78.532	94.031	87.231	96.118	83.41	74.284	91.482	76.477	83.725	93.549	84.846	75.073	87.276	92.283	96.193	87.102	95.734	77.908
1030	96.34	77.814	88.175	79.181	95.149	88.24	90.405	75.646	84.389	82.3	77.685	93.531	86.612	95.472	82.666	73.594	90.825	75.905	83.049	92.905	84.243	74.269	86.764	91.732	95.568	86.544	95.119	77.461
1020	95.727	77.289	87.597	78.483	94.172	87.561	89.879	74.912	83.792	81.442	76.841	93.032	85.998	94.827	81.926	72.909	90.171	75.327	82.366	92.264	83.635	73.462	86.259	91.176	94.936	85.986	94.482	77.016
1010	95.117	76.757	87.02	77.786	93.217	86.883	89.353	74.181	83.18	80.587	76.005	92.533	85.39	94.184	81.189	72.23	89.52	74.742	81.677	91.627	83.024	72.654	85.761	90.611	94.298	85.425	93.827	76.574
1000	94.509	76.22	86.441	77.089	92.282	86.206	88.826	73.453	82.55	79.74	75.184	92.029	84.788	93.546	80.449	71.557	88.875	74.144	80.981	90.994	82.411	71.847	85.268	90.032	93.656	84.854	93.154	76.135
990	93.902	75.682	85.851	76.393	91.369	85.535	88.298	72.728	81.901	78.91	74.377	91.501	84.193	92.912	79.705	70.892	88.235	73.526	80.281	90.366	81.798	71.039	84.775	89.437	93.015	84.272	92.464	75.697
980	93.293	75.145	85.238	75.699	90.481	84.867	87.772	72.006	81.236	78.1	73.587	90.926	83.604	92.283	78.954	70.233	87.601	72.888	79.578	89.741	81.187	70.23	84.279	88.828	92.376	83.683	91.76	75.258
970	92.679	74.61	84.597	75.01	89.618	84.205	87.247	71.284	80.555	77.311	72.813	90.295	83.019	91.658	78.198	69.579	86.971	72.237	78.872	89.12	80.579	69.421	83.778	88.206	91.74	83.093	91.048	74.819
960	92.058	74.073	83.928	74.326	88.779	83.548	86.723	70.556	79.86	76.538	72.055	89.61	82.433	91.029	77.437	68.923	86.345	71.578	78.167	88.502	79.972	68.611	83.274	87.577	91.108	82.501	90.333	74.379
950	91.434	73.535	83.233	73.646	87.958	82.898	86.199	69.816	79.152	75.776	71.313	88.874	81.842	90.385	76.671	68.255	85.723	70.913	77.463	87.885	79.368	67.798	82.764	86.94	90.478	81.906	89.62	73.933
940	90.808	72.998	82.513	72.97	87.138	82.253	85.671	69.061	78.435	75.027	70.589	88.089	81.241	89.723	75.901	67.575	85.103	70.241	76.759	87.265	78.764	66.982	82.249	86.297	89.852	81.307	88.908	73.48
930	90.182	72.461	81.771	72.3	86.31	81.613	85.127	68.29	77.712	74.293	69.884	87.256	80.627	89.037	75.127	66.889	84.481	69.563	76.057	86.642	78.158	66.162	81.73	85.65	89.227	80.705	88.199	73.02
920	89.559	71.926	81.009	71.636	85.477	80.979	84.563	67.506	76.99	73.573	69.199	86.385	79.998	88.322	74.351	66.199	83.855	68.879	75.356	86.014	77.549	65.338	81.205	84.999	88.604	80.099	87.49	72.551
910	88.938	71.392	80.229	70.978	84.641	80.348	83.978	66.707	76.268	72.868	68.533	85.503	79.354	87.567	73.572	65.502	83.223	68.194	74.658	85.379	76.937	64.511	80.673	84.343	87.983	79.49	86.781	72.072
900	88.319	70.86	79.432	70.327	83.802	79.716	83.376	65.896	75.546	72.175	67.887	84.63	78.693	86.759	72.79	64.792	82.586	67.51	73.963	84.737	76.323	63.681	80.131	83.682	87.366	78.879	86.073	71.583
890	87.702	70.331	78.62	69.679	82.962	79.079	82.758	65.072	74.817	71.492	67.262	83.772	78.017	85.892	72.005	64.066	81.947	66.83	73.271	84.087	75.708	62.85	79.58	83.015	86.754	78.264	85.362	71.08
880	87.089	69.803	77.792	69.034	82.119	78.435	82.124	64.233	74.081	70.807	66.658	82.924	77.326	84.969	71.214	63.327	81.304	66.155	72.585	83.429	75.092	62.018	79.02	82.343	86.15	77.646	84.642	70.563
870	86.484	69.278	76.951	68.393	81.274	77.784	81.473	63.376	73.342	70.114	66.07	82.08	76.621	83.994	70.419	62.574	80.661	65.482	71.906	82.764	74.478	61.186	78.453	81.667	85.55	77.026	83.912	70.032
860	85.886	68.756	76.098	67.755	80.426	77.13	80.807	62.498	72.602	69.41	65.487	81.242	75.903	82.973	69.619	61.809	80.015	64.814	71.233	82.094	73.864	60.354	77.879	80.984	84.955	76.404	83.171	69.488
850	85.294	68.237	75.237	67.123	79.577	76.471	80.126	61.598	71.86	68.7	64.904	80.41	75.171	81.906	68.814	61.033	79.367	64.148	70.565	81.421	73.25	59.523	77.297	80.296	84.363	75.782	82.418	68.931
840	84.708	67.724	74.368	66.496	78.725	75.808	79.433	60.677	71.116	67.987	64.317	79.586	74.425	80.795	67.999	60.246	78.717	63.486	69.902	80.747	72.637	58.694	76.704	79.601	83.772	75.159	81.646	68.362
830	84.128	67.217	73.492	65.872	77.873	75.139	78.724	59.738	70.37	67.277	63.728	78.772	73.666	79.642	67.175	59.452	78.066	62.823	69.242	80.07	72.026	57.867	76.095	78.902	83.177	74.536	80.853	67.782
820	83.553	66.714	72.61	65.248	77.02	74.464	77.999	58.78	69.622	66.568	63.138	77.968	72.894	78.452	66.343	58.667	77.416	62.16	68.581	79.391	71.418	57.044	75.474	78.196	82.573	73.913	80.039	67.191
810	82.985	66.217	71.726	64.62	76.166	73.783	77.258	57.806	68.873	65.862	62.547	77.176	72.109	77.239	65.503	57.905	76.768	61.495	67.915	78.709	70.814	56.226	74.844	77.482	81.955	73.291	79.204	66.59
800	82.426	65.726	70.84	63.99	75.31	73.097	76.499	56.815	68.125	65.155	61.958	76.394	71.312	76.022	64.656	57.169	76.123	60.828	67.244	78.024	70.213	55.414	74.209	76.76	81.323	72.671	78.351	65.979
790	81.876	65.24	69.953	63.359	74.449	72.407	75.717	55.808	67.378	64.45	61.369	75.625	70.505	74.819	63.803	56.453	75.482	60.159	66.567	77.338	69.615	54.609	73.57	76.031	80.685	72.054	77.48	65.359
780	81.335	64.761	69.066	62.727	73.58	71.714	74.907	54.787	66.634	63.746	60.782	74.867	69.701	73.637	62.942	55.756	74.842	59.49	65.884	76.651	69.021	53.812	72.928	75.297	80.047	71.44	76.594	64.73
770	80.802	64.29	68.18	62.096	72.698	71.017	74.077	53.754	65.892	63.044	60.196	74.121	68.906	72.478	62.071	55.076	74.199	58.82	65.194	75.966	68.432	53.022	72.281	74.558	79.411	70.828	75.694	64.094
760	80.277	63.828	67.297	61.466	71.795	70.306	73.237	52.711	65.157	62.345	59.612	73.387	68.122	71.343	61.19	54.416	73.55	58.151	64.498	75.282	67.847	52.239	71.631	73.812	78.773	70.221	74.784	63.45
750	79.755	63.374	66.417	60.838	70.862	69.578	72.4	51.66	64.431	61.648	59.03	72.668	67.349	70.237	60.297	53.775	72.897	57.482	63.796	74.602	67.267	51.466	70.977	73.058	78.131	69.618	73.863	62.799
740	79.234	62.926	65.542	60.21	69.897	68.833	71.566	50.601	63.715	60.957	58.45	71.963	66.586	69.166	59.397	53.152	72.245	56.816	63.087	73.923	66.687	50.703	70.32	72.296	77.481	69.019	72.933	62.141
730	78.71	62.485	64.673	59.584	68.9	68.074	70.734	49.534	63.007	60.275	57.872	71.276	65.834	68.133	58.492	52.543	71.597	56.151	62.374	73.244	66.109	49.952	69.659	71.529	76.825	68.422	71.994	61.478
720	78.186	62.049	63.81	58.961	67.871	67.304	69.904	48.461	62.305	59.602	57.298	70.607	65.1	67.133	57.586	51.947	70.954	55.49	61.661	72.564	65.531	49.216	68.994	70.76	76.162	67.822	71.045	60.811
710	77.66	61.619	62.956	58.34	66.816	66.521	69.073	47.381	61.606	58.938	56.727	69.955	64.388	66.159	56.678	51.358	70.317	54.831	60.949	71.882	64.953	48.509	68.324	69.987	75.492	67.212	70.088	60.139
700	77.124	61.193	62.111	57.722	65.744	65.728	68.237	46.295	60.914	58.282	56.16	69.318	63.699	65.206	55.769	50.777	69.681	54.174	60.241	71.2	64.373	47.845	67.65	69.21	74.815	66.59	69.123	59.464
690	76.574	60.77	61.276	57.108	64.671	64.925	67.391	45.204	60.23	57.633	55.594	68.691	63.032	64.275	54.856	50.2	69.044	53.521	59.536	70.518	63.783	47.229	66.972	68.428	74.127	65.955	68.152	58.786
680	76.007	60.347	60.45	56.498	63.609	64.112	66.534	44.107	59.552	56.989	55.03	68.072	62.387	63.369	53.94	49.627	68.404	52.871	58.836	69.837	63.17	46.654	66.287	67.64	73.43	65.306	67.176	58.106
670	75.428	59.924	59.634	55.892	62.561	63.289	65.666	43.001	58.881	56.35	54.466	67.461	61.76	62.485	53.022	49.052	67.759	52.225	58.141	69.157	62.525	46.106	65.593	66.847	72.722	64.638	66.196	57.424
660	74.838	59.5	58.828	55.287	61.526	62.458	64.789	41.883	58.213	55.718	53.902	66.859	61.153	61.615	52.103	48.466	67.107	51.584	57.454	68.477	61.846	45.578	64.89	66.049	72.006	63.939	65.218	56.739
650	74.237	59.078	58.03	54.686	60.502	61.622	63.904	40.756	57.545	55.091	53.336	66.264	60.565	60.752	51.187	47.868	66.448	50.946	56.773	67.796	61.136	45.068	64.178	65.249	71.285	63.199	64.243	56.052
640	73.627	58.658	57.243	54.084	59.491	60.781	63.01	39.622	56.876	54.472	52.766	65.674	59.997	59.892	50.278	47.263	65.784	50.31	56.099	67.107	60.395	44.572	63.461	64.45	70.558	62.412	63.279	55.362
630	73.01	58.24	56.465	53.479	58.492	59.94	62.107	38.483	56.206	53.86	52.19	65.088	59.45	59.035	49.379	46.649	65.117	49.675	55.428	66.399	59.627	44.084	62.737	63.648	69.827	61.58	62.334	54.669
620	72.388	57.824	55.697	52.866	57.507	59.099	61.198	37.342	55.535	53.256	51.606	64.505	58.925	58.182	48.491	46.026	64.45	49.038	54.762	65.671	58.833	43.593	62.008	62.84	69.092	60.707	61.414	53.974
610	71.766	57.409	54.94	52.244	56.538	58.258	60.283	36.204	54.865	52.658	51.013	63.927	58.421	57.332	47.613	45.394	63.783	48.4	54.101	64.925	58.018	43.079	61.274	62.023	68.355	59.792	60.519	53.275
600	71.144	56.995	54.195	51.612	55.584	57.418	59.364	35.071	54.194	52.063	50.413	63.353	57.932	56.483	46.745	44.752	63.116	47.76	53.445	64.166	57.194	42.525	60.535	61.202	67.615	58.838	59.647	52.575
590	70.52	56.579	53.463	50.968	54.645	56.58	58.443	33.95	53.521	51.467	49.807	62.786	57.452	55.632	45.887	44.099	62.449	47.122	52.793	63.398	56.365	41.928	59.793	60.378	66.872	57.846	58.8	51.874
580	69.893	56.159	52.745	50.315	53.725	55.744	57.518	32.855	52.845	50.866	49.196	62.223	56.976	54.774	45.039	43.436	61.785	46.494	52.145	62.623	55.527	41.287	59.046	59.55	66.127	56.818	57.971	51.172
570	69.264	55.734	52.043	49.652	52.826	54.917	56.59	31.803	52.164	50.259	48.581	61.664	56.504	53.91	44.204	42.763	61.126	45.879	51.502	61.84	54.671	40.605	58.295	58.716	65.379	55.756	57.158	50.471
560	68.634	55.3	51.358	48.978	51.947	54.105	55.659	30.8	51.477	49.646	47.965	61.1	56.036	53.039	43.38	42.082	60.475	45.277	50.862	61.05	53.795	39.882	57.539	57.876	64.631	54.66	56.357	49.769
550	68.003	54.858	50.686	48.296	51.089	53.311	54.727	29.844	50.78	49.023	47.348	60.522	55.567	52.159	42.569	41.393	59.833	44.684	50.224	60.253	52.902	39.121	56.778	57.032	63.883	53.529	55.568	49.067
540	67.372	54.407	50.025	47.606	50.252	52.535	53.795	28.931	50.076	48.383	46.729	59.927	55.089	51.272	41.772	40.696	59.203	44.092	49.59	59.45	51.994	38.323	56.009	56.191	63.137	52.365	54.791	48.362
530	66.742	53.946	49.372	46.909	49.436	51.775	52.865	28.056	49.422	47.724	46.109	59.314	54.601	50.377	40.99	39.991	58.585	43.495	48.957	58.641	51.07	37.489	55.229	55.357	62.392	51.169	54.027	47.641
520	66.113	53.477	48.729	46.207	48.641	51.035	51.939	27.219	48.877	47.045	45.489	58.684	54.103	49.476	40.223	39.279	57.978	42.893	48.327	57.827	50.133	36.624	54.432	54.533	61.651	49.948	53.277	46.894
510	65.485	52.996	48.095	45.5	47.868	50.316	51.02	26.418	48.436	46.35	44.867	58.041	53.595	48.57	39.471	38.56	57.381	42.288	47.702	57.013	49.186	35.746	53.615	53.725	60.912	48.708	52.54	46.118
500	64.859	52.506	47.471	44.789	47.118	49.619	50.111	25.647	48.062	45.643	44.246	57.383	53.079	47.661	38.733	37.836	56.799	41.681	47.083	56.201	48.234	34.873	52.78	52.935	60.176	47.459	51.818	45.315
490	64.234	52.008	46.856	44.075	46.39	48.945	49.21	24.897	47.728	44.924	43.626	56.71	52.555	46.75	38.007	37.107	56.246	41.076	46.473	55.394	47.283	34.018	51.926	52.164	59.444	46.204	51.109	44.486
480	63.611	51.505	46.248	43.356	45.685	48.294	48.319	24.153	47.405	44.198	43.007	56.023	52.023	45.838	37.288	36.374	55.739	40.476	45.872	54.593	46.341	33.192	51.059	51.411	58.717	44.945	50.409	43.632
470	62.991	51	45.646	42.635	44.999	47.67	47.44	23.408	47.078	43.475	42.389	55.322	51.483	44.924	36.569	35.636	55.289	39.881	45.28	53.793	45.409	32.397	50.183	50.672	57.995	43.682	49.711	42.755
460	62.373	50.492	45.048	41.91	44.33	47.07	46.573	22.658	46.747	42.771	41.772	54.607	50.936	44.01	35.841	34.89	54.902	39.291	44.697	52.992	44.488	31.634	49.304	49.95	57.278	42.416	48.997	41.855
450	61.758	49.979	44.451	41.183	43.667	46.493	45.716	21.908	46.403	42.092	41.158	53.88	50.382	43.098	35.101	34.139	54.554	38.705	44.123	52.191	43.576	30.904	48.425	49.243	56.568	41.147	48.258	40.935
440	61.144	49.461	43.841	40.453	43.009	45.94	44.872	21.157	46.021	41.435	40.545	53.141	49.822	42.188	34.349	33.385	54.11	38.122	43.556	51.394	42.673	30.206	47.545	48.552	55.866	39.878	47.494	39.996
430	60.533	48.94	43.205	39.72	42.355	45.409	44.041	20.407	45.553	40.792	39.935	52.392	49.256	41.282	33.593	32.634	53.467	37.542	42.995	50.605	41.782	29.537	46.665	47.875	55.172	38.609	46.714	39.042
420	59.924	48.415	42.538	38.986	41.71	44.902	43.225	19.657	44.962	40.16	39.327	51.633	48.686	40.379	32.843	31.893	52.61	36.969	42.434	49.824	40.903	28.897	45.784	47.21	54.486	37.342	45.929	38.075
410	59.316	47.888	41.842	38.251	41.074	44.418	42.423	18.909	44.238	39.537	38.724	50.864	48.113	39.481	32.102	31.16	51.6	36.407	41.865	49.052	40.037	28.284	44.908	46.554	53.808	36.079	45.139	37.099
400	58.71	47.361	41.12	37.516	40.449	43.959	41.634	18.163	43.394	38.926	38.124	50.085	47.538	38.588	31.368	30.43	50.505	35.855	41.286	48.284	39.185	27.702	44.036	45.906	53.14	34.822	44.341	36.116
390	58.1	46.831	40.376	36.783	39.833	43.523	40.856	17.419	42.449	38.327	37.528	49.297	46.962	37.708	30.643	29.7	49.364	35.31	40.701	47.521	38.346	27.15	43.168	45.265	52.482	33.571	43.533	35.13
380	57.474	46.298	39.608	36.05	39.226	43.105	40.085	16.678	41.413	37.738	36.937	48.499	46.385	36.85	29.927	28.969	48.185	34.771	40.11	46.764	37.517	26.631	42.304	44.624	51.832	32.33	42.712	34.142
370	56.817	45.763	38.815	35.32	38.628	42.691	39.314	15.945	40.286	37.16	36.349	47.691	45.806	36.025	29.221	28.239	46.971	34.237	39.516	46.011	36.69	26.144	41.445	43.974	51.189	31.102	41.877	33.16
360	56.108	45.226	37.999	34.593	38.04	42.268	38.542	15.222	39.07	36.592	35.767	46.875	45.225	35.231	28.524	27.511	45.73	33.708	38.918	45.259	35.861	25.689	40.594	43.306	50.546	29.888	41.03	32.191
350	55.336	44.69	37.162	33.87	37.462	41.827	37.768	14.515	37.797	36.032	35.188	46.05	44.641	34.468	27.838	26.785	44.498	33.184	38.316	44.508	35.031	25.261	39.747	42.61	49.901	28.693	40.165	31.243
340	54.5	44.153	36.305	33.152	36.893	41.368	36.992	13.826	36.521	35.482	34.614	45.218	44.055	33.733	27.159	26.061	43.315	32.664	37.709	43.755	34.205	24.857	38.9	41.882	49.252	27.516	39.276	30.328
330	53.603	43.617	35.43	32.439	36.335	40.893	36.217	13.159	35.276	34.937	34.045	44.381	43.467	33.026	26.488	25.336	42.188	32.14	37.096	42.997	33.385	24.477	38.051	41.125	48.598	26.358	38.351	29.451
320	52.647	43.08	34.539	31.731	35.787	40.404	35.441	12.526	34.064	34.395	33.481	43.536	42.876	32.346	25.823	24.613	41.105	31.599	36.478	42.232	32.574	24.12	37.195	40.344	47.936	25.219	37.387	28.611
310	51.63	42.541	33.632	31.029	35.25	39.901	34.665	11.945	32.88	33.85	32.923	42.687	42.283	31.692	25.166	23.895	40.06	31.032	35.854	41.459	31.773	23.788	36.323	39.544	47.258	24.101	36.387	27.805
300	50.547	42.001	32.71	30.332	34.723	39.382	33.888	11.427	31.722	33.305	32.37	41.833	41.69	31.062	24.519	23.183	39.054	30.437	35.225	40.679	30.984	23.494	35.431	38.732	46.553	23.007	35.351	27.026
290	49.394	41.459	31.775	29.64	34.204	38.847	33.112	10.971	30.595	32.758	31.822	40.977	41.096	30.452	23.881	22.479	38.087	29.816	34.591	39.892	30.206	23.279	34.521	37.911	45.811	21.941	34.281	26.265
280	48.172	40.917	30.83	28.954	33.693	38.293	32.335	10.576	29.507	32.21	31.279	40.123	40.503	29.861	23.255	21.785	37.161	29.169	33.953	39.093	29.437	23.196	33.603	37.085	45.021	20.908	33.179	25.517
270	46.883	40.376	29.879	28.273	33.19	37.721	31.56	10.241	28.478	31.661	30.742	39.276	39.911	29.288	22.64	21.102	36.272	28.497	33.312	38.279	28.676	23.261	32.688	36.252	44.18	19.918	32.044	24.776
260	45.533	39.836	28.922	27.599	32.694	37.13	30.788	9.967	27.52	31.11	30.212	38.437	39.32	28.733	22.037	20.445	35.416	27.802	32.668	37.448	27.918	23.459	31.785	35.415	43.29	18.975	30.878	24.042
250	44.141	39.298	27.961	26.928	32.207	36.522	30.018	9.7529	26.633	30.559	29.687	37.605	38.732	28.197	21.45	19.84	34.574	27.086	32.021	36.599	27.16	23.721	30.899	34.574	42.357	18.081	29.682	23.317
