# Supplementary material for: Eye position affects flight altitude in visual approach to landing independent of level of expertise of pilot
Source: PLoS One. 2018 May 24;13(5):e0197585. doi: 10.1371/journal.pone.0197585 (PMC5967751; doi:10.1371/journal.pone.0197585)
Supplement: S1 Dataset — (ZIP) [file pone.0197585.s001.zip › S1 Dataset/participant20_trainee.txt]

distance	trial1_increase	trial2_increase	trial3_increase	trial4_increase	trial1_decrease	trial2_decrease	trial3_decrease	trial4_decrease	trial1_control	trial2_control	trial3_control	trial4_control	trial5_control	trial6_control	trial7_control	trial8_control	trial9_control	trial10_control	trial11_control	trial12_control	trial13_control	trial14_control	trial15_control	trial16_control	trial17_control	trial18_control	trial19_control	trial20_control
2000	122.83	129.23	129.23	129.23	129.53	121.61	128.92	131.36	122.83	131.66	124.96	122.22	121.91	125.87	125.26	131.66	129.23	131.06	131.36	129.53	129.84	125.57	124.96	129.23	127.09	125.26	122.22	127.4
1990	122.83	129.23	129.23	129.23	129.53	121.61	128.92	131.36	122.83	131.67	124.96	122.22	121.91	125.88	125.27	131.67	129.23	131.06	131.36	129.53	129.84	125.57	124.96	129.23	127.1	125.27	122.22	127.4
1980	122.83	129.23	129.23	129.23	129.54	121.61	128.93	131.37	122.83	131.67	124.97	122.22	121.92	125.88	125.27	131.67	129.23	131.06	131.37	129.54	129.84	125.58	124.97	129.23	127.1	125.27	122.22	127.4
1970	122.84	129.24	129.24	129.24	129.54	121.62	128.93	131.37	122.84	131.67	124.97	122.23	121.92	125.88	125.27	131.67	129.24	131.06	131.37	129.54	129.85	125.58	124.97	129.24	127.1	125.27	122.23	127.41
1960	122.84	129.24	129.24	129.24	129.54	121.62	128.93	131.37	122.84	131.68	124.97	122.23	121.92	125.89	125.28	131.68	129.24	131.07	131.37	129.54	129.85	125.58	124.97	129.24	127.11	125.28	122.23	127.41
1950	122.84	129.24	129.24	129.24	129.54	121.62	128.93	131.37	122.84	131.68	124.97	122.23	121.92	125.89	125.28	131.68	129.24	131.06	131.37	129.55	129.85	125.58	124.97	129.24	127.11	125.28	122.23	127.41
1940	122.84	129.16	129.24	129.24	129.51	121.57	128.86	131.31	122.83	131.65	124.96	122.18	121.89	125.88	125.28	131.68	129.24	130.97	131.31	129.55	129.83	125.59	124.89	129.24	127.1	125.28	122.23	127.41
1930	122.85	128.96	129.24	129.22	129.39	121.42	128.63	131.13	122.8	131.56	124.93	122.03	121.84	125.86	125.29	131.68	129.22	130.67	131.11	129.55	129.78	125.59	124.67	129.24	127.08	125.29	122.24	127.38
1920	122.85	128.64	129.18	129.13	129.17	121.13	128.25	130.87	122.74	131.41	124.86	121.77	121.79	125.84	125.29	131.67	129.17	130.15	130.76	129.56	129.69	125.59	124.28	129.24	127.05	125.28	122.24	127.31
1910	122.85	128.24	129.04	128.98	128.84	120.71	127.71	130.58	122.63	131.2	124.75	121.41	121.74	125.82	125.29	131.64	129.1	129.41	130.27	129.55	129.55	125.59	123.74	129.24	127.02	125.23	122.24	127.25
1900	122.86	127.8	128.79	128.74	128.41	120.17	127.03	130.31	122.48	130.93	124.61	120.94	121.69	125.8	125.29	131.58	129	128.5	129.63	129.53	129.39	125.57	123.05	129.25	126.96	125.13	122.25	127.18
1890	122.86	127.33	128.42	128.43	127.88	119.54	126.2	130.06	122.31	130.6	124.43	120.39	121.65	125.78	125.26	131.5	128.85	127.43	128.86	129.49	129.19	125.51	122.22	129.24	126.87	124.98	122.25	127.12
1880	122.87	126.84	127.95	128.05	127.25	118.82	125.24	129.8	122.11	130.22	124.21	119.81	121.6	125.76	125.21	131.39	128.66	126.22	127.96	129.42	128.97	125.41	121.26	129.2	126.74	124.78	122.25	127.06
1870	122.87	126.32	127.36	127.6	126.53	118	124.14	129.56	121.89	129.79	123.97	119.24	121.56	125.75	125.14	131.27	128.42	124.89	126.97	129.31	128.72	125.25	120.17	129.12	126.57	124.53	122.25	127
1860	122.87	125.8	126.67	127.08	125.73	117.1	122.9	129.32	121.64	129.32	123.68	118.69	121.51	125.73	125.06	131.12	128.15	123.52	125.89	129.18	128.48	125.04	119.01	128.98	126.35	124.22	122.26	126.94
1850	122.87	125.3	125.88	126.49	124.89	116.14	121.55	129.08	121.35	128.83	123.37	118.16	121.47	125.71	124.98	130.96	127.83	122.15	124.75	129.02	128.24	124.79	117.81	128.78	126.09	123.87	122.26	126.89
1840	122.8	124.83	125.01	125.84	124.05	115.16	120.09	128.82	121.03	128.32	123.03	117.65	121.44	125.7	124.86	130.78	127.48	120.8	123.54	128.83	128.02	124.48	116.6	128.54	125.8	123.48	122.26	126.83
1830	122.56	124.42	124.1	125.15	123.19	114.2	118.54	128.51	120.68	127.78	122.65	117.16	121.4	125.68	124.66	130.58	127.09	119.46	122.29	128.62	127.8	124.13	115.41	128.25	125.51	123.04	122.25	126.76
1820	122.13	124.07	123.17	124.45	122.32	113.29	116.9	128.15	120.31	127.2	122.25	116.68	121.33	125.65	124.38	130.4	126.68	118.15	121	128.38	127.59	123.74	114.28	127.91	125.23	122.57	122.22	126.65
1810	121.54	123.78	122.22	123.76	121.44	112.49	115.18	127.76	119.91	126.61	121.83	116.21	121.21	125.57	124.02	130.21	126.27	116.86	119.68	128.11	127.39	123.33	113.17	127.52	124.96	122.1	122.17	126.49
1800	120.82	123.51	121.25	123.09	120.55	111.81	113.39	127.32	119.48	125.99	121.38	115.74	121.01	125.44	123.6	130.04	125.84	115.63	118.34	127.82	127.2	122.89	112.1	127.09	124.7	121.65	122.08	126.3
1790	119.99	123.26	120.25	122.43	119.69	111.21	111.58	126.85	119.03	125.36	120.9	115.25	120.73	125.25	123.11	129.87	125.4	114.46	116.99	127.51	127.02	122.43	111.08	126.61	124.44	121.21	121.95	126.06
1780	119.09	123.03	119.24	121.76	118.86	110.63	109.82	126.35	118.55	124.71	120.41	114.72	120.39	125.01	122.55	129.71	124.94	113.35	115.68	127.17	126.85	121.94	110.11	126.1	124.19	120.8	121.77	125.78
1770	118.19	122.83	118.23	121.06	118.08	110.09	108.13	125.81	118.06	124.04	119.89	114.17	119.97	124.73	121.93	129.56	124.47	112.3	114.41	126.82	126.69	121.42	109.19	125.54	123.93	120.39	121.54	125.46
1760	117.28	122.64	117.24	120.36	117.33	109.58	106.52	125.24	117.53	123.37	119.36	113.59	119.49	124.4	121.26	129.41	124	111.31	113.21	126.45	126.54	120.89	108.33	124.94	123.65	120.01	121.26	125.11
1750	116.33	122.47	116.29	119.63	116.63	109.12	104.99	124.64	116.99	122.71	118.81	112.99	118.94	124.02	120.54	129.28	123.54	110.38	112.07	126.06	126.41	120.34	107.52	124.31	123.36	119.64	120.93	124.72
1740	115.35	122.33	115.37	118.9	115.98	108.69	103.53	124.02	116.44	122.05	118.25	112.37	118.33	123.6	119.79	129.15	123.08	109.52	110.99	125.65	126.28	119.77	106.74	123.68	123.05	119.25	120.55	124.3
1730	114.37	122.22	114.46	118.16	115.34	108.3	102.14	123.41	115.89	121.38	117.68	111.73	117.66	123.13	119	129.02	122.61	108.71	109.95	125.23	126.16	119.19	105.93	123.04	122.72	118.82	120.13	123.84
1720	113.43	122.12	113.51	117.42	114.69	107.94	100.81	122.83	115.31	120.68	117.09	111.08	116.94	122.62	118.19	128.88	122.14	107.93	108.95	124.8	126	118.6	105.1	122.37	122.38	118.34	119.67	123.36
1710	112.53	122.05	112.52	116.68	113.99	107.6	99.55	122.28	114.67	119.96	116.5	110.41	116.15	122.08	117.41	128.74	121.67	107.17	107.99	124.35	125.79	117.99	104.25	121.67	122.03	117.83	119.16	122.84
1700	111.67	122	111.5	115.95	113.29	107.28	98.357	121.76	114	119.22	115.9	109.72	115.32	121.49	116.67	128.6	121.19	106.42	107.06	123.9	125.54	117.37	103.43	120.95	121.67	117.29	118.62	122.32
1690	110.84	121.97	110.45	115.23	112.6	106.97	97.208	121.28	113.29	118.46	115.29	109.03	114.45	120.86	115.96	128.45	120.71	105.69	106.17	123.43	125.24	116.75	102.63	120.23	121.29	116.74	118.07	121.77
1680	110.06	121.94	109.39	114.53	111.94	106.67	96.083	120.84	112.58	117.69	114.67	108.33	113.58	120.19	115.29	128.29	120.23	104.98	105.31	122.96	124.89	116.12	101.86	119.5	120.91	116.2	117.52	121.19
1670	109.3	121.91	108.32	113.85	111.31	106.37	94.973	120.43	111.86	116.92	114.04	107.62	112.7	119.48	114.65	128.14	119.75	104.31	104.46	122.48	124.51	115.48	101.1	118.78	120.52	115.69	116.97	120.58
1660	108.54	121.87	107.25	113.19	110.69	106.07	93.883	120.05	111.13	116.14	113.4	106.9	111.82	118.74	114.05	127.98	119.27	103.66	103.64	122	124.08	114.85	100.37	118.05	120.12	115.17	116.4	119.92
1650	107.8	121.81	106.19	112.55	110.08	105.79	92.834	119.69	110.41	115.39	112.76	106.18	110.94	117.96	113.47	127.82	118.8	103.05	102.84	121.52	123.61	114.23	99.665	117.32	119.72	114.63	115.83	119.24
1640	107.07	121.73	105.15	111.9	109.48	105.52	91.843	119.36	109.69	114.64	112.11	105.46	110.06	117.16	112.9	127.65	118.33	102.46	102.06	121.03	123.1	113.62	98.987	116.58	119.31	114.09	115.24	118.52
1630	106.36	121.64	104.11	111.26	108.9	105.25	90.915	119.04	108.99	113.89	111.46	104.74	109.19	116.35	112.34	127.49	117.87	101.87	101.3	120.54	122.56	113.04	98.336	115.83	118.9	113.54	114.64	117.77
1620	105.67	121.53	103.09	110.62	108.31	104.99	90.045	118.69	108.33	113.15	110.81	104.02	108.33	115.55	111.78	127.32	117.41	101.27	100.57	120.06	122	112.48	97.714	115.08	118.48	112.98	114.03	117
1610	105	121.41	102.09	109.98	107.72	104.73	89.222	118.3	107.7	112.41	110.16	103.3	107.47	114.75	111.23	127.13	116.97	100.67	99.854	119.57	121.44	111.97	97.123	114.32	118.07	112.41	113.41	116.21
1600	104.35	121.27	101.1	109.35	107.12	104.47	88.434	117.89	107.12	111.67	109.51	102.57	106.63	113.96	110.71	126.93	116.52	100.07	99.164	119.09	120.86	111.49	96.561	113.56	117.66	111.82	112.78	115.39
1590	103.71	121.11	100.14	108.72	106.5	104.2	87.671	117.48	106.55	110.91	108.86	101.82	105.78	113.15	110.24	126.71	116.08	99.468	98.496	118.62	120.28	111.02	96.032	112.8	117.24	111.2	112.15	114.56
1580	103.07	120.93	99.193	108.1	105.87	103.94	86.932	117.09	105.98	110.14	108.2	101.06	104.93	112.35	109.82	126.46	115.63	98.875	97.842	118.14	119.7	110.56	95.534	112.03	116.83	110.54	111.52	113.73
1570	102.42	120.72	98.272	107.49	105.23	103.66	86.221	116.69	105.42	109.35	107.54	100.28	104.07	111.54	109.45	126.19	115.18	98.289	97.198	117.67	119.11	110.11	95.069	111.27	116.43	109.86	110.89	112.92
1560	101.77	120.47	97.374	106.89	104.59	103.39	85.536	116.27	104.88	108.53	106.88	99.492	103.2	110.74	109.12	125.9	114.71	97.712	96.559	117.19	118.52	109.67	94.629	110.51	116.03	109.18	110.26	112.13
1550	101.11	120.19	96.492	106.31	103.92	103.11	84.875	115.84	104.37	107.71	106.21	98.693	102.34	109.95	108.82	125.58	114.24	97.143	95.925	116.72	117.93	109.22	94.192	109.76	115.63	108.51	109.63	111.32
1540	100.43	119.87	95.62	105.73	103.25	102.83	84.235	115.4	103.87	106.86	105.52	97.888	101.49	109.16	108.55	125.23	113.76	96.583	95.297	116.25	117.34	108.71	93.744	109.01	115.24	107.86	109.01	110.48
1530	99.74	119.52	94.752	105.17	102.56	102.55	83.613	114.94	103.37	106.01	104.82	97.076	100.65	108.37	108.3	124.85	113.28	96.034	94.676	115.77	116.75	108.12	93.282	108.27	114.86	107.2	108.39	109.63
1520	99.032	119.14	93.888	104.62	101.86	102.27	82.999	114.46	102.86	105.15	104.1	96.259	99.819	107.6	108.07	124.44	112.79	95.495	94.063	115.3	116.14	107.51	92.808	107.54	114.49	106.55	107.78	108.77
1510	98.308	118.73	93.027	104.09	101.16	101.97	82.384	113.94	102.32	104.27	103.37	95.44	99.003	106.84	107.85	124	112.3	94.966	93.457	114.81	115.53	106.92	92.324	106.83	114.12	105.9	107.18	107.94
1500	97.569	118.29	92.166	103.57	100.44	101.65	81.768	113.4	101.77	103.39	102.62	94.615	98.203	106.08	107.64	123.53	111.8	94.439	92.855	114.31	114.91	106.32	91.832	106.12	113.74	105.26	106.59	107.13
1490	96.818	117.83	91.309	103.05	99.725	101.3	81.153	112.83	101.21	102.51	101.86	93.779	97.418	105.33	107.45	123.03	111.3	93.908	92.254	113.8	114.28	105.69	91.33	105.43	113.32	104.62	106	106.34
1480	96.056	117.33	90.456	102.51	99.001	100.93	80.539	112.25	100.63	101.64	101.09	92.929	96.639	104.59	107.26	122.52	110.81	93.374	91.657	113.28	113.64	105.02	90.821	104.76	112.84	103.99	105.4	105.56
1470	95.284	116.82	89.609	101.94	98.273	100.54	79.928	111.65	100.04	100.79	100.32	92.066	95.857	103.85	107.09	121.98	110.31	92.839	91.06	112.74	113.01	104.32	90.305	104.1	112.29	103.36	104.8	104.79
1460	94.504	116.28	88.769	101.35	97.543	100.14	79.316	111.04	99.435	99.952	99.54	91.193	95.071	103.1	106.92	121.42	109.82	92.303	90.462	112.2	112.37	103.62	89.782	103.45	111.67	102.75	104.18	104.03
1450	93.717	115.71	87.934	100.75	96.813	99.711	78.702	110.44	98.821	99.14	98.755	90.311	94.285	102.34	106.76	120.83	109.31	91.768	89.861	111.64	111.73	102.89	89.254	102.82	110.98	102.13	103.56	103.27
1440	92.926	115.13	87.1	100.13	96.082	99.267	78.083	109.83	98.198	98.354	97.968	89.423	93.5	101.57	106.58	120.24	108.8	91.233	89.259	111.08	111.11	102.17	88.72	102.19	110.22	101.5	102.93	102.51
1430	92.13	114.53	86.266	99.5	95.354	98.806	77.462	109.23	97.568	97.595	97.18	88.533	92.718	100.8	106.4	119.62	108.27	90.696	88.655	110.51	110.5	101.47	88.183	101.58	109.4	100.87	102.3	101.74
1420	91.333	113.92	85.429	98.854	94.627	98.329	76.855	108.62	96.931	96.862	96.392	87.649	91.94	100.01	106.2	119	107.74	90.149	88.051	109.94	109.9	100.78	87.641	100.98	108.52	100.22	101.67	100.97
1410	90.535	113.3	84.589	98.195	93.905	97.838	76.279	108.02	96.294	96.15	95.606	86.779	91.167	99.201	105.99	118.36	107.19	89.588	87.447	109.36	109.31	100.1	87.097	100.39	107.59	99.569	101.04	100.19
1400	89.744	112.69	83.747	97.524	93.187	97.345	75.743	107.38	95.679	95.452	94.824	85.926	90.401	98.366	105.75	117.71	106.64	89.015	86.845	108.78	108.74	99.439	86.546	99.804	106.65	98.912	100.41	99.417
1390	88.962	112.11	82.904	96.844	92.476	96.866	75.239	106.71	95.086	94.768	94.045	85.088	89.643	97.507	105.49	117.05	106.09	88.43	86.244	108.2	108.2	98.767	85.986	99.216	105.76	98.251	99.782	98.643
1380	88.192	111.52	82.062	96.154	91.769	96.404	74.733	106	94.492	94.098	93.266	84.266	88.894	96.628	105.2	116.38	105.53	87.834	85.646	107.61	107.68	98.075	85.417	98.63	104.94	97.587	99.158	97.872
1370	87.433	110.91	81.221	95.457	91.063	95.944	74.206	105.28	93.877	93.44	92.484	83.456	88.155	95.73	104.88	115.71	104.97	87.229	85.051	107.01	107.18	97.364	84.84	98.049	104.19	96.921	98.539	97.106
1360	86.688	110.29	80.383	94.753	90.357	95.475	73.665	104.53	93.236	92.785	91.694	82.657	87.423	94.814	104.5	115.04	104.4	86.614	84.46	106.39	106.68	96.638	84.257	97.472	103.5	96.255	97.927	96.34
1350	85.957	109.65	79.548	94.043	89.647	94.994	73.128	103.7	92.581	92.132	90.898	81.871	86.695	93.883	104.07	114.36	103.83	85.992	83.873	105.76	106.17	95.904	83.668	96.896	102.85	95.59	97.321	95.565
1340	85.242	109	78.719	93.33	88.932	94.504	72.612	102.74	91.926	91.482	90.093	81.095	85.973	92.939	103.59	113.68	103.27	85.362	83.292	105.12	105.67	95.165	83.073	96.319	102.23	94.927	96.723	94.785
1330	84.542	108.34	77.895	92.633	88.214	94.005	72.12	101.69	91.277	90.835	89.278	80.321	85.258	91.983	103.06	113.01	102.7	84.725	82.723	104.47	105.15	94.423	82.474	95.737	101.63	94.266	96.13	94.007
1320	83.86	107.67	77.077	91.986	87.492	93.5	71.642	100.66	90.634	90.187	88.452	79.546	84.55	91.027	102.48	112.33	102.14	84.082	82.176	103.81	104.64	93.677	81.871	95.149	101.02	93.608	95.539	93.223
1310	83.195	106.98	76.267	91.376	86.769	92.989	71.159	99.679	89.995	89.537	87.619	78.772	83.851	90.089	101.86	111.66	101.58	83.436	81.651	103.15	104.13	92.931	81.266	94.553	100.39	92.948	94.947	92.383
1300	82.545	106.28	75.465	90.778	86.046	92.472	70.668	98.765	89.364	88.887	86.779	78.001	83.156	89.193	101.19	111	101.02	82.79	81.144	102.52	103.62	92.19	80.658	93.953	99.705	92.286	94.351	91.471
1290	81.888	105.57	74.672	90.184	85.323	91.95	70.179	97.908	88.739	88.236	85.934	77.242	82.46	88.338	100.48	110.33	100.46	82.148	80.646	101.91	103.1	91.459	80.049	93.347	98.961	91.624	93.754	90.563
1280	81.212	104.85	73.886	89.596	84.602	91.415	69.705	97.105	88.121	87.586	85.085	76.502	81.761	87.503	99.734	109.64	99.918	81.512	80.154	101.34	102.59	90.743	79.439	92.738	98.158	90.962	93.155	89.712
1270	80.528	104.11	73.104	89.016	83.882	90.833	69.251	96.338	87.506	86.937	84.239	75.783	81.059	86.674	98.983	108.93	99.377	80.882	79.669	100.78	102.07	90.045	78.829	92.127	97.302	90.301	92.557	88.916
1260	79.848	103.37	72.325	88.443	83.166	90.187	68.811	95.554	86.893	86.29	83.411	75.087	80.355	85.846	98.246	108.21	98.844	80.258	79.192	100.22	101.55	89.368	78.22	91.513	96.395	89.644	91.961	88.153
1250	79.174	102.63	71.55	87.868	82.454	89.51	68.372	94.728	86.282	85.636	82.607	74.413	79.65	85.025	97.519	107.48	98.318	79.641	78.725	99.649	101.03	88.711	77.612	90.898	95.438	88.99	91.366	87.413
1240	78.496	101.9	70.781	87.274	81.747	88.846	67.928	93.871	85.676	84.963	81.828	73.762	78.945	84.211	96.792	106.74	97.796	79.031	78.266	99.068	100.5	88.066	77.007	90.284	94.433	88.33	90.775	86.694
1230	77.811	101.21	70.017	86.641	81.046	88.204	67.476	92.994	85.071	84.266	81.075	73.131	78.241	83.406	96.06	105.99	97.275	78.43	77.816	98.473	99.96	87.422	76.404	89.67	93.398	87.648	90.188	85.987
1220	77.12	100.55	69.26	85.964	80.351	87.556	67.021	92.105	84.458	83.543	80.347	72.514	77.539	82.611	95.325	105.24	96.757	77.837	77.375	97.864	99.414	86.776	75.805	89.057	92.364	86.94	89.606	85.279
1210	76.425	99.901	68.51	85.248	79.657	86.882	66.57	91.205	83.833	82.794	79.644	71.906	76.839	81.827	94.589	104.49	96.214	77.253	76.945	97.244	98.861	86.124	75.21	88.447	91.347	86.207	89.03	84.561
1200	75.725	99.271	67.768	84.503	78.944	86.178	66.131	90.294	83.191	82.023	78.962	71.306	76.144	81.054	93.855	103.75	95.592	76.679	76.524	96.613	98.302	85.454	74.62	87.839	90.352	85.452	88.458	83.836
1190	75.024	98.655	67.035	83.736	78.202	85.45	65.704	89.373	82.535	81.228	78.3	70.716	75.453	80.293	93.123	103.02	94.887	76.115	76.112	95.973	97.737	84.761	74.035	87.236	89.381	84.677	87.88	83.104
1180	74.32	98.054	66.31	82.949	77.444	84.699	65.289	88.444	81.864	80.413	77.655	70.137	74.767	79.54	92.395	102.31	94.128	75.562	75.704	95.323	97.169	84.063	73.456	86.637	88.436	83.883	87.281	82.368
1170	73.616	97.465	65.596	82.142	76.697	83.927	64.886	87.509	81.181	79.577	77.022	69.565	74.086	78.791	91.67	101.62	93.338	75.016	75.293	94.667	96.597	83.397	72.883	86.038	87.524	83.081	86.649	81.628
1160	72.911	96.878	64.892	81.315	75.978	83.135	64.494	86.568	80.486	78.722	76.394	68.988	73.406	78.043	90.945	100.93	92.521	74.465	74.871	94.004	96.02	82.766	72.317	85.431	86.652	82.288	85.968	80.885
1150	72.207	96.283	64.198	80.47	75.29	82.326	64.113	85.624	79.78	77.849	75.767	68.398	72.72	77.295	90.214	100.23	91.682	73.896	74.431	93.335	95.428	82.145	71.759	84.815	85.82	81.512	85.228	80.14
1140	71.505	95.675	63.51	79.611	74.631	81.502	63.741	84.702	79.065	76.959	75.14	67.795	72.025	76.548	89.476	99.534	90.828	73.309	73.97	92.662	94.815	81.514	71.209	84.19	85.025	80.753	84.43	79.394
1130	70.805	95.042	62.826	78.745	74.001	80.671	63.368	83.84	78.341	76.054	74.512	67.183	71.322	75.804	88.732	98.832	89.966	72.717	73.489	91.986	94.167	80.873	70.664	83.558	84.264	80.012	83.584	78.647
1120	70.107	94.372	62.147	77.882	73.401	79.833	62.991	83.062	77.611	75.134	73.886	66.561	70.615	75.063	87.982	98.125	89.098	72.131	72.988	91.307	93.475	80.219	70.117	82.92	83.519	79.289	82.714	77.892
1110	69.414	93.662	61.472	77.022	72.828	78.991	62.609	82.367	76.887	74.2	73.263	65.93	69.902	74.326	87.23	97.402	88.224	71.553	72.469	90.627	92.729	79.551	69.563	82.275	82.77	78.584	81.837	77.117
1100	68.724	92.914	60.804	76.165	72.274	78.144	62.223	81.73	76.18	73.261	72.642	65.291	69.186	73.594	86.475	96.65	87.346	70.983	71.932	89.947	91.92	78.87	69.003	81.626	82.014	77.896	80.958	76.32
1090	68.04	92.131	60.157	75.313	71.736	77.295	61.834	81.125	75.492	72.331	72.024	64.644	68.466	72.868	85.719	95.864	86.465	70.42	71.382	89.268	91.046	78.181	68.437	80.973	81.251	77.215	80.078	75.502
1080	67.362	91.314	59.545	74.466	71.21	76.444	61.441	80.54	74.824	71.422	71.406	63.99	67.743	72.147	84.963	95.039	85.585	69.864	70.822	88.57	90.116	77.497	67.867	80.316	80.485	76.527	79.196	74.665
1070	66.69	90.472	58.973	73.625	70.684	75.594	61.045	79.979	74.176	70.537	70.776	63.33	67.02	71.434	84.209	94.174	84.713	69.316	70.253	87.806	89.149	76.851	67.292	79.657	79.717	75.824	78.314	73.81
1060	66.025	89.623	58.432	72.792	70.139	74.744	60.645	79.442	73.548	69.676	70.122	62.668	66.298	70.729	83.457	93.27	83.858	68.777	69.676	86.991	88.172	76.269	66.714	78.995	78.948	75.102	77.433	72.94
1050	65.368	88.787	57.902	71.967	69.57	73.897	60.243	78.931	72.948	68.838	69.442	62.01	65.585	70.032	82.709	92.329	83.021	68.246	69.091	86.178	87.196	75.74	66.133	78.333	78.178	74.369	76.555	72.053
1040	64.716	87.97	57.37	71.151	68.974	73.054	59.837	78.445	72.395	68.022	68.736	61.359	64.879	69.342	81.965	91.352	82.204	67.724	68.499	85.384	86.22	75.221	65.549	77.67	77.412	73.635	75.681	71.153
1030	64.051	87.17	56.835	70.344	68.345	72.215	59.428	77.975	71.861	67.226	68.007	60.719	64.184	68.652	81.227	90.341	81.407	67.212	67.9	84.599	85.245	74.663	64.963	77.008	76.654	72.904	74.812	70.239
1020	63.357	86.381	56.299	69.549	67.68	71.381	59.016	77.507	71.278	66.445	67.258	60.092	63.497	67.957	80.491	89.298	80.631	66.71	67.304	83.817	84.272	74.051	64.375	76.347	75.907	72.178	73.949	69.313
1010	62.636	85.601	55.764	68.765	66.978	70.555	58.602	77.026	70.616	65.671	66.497	59.477	62.817	67.256	79.743	88.225	79.87	66.217	66.718	83.035	83.302	73.389	63.787	75.687	75.171	71.454	73.093	68.377
1000	61.898	84.827	55.228	67.993	66.223	69.736	58.185	76.532	69.892	64.894	65.732	58.875	62.136	66.547	78.972	87.126	79.097	65.735	66.143	82.256	82.337	72.682	63.198	75.023	74.447	70.735	72.246	67.43
990	61.151	84.061	54.694	67.234	65.399	68.926	57.765	76.025	69.135	64.112	64.963	58.287	61.45	65.828	78.177	86.023	78.297	65.262	65.579	81.481	81.378	71.931	62.608	74.333	73.735	70.021	71.407	66.477
980	60.394	83.298	54.16	66.47	64.529	68.126	57.343	75.508	68.359	63.327	64.193	57.712	60.76	65.097	77.361	84.937	77.48	64.788	65.025	80.71	80.426	71.143	62.02	73.607	73.036	69.309	70.58	65.546
970	59.63	82.532	53.627	65.66	63.638	67.334	56.919	74.979	67.567	62.539	63.431	57.151	60.066	64.357	76.526	83.877	76.658	64.294	64.482	79.946	79.483	70.36	61.432	72.845	72.351	68.597	69.763	64.684
960	58.865	81.76	53.095	64.803	62.756	66.525	56.491	74.441	66.759	61.751	62.683	56.605	59.371	63.608	75.674	82.843	75.817	63.771	63.951	79.191	78.55	69.615	60.845	72.051	71.68	67.878	68.957	63.893
950	58.109	80.984	52.564	63.944	61.923	65.673	56.053	73.888	65.95	60.961	61.953	56.073	58.673	62.854	74.805	81.831	74.917	63.218	63.432	78.454	77.629	68.859	60.261	71.241	71.024	67.148	68.152	63.142
940	57.374	80.206	52.035	63.116	61.157	64.773	55.606	73.298	65.155	60.172	61.243	55.556	57.975	62.106	73.929	80.839	73.969	62.639	62.924	77.741	76.719	68.051	59.678	70.424	70.384	66.402	67.333	62.415
930	56.667	79.426	51.507	62.331	60.442	63.856	55.149	72.689	64.377	59.383	60.557	55.049	57.279	61.375	73.065	79.867	73.021	62.036	62.428	77.053	75.822	67.208	59.099	69.603	69.759	65.641	66.495	61.711
920	55.993	78.645	50.98	61.588	59.733	62.949	54.683	72.098	63.615	58.595	59.894	54.55	56.594	60.662	72.226	78.915	72.099	61.415	61.936	76.392	74.939	66.343	58.522	68.786	69.151	64.868	65.64	61.034
910	55.352	77.865	50.443	60.856	59.009	62.055	54.208	71.503	62.872	57.809	59.255	54.052	55.927	59.968	71.408	77.974	71.212	60.777	61.435	75.752	74.061	65.452	57.949	67.979	68.56	64.082	64.771	60.377
900	54.744	77.087	49.887	60.112	58.289	61.173	53.725	70.853	62.152	57.025	58.634	53.554	55.277	59.292	70.604	77.032	70.349	60.123	60.924	75.127	73.174	64.535	57.381	67.185	67.986	63.286	63.889	59.729
890	54.17	76.311	49.308	59.353	57.601	60.302	53.234	70.13	61.455	56.244	58.01	53.056	54.645	58.634	69.812	76.083	69.496	59.465	60.408	74.512	72.238	63.609	56.816	66.403	67.429	62.479	62.995	59.082
880	53.629	75.538	48.709	58.589	56.965	59.444	52.735	69.335	60.78	55.467	57.366	52.559	54.03	57.992	69.033	75.127	68.642	58.823	59.897	73.908	71.221	62.702	56.256	65.634	66.89	61.665	62.093	58.431
870	53.118	74.769	48.09	57.839	56.376	58.606	52.228	68.479	60.123	54.694	56.702	52.062	53.433	57.355	68.268	74.168	67.782	58.205	59.392	73.316	70.117	61.807	55.7	64.879	66.349	60.848	61.191	57.771
860	52.634	74.005	47.454	57.112	55.809	57.797	51.713	67.577	59.486	53.926	56.029	51.566	52.854	56.714	67.519	73.205	66.92	57.6	58.891	72.732	68.933	60.895	55.143	64.138	65.76	60.035	60.295	57.088
850	52.176	73.247	46.81	56.409	55.236	57.019	51.191	66.638	58.866	53.162	55.361	51.071	52.294	56.069	66.786	72.242	66.056	56.998	58.385	72.146	67.684	59.956	54.584	63.408	65.114	59.235	59.407	56.38
840	51.732	72.495	46.177	55.727	54.65	56.273	50.663	65.674	58.255	52.405	54.705	50.578	51.752	55.42	66.069	71.279	65.193	56.395	57.87	71.559	66.391	59.003	54.022	62.68	64.431	58.454	58.528	55.647
830	51.277	71.751	45.571	55.037	54.052	55.555	50.128	64.705	57.649	51.654	54.061	50.087	51.222	54.769	65.369	70.327	64.33	55.793	57.34	70.969	65.066	58.071	53.459	61.952	63.725	57.691	57.659	54.892
820	50.804	71.015	44.994	54.312	53.444	54.857	49.587	63.737	57.047	50.91	53.43	49.597	50.696	54.117	64.675	69.395	63.469	55.193	56.788	70.379	63.715	57.176	52.896	61.222	62.996	56.947	56.808	54.114
810	50.326	70.288	44.44	53.569	52.829	54.171	49.04	62.766	56.449	50.172	52.812	49.109	50.167	53.464	63.972	68.488	62.611	54.595	56.213	69.789	62.346	56.28	52.332	60.485	62.243	56.222	55.982	53.315
800	49.857	69.57	43.895	52.825	52.2	53.49	48.487	61.795	55.845	49.441	52.209	48.624	49.632	52.81	63.25	67.608	61.755	54.001	55.614	69.199	60.967	55.355	51.767	59.743	61.467	55.513	55.185	52.495
790	49.387	68.863	43.354	52.087	51.549	52.803	47.929	60.854	55.232	48.709	51.626	48.141	49.095	52.155	62.507	66.757	60.904	53.41	54.994	68.61	59.591	54.439	51.203	58.996	60.668	54.819	54.416	51.655
780	48.899	68.166	42.818	51.352	50.875	52.101	47.366	59.975	54.611	47.969	51.053	47.661	48.553	51.501	61.745	65.934	60.057	52.821	54.352	68.016	58.237	53.572	50.64	58.247	59.847	54.136	53.675	50.797
770	48.397	67.481	42.287	50.622	50.173	51.378	46.799	59.159	53.981	47.223	50.48	47.182	48.009	50.847	60.965	65.139	59.216	52.231	53.69	67.406	56.915	52.765	50.077	57.51	59.005	53.466	52.959	49.931
760	47.893	66.807	41.761	49.894	49.443	50.635	46.227	58.374	53.345	46.47	49.905	46.699	47.458	50.194	60.17	64.374	58.382	51.637	53.007	66.774	55.629	52.016	49.516	56.794	58.143	52.805	52.254	49.08
750	47.394	66.158	41.235	49.171	48.684	49.878	45.652	57.595	52.702	45.711	49.327	46.205	46.897	49.542	59.359	63.639	57.554	51.04	52.307	66.12	54.389	51.32	48.956	56.1	57.264	52.142	51.546	48.252
740	46.902	65.584	40.7	48.452	47.905	49.118	45.073	56.821	52.053	44.949	48.748	45.691	46.326	48.892	58.533	62.934	56.734	50.44	51.598	65.447	53.204	50.642	48.398	55.428	56.375	51.47	50.83	47.449
730	46.414	65.103	40.156	47.739	47.119	48.371	44.491	56.053	51.398	44.181	48.169	45.157	45.746	48.244	57.693	62.251	55.922	49.838	50.887	64.755	52.084	49.931	47.842	54.778	55.484	50.789	50.104	46.668
720	45.93	64.64	39.602	47.031	46.332	47.639	43.906	55.294	50.738	43.414	47.589	44.604	45.157	47.598	56.84	61.579	55.12	49.234	50.174	64.045	51.032	49.169	47.289	54.149	54.594	50.099	49.371	45.909
710	45.452	64.089	39.04	46.329	45.551	46.922	43.319	54.543	50.074	42.659	47.01	44.033	44.559	46.956	55.985	60.905	54.327	48.629	49.46	63.319	50.045	48.361	46.739	53.544	53.703	49.402	48.63	45.174
700	44.978	63.441	38.469	45.634	44.78	46.212	42.73	53.794	49.405	41.924	46.431	43.443	43.953	46.316	55.146	60.219	53.544	48.022	48.743	62.588	49.116	47.523	46.191	52.961	52.808	48.698	47.884	44.461
690	44.507	62.735	37.891	44.946	44.022	45.503	42.138	53.04	48.733	41.21	45.852	42.841	43.34	45.68	54.327	59.517	52.772	47.415	48.026	61.857	48.235	46.668	45.648	52.401	51.908	47.988	47.132	43.767
680	44.034	61.994	37.305	44.264	43.278	44.794	41.546	52.281	48.058	40.518	45.275	42.237	42.72	45.048	53.516	58.801	52.011	46.807	47.311	61.127	47.389	45.797	45.107	51.86	50.998	47.272	46.375	43.078
670	43.559	61.22	36.711	43.59	42.549	44.086	40.952	51.517	47.381	39.846	44.698	41.655	42.099	44.42	52.704	58.072	51.26	46.2	46.617	60.397	46.56	44.913	44.571	51.331	50.077	46.551	45.615	42.386
660	43.078	60.41	36.111	42.925	41.834	43.379	40.356	50.744	46.701	39.195	44.124	41.11	41.479	43.797	51.889	57.331	50.516	45.602	45.955	59.669	45.744	44.023	44.039	50.809	49.143	45.826	44.858	41.687
650	42.589	59.564	35.513	42.267	41.134	42.674	39.754	49.96	46.02	38.565	43.55	40.6	40.861	43.179	51.073	56.578	49.773	45.027	45.326	58.942	44.94	43.134	43.512	50.292	48.199	45.096	44.105	40.981
640	42.091	58.682	34.926	41.618	40.449	41.973	39.143	49.167	45.338	37.957	42.975	40.104	40.245	42.565	50.261	55.814	49.028	44.476	44.731	58.218	44.151	42.251	42.989	49.775	47.252	44.364	43.362	40.271
630	41.583	57.769	34.36	40.978	39.767	41.274	38.525	48.363	44.656	37.371	42.394	39.606	39.631	41.958	49.456	55.04	48.277	43.938	44.182	57.497	43.372	41.401	42.461	49.259	46.323	43.637	42.637	39.556
620	41.066	56.834	33.82	40.346	39.08	40.574	37.9	47.552	43.973	36.806	41.808	39.108	39.019	41.356	48.661	54.257	47.517	43.402	43.721	56.78	42.595	40.6	41.903	48.743	45.441	42.93	41.934	38.837
610	40.544	55.887	33.31	39.724	38.384	39.864	37.268	46.732	43.291	36.262	41.217	38.628	38.41	40.759	47.877	53.472	46.748	42.865	43.368	56.066	41.818	39.85	41.302	48.229	44.615	42.252	41.253	38.114
600	40.021	54.937	32.821	39.11	37.681	39.142	36.63	45.905	42.61	35.741	40.621	38.178	37.803	40.164	47.103	52.694	45.971	42.329	43.108	55.358	41.041	39.149	40.659	47.716	43.83	41.603	40.594	37.388
590	39.504	53.987	32.343	38.49	36.973	38.41	35.987	45.071	41.93	35.241	40.021	37.76	37.2	39.561	46.337	51.923	45.188	41.795	42.919	54.655	40.268	38.496	39.985	47.204	43.065	40.984	39.956	36.659
580	38.995	53.056	31.873	37.851	36.26	37.668	35.338	44.233	41.251	34.762	39.418	37.368	36.601	38.949	45.571	51.16	44.398	41.263	42.731	53.957	39.509	37.87	39.295	46.694	42.314	40.395	39.341	35.927
570	38.492	52.174	31.41	37.183	35.542	36.916	34.685	43.403	40.576	34.302	38.811	36.986	36.005	38.327	44.801	50.404	43.603	40.734	42.469	53.26	38.776	37.239	38.6	46.185	41.578	39.833	38.748	35.193
560	37.992	51.346	30.956	36.488	34.82	36.156	34.027	42.592	39.902	33.856	38.201	36.605	35.414	37.699	44.028	49.657	42.802	40.206	42.11	52.553	38.07	36.591	37.901	45.679	40.858	39.29	38.176	34.457
550	37.49	50.561	30.512	35.777	34.094	35.381	33.365	41.798	39.232	33.424	37.588	36.222	34.827	37.069	43.253	48.919	41.997	39.681	41.684	51.827	37.39	35.933	37.208	45.174	40.147	38.759	37.616	33.72
540	36.983	49.808	30.076	35.055	33.365	34.592	32.699	41.017	38.565	33.004	36.976	35.837	34.24	36.449	42.476	48.19	41.187	39.159	41.295	51.076	36.734	35.274	36.53	44.672	39.432	38.238	37.063	32.982
530	36.468	49.081	29.649	34.324	32.632	33.787	32.031	40.242	37.903	32.599	36.369	35.451	33.651	35.845	41.698	47.47	40.374	38.64	40.977	50.303	36.095	34.621	35.868	44.172	38.712	37.723	36.517	32.243
520	35.945	48.38	29.23	33.583	31.896	32.972	31.359	39.472	37.244	32.205	35.768	35.065	33.059	35.258	40.921	46.751	39.557	38.123	40.649	49.508	35.462	33.974	35.213	43.675	37.986	37.214	35.979	31.506
510	35.416	47.706	28.811	32.832	31.159	32.155	30.685	38.706	36.594	31.82	35.173	34.677	32.465	34.689	40.143	46.017	38.738	37.61	40.258	48.694	34.83	33.33	34.559	43.177	37.256	36.706	35.447	30.791
500	34.881	47.061	28.386	32.074	30.419	31.342	30.008	37.948	35.96	31.438	34.584	34.288	31.869	34.135	39.367	45.26	37.917	37.1	39.815	47.872	34.2	32.691	33.908	42.667	36.524	36.195	34.916	30.119
490	34.339	46.444	27.953	31.315	29.678	30.533	29.33	37.203	35.347	31.056	34.002	33.899	31.271	33.592	38.591	44.485	37.094	36.594	39.354	47.053	33.574	32.057	33.259	42.136	35.788	35.675	34.378	29.497
480	33.791	45.856	27.513	30.556	28.936	29.727	28.651	36.472	34.756	30.671	33.426	33.507	30.672	33.049	37.818	43.697	36.27	36.091	38.882	46.251	32.952	31.427	32.615	41.584	35.05	35.14	33.822	28.923
470	33.237	45.297	27.067	29.803	28.193	28.922	27.971	35.754	34.186	30.284	32.856	33.111	30.071	32.498	37.046	42.907	35.447	35.59	38.378	45.478	32.333	30.803	31.975	41.012	34.311	34.588	33.238	28.389
460	32.678	44.766	26.616	29.063	27.449	28.115	27.291	35.041	33.637	29.893	32.284	32.705	29.47	31.939	36.278	42.119	34.628	35.082	37.822	44.725	31.718	30.184	31.339	40.421	33.569	34.02	32.622	27.878
450	32.113	44.264	26.172	28.339	26.706	27.305	26.61	34.327	33.109	29.5	31.705	32.291	28.869	31.375	35.51	41.338	33.823	34.557	37.214	43.967	31.102	29.571	30.708	39.811	32.826	33.438	31.976	27.381
440	31.544	43.79	25.745	27.641	25.963	26.493	25.93	33.611	32.601	29.105	31.117	31.866	28.267	30.805	34.74	40.563	33.038	34.011	36.584	43.185	30.475	28.963	30.083	39.183	32.082	32.841	31.302	26.898
430	30.969	43.344	25.342	26.984	25.221	25.679	25.255	32.896	32.104	28.705	30.52	31.428	27.665	30.23	33.966	39.795	32.275	33.447	35.955	42.381	29.831	28.361	29.462	38.538	31.338	32.229	30.599	26.43
420	30.391	42.912	24.959	26.374	24.481	24.864	24.593	32.181	31.605	28.298	29.916	30.971	27.063	29.65	33.188	39.031	31.536	32.864	35.331	41.565	29.163	27.764	28.848	37.874	30.593	31.603	29.869	25.978
410	29.808	42.471	24.579	25.805	23.744	24.048	23.948	31.467	31.099	27.879	29.3	30.488	26.462	29.065	32.408	38.268	30.811	32.264	34.711	40.744	28.468	27.152	28.239	37.194	29.849	30.963	29.111	25.542
400	29.221	41.998	24.19	25.262	23.024	23.234	23.32	30.754	30.582	27.45	28.664	29.973	25.861	28.475	31.626	37.505	30.095	31.646	34.092	39.918	27.75	26.498	27.637	36.496	29.105	30.31	28.33	25.121
390	28.633	41.489	23.793	24.741	22.333	22.44	22.71	30.043	30.056	27.009	28.005	29.431	25.262	27.881	30.849	36.743	29.388	31.011	33.476	39.085	27.023	25.793	27.041	35.782	28.362	29.644	27.54	24.715
380	28.053	40.947	23.387	24.242	21.683	21.698	22.118	29.333	29.522	26.558	27.324	28.876	24.663	27.282	30.088	35.988	28.692	30.36	32.861	38.248	26.303	25.045	26.452	35.053	27.621	28.964	26.752	24.324
370	27.486	40.372	22.975	23.765	21.075	21.013	21.542	28.626	28.979	26.096	26.621	28.32	24.066	26.679	29.356	35.247	28.006	29.693	32.237	37.406	25.595	24.285	25.869	34.308	26.881	28.273	25.972	23.943
360	26.932	39.766	22.555	23.297	20.502	20.378	20.984	27.921	28.428	25.623	25.901	27.767	23.471	26.077	28.654	34.524	27.33	29.018	31.594	36.56	24.902	23.534	25.294	33.548	26.144	27.579	25.202	23.563
350	26.391	39.129	22.128	22.822	19.944	19.791	20.444	27.219	27.87	25.139	25.168	27.215	22.877	25.488	27.975	33.818	26.656	28.343	30.922	35.711	24.224	22.805	24.726	32.777	25.411	26.899	24.471	23.181
340	25.862	38.461	21.694	22.339	19.378	19.249	19.921	26.52	27.303	24.645	24.432	26.665	22.287	24.918	27.311	33.131	25.978	27.67	30.204	34.859	23.56	22.114	24.16	32.007	24.691	26.239	23.805	22.798
330	25.35	37.762	21.253	21.847	18.797	18.756	19.417	25.824	26.735	24.142	23.703	26.116	21.717	24.369	26.662	32.46	25.296	26.997	29.435	34.004	22.912	21.465	23.595	31.253	23.995	25.59	23.207	22.413
320	24.858	37.033	20.805	21.348	18.216	18.309	18.93	25.131	26.173	23.639	22.989	25.569	21.197	23.839	26.026	31.808	24.609	26.325	28.622	33.148	22.285	20.857	23.029	30.508	23.326	24.941	22.654	22.028
310	24.388	36.275	20.35	20.843	17.653	17.909	18.46	24.443	25.622	23.14	22.305	25.024	20.736	23.33	25.397	31.168	23.919	25.654	27.776	32.287	21.701	20.286	22.463	29.755	22.684	24.287	22.123	21.642
300	23.937	35.487	19.894	20.331	17.125	17.557	18.009	23.758	25.086	22.648	21.662	24.481	20.318	22.84	24.768	30.524	23.227	24.984	26.899	31.419	21.17	19.744	21.898	28.997	22.069	23.629	21.61	21.254
290	23.5	34.671	19.451	19.812	16.64	17.25	17.575	23.078	24.565	22.161	21.066	23.941	19.917	22.369	24.138	29.866	22.531	24.317	25.993	30.542	20.695	19.221	21.335	28.24	21.48	22.968	21.118	20.864
280	23.069	33.829	19.036	19.286	16.203	16.977	17.159	22.402	24.061	21.681	20.508	23.403	19.522	21.918	23.49	29.194	21.833	23.652	25.059	29.658	20.267	18.71	20.772	27.493	20.917	22.305	20.648	20.473
270	22.642	32.967	18.657	18.753	15.814	16.717	16.761	21.728	23.574	21.214	19.974	22.868	19.134	21.486	22.801	28.511	21.133	22.995	24.115	28.774	19.884	18.206	20.21	26.763	20.369	21.641	20.2	20.08
260	22.22	32.086	18.304	18.213	15.475	16.462	16.38	21.051	23.101	20.769	19.46	22.332	18.755	21.068	22.066	27.815	20.431	22.349	23.209	27.915	19.537	17.712	19.65	26.055	19.827	20.976	19.773	19.686
250	21.803	31.189	17.965	17.667	15.184	16.211	16.016	20.372	22.641	20.351	18.973	21.782	18.386	20.662	21.306	27.109	19.728	21.715	22.366	27.092	19.219	17.226	19.091	25.363	19.287	20.309	19.359	19.289
