# Supplementary material for: Eye position affects flight altitude in visual approach to landing independent of level of expertise of pilot
Source: PLoS One. 2018 May 24;13(5):e0197585. doi: 10.1371/journal.pone.0197585 (PMC5967751; doi:10.1371/journal.pone.0197585)
Supplement: S1 Dataset — (ZIP) [file pone.0197585.s001.zip › S1 Dataset/participant21_trainee.txt]

distance	trial1_increase	trial2_increase	trial3_increase	trial4_increase	trial1_decrease	trial2_decrease	trial3_decrease	trial4_decrease	trial1_control	trial2_control	trial3_control	trial4_control	trial5_control	trial6_control	trial7_control	trial8_control	trial9_control	trial10_control	trial11_control	trial12_control	trial13_control	trial14_control	trial15_control	trial16_control	trial17_control	trial18_control	trial19_control	trial20_control
2000	130.75	125.26	127.09	126.48	129.23	130.75	129.53	127.09	123.13	124.04	130.75	122.83	127.4	130.75	126.79	125.26	131.06	130.45	124.04	128.92	127.09	122.22	125.87	122.52	128.31	130.14	123.44	127.09
1990	130.75	125.27	127.1	126.49	129.23	130.75	129.53	127.1	123.13	124.05	130.75	122.83	127.4	130.75	126.79	125.27	131.06	130.45	124.05	128.92	127.1	122.22	125.88	122.52	128.32	130.14	123.44	127.1
1980	130.76	125.27	127.1	126.49	129.23	130.76	129.54	127.1	123.14	124.05	130.76	122.83	127.4	130.76	126.79	125.27	131.06	130.45	124.05	128.93	127.1	122.22	125.88	122.53	128.32	130.15	123.44	127.1
1970	130.76	125.27	127.1	126.49	129.24	130.76	129.54	127.1	123.14	124.05	130.76	122.84	127.41	130.76	126.8	125.27	131.06	130.45	124.05	128.93	127.1	122.23	125.88	122.53	128.32	130.15	123.44	127.1
1960	130.76	125.28	127.11	126.5	129.24	130.76	129.54	127.11	123.14	124.06	130.76	122.84	127.41	130.76	126.8	125.28	131.07	130.46	124.06	128.93	127.11	122.23	125.89	122.53	128.32	130.15	123.45	127.11
1950	130.76	125.28	127.11	126.5	129.24	130.77	129.54	127.11	123.14	124.06	130.77	122.84	127.41	130.76	126.8	125.27	131.07	130.46	124.06	128.93	127.11	122.23	125.89	122.53	128.33	130.15	123.45	127.1
1940	130.69	125.26	127.09	126.5	129.16	130.76	129.46	127.06	123.13	124.06	130.77	122.81	127.37	130.72	126.72	125.2	131.07	130.45	124	128.86	127.11	122.19	125.85	122.5	128.29	130.12	123.43	127.01
1930	130.48	125.21	127.02	126.51	128.95	130.73	129.21	126.92	123.07	124.07	130.76	122.71	127.26	130.6	126.48	124.97	131.08	130.39	123.84	128.64	127.11	122.06	125.74	122.41	128.18	130.03	123.36	126.75
1920	130.18	125.17	126.89	126.51	128.56	130.66	128.78	126.67	122.95	124.07	130.7	122.52	127.08	130.37	126.07	124.57	131.08	130.25	123.56	128.25	127.12	121.82	125.54	122.23	127.97	129.85	123.23	126.29
1910	129.87	125.13	126.68	126.51	128.03	130.55	128.18	126.32	122.83	124.07	130.57	122.27	126.84	130.07	125.5	124.02	131.08	130.03	123.2	127.71	127.1	121.5	125.29	121.97	127.68	129.6	123.04	125.64
1900	129.58	125.09	126.41	126.52	127.37	130.42	127.44	125.9	122.71	124.08	130.35	121.95	126.56	129.73	124.8	123.34	131.09	129.75	122.78	127.06	127.04	121.12	124.98	121.65	127.31	129.31	122.79	124.84
1890	129.29	125.05	126.08	126.52	126.59	130.29	126.59	125.42	122.6	124.06	130.05	121.58	126.21	129.35	123.99	122.55	131.09	129.41	122.3	126.33	126.93	120.72	124.62	121.29	126.9	128.97	122.48	123.91
1880	129.02	125.01	125.68	126.51	125.69	130.14	125.63	124.9	122.49	123.97	129.67	121.13	125.8	128.93	123.07	121.65	131.09	129.01	121.74	125.57	126.75	120.29	124.22	120.87	126.42	128.59	122.12	122.88
1870	128.75	124.97	125.26	126.48	124.69	129.95	124.58	124.32	122.37	123.79	129.22	120.62	125.33	128.47	122.07	120.68	131.1	128.54	121.1	124.83	126.53	119.84	123.78	120.42	125.91	128.17	121.7	121.81
1860	128.49	124.92	124.81	126.4	123.6	129.71	123.47	123.71	122.2	123.55	128.73	120.07	124.82	127.98	121.04	119.64	131.1	128	120.4	124.11	126.28	119.37	123.33	119.93	125.38	127.71	121.22	120.73
1850	128.24	124.83	124.34	126.25	122.42	129.43	122.33	123.08	121.91	123.3	128.21	119.48	124.27	127.5	120.02	118.55	131.11	127.42	119.65	123.41	126	118.93	122.86	119.42	124.83	127.23	120.69	119.68
1840	128	124.7	123.86	126.05	121.18	129.11	121.18	122.46	121.55	123.05	127.69	118.88	123.68	127.03	119.04	117.41	131.11	126.82	118.89	122.74	125.67	118.49	122.35	118.89	124.3	126.72	120.13	118.66
1830	127.77	124.53	123.36	125.78	119.9	128.76	120.03	121.83	121.17	122.76	127.16	118.26	123.07	126.58	118.09	116.25	131.11	126.22	118.13	122.09	125.31	118.08	121.84	118.36	123.75	126.19	119.56	117.67
1820	127.55	124.34	122.85	125.47	118.6	128.38	118.91	121.2	120.76	122.4	126.61	117.62	122.46	126.15	117.18	115.12	131.11	125.62	117.38	121.47	124.93	117.68	121.32	117.81	123.2	125.65	118.98	116.73
1810	127.35	124.12	122.33	125.1	117.32	127.97	117.8	120.53	120.32	121.98	126.04	116.96	121.86	125.73	116.31	114.03	131.1	125.02	116.65	120.88	124.52	117.3	120.81	117.25	122.62	125.12	118.39	115.82
1800	127.16	123.86	121.79	124.7	116.05	127.54	116.71	119.85	119.81	121.52	125.47	116.29	121.26	125.34	115.47	112.99	131.05	124.41	115.94	120.32	124.1	116.93	120.3	116.69	122.03	124.6	117.78	114.95
1790	126.98	123.56	121.25	124.28	114.79	127.09	115.6	119.17	119.25	121.03	124.89	115.61	120.67	124.96	114.68	111.99	130.93	123.81	115.24	119.78	123.67	116.59	119.78	116.13	121.44	124.08	117.17	114.13
1780	126.81	123.23	120.69	123.84	113.55	126.63	114.47	118.52	118.67	120.51	124.31	114.92	120.08	124.6	113.93	111.05	130.75	123.22	114.55	119.29	123.25	116.27	119.26	115.58	120.86	123.56	116.57	113.35
1770	126.62	122.88	120.14	123.38	112.34	126.18	113.36	117.88	118.06	119.98	123.74	114.22	119.49	124.24	113.23	110.15	130.54	122.65	113.88	118.82	122.84	115.97	118.73	115.03	120.28	123.05	115.98	112.62
1760	126.41	122.53	119.58	122.9	111.17	125.73	112.32	117.25	117.44	119.47	123.17	113.52	118.89	123.88	112.57	109.3	130.33	122.08	113.22	118.39	122.44	115.67	118.19	114.46	119.71	122.54	115.4	111.94
1750	126.15	122.2	119.01	122.4	110.05	125.26	111.33	116.62	116.81	118.97	122.6	112.84	118.3	123.5	111.96	108.51	130.11	121.52	112.53	118	122.03	115.37	117.66	113.89	119.15	122.04	114.84	111.29
1740	125.85	121.86	118.46	121.88	108.99	124.77	110.38	116	116.19	118.5	122.04	112.18	117.71	123.12	111.39	107.78	129.88	120.95	111.83	117.64	121.6	115.06	117.12	113.31	118.59	121.54	114.3	110.67
1730	125.52	121.5	117.91	121.35	107.93	124.26	109.45	115.38	115.59	118.04	121.47	111.54	117.12	122.74	110.88	107.1	129.61	120.38	111.12	117.3	121.16	114.73	116.59	112.71	118.05	121.06	113.76	110.09
1720	125.16	121.12	117.37	120.83	106.88	123.75	108.57	114.78	115.02	117.57	120.89	110.91	116.54	122.35	110.41	106.48	129.32	119.8	110.41	116.99	120.7	114.38	116.05	112.1	117.52	120.58	113.23	109.54
1710	124.76	120.74	116.84	120.34	105.87	123.25	107.75	114.18	114.48	117.09	120.29	110.28	115.97	121.97	109.99	105.91	129.01	119.22	109.7	116.67	120.24	114.03	115.51	111.49	116.99	120.1	112.69	109
1700	124.33	120.37	116.32	119.86	104.91	122.77	107	113.59	113.96	116.61	119.7	109.64	115.4	121.58	109.59	105.37	128.68	118.64	109	116.35	119.77	113.67	114.99	110.88	116.45	119.6	112.15	108.46
1690	123.89	120	115.79	119.37	104.01	122.3	106.29	112.98	113.45	116.13	119.1	108.98	114.85	121.19	109.21	104.86	128.33	118.07	108.29	116	119.31	113.3	114.48	110.28	115.91	119.09	111.61	107.92
1680	123.45	119.63	115.26	118.87	103.15	121.85	105.62	112.37	112.96	115.64	118.5	108.32	114.31	120.81	108.85	104.36	127.96	117.5	107.6	115.64	118.86	112.92	113.99	109.69	115.36	118.57	111.08	107.38
1670	123	119.27	114.73	118.35	102.31	121.41	104.96	111.74	112.48	115.15	117.91	107.66	113.78	120.43	108.52	103.87	127.59	116.93	106.91	115.27	118.43	112.55	113.5	109.11	114.8	118.05	110.54	106.85
1660	122.52	118.91	114.21	117.83	101.5	120.97	104.32	111.12	112.02	114.67	117.32	106.99	113.26	120.05	108.2	103.4	127.22	116.37	106.22	114.89	118.03	112.17	113.02	108.53	114.25	117.54	110.02	106.32
1650	122.03	118.56	113.69	117.3	100.74	120.52	103.69	110.49	111.56	114.18	116.74	106.32	112.76	119.67	107.9	102.95	126.85	115.82	105.55	114.5	117.66	111.8	112.55	107.96	113.7	117.02	109.49	105.8
1640	121.51	118.21	113.17	116.76	100.01	120.07	103.07	109.86	111.09	113.7	116.17	105.65	112.26	119.28	107.6	102.51	126.48	115.27	104.89	114.1	117.29	111.44	112.07	107.4	113.14	116.52	108.98	105.29
1630	120.96	117.85	112.67	116.22	99.326	119.61	102.45	109.24	110.62	113.22	115.6	104.97	111.75	118.9	107.3	102.09	126.12	114.74	104.25	113.69	116.93	111.07	111.61	106.86	112.59	116.02	108.47	104.79
1620	120.41	117.47	112.17	115.68	98.661	119.15	101.8	108.61	110.14	112.73	115.04	104.31	111.23	118.51	106.98	101.68	125.75	114.22	103.61	113.28	116.56	110.7	111.15	106.31	112.05	115.52	107.97	104.3
1610	119.85	117.09	111.68	115.15	97.997	118.69	101.15	108	109.64	112.24	114.49	103.64	110.7	118.12	106.64	101.27	125.4	113.71	102.99	112.85	116.2	110.33	110.7	105.77	111.51	115.04	107.47	103.82
1600	119.3	116.69	111.2	114.62	97.33	118.24	100.48	107.41	109.14	111.74	113.93	102.98	110.16	117.71	106.27	100.88	125.04	113.2	102.37	112.43	115.85	109.96	110.26	105.22	110.97	114.56	106.97	103.35
1590	118.74	116.28	110.73	114.1	96.668	117.78	99.826	106.82	108.63	111.24	113.39	102.34	109.61	117.28	105.89	100.5	124.69	112.71	101.74	111.99	115.5	109.58	109.82	104.68	110.44	114.09	106.47	102.89
1580	118.18	115.87	110.26	113.59	96.016	117.33	99.171	106.25	108.13	110.72	112.85	101.72	109.05	116.85	105.49	100.13	124.31	112.22	101.1	111.56	115.15	109.21	109.4	104.13	109.92	113.64	105.96	102.43
1570	117.61	115.45	109.8	113.09	95.375	116.88	98.52	105.68	107.62	110.18	112.32	101.15	108.49	116.41	105.08	99.751	123.92	111.74	100.44	111.12	114.8	108.85	108.99	103.59	109.41	113.19	105.45	101.98
1560	117.04	115.02	109.33	112.59	94.746	116.44	97.876	105.11	107.12	109.64	111.8	100.62	107.92	115.95	104.65	99.365	123.5	111.28	99.779	110.68	114.45	108.48	108.6	103.05	108.92	112.76	104.95	101.52
1550	116.46	114.59	108.86	112.1	94.129	116.01	97.238	104.54	106.62	109.1	111.28	100.11	107.35	115.49	104.2	98.971	123.08	110.81	99.109	110.24	114.1	108.12	108.21	102.51	108.42	112.35	104.44	101.07
1540	115.89	114.16	108.39	111.62	93.525	115.58	96.608	103.98	106.09	108.54	110.76	99.615	106.78	115.02	103.76	98.57	122.67	110.35	98.433	109.8	113.76	107.76	107.82	101.98	107.94	111.93	103.94	100.61
1530	115.31	113.72	107.93	111.14	92.935	115.16	95.986	103.4	105.52	107.98	110.24	99.129	106.2	114.55	103.33	98.163	122.25	109.88	97.752	109.36	113.42	107.39	107.43	101.46	107.45	111.51	103.45	100.16
1520	114.74	113.29	107.46	110.64	92.358	114.73	95.369	102.81	104.93	107.42	109.72	98.656	105.62	114.07	102.89	97.751	121.82	109.41	97.068	108.92	113.08	107.01	107.03	100.94	106.97	111.07	102.95	99.706
1510	114.18	112.85	107	110.13	91.79	114.29	94.749	102.21	104.35	106.86	109.19	98.197	105.04	113.59	102.46	97.335	121.39	108.94	96.382	108.48	112.74	106.61	106.63	100.43	106.48	110.61	102.47	99.247
1500	113.61	112.41	106.53	109.6	91.23	113.85	94.118	101.61	103.77	106.29	108.65	97.744	104.44	113.1	102.03	96.914	120.96	108.47	95.695	108.04	112.4	106.19	106.21	99.935	106	110.15	101.99	98.783
1490	113.06	111.97	106.06	109.05	90.679	113.41	93.474	101	103.18	105.73	108.1	97.282	103.84	112.61	101.61	96.491	120.52	107.98	95.009	107.59	112.05	105.76	105.8	99.446	105.51	109.68	101.51	98.317
1480	112.51	111.51	105.59	108.48	90.137	112.97	92.82	100.39	102.57	105.16	107.53	96.805	103.22	112.13	101.19	96.064	120.07	107.48	94.324	107.15	111.69	105.32	105.37	98.964	105.03	109.21	101.05	97.848
1470	111.97	111.04	105.12	107.9	89.602	112.52	92.158	99.767	101.92	104.59	106.96	96.312	102.59	111.64	100.77	95.636	119.63	106.97	93.642	106.7	111.32	104.87	104.95	98.483	104.56	108.74	100.58	97.377
1460	111.44	110.56	104.65	107.31	89.065	112.08	91.487	99.146	101.26	104.02	106.37	95.806	101.96	111.15	100.37	95.206	119.18	106.44	92.965	106.24	110.95	104.4	104.52	97.998	104.08	108.28	100.12	96.906
1450	110.92	110.07	104.18	106.7	88.522	111.63	90.809	98.524	100.59	103.45	105.77	95.289	101.32	110.66	99.965	94.776	118.73	105.91	92.292	105.77	110.57	103.93	104.09	97.502	103.6	107.82	99.663	96.435
1440	110.41	109.57	103.7	106.09	87.976	111.18	90.13	97.901	99.899	102.87	105.17	94.764	100.67	110.14	99.557	94.345	118.29	105.36	91.626	105.27	110.18	103.45	103.66	96.998	103.11	107.37	99.208	95.964
1430	109.89	109.07	103.2	105.46	87.426	110.73	89.453	97.279	99.203	102.3	104.57	94.235	100.02	109.61	99.141	93.915	117.85	104.81	90.967	104.74	109.79	102.96	103.23	96.486	102.6	106.94	98.755	95.495
1420	109.38	108.57	102.7	104.83	86.874	110.28	88.783	96.658	98.497	101.71	103.98	93.701	99.371	109.06	98.718	93.485	117.41	104.25	90.315	104.19	109.4	102.46	102.81	95.968	102.09	106.51	98.3	95.027
1410	108.86	108.06	102.18	104.19	86.321	109.82	88.125	96.041	97.784	101.12	103.4	93.16	98.718	108.49	98.289	93.058	116.97	103.68	89.663	103.61	109	101.96	102.38	95.444	101.58	106.09	97.842	94.563
1400	108.33	107.55	101.66	103.55	85.767	109.35	87.48	95.426	97.067	100.52	102.84	92.611	98.065	107.91	97.855	92.632	116.53	103.11	89.008	103.01	108.61	101.46	101.95	94.916	101.06	105.69	97.376	94.101
1390	107.8	107.04	101.12	102.9	85.212	108.89	86.849	94.811	96.359	99.898	102.28	92.055	97.412	107.32	97.418	92.209	116.09	102.54	88.348	102.38	108.21	100.95	101.53	94.384	100.53	105.29	96.903	93.643
1380	107.26	106.53	100.58	102.25	84.658	108.42	86.232	94.192	95.669	99.272	101.74	91.493	96.761	106.73	96.977	91.789	115.64	101.96	87.684	101.73	107.81	100.44	101.11	93.85	100	104.89	96.423	93.19
1370	106.72	106.02	100.04	101.6	84.104	107.96	85.63	93.565	95.001	98.638	101.22	90.928	96.114	106.16	96.532	91.374	115.17	101.38	87.018	101.07	107.41	99.927	100.69	93.313	99.469	104.49	95.938	92.742
1360	106.17	105.51	99.486	100.95	83.551	107.5	85.037	92.93	94.356	97.998	100.71	90.357	95.47	105.6	96.086	90.962	114.69	100.79	86.35	100.38	107.01	99.416	100.26	92.776	98.935	104.08	95.447	92.296
1350	105.6	105	98.93	100.3	82.994	107.05	84.443	92.288	93.734	97.352	100.2	89.778	94.832	105.06	95.639	90.553	114.2	100.21	85.682	99.671	106.61	98.906	99.824	92.238	98.399	103.67	94.953	91.846
1340	105.03	104.5	98.371	99.658	82.426	106.62	83.844	91.64	93.136	96.702	99.689	89.189	94.2	104.53	95.19	90.138	113.7	99.631	85.015	98.953	106.2	98.398	99.376	91.702	97.864	103.27	94.456	91.387
1330	104.45	104.01	97.81	99.016	81.844	106.21	83.233	90.988	92.556	96.049	99.181	88.591	93.575	104.02	94.741	89.714	113.18	99.05	84.349	98.229	105.79	97.893	98.919	91.166	97.329	102.85	93.956	90.919
1320	103.87	103.52	97.247	98.379	81.249	105.81	82.609	90.33	91.988	95.394	98.677	87.986	92.957	103.52	94.293	89.28	112.66	98.461	83.686	97.499	105.37	97.392	98.453	90.634	96.795	102.43	93.455	90.444
1310	103.29	103.02	96.685	97.749	80.644	105.42	81.973	89.664	91.43	94.738	98.176	87.374	92.345	103.02	93.846	88.836	112.14	97.857	83.025	96.764	104.95	96.895	97.972	90.104	96.264	102	92.953	89.961
1300	102.72	102.51	96.122	97.125	80.028	105.04	81.325	88.989	90.883	94.084	97.678	86.756	91.731	102.53	93.401	88.385	111.6	97.233	82.36	96.025	104.53	96.404	97.469	89.579	95.736	101.57	92.451	89.473
1290	102.18	101.99	95.562	96.51	79.404	104.66	80.667	88.304	90.349	93.43	97.18	86.133	91.112	102.04	92.958	87.927	111.07	96.59	81.684	95.285	104.1	95.92	96.947	89.058	95.211	101.13	91.95	88.979
1280	101.65	101.45	95.003	95.904	78.779	104.27	80	87.612	89.826	92.78	96.674	85.506	90.489	101.55	92.513	87.461	110.56	95.931	80.985	94.543	103.66	95.443	96.404	88.543	94.69	100.69	91.45	88.48
1270	101.13	100.91	94.448	95.308	78.161	103.86	79.324	86.913	89.309	92.131	96.153	84.876	89.862	101.06	92.058	86.99	110.06	95.258	80.253	93.802	103.2	94.974	95.845	88.031	94.169	100.24	90.953	87.977
1260	100.6	100.35	93.897	94.72	77.552	103.43	78.641	86.21	88.799	91.473	95.615	84.244	89.233	100.57	91.591	86.513	109.59	94.57	79.491	93.063	102.72	94.515	95.275	87.518	93.645	99.797	90.459	87.471
1250	100.08	99.771	93.351	94.136	76.952	102.99	77.957	85.501	88.296	90.798	95.062	83.611	88.604	100.07	91.113	86.03	109.11	93.869	78.707	92.326	102.24	94.064	94.697	87.005	93.121	99.349	89.969	86.967
1240	99.55	99.179	92.81	93.557	76.355	102.54	77.281	84.79	87.801	90.105	94.493	82.978	87.974	99.565	90.625	85.544	108.65	93.157	77.91	91.593	101.74	93.624	94.112	86.492	92.596	98.896	89.483	86.474
1230	99.023	98.572	92.276	92.979	75.76	102.07	76.616	84.072	87.306	89.396	93.912	82.345	87.344	99.053	90.128	85.054	108.19	92.435	77.102	90.865	101.24	93.189	93.521	85.98	92.071	98.436	89.002	85.996
1220	98.493	97.952	91.743	92.402	75.166	101.59	75.962	83.346	86.806	88.675	93.316	81.71	86.715	98.536	89.622	84.56	107.74	91.71	76.285	90.143	100.73	92.748	92.925	85.471	91.543	97.969	88.527	85.532
1210	97.958	97.319	91.207	91.824	74.576	101.1	75.315	82.611	86.3	87.941	92.701	81.07	86.082	98.013	89.108	84.064	107.29	90.985	75.458	89.428	100.23	92.296	92.325	84.963	91.008	97.494	88.058	85.083
1200	97.419	96.675	90.663	91.246	73.989	100.6	74.669	81.869	85.789	87.195	92.067	80.425	85.441	97.485	88.588	83.566	106.85	90.26	74.624	88.722	99.743	91.832	91.72	84.459	90.455	97.014	87.593	84.649
1190	96.877	96.022	90.113	90.671	73.406	100.09	74.02	81.121	85.273	86.44	91.415	79.776	84.789	96.954	88.061	83.067	106.4	89.538	73.789	88.024	99.262	91.358	91.106	83.953	89.882	96.528	87.129	84.226
1180	96.331	95.359	89.558	90.097	72.828	99.567	73.364	80.367	84.75	85.676	90.747	79.124	84.125	96.416	87.529	82.567	105.95	88.817	72.957	87.337	98.79	90.876	90.483	83.44	89.29	96.038	86.664	83.808
1170	95.777	94.69	88.998	89.522	72.255	99.04	72.7	79.61	84.216	84.904	90.064	78.47	83.451	95.868	86.992	82.067	105.48	88.101	72.127	86.658	98.328	90.387	89.846	82.916	88.679	95.543	86.201	83.389
1160	95.214	94.018	88.434	88.938	71.687	98.506	72.025	78.849	83.673	84.127	89.367	77.815	82.768	95.304	86.454	81.567	105	87.389	71.301	85.983	97.876	89.89	89.194	82.38	88.052	95.046	85.736	82.971
1150	94.644	93.349	87.868	88.343	71.119	97.965	71.343	78.086	83.12	83.349	88.656	77.159	82.078	94.724	85.925	81.064	104.5	86.683	70.48	85.313	97.431	89.387	88.528	81.831	87.409	94.547	85.266	82.553
1140	94.068	92.684	87.299	87.737	70.544	97.419	70.652	77.322	82.555	82.574	87.933	76.505	81.381	94.129	85.408	80.555	103.99	85.98	69.664	84.644	96.99	88.878	87.85	81.265	86.75	94.045	84.789	82.137
1130	93.485	92.025	86.728	87.122	69.959	96.869	69.955	76.558	81.967	81.805	87.199	75.851	80.677	93.519	84.907	80.04	103.46	85.277	68.855	83.975	96.547	88.365	87.16	80.683	86.078	93.543	84.303	81.716
1120	92.889	91.371	86.149	86.5	69.365	96.313	69.251	75.794	81.349	81.042	86.454	75.198	79.969	92.897	84.419	79.519	102.92	84.574	68.053	83.305	96.102	87.848	86.459	80.087	85.392	93.037	83.804	81.288
1110	92.277	90.722	85.558	85.87	68.764	95.747	68.543	75.032	80.706	80.286	85.701	74.543	79.256	92.263	83.945	78.994	102.37	83.873	67.26	82.635	95.654	87.327	85.75	79.478	84.695	92.525	83.294	80.848
1100	91.645	90.074	84.952	85.234	68.155	95.165	67.829	74.272	80.053	79.538	84.94	73.882	78.535	91.618	83.486	78.466	101.81	83.173	66.475	81.961	95.206	86.804	85.032	78.856	83.991	92.005	82.773	80.396
1090	90.996	89.427	84.332	84.587	67.54	94.565	67.111	73.516	79.397	78.799	84.172	73.219	77.801	90.964	83.039	77.934	101.23	82.477	65.696	81.281	94.757	86.28	84.308	78.222	83.285	91.479	82.243	79.932
1080	90.33	88.782	83.698	83.928	66.919	93.95	66.387	72.763	78.738	78.07	83.398	72.552	77.052	90.3	82.599	77.4	100.65	81.779	64.919	80.595	94.309	85.754	83.577	77.577	82.588	90.948	81.704	79.457
1070	89.649	88.14	83.053	83.257	66.292	93.32	65.653	72.014	78.071	77.352	82.62	71.883	76.286	89.628	82.163	76.864	100.06	81.073	64.146	79.899	93.862	85.229	82.841	76.922	81.906	90.413	81.157	78.971
1060	88.955	87.501	82.397	82.576	65.66	92.677	64.909	71.265	77.394	76.645	81.838	71.214	75.504	88.949	81.727	76.326	99.463	80.356	63.377	79.192	93.417	84.704	82.102	76.258	81.24	89.874	80.603	78.475
1050	88.247	86.859	81.731	81.886	65.024	92.021	64.155	70.512	76.709	75.951	81.053	70.544	74.708	88.264	81.293	75.787	98.85	79.623	62.611	78.474	92.968	84.18	81.36	75.586	80.592	89.332	80.041	77.97
1040	87.527	86.203	81.055	81.187	64.384	91.355	63.394	69.752	76.018	75.265	80.267	69.875	73.899	87.573	80.86	75.242	98.216	78.874	61.844	77.747	92.509	83.659	80.616	74.907	79.961	88.787	79.474	77.456
1030	86.796	85.521	80.372	80.48	63.741	90.678	62.625	68.985	75.32	74.58	79.48	69.203	73.083	86.879	80.429	74.69	97.563	78.11	61.074	77.013	92.037	83.14	79.872	74.221	79.348	88.242	78.902	76.934
1020	86.055	84.807	79.68	79.768	63.095	89.991	61.849	68.209	74.614	73.886	78.693	68.525	72.269	86.182	80.001	74.13	96.89	77.331	60.299	76.271	91.554	82.624	79.128	73.529	78.753	87.695	78.325	76.415
1010	85.305	84.065	78.983	79.049	62.446	89.297	61.067	67.422	73.893	73.177	77.908	67.842	71.461	85.483	79.571	73.564	96.202	76.54	59.516	75.523	91.059	82.112	78.386	72.831	78.175	87.148	77.744	75.904
1000	84.547	83.31	78.279	78.326	61.796	88.596	60.28	66.621	73.151	72.451	77.125	67.154	70.66	84.782	79.136	72.993	95.497	75.737	58.726	74.77	90.556	81.605	77.645	72.118	77.606	86.601	77.16	75.402
990	83.783	82.553	77.571	77.599	61.145	87.888	59.489	65.809	72.392	71.712	76.345	66.463	69.868	84.081	78.692	72.417	94.778	74.922	57.93	74.013	90.043	81.103	76.905	71.387	77.037	86.056	76.574	74.91
980	83.013	81.793	76.86	76.87	60.493	87.175	58.693	64.985	71.62	70.959	75.569	65.768	69.087	83.381	78.237	71.836	94.05	74.098	57.129	73.263	89.522	80.607	76.159	70.637	76.466	85.512	75.986	74.425
970	82.238	81.027	76.145	76.138	59.841	86.46	57.895	64.152	70.845	70.194	74.798	65.072	68.323	82.682	77.768	71.252	93.326	73.265	56.323	72.533	88.994	80.117	75.398	69.871	75.891	84.971	75.397	73.943
960	81.46	80.253	75.428	75.406	59.19	85.748	57.095	63.31	70.074	69.418	74.032	64.373	67.578	81.986	77.281	70.665	92.614	72.424	55.513	71.825	88.458	79.634	74.619	69.088	75.315	84.433	74.808	73.462
950	80.679	79.47	74.711	74.673	58.539	85.041	56.292	62.46	69.313	68.636	73.272	63.674	66.85	81.293	76.776	70.075	91.914	71.575	54.701	71.135	87.917	79.159	73.824	68.292	74.735	83.897	74.219	72.979
940	79.906	78.681	73.993	73.941	57.89	84.342	55.489	61.602	68.563	67.861	72.512	62.975	66.142	80.604	76.255	69.484	91.215	70.721	53.886	70.455	87.371	78.689	73.012	67.482	74.137	83.355	73.631	72.492
930	79.153	77.886	73.275	73.211	57.243	83.65	54.686	60.738	67.825	67.103	71.744	62.277	65.452	79.919	75.716	68.892	90.516	69.867	53.07	69.782	86.82	78.22	72.187	66.661	73.516	82.803	73.045	72
920	78.424	77.088	72.559	72.478	56.597	82.967	53.883	59.869	67.097	66.361	70.969	61.58	64.783	79.241	75.163	68.299	89.816	69.023	52.253	69.115	86.266	77.744	71.349	65.834	72.87	82.241	72.461	71.504
910	77.721	76.288	71.845	71.73	55.95	82.291	53.081	58.995	66.374	65.636	70.187	60.884	64.133	78.568	74.594	67.706	89.116	68.191	51.436	68.458	85.709	77.252	70.499	65.006	72.204	81.668	71.88	71.006
900	77.043	75.492	71.134	70.962	55.292	81.615	52.281	58.118	65.648	64.928	69.4	60.191	63.492	77.899	74.011	67.113	88.408	67.375	50.62	67.809	85.149	76.74	69.638	64.176	71.523	81.087	71.303	70.504
890	76.385	74.703	70.427	70.18	54.617	80.935	51.483	57.234	64.92	64.238	68.607	59.496	62.849	77.225	73.414	66.51	87.68	66.572	49.805	67.171	84.585	76.207	68.767	63.346	70.83	80.498	70.73	70.001
880	75.739	73.922	69.724	69.393	53.923	80.25	50.688	56.341	64.191	63.566	67.798	58.791	62.204	76.534	72.805	65.889	86.926	65.784	48.991	66.544	84.014	75.653	67.888	62.517	70.126	79.902	70.162	69.496
870	75.1	73.149	69.026	68.607	53.211	79.557	49.896	55.439	63.462	62.913	66.972	58.074	61.556	75.82	72.183	65.246	86.144	65.011	48.181	65.927	83.433	75.081	67.001	61.688	69.412	79.3	69.598	68.99
860	74.465	72.387	68.334	67.822	52.481	78.842	49.103	54.529	62.734	62.279	66.127	57.346	60.908	75.089	71.549	64.583	85.339	64.254	47.374	65.321	82.842	74.49	66.107	60.861	68.686	78.692	69.041	68.483
850	73.833	71.635	67.649	67.038	51.735	78.102	48.306	53.612	62.008	61.664	65.266	56.608	60.26	74.35	70.895	63.907	84.511	63.51	46.577	64.727	82.236	73.882	65.208	60.038	67.947	78.078	68.489	67.976
840	73.206	70.894	66.971	66.256	50.969	77.337	47.507	52.689	61.284	61.07	64.391	55.861	59.613	73.608	70.217	63.22	83.662	62.769	45.803	64.145	81.617	73.257	64.304	59.219	67.191	77.46	67.938	67.468
830	72.585	70.164	66.3	65.475	50.178	76.549	46.706	51.76	60.563	60.496	63.501	55.107	58.966	72.864	69.512	62.524	82.793	62.03	45.064	63.576	80.986	72.617	63.397	58.404	66.42	76.83	67.386	66.957
820	71.97	69.441	65.637	64.698	49.358	75.733	45.904	50.823	59.845	59.941	62.605	54.345	58.32	72.119	68.786	61.819	81.905	61.293	44.363	63.011	80.343	71.962	62.487	57.595	65.634	76.182	66.834	66.439
810	71.362	68.724	64.976	63.925	48.507	74.883	45.101	49.874	59.132	59.398	61.715	53.577	57.677	71.372	68.051	61.1	81.001	60.56	43.697	62.437	79.69	71.292	61.572	56.792	64.836	75.515	66.282	65.908
800	70.757	68.012	64.317	63.157	47.628	73.997	44.295	48.915	58.424	58.86	60.839	52.802	57.036	70.626	67.319	60.365	80.087	59.83	43.052	61.845	79.028	70.609	60.648	55.993	64.031	74.831	65.731	65.356
790	70.147	67.308	63.659	62.395	46.722	73.078	43.483	47.946	57.722	58.327	59.976	52.023	56.397	69.879	66.59	59.615	79.167	59.105	42.413	61.235	78.356	69.915	59.717	55.195	63.228	74.131	65.182	64.783
780	69.527	66.611	63.005	61.639	45.788	72.134	42.664	46.969	57.025	57.798	59.127	51.239	55.762	69.134	65.858	58.851	78.241	58.386	41.778	60.609	77.677	69.214	58.779	54.393	62.431	73.415	64.631	64.188
770	68.895	65.921	62.354	60.889	44.833	71.173	41.838	45.984	56.336	57.264	58.293	50.451	55.127	68.386	65.115	58.074	77.31	57.672	41.15	59.966	76.992	68.511	57.837	53.585	61.639	72.687	64.076	63.574
760	68.247	65.228	61.707	60.147	43.874	70.2	41.008	44.992	55.653	56.708	57.47	49.66	54.481	67.628	64.361	57.285	76.376	56.963	40.528	59.309	76.3	67.807	56.89	52.771	60.849	71.95	63.515	62.94
750	67.586	64.521	61.064	59.414	42.922	69.213	40.173	43.992	54.979	56.127	56.656	48.867	53.817	66.857	63.596	56.484	75.44	56.255	39.914	58.637	75.603	67.1	55.941	51.952	60.057	71.209	62.95	62.294
740	66.913	63.8	60.42	58.689	41.98	68.209	39.334	42.981	54.313	55.526	55.85	48.072	53.134	66.074	62.822	55.673	74.503	55.538	39.308	57.951	74.902	66.382	54.992	51.13	59.265	70.464	62.385	61.649
730	66.227	63.072	59.767	57.974	41.044	67.179	38.491	41.957	53.654	54.916	55.053	47.276	52.445	65.28	62.041	54.853	73.567	54.807	38.709	57.252	74.194	65.649	54.053	50.304	58.473	69.716	61.823	61.012
720	65.53	62.351	59.104	57.269	40.111	66.124	37.646	40.922	52.995	54.302	54.265	46.48	51.76	64.477	61.252	54.024	72.631	54.061	38.118	56.539	73.472	64.901	53.139	49.476	57.683	68.964	61.273	60.383
710	64.823	61.639	58.432	56.574	39.179	65.045	36.798	39.877	52.33	53.674	53.488	45.685	51.084	63.666	60.457	53.191	71.698	53.3	37.536	55.815	72.731	64.14	52.255	48.647	56.893	68.2	60.746	59.758
700	64.105	60.934	57.751	55.89	38.249	63.944	35.944	38.823	51.659	53.025	52.718	44.89	50.415	62.846	59.657	52.358	70.769	52.525	36.962	55.079	71.974	63.366	51.404	47.817	56.098	67.42	60.248	59.135
690	63.379	60.231	57.062	55.218	37.323	62.824	35.076	37.764	50.984	52.355	51.952	44.097	49.755	62.02	58.852	51.528	69.844	51.738	36.396	54.332	71.201	62.581	50.579	46.987	55.299	66.624	59.759	58.512
680	62.644	59.527	56.358	54.557	36.402	61.696	34.186	36.705	50.304	51.663	51.19	43.307	49.102	61.188	58.043	50.7	68.925	50.936	35.839	53.575	70.414	61.786	49.774	46.154	54.493	65.813	59.247	57.889
670	61.9	58.821	55.634	53.904	35.485	60.566	33.272	35.648	49.62	50.953	50.432	42.521	48.457	60.35	57.232	49.875	68.009	50.115	35.291	52.808	69.608	60.982	48.986	45.312	53.678	64.99	58.699	57.268
660	61.15	58.116	54.887	53.248	34.574	59.436	32.34	34.593	48.929	50.222	49.68	41.749	47.821	59.508	56.418	49.055	67.094	49.275	34.752	52.032	68.783	60.169	48.217	44.455	52.852	64.153	58.121	56.65
650	60.394	57.41	54.12	52.582	33.67	58.3	31.405	33.541	48.228	49.464	48.932	40.996	47.194	58.662	55.604	48.238	66.178	48.418	34.222	51.248	67.938	59.348	47.468	43.585	52.011	63.306	57.539	56.034
640	59.631	56.707	53.333	51.905	32.776	57.159	30.484	32.493	47.516	48.673	48.183	40.264	46.576	57.814	54.789	47.424	65.264	47.543	33.702	50.457	67.075	58.522	46.738	42.703	51.155	62.448	56.968	55.421
630	58.864	56.004	52.528	51.218	31.905	56.011	29.582	31.45	46.796	47.86	47.426	39.551	45.965	56.963	53.974	46.606	64.353	46.653	33.19	49.663	66.195	57.689	46.024	41.811	50.283	61.581	56.399	54.812
620	58.092	55.302	51.704	50.524	31.064	54.86	28.694	30.411	46.067	47.065	46.66	38.851	45.356	56.111	53.161	45.775	63.444	45.748	32.688	48.871	65.3	56.852	45.323	40.909	49.398	60.705	55.825	54.203
610	57.317	54.595	50.864	49.83	30.256	53.706	27.812	29.38	45.33	46.316	45.886	38.156	44.749	55.258	52.35	44.928	62.541	44.828	32.195	48.085	64.39	56.011	44.634	39.997	48.5	59.822	55.244	53.585
600	56.538	53.883	50.009	49.142	29.475	52.554	26.932	28.361	44.586	45.599	45.105	37.466	44.143	54.406	51.541	44.065	61.642	43.894	31.705	47.31	63.462	55.165	43.96	39.077	47.591	58.932	54.656	52.956
590	55.758	53.168	49.148	48.464	28.713	51.408	26.057	27.357	43.836	44.889	44.314	36.782	43.535	53.554	50.737	43.189	60.749	42.948	31.211	46.547	62.514	54.312	43.299	38.152	46.67	58.037	54.061	52.317
580	54.976	52.45	48.288	47.79	27.967	50.271	25.187	26.371	43.08	44.177	43.504	36.105	42.918	52.698	49.936	42.299	59.864	41.996	30.71	45.794	61.546	53.449	42.652	37.23	45.738	57.137	53.451	51.667
570	54.193	51.729	47.43	47.117	27.238	49.145	24.323	25.405	42.318	43.473	42.673	35.429	42.291	51.829	49.139	41.398	58.983	41.047	30.203	45.047	60.562	52.574	42.016	36.32	44.798	56.233	52.823	51.009
560	53.405	51.006	46.574	46.438	26.526	48.028	23.466	24.465	41.551	42.795	41.821	34.747	41.652	50.941	48.341	40.485	58.099	40.11	29.69	44.3	59.561	51.685	41.385	35.428	43.848	55.326	52.174	50.336
550	52.606	50.282	45.718	45.753	25.832	46.924	22.615	23.555	40.78	42.152	40.956	34.056	41.001	50.033	47.542	39.562	57.202	39.186	29.172	43.55	58.545	50.782	40.75	34.555	42.891	54.418	51.506	49.642
540	51.788	49.558	44.853	45.063	25.156	45.835	21.772	22.684	40.006	41.545	40.084	33.358	40.341	49.107	46.742	38.633	56.291	38.275	28.649	42.797	57.518	49.866	40.108	33.701	41.927	53.508	50.821	48.924
530	50.95	48.829	43.976	44.368	24.498	44.771	20.948	21.854	39.228	40.967	39.219	32.654	39.672	48.163	45.942	37.702	55.368	37.367	28.121	42.043	56.484	48.939	39.457	32.866	40.957	52.598	50.119	48.185
520	50.09	48.084	43.088	43.67	23.859	43.737	20.162	21.066	38.448	40.414	38.371	31.943	38.992	47.209	45.14	36.778	54.433	36.458	27.588	41.289	55.448	48.001	38.799	32.05	39.981	51.689	49.401	47.425
510	49.211	47.317	42.19	42.969	23.238	42.733	19.436	20.319	37.664	39.875	37.545	31.227	38.304	46.26	44.329	35.867	53.488	35.549	27.05	40.534	54.409	47.054	38.133	31.246	39.001	50.781	48.667	46.644
500	48.313	46.528	41.284	42.265	22.636	41.752	18.779	19.61	36.867	39.341	36.737	30.506	37.608	45.327	43.505	34.973	52.533	34.64	26.507	39.779	53.369	46.098	37.454	30.447	38.018	49.876	47.918	45.845
490	47.397	45.718	40.37	41.559	22.053	40.782	18.177	18.934	36.048	38.804	35.945	29.78	36.903	44.408	42.667	34.097	51.571	33.74	25.96	39.024	52.329	45.134	36.762	29.654	37.034	48.974	47.155	45.027
480	46.465	44.887	39.448	40.851	21.488	39.818	17.616	18.284	35.204	38.263	35.165	29.05	36.191	43.495	41.817	33.239	50.6	32.856	25.408	38.271	51.289	44.164	36.056	28.866	36.059	48.075	46.379	44.192
470	45.516	44.038	38.521	40.142	20.942	38.856	17.081	17.655	34.338	37.716	34.394	28.316	35.472	42.584	40.956	32.399	49.623	31.992	24.852	37.52	50.251	43.189	35.338	28.085	35.1	47.177	45.59	43.339
460	44.549	43.171	37.588	39.431	20.416	37.895	16.566	17.043	33.457	37.155	33.631	27.578	34.745	41.677	40.085	31.578	48.639	31.146	24.293	36.77	49.214	42.208	34.608	27.311	34.155	46.272	44.789	42.471
450	43.561	42.286	36.651	38.72	19.912	36.935	16.074	16.45	32.576	36.574	32.877	26.836	34.013	40.773	39.204	30.776	47.651	30.319	23.737	36.023	48.169	41.224	33.866	26.545	33.227	45.357	43.977	41.587
440	42.557	41.384	35.716	38.009	19.435	35.963	15.605	15.875	31.7	35.968	32.131	26.087	33.275	39.873	38.315	29.993	46.658	29.511	23.185	35.279	47.114	40.237	33.113	25.787	32.314	44.432	43.154	40.69
430	41.541	40.466	34.788	37.298	18.985	34.973	15.159	15.318	30.827	35.335	31.393	25.328	32.531	38.98	37.419	29.231	45.662	28.723	22.638	34.536	46.047	39.248	32.349	25.037	31.418	43.501	42.322	39.785
420	40.513	39.533	33.872	36.587	18.559	33.964	14.736	14.778	29.961	34.678	30.656	24.56	31.783	38.092	36.527	28.489	44.663	27.955	22.094	33.789	44.973	38.258	31.576	24.293	30.539	42.562	41.481	38.881
410	39.477	38.586	32.97	35.878	18.152	32.937	14.335	14.251	29.109	33.995	29.913	23.782	31.03	37.212	35.65	27.767	43.662	27.206	21.555	33.039	43.891	37.268	30.792	23.551	29.677	41.618	40.632	37.982
400	38.438	37.625	32.082	35.171	17.757	31.894	13.956	13.735	28.288	33.289	29.157	22.995	30.273	36.338	34.792	27.067	42.66	26.478	21.02	32.285	42.803	36.278	30.001	22.81	28.833	40.665	39.777	37.087
390	37.398	36.651	31.209	34.465	17.371	30.835	13.599	13.228	27.504	32.56	28.388	22.202	29.513	35.472	33.951	26.388	41.658	25.771	20.489	31.528	41.715	35.29	29.206	22.066	28.008	39.701	38.921	36.198
380	36.358	35.666	30.35	33.761	16.994	29.762	13.258	12.732	26.759	31.807	27.606	21.415	28.749	34.615	33.123	25.725	40.656	25.082	19.963	30.77	40.637	34.305	28.412	21.317	27.201	38.724	38.067	35.318
370	35.313	34.677	29.508	33.06	16.628	28.676	12.926	12.246	26.051	31.033	26.816	20.643	27.984	33.766	32.305	25.07	39.658	24.402	19.441	30.01	39.572	33.323	27.617	20.557	26.414	37.738	37.216	34.457
360	34.262	33.686	28.68	32.36	16.271	27.575	12.598	11.771	25.377	30.246	26.03	19.888	27.216	32.927	31.499	24.422	38.675	23.726	18.924	29.248	38.52	32.345	26.823	19.779	25.646	36.741	36.369	33.619
350	33.2	32.7	27.863	31.655	15.924	26.467	12.275	11.306	24.724	29.458	25.269	19.149	26.446	32.098	30.702	23.779	37.718	23.056	18.411	28.486	37.482	31.371	26.03	18.981	24.898	35.736	35.525	32.803
340	32.125	31.733	27.048	30.936	15.586	25.36	11.957	10.851	24.085	28.686	24.553	18.415	25.675	31.279	29.907	23.144	36.789	22.393	17.903	27.724	36.459	30.404	25.239	18.163	24.17	34.723	34.687	31.998
330	31.038	30.789	26.234	30.193	15.257	24.265	11.639	10.407	23.459	27.941	23.892	17.683	24.904	30.47	29.106	22.516	35.886	21.734	17.4	26.957	35.45	29.442	24.448	17.328	23.46	33.703	33.853	31.198
320	29.94	29.869	25.422	29.422	14.936	23.185	11.318	9.9731	22.847	27.223	23.283	16.955	24.139	29.673	28.295	21.896	35.003	21.076	16.902	26.175	34.452	28.486	23.66	16.489	22.76	32.676	33.026	30.396
310	28.832	28.967	24.613	28.624	14.625	22.119	10.994	9.5495	22.25	26.53	22.727	16.257	23.39	28.887	27.473	21.283	34.141	20.417	16.409	25.369	33.46	27.531	22.875	15.655	22.066	31.644	32.205	29.589
300	27.714	28.082	23.807	27.802	14.321	21.071	10.667	9.1363	21.669	25.853	22.22	15.612	22.66	28.112	26.642	20.678	33.295	19.757	15.92	24.54	32.47	26.576	22.092	14.834	21.376	30.607	31.392	28.774
290	26.589	27.213	23.006	26.955	14.025	20.051	10.337	8.7338	21.102	25.184	21.749	15.026	21.953	27.35	25.804	20.082	32.461	19.097	15.437	23.69	31.478	25.623	21.313	14.029	20.691	29.569	30.586	27.937
280	25.46	26.361	22.208	26.085	13.728	19.073	10.003	8.3469	20.551	24.522	21.294	14.49	21.271	26.6	24.959	19.493	31.631	18.436	14.958	22.822	30.482	24.671	20.537	13.244	20.013	28.544	29.788	27.074
270	24.343	25.518	21.418	25.192	13.419	18.151	9.6658	7.9841	20.015	23.863	20.843	13.986	20.613	25.861	24.106	18.913	30.801	17.775	14.484	21.943	29.479	23.722	19.766	12.493	19.337	27.544	28.999	26.183
260	23.252	24.664	20.645	24.278	13.099	17.286	9.325	7.6528	19.495	23.208	20.395	13.506	19.979	25.129	23.247	18.341	29.963	17.114	14.015	21.062	28.462	22.776	18.999	11.804	18.662	26.572	28.21	25.265
250	22.188	23.788	19.894	23.351	12.774	16.462	8.9807	7.3556	18.989	22.553	19.95	13.048	19.369	24.397	22.383	17.778	29.11	16.453	13.55	20.178	27.426	21.834	18.236	11.193	17.985	25.616	27.414	24.323
