# Supplementary material for: Eye position affects flight altitude in visual approach to landing independent of level of expertise of pilot
Source: PLoS One. 2018 May 24;13(5):e0197585. doi: 10.1371/journal.pone.0197585 (PMC5967751; doi:10.1371/journal.pone.0197585)
Supplement: S1 Dataset — (ZIP) [file pone.0197585.s001.zip › S1 Dataset/participant22_trainee.txt]

distance	trial1_increase	trial2_increase	trial3_increase	trial4_increase	trial1_decrease	trial2_decrease	trial3_decrease	trial4_decrease	trial1_control	trial2_control	trial3_control	trial4_control	trial5_control	trial6_control	trial7_control	trial8_control	trial9_control	trial10_control	trial11_control	trial12_control	trial13_control	trial14_control	trial15_control	trial16_control	trial17_control	trial18_control	trial19_control	trial20_control
2000	128.31	124.35	123.44	127.7	123.13	121.91	124.35	128.62	129.53	126.79	128.01	130.14	122.22	121.61	122.52	122.22	125.57	124.65	125.26	131.36	127.09	130.45	123.44	126.48	130.14	126.18	126.48	127.7
1990	128.32	124.35	123.44	127.71	123.13	121.91	124.35	128.62	129.53	126.79	128.01	130.14	122.22	121.61	122.52	122.22	125.57	124.66	125.27	131.36	127.1	130.45	123.44	126.49	130.14	126.18	126.49	127.71
1980	128.32	124.36	123.44	127.71	123.14	121.92	124.36	128.62	129.54	126.79	128.01	130.15	122.22	121.61	122.53	122.22	125.58	124.66	125.27	131.37	127.1	130.45	123.44	126.49	130.15	126.18	126.49	127.71
1970	128.32	124.36	123.44	127.71	123.14	121.92	124.36	128.63	129.54	126.8	128.02	130.15	122.23	121.62	122.53	122.23	125.58	124.66	125.27	131.37	127.1	130.45	123.44	126.49	130.15	126.19	126.49	127.71
1960	128.32	124.36	123.45	127.71	123.14	121.92	124.36	128.63	129.54	126.8	128.02	130.15	122.23	121.62	122.53	122.23	125.58	124.67	125.28	131.37	127.11	130.46	123.45	126.5	130.15	126.19	126.5	127.71
1950	128.33	124.36	123.45	127.71	123.14	121.92	124.37	128.63	129.55	126.8	128.01	130.16	122.22	121.62	122.53	122.23	125.58	124.66	125.27	131.37	127.11	130.46	123.45	126.49	130.16	126.19	126.5	127.71
1940	128.32	124.28	123.45	127.61	123.12	121.84	124.37	128.59	129.54	126.71	127.86	130.15	122.12	121.54	122.47	122.21	125.52	124.58	125.2	131.31	127.11	130.39	123.45	126.4	130.16	126.12	126.48	127.63
1930	128.3	124.06	123.46	127.33	123.07	121.61	124.37	128.53	129.48	126.44	127.39	130.13	121.82	121.31	122.28	122.17	125.34	124.33	124.99	131.14	127.11	130.18	123.46	126.14	130.16	125.99	126.41	127.39
1920	128.27	123.67	123.46	126.84	123.01	121.21	124.37	128.46	129.34	125.97	126.6	130.1	121.29	120.96	121.96	122.11	125.05	123.91	124.62	130.87	127.05	129.84	123.46	125.71	130.16	125.84	126.3	126.99
1910	128.22	123.14	123.46	126.18	122.96	120.66	124.37	128.39	129.18	125.3	125.55	130.05	120.57	120.53	121.5	122.05	124.69	123.34	124.12	130.53	126.9	129.36	123.46	125.12	130.15	125.7	126.14	126.45
1900	128.15	122.5	123.47	125.41	122.91	120.01	124.33	128.33	128.99	124.43	124.3	130	119.7	120.05	120.92	122	124.28	122.69	123.53	130.12	126.66	128.75	123.47	124.42	130.11	125.56	125.97	125.78
1890	128.07	121.76	123.47	124.53	122.86	119.28	124.2	128.26	128.76	123.38	122.84	129.95	118.7	119.5	120.24	121.95	123.77	121.97	122.86	129.66	126.37	128.03	123.47	123.61	130.03	125.43	125.79	125.01
1880	127.98	120.94	123.44	123.56	122.81	118.49	123.96	128.2	128.44	122.16	121.17	129.9	117.57	118.88	119.51	121.9	123.16	121.18	122.12	129.16	126.04	127.21	123.47	122.71	129.89	125.28	125.61	124.15
1870	127.88	120.06	123.31	122.53	122.71	117.65	123.62	128.15	128.01	120.8	119.32	129.86	116.38	118.21	118.76	121.86	122.46	120.32	121.3	128.64	125.65	126.3	123.47	121.77	129.69	125.05	125.39	123.23
1860	127.78	119.11	123.06	121.47	122.5	116.78	123.18	128.09	127.53	119.36	117.32	129.81	115.17	117.54	118.04	121.81	121.66	119.38	120.41	128.11	125.17	125.32	123.44	120.82	129.42	124.68	125.11	122.3
1850	127.68	118.13	122.68	120.38	122.15	115.89	122.66	128.03	127.04	117.88	115.23	129.76	113.95	116.89	117.33	121.76	120.78	118.39	119.49	127.56	124.6	124.29	123.32	119.85	129.07	124.16	124.77	121.36
1840	127.57	117.14	122.19	119.26	121.65	114.99	122.07	127.95	126.52	116.36	113.1	129.67	112.71	116.26	116.65	121.72	119.82	117.4	118.57	126.99	123.97	123.21	123.09	118.88	128.66	123.51	124.38	120.43
1830	127.42	116.18	121.58	118.16	121	114.09	121.45	127.83	125.97	114.87	111	129.5	111.48	115.65	115.99	121.68	118.81	116.43	117.68	126.43	123.31	122.12	122.75	117.9	128.17	122.77	123.93	119.52
1820	127.23	115.25	120.87	117.08	120.23	113.19	120.79	127.67	125.38	113.41	108.95	129.25	110.3	115.06	115.34	121.64	117.8	115.5	116.81	125.87	122.61	121.05	122.32	116.94	127.62	121.96	123.42	118.63
1810	126.98	114.33	120.1	116.02	119.32	112.31	120.12	127.46	124.75	112.02	106.96	128.92	109.16	114.49	114.73	121.61	116.83	114.6	115.97	125.33	121.9	120.03	121.8	116	127.01	121.1	122.85	117.78
1800	126.69	113.42	119.29	114.98	118.31	111.45	119.43	127.2	124.11	110.68	104.99	128.51	108.08	113.96	114.14	121.57	115.9	113.74	115.13	124.82	121.2	119.03	121.21	115.08	126.33	120.19	122.26	116.96
1790	126.35	112.55	118.45	113.94	117.24	110.59	118.75	126.9	123.45	109.37	103.05	128.02	107.05	113.45	113.55	121.54	115.01	112.93	114.29	124.34	120.52	118.04	120.54	114.19	125.59	119.26	121.68	116.16
1780	125.97	111.71	117.59	112.92	116.14	109.72	118.08	126.55	122.79	108.07	101.19	127.49	106.07	112.98	112.95	121.47	114.16	112.15	113.46	123.88	119.86	117.04	119.83	113.35	124.81	118.34	121.12	115.38
1770	125.54	110.9	116.75	111.92	115.02	108.86	117.42	126.16	122.15	106.78	99.413	126.93	105.15	112.53	112.33	121.34	113.36	111.41	112.62	123.45	119.2	116.04	119.1	112.55	124.02	117.43	120.57	114.61
1760	125.07	110.09	115.94	110.97	113.9	107.99	116.76	125.73	121.54	105.51	97.736	126.33	104.28	112.1	111.69	121.14	112.59	110.69	111.8	123.04	118.54	115.07	118.36	111.76	123.23	116.53	120.02	113.87
1750	124.57	109.29	115.15	110.07	112.81	107.12	116.1	125.25	120.93	104.29	96.155	125.71	103.47	111.68	111.03	120.86	111.87	109.95	110.99	122.63	117.88	114.11	117.61	111	122.44	115.64	119.48	113.15
1740	124.02	108.51	114.37	109.21	111.76	106.27	115.45	124.74	120.31	103.15	94.669	125.06	102.72	111.29	110.36	120.51	111.2	109.2	110.2	122.23	117.22	113.19	116.83	110.27	121.63	114.77	118.93	112.45
1730	123.44	107.76	113.59	108.36	110.76	105.43	114.81	124.18	119.71	102.09	93.282	124.38	102.02	110.9	109.7	120.1	110.55	108.45	109.43	121.82	116.57	112.29	116.02	109.56	120.81	113.92	118.36	111.76
1720	122.84	107.05	112.83	107.51	109.78	104.61	114.16	123.6	119.14	101.11	91.993	123.7	101.34	110.5	109.05	119.61	109.92	107.69	108.67	121.41	115.93	111.42	115.2	108.86	120.01	113.09	117.73	111.08
1710	122.23	106.35	112.09	106.68	108.83	103.81	113.53	122.98	118.56	100.2	90.805	123	100.65	110.09	108.41	119.06	109.29	106.95	107.93	120.95	115.3	110.56	114.38	108.17	119.21	112.26	117.06	110.41
1700	121.63	105.66	111.39	105.87	107.91	103.04	112.9	122.33	117.97	99.365	89.718	122.32	99.977	109.67	107.79	118.45	108.71	106.21	107.19	120.42	114.67	109.71	113.56	107.48	118.43	111.45	116.33	109.75
1690	121.02	104.98	110.69	105.09	107	102.3	112.28	121.65	117.36	98.575	88.734	121.64	99.339	109.27	107.19	117.79	108.16	105.45	106.46	119.81	114.05	108.85	112.74	106.8	117.66	110.64	115.56	109.09
1680	120.43	104.3	109.99	104.34	106.11	101.59	111.65	120.95	116.76	97.797	87.839	120.97	98.732	108.87	106.61	117.1	107.59	104.66	105.75	119.11	113.43	107.96	111.94	106.12	116.88	109.85	114.74	108.43
1670	119.84	103.62	109.29	103.62	105.23	100.89	111.01	120.22	116.16	97.023	86.982	120.31	98.137	108.47	106.03	116.41	106.93	103.84	105.04	118.36	112.8	107.06	111.15	105.45	116.12	109.08	113.88	107.76
1660	119.25	102.96	108.58	102.91	104.36	100.22	110.34	119.47	115.57	96.282	86.111	119.65	97.538	108.06	105.46	115.7	106.15	102.99	104.35	117.58	112.18	106.15	110.37	104.79	115.37	108.31	112.99	107.08
1650	118.68	102.3	107.88	102.23	103.49	99.556	109.67	118.72	114.99	95.582	85.232	118.99	96.933	107.63	104.88	114.98	105.26	102.12	103.66	116.78	111.56	105.25	109.6	104.14	114.64	107.55	112.1	106.39
1640	118.12	101.66	107.18	101.56	102.63	98.909	108.98	117.97	114.41	94.904	84.393	118.31	96.335	107.2	104.31	114.24	104.28	101.24	102.98	115.97	110.95	104.37	108.85	103.51	113.93	106.79	111.21	105.68
1630	117.57	101.03	106.49	100.91	101.8	98.262	108.29	117.23	113.81	94.234	83.603	117.63	95.748	106.76	103.73	113.47	103.26	100.35	102.32	115.16	110.33	103.49	108.1	102.89	113.25	106.03	110.33	104.94
1620	117.02	100.42	105.81	100.28	100.99	97.607	107.61	116.51	113.19	93.571	82.835	116.94	95.168	106.3	103.16	112.69	102.2	99.46	101.66	114.33	109.72	102.62	107.33	102.28	112.57	105.26	109.45	104.19
1610	116.44	99.818	105.13	99.664	100.21	96.943	106.93	115.82	112.55	92.918	82.068	116.26	94.582	105.85	102.6	111.92	101.13	98.603	100.98	113.5	109.11	101.73	106.54	101.68	111.89	104.5	108.57	103.44
1600	115.84	99.235	104.44	99.048	99.431	96.274	106.27	115.14	111.9	92.276	81.299	115.6	93.986	105.38	102.04	111.14	100.02	97.786	100.26	112.66	108.5	100.84	105.72	101.11	111.22	103.75	107.7	102.67
1590	115.22	98.667	103.74	98.433	98.661	95.599	105.61	114.47	111.23	91.641	80.531	114.94	93.381	104.92	101.49	110.37	98.904	97.009	99.507	111.82	107.89	99.953	104.89	100.54	110.55	103	106.87	101.91
1580	114.58	98.106	103.03	97.819	97.9	94.916	104.97	113.8	110.57	90.999	79.767	114.29	92.769	104.46	100.94	109.61	97.786	96.267	98.714	110.98	107.27	99.062	104.05	99.97	109.88	102.25	106.07	101.14
1570	113.94	97.543	102.3	97.209	97.152	94.223	104.34	113.15	109.92	90.348	79.007	113.66	92.151	104.02	100.4	108.88	96.673	95.553	97.888	110.14	106.62	98.173	103.21	99.394	109.23	101.52	105.27	100.37
1560	113.31	96.974	101.58	96.603	96.416	93.521	103.72	112.51	109.29	89.687	78.252	113.04	91.528	103.59	99.877	108.18	95.567	94.864	97.034	109.31	105.96	97.287	102.36	98.815	108.58	100.79	104.45	99.623
1550	112.68	96.404	100.86	96.003	95.695	92.813	103.12	111.87	108.69	89.019	77.503	112.43	90.902	103.17	99.362	107.51	94.468	94.199	96.175	108.5	105.29	96.407	101.5	98.235	107.95	100.08	103.63	98.902
1540	112.05	95.832	100.16	95.409	94.99	92.1	102.52	111.23	108.1	88.345	76.76	111.8	90.273	102.77	98.858	106.86	93.379	93.553	95.333	107.71	104.61	95.542	100.65	97.654	107.32	99.378	102.83	98.207
1530	111.43	95.26	99.46	94.823	94.298	91.383	101.93	110.58	107.5	87.667	76.025	111.16	89.643	102.38	98.361	106.21	92.302	92.923	94.514	106.93	103.91	94.699	99.818	97.074	106.71	98.684	102.05	97.538
1520	110.81	94.689	98.759	94.244	93.608	90.663	101.34	109.92	106.91	86.984	75.299	110.48	89.012	101.96	97.86	105.57	91.238	92.307	93.708	106.14	103.2	93.882	99.013	96.495	106.12	97.985	101.3	96.893
1510	110.19	94.12	98.058	93.674	92.909	89.942	100.76	109.26	106.33	86.298	74.581	109.78	88.381	101.51	97.35	104.93	90.189	91.705	92.91	105.35	102.49	93.089	98.233	95.919	105.54	97.271	100.55	96.258
1500	109.54	93.554	97.359	93.114	92.199	89.22	100.17	108.6	105.78	85.611	73.872	109.06	87.751	101.06	96.831	104.3	89.158	91.121	92.119	104.55	101.77	92.323	97.473	95.346	104.97	96.542	99.818	95.622
1490	108.87	92.991	96.666	92.564	91.478	88.499	99.567	107.94	105.24	84.935	73.174	108.34	87.124	100.61	96.305	103.68	88.145	90.549	91.339	103.75	101.04	91.583	96.726	94.776	104.42	95.801	99.093	94.983
1480	108.17	92.433	95.978	92.021	90.748	87.78	98.96	107.27	104.73	84.286	72.487	107.6	86.5	100.15	95.773	103.07	87.15	89.984	90.57	102.95	100.31	90.864	95.992	94.212	103.89	95.05	98.374	94.343
1470	107.48	91.88	95.297	91.483	90.013	87.065	98.346	106.61	104.24	83.658	71.811	106.85	85.88	99.657	95.237	102.48	86.168	89.421	89.813	102.16	99.581	90.159	95.273	93.654	103.38	94.29	97.663	93.705
1460	106.78	91.333	94.623	90.949	89.271	86.354	97.728	105.96	103.75	83.034	71.147	106.09	85.265	99.143	94.697	101.89	85.193	88.861	89.071	101.36	98.849	89.465	94.572	93.102	102.89	93.526	96.957	93.068
1450	106.09	90.793	93.959	90.42	88.526	85.648	97.107	105.3	103.25	82.404	70.508	105.33	84.656	98.618	94.154	101.32	84.226	88.306	88.342	100.58	98.117	88.779	93.888	92.558	102.39	92.77	96.254	92.435
1440	105.4	90.261	93.304	89.896	87.777	84.949	96.483	104.66	102.75	81.766	69.929	104.59	84.053	98.107	93.609	100.77	83.269	87.756	87.618	99.793	97.387	88.097	93.224	92.022	101.88	92.031	95.555	91.806
1430	104.72	89.733	92.652	89.372	87.026	84.256	95.857	104.02	102.23	81.123	69.42	103.86	83.449	97.624	93.061	100.22	82.323	87.21	86.897	99.018	96.667	87.418	92.579	91.495	101.36	91.306	94.862	91.182
1420	104.04	89.207	91.998	88.841	86.275	83.573	95.232	103.39	101.69	80.477	68.954	103.15	82.833	97.169	92.501	99.672	81.391	86.664	86.176	98.251	95.97	86.74	91.956	90.975	100.84	90.581	94.177	90.563
1410	103.37	88.683	91.34	88.301	85.524	82.898	94.607	102.77	101.13	79.827	68.509	102.45	82.201	96.737	91.918	99.131	80.472	86.118	85.458	97.493	95.302	86.064	91.355	90.456	100.31	89.852	93.499	89.951
1400	102.71	88.161	90.681	87.754	84.774	82.234	93.984	102.16	100.54	79.175	68.082	101.74	81.554	96.315	91.313	98.589	79.569	85.571	84.745	96.747	94.661	85.392	90.773	89.934	99.767	89.122	92.828	89.346
1390	102.06	87.642	90.022	87.2	84.027	81.58	93.364	101.56	99.96	78.521	67.674	101.03	80.895	95.897	90.687	98.036	78.682	85.026	84.037	96.013	94.035	84.724	90.2	89.407	99.223	88.392	92.159	88.749
1380	101.4	87.122	89.365	86.641	83.284	80.939	92.748	100.97	99.394	77.867	67.287	100.32	80.225	95.484	90.042	97.465	77.804	84.483	83.336	95.292	93.417	84.059	89.627	88.876	98.674	87.663	91.494	88.155
1370	100.73	86.599	88.709	86.072	82.546	80.308	92.136	100.39	98.836	77.211	66.922	99.617	79.544	95.077	89.379	96.882	76.929	83.941	82.642	94.584	92.806	83.39	89.055	88.342	98.122	86.937	90.832	87.547
1360	100.05	86.073	88.054	85.492	81.813	79.679	91.531	99.805	98.274	76.557	66.561	98.918	78.853	94.67	88.699	96.291	76.057	83.403	81.955	93.885	92.204	82.71	88.485	87.807	97.568	86.214	90.177	86.918
1350	99.364	85.545	87.389	84.9	81.087	79.041	90.932	99.22	97.699	75.904	66.134	98.22	78.154	94.242	88.004	95.695	75.19	82.869	81.278	93.194	91.607	82.022	87.919	87.271	97.018	85.496	89.526	86.267
1340	98.683	85.016	86.705	84.299	80.368	78.393	90.341	98.636	97.112	75.252	65.63	97.515	77.447	93.783	87.299	95.096	74.329	82.336	80.61	92.512	91.008	81.325	87.357	86.734	96.474	84.783	88.87	85.597
1330	98.005	84.486	86.002	83.704	79.658	77.736	89.758	98.054	96.514	74.603	65.132	96.802	76.736	93.293	86.599	94.494	73.475	81.798	79.951	91.84	90.406	80.623	86.801	86.197	95.939	84.076	88.201	84.919
1320	97.33	83.957	85.284	83.128	78.957	77.074	89.183	97.475	95.901	73.959	64.693	96.081	76.034	92.774	85.91	93.89	72.629	81.249	79.296	91.176	89.8	79.915	86.25	85.655	95.411	83.37	87.515	84.25
1310	96.66	83.429	84.563	82.576	78.267	76.405	88.611	96.9	95.266	73.329	64.282	95.356	75.35	92.229	85.235	93.284	71.792	80.69	78.637	90.515	89.189	79.201	85.704	85.101	94.892	82.65	86.816	83.599
1300	95.995	82.902	83.858	82.036	77.587	75.731	88.042	96.325	94.609	72.719	63.861	94.626	74.686	91.658	84.571	92.679	70.964	80.122	77.96	89.853	88.57	78.484	85.159	84.532	94.383	81.905	86.104	82.964
1290	95.337	82.377	83.18	81.505	76.918	75.052	87.476	95.742	93.937	72.122	63.416	93.894	74.034	91.063	83.913	92.075	70.148	79.545	77.261	89.188	87.943	77.763	84.612	83.951	93.883	81.138	85.385	82.346
1280	94.687	81.852	82.522	80.981	76.25	74.363	86.909	95.149	93.26	71.516	62.952	93.16	73.389	90.444	83.262	91.482	69.343	78.956	76.552	88.522	87.31	77.04	84.061	83.357	93.394	80.351	84.67	81.737
1270	94.045	81.324	81.878	80.466	75.571	73.663	86.334	94.547	92.585	70.896	62.471	92.429	72.764	89.802	82.619	90.911	68.553	78.336	75.843	87.856	86.67	76.315	83.503	82.757	92.917	79.545	83.97	81.13
1260	93.413	80.788	81.245	79.961	74.887	72.953	85.743	93.939	91.912	70.28	61.971	91.71	72.173	89.141	81.984	90.369	67.793	77.679	75.136	87.191	86.025	75.589	82.939	82.158	92.451	78.722	83.285	80.525
1250	92.789	80.236	80.625	79.46	74.209	72.235	85.134	93.325	91.238	69.678	61.443	91.008	71.621	88.472	81.359	89.856	67.069	76.983	74.432	86.527	85.377	74.865	82.37	81.566	91.996	77.891	82.611	79.924
1240	92.17	79.665	80.016	78.955	73.545	71.509	84.51	92.704	90.561	69.091	60.884	90.326	71.102	87.808	80.742	89.363	66.384	76.252	73.729	85.865	84.725	74.15	81.796	80.981	91.55	77.073	81.94	79.326
1230	91.548	79.076	79.4	78.445	72.9	70.776	83.874	92.071	89.877	68.507	60.294	89.662	70.612	87.151	80.13	88.884	65.736	75.487	73.029	85.207	84.071	73.453	81.219	80.404	91.102	76.286	81.27	78.734
1220	90.908	78.472	78.769	77.931	72.272	70.038	83.239	91.419	89.186	67.923	59.684	89.018	70.137	86.502	79.521	88.418	65.112	74.69	72.332	84.552	83.416	72.774	80.64	79.835	90.639	75.53	80.603	78.147
1210	90.243	77.857	78.122	77.413	71.66	69.295	82.607	90.748	88.489	67.343	59.079	88.394	69.67	85.859	78.916	87.966	64.5	73.879	71.64	83.902	82.76	72.114	80.055	79.275	90.158	74.793	79.939	77.561
1200	89.553	77.239	77.467	76.892	71.055	68.552	81.979	90.061	87.793	66.777	58.495	87.785	69.209	85.225	78.317	87.526	63.894	73.093	70.953	83.257	82.104	71.472	79.457	78.723	89.659	74.069	79.279	76.975
1190	88.84	76.624	76.807	76.368	70.446	67.816	81.351	89.367	87.101	66.229	57.931	87.182	68.756	84.6	77.724	87.089	63.295	72.35	70.272	82.618	81.45	70.849	78.842	78.181	89.145	73.354	78.624	76.387
1180	88.105	76.019	76.143	75.843	69.832	67.092	80.716	88.674	86.421	65.698	57.386	86.562	68.311	83.986	77.139	86.651	62.704	71.633	69.597	81.985	80.797	70.245	78.211	77.647	88.61	72.652	77.968	75.799
1170	87.35	75.425	75.477	75.316	69.213	66.383	80.07	87.983	85.754	65.177	56.859	85.912	67.87	83.383	76.561	86.214	62.123	70.921	68.929	81.36	80.146	69.657	77.565	77.113	88.041	71.963	77.304	75.211
1160	86.577	74.843	74.807	74.788	68.591	65.688	79.415	87.297	85.099	64.658	56.35	85.237	67.426	82.791	75.991	85.776	61.549	70.21	68.269	80.74	79.5	69.079	76.906	76.574	87.427	71.287	76.631	74.623
1150	85.791	74.272	74.135	74.259	67.967	65.005	78.756	86.614	84.446	64.142	55.86	84.552	66.977	82.212	75.43	85.333	60.976	69.502	67.617	80.117	78.857	68.504	76.251	76.031	86.781	70.61	75.95	74.03
1140	85.018	73.712	73.462	73.73	67.337	64.325	78.097	85.936	83.792	63.627	55.388	83.863	66.521	81.647	74.878	84.876	60.398	68.798	66.97	79.487	78.219	67.933	75.614	75.485	86.124	69.918	75.264	73.43
1130	84.277	73.159	72.789	73.202	66.699	63.645	77.441	85.264	83.139	63.11	54.936	83.172	66.06	81.092	74.337	84.392	59.813	68.101	66.319	78.85	77.586	67.368	74.997	74.935	85.467	69.208	74.58	72.82
1120	83.57	72.609	72.116	72.674	66.052	62.966	76.787	84.598	82.486	62.589	54.502	82.478	65.593	80.54	73.803	83.88	59.223	67.41	65.654	78.208	76.959	66.809	74.396	74.384	84.809	68.488	73.898	72.193
1110	82.896	72.051	71.444	72.148	65.396	62.289	76.137	83.94	81.831	62.058	54.088	81.781	65.122	79.988	73.274	83.34	58.628	66.726	64.976	77.561	76.34	66.261	73.797	73.83	84.144	67.772	73.22	71.549
1100	82.251	71.476	70.773	71.622	64.733	61.614	75.491	83.289	81.171	61.516	53.691	81.081	64.642	79.435	72.748	82.774	58.03	66.049	64.284	76.911	75.727	65.751	73.195	73.276	83.471	67.067	72.546	70.901
1090	81.627	70.883	70.106	71.09	64.064	60.942	74.849	82.648	80.512	60.963	53.298	80.383	64.147	78.883	72.226	82.188	57.427	65.381	63.581	76.262	75.123	65.299	72.59	72.721	82.794	66.369	71.876	70.253
1080	81.018	70.275	69.441	70.545	63.391	60.275	74.212	82.017	79.87	60.4	52.892	79.693	63.631	78.333	71.709	81.59	56.822	64.722	62.868	75.625	74.527	64.908	71.985	72.171	82.125	65.666	71.212	69.612
1070	80.42	69.658	68.781	69.986	62.718	59.611	73.578	81.392	79.258	59.829	52.464	79.019	63.104	77.786	71.196	80.986	56.214	64.072	62.145	75.002	73.94	64.554	71.379	71.629	81.475	64.952	70.553	68.978
1060	79.833	69.042	68.125	69.415	62.054	58.954	72.938	80.762	78.669	59.266	52.015	78.363	62.584	77.243	70.69	80.376	55.603	63.432	61.412	74.394	73.363	64.213	70.775	71.096	80.844	64.225	69.896	68.352
1050	79.26	68.429	67.474	68.833	61.408	58.317	72.29	80.12	78.086	58.723	51.55	77.725	62.078	76.703	70.188	79.76	54.99	62.802	60.677	73.798	72.796	63.882	70.171	70.572	80.226	63.489	69.239	67.733
1040	78.699	67.818	66.829	68.239	60.782	57.709	71.634	79.465	77.5	58.205	51.074	77.104	61.577	76.167	69.694	79.144	54.386	62.183	59.953	73.212	72.239	63.603	69.569	70.057	79.613	62.744	68.58	67.122
1030	78.148	67.211	66.19	67.636	60.176	57.131	70.971	78.8	76.919	57.711	50.605	76.502	61.067	75.636	69.205	78.53	53.808	61.576	59.246	72.63	71.694	63.423	68.97	69.553	79.004	61.991	67.923	66.521
1020	77.597	66.601	65.558	67.023	59.585	56.576	70.302	78.126	76.351	57.24	50.165	75.915	60.547	75.106	68.724	77.922	53.261	60.978	58.556	72.05	71.16	63.356	68.373	69.058	78.401	61.232	67.268	65.928
1010	77.036	65.988	64.933	66.403	59.007	56.031	69.628	77.444	75.795	56.79	49.769	75.336	60.016	74.565	68.25	77.319	52.735	60.386	57.877	71.47	70.636	63.392	67.78	68.574	77.803	60.482	66.623	65.346
1000	76.458	65.371	64.316	65.787	58.441	55.491	68.949	76.754	75.243	56.354	49.418	74.763	59.478	74.006	67.782	76.722	52.216	59.794	57.207	70.89	70.095	63.524	67.19	68.098	77.212	59.756	65.995	64.771
990	75.864	64.752	63.699	65.179	57.874	54.957	68.268	76.062	74.69	55.919	49.11	74.192	58.932	73.436	67.308	76.131	51.695	59.2	56.542	70.31	69.489	63.744	66.605	67.625	76.629	59.053	65.387	64.201
980	75.255	64.131	63.069	64.58	57.291	54.431	67.592	75.372	74.13	55.482	48.845	73.615	58.391	72.864	66.819	75.548	51.172	58.602	55.88	69.719	68.823	64.034	66.025	67.156	76.054	58.36	64.794	63.631
970	74.633	63.511	62.418	63.99	56.692	53.912	66.93	74.684	73.556	55.045	48.612	73.022	57.865	72.294	66.314	74.972	50.649	58.003	55.221	69.115	68.129	64.349	65.451	66.689	75.487	57.669	64.203	63.058
960	74.008	62.898	61.745	63.406	56.089	53.391	66.283	74	72.962	54.607	48.376	72.411	57.357	71.727	65.794	74.405	50.125	57.403	54.572	68.498	67.423	64.648	64.882	66.228	74.929	56.981	63.608	62.48
950	73.389	62.298	61.066	62.824	55.5	52.863	65.641	73.32	72.347	54.17	48.12	71.782	56.865	71.162	65.261	73.847	49.602	56.802	53.947	67.869	66.694	64.92	64.32	65.77	74.38	56.303	63.008	61.898
940	72.782	61.714	60.399	62.244	54.925	52.327	64.994	72.645	71.713	53.734	47.852	71.146	56.38	70.6	64.714	73.299	49.08	56.2	53.352	67.228	65.931	65.149	63.764	65.317	73.842	55.644	62.405	61.313
930	72.187	61.147	59.759	61.666	54.353	51.784	64.338	71.968	71.061	53.298	47.585	70.52	55.89	70.041	64.16	72.756	48.557	55.599	52.785	66.577	65.138	65.32	63.216	64.867	73.313	55.007	61.799	60.725
920	71.605	60.597	59.155	61.091	53.782	51.236	63.673	71.279	70.398	52.862	47.322	69.909	55.394	69.486	63.601	72.215	48.036	54.998	52.247	65.916	64.332	65.426	62.672	64.408	72.794	54.392	61.192	60.136
910	71.036	60.064	58.582	60.523	53.211	50.681	63.001	70.571	69.759	52.428	47.063	69.295	54.898	68.935	63.039	71.667	47.516	54.398	51.729	65.246	63.524	65.444	62.126	63.931	72.277	53.792	60.583	59.544
900	70.481	59.548	58.032	59.974	52.64	50.121	62.322	69.848	69.164	51.994	46.805	68.667	54.412	68.386	62.474	71.108	46.996	53.799	51.218	64.567	62.715	65.352	61.563	63.435	71.747	53.205	59.973	58.951
890	69.939	59.049	57.502	59.452	52.063	49.556	61.631	69.117	68.585	51.561	46.548	68.024	53.938	67.822	61.906	70.542	46.478	53.202	50.711	63.88	61.903	65.143	60.97	62.924	71.196	52.627	59.362	58.358
880	69.411	58.568	56.992	58.96	51.475	48.985	60.919	68.387	67.999	51.129	46.293	67.368	53.472	67.233	61.336	69.981	45.962	52.607	50.209	63.188	61.09	64.818	60.361	62.402	70.626	52.055	58.752	57.763
870	68.889	58.104	56.504	58.491	50.873	48.411	60.188	67.66	67.402	50.699	46.03	66.7	53.012	66.617	60.763	69.434	45.447	52.015	49.713	62.497	60.276	64.387	59.756	61.873	70.037	51.49	58.141	57.169
860	68.362	57.654	56.038	58.038	50.259	47.829	59.437	66.936	66.797	50.269	45.747	66.021	52.552	65.977	60.19	68.902	44.934	51.425	49.222	61.808	59.462	63.879	59.161	61.336	69.436	50.931	57.531	56.575
850	67.825	57.213	55.594	57.596	49.63	47.228	58.669	66.216	66.186	49.841	45.441	65.333	52.09	65.317	59.621	68.378	44.423	50.839	48.738	61.12	58.649	63.313	58.567	60.791	68.829	50.38	56.923	55.982
840	67.279	56.782	55.161	57.166	48.969	46.6	57.885	65.5	65.569	49.415	45.12	64.65	51.619	64.649	59.086	67.862	43.914	50.256	48.26	60.435	57.838	62.693	57.96	60.239	68.229	49.836	56.316	55.39
830	66.735	56.362	54.722	56.749	48.282	45.945	57.084	64.788	64.95	48.99	44.794	63.98	51.136	63.994	58.614	67.352	43.407	49.676	47.787	59.753	57.03	62.033	57.341	59.68	67.644	49.298	55.711	54.799
820	66.204	55.95	54.267	56.343	47.598	45.267	56.268	64.082	64.341	48.56	44.468	63.324	50.642	63.366	58.214	66.848	42.903	49.101	47.311	59.074	56.224	61.366	56.71	59.12	67.073	48.761	55.108	54.211
810	65.691	55.537	53.818	55.943	46.942	44.581	55.438	63.381	63.751	48.117	44.144	62.667	50.137	62.763	57.871	66.338	42.401	48.531	46.829	58.404	55.422	60.708	56.068	58.561	66.505	48.223	54.508	53.625
800	65.191	55.118	53.406	55.548	46.307	43.901	54.594	62.687	63.177	47.661	43.822	61.997	49.624	62.172	57.564	65.814	41.903	47.965	46.337	57.745	54.625	60.051	55.421	58.005	65.93	47.687	53.911	53.041
790	64.694	54.694	53.04	55.157	45.676	43.23	53.738	62	62.604	47.191	43.499	61.325	49.108	61.584	57.305	65.274	41.407	47.405	45.836	57.1	53.834	59.38	54.774	57.459	65.348	47.151	53.318	52.46
780	64.198	54.265	52.702	54.771	45.041	42.561	52.867	61.321	62.027	46.708	43.178	60.667	48.591	60.999	57.132	64.72	40.914	46.85	45.327	56.466	53.048	58.691	54.132	56.934	64.759	46.611	52.728	51.883
770	63.704	53.82	52.371	54.385	44.404	41.887	51.98	60.65	61.446	46.212	42.856	60.029	48.078	60.419	57.053	64.152	40.424	46.3	44.81	55.837	52.269	57.993	53.499	56.437	64.169	46.06	52.143	51.309
760	63.214	53.351	52.045	53.986	43.762	41.204	51.075	59.985	60.863	45.706	42.53	59.409	47.58	59.844	57.043	63.572	39.938	45.757	44.286	55.206	51.496	57.3	52.874	55.964	63.582	45.494	51.558	50.739
750	62.734	52.86	51.723	53.57	43.106	40.514	50.158	59.319	60.278	45.199	42.185	58.807	47.103	59.265	57.073	62.979	39.455	45.219	43.754	54.573	50.732	56.618	52.257	55.499	62.999	44.915	50.97	50.173
740	62.269	52.357	51.406	53.149	42.433	39.818	49.242	58.646	59.7	44.704	41.817	58.224	46.645	58.677	57.134	62.376	38.975	44.688	43.215	53.938	49.976	55.948	51.649	55.022	62.42	44.328	50.38	49.605
730	61.821	51.845	51.085	52.743	41.74	39.117	48.344	57.966	59.145	44.23	41.425	57.657	46.193	58.079	57.227	61.761	38.499	44.163	42.67	53.303	49.229	55.289	51.049	54.526	61.845	43.747	49.787	49.035
720	61.393	51.323	50.755	52.36	41.026	38.41	47.466	57.282	58.624	43.771	41.012	57.099	45.738	57.473	57.352	61.136	38.026	43.646	42.117	52.668	48.491	54.641	50.459	54.021	61.274	43.178	49.193	48.461
710	60.984	50.795	50.415	51.992	40.29	37.702	46.602	56.593	58.13	43.316	40.587	56.542	45.282	56.86	57.487	60.501	37.558	43.135	41.559	52.033	47.762	54.005	49.879	53.513	60.708	42.62	48.597	47.885
700	60.591	50.278	50.065	51.632	39.538	36.996	45.747	55.901	57.631	42.855	40.175	55.976	44.833	56.24	57.584	59.858	37.093	42.631	40.994	51.399	47.033	53.375	49.308	53.004	60.147	42.068	48.001	47.308
690	60.198	49.783	49.706	51.277	38.777	36.298	44.902	55.206	57.103	42.39	39.805	55.397	44.399	55.614	57.623	59.216	36.632	42.135	40.431	50.766	46.294	52.737	48.744	52.492	59.591	41.512	47.404	46.729
680	59.793	49.301	49.338	50.923	38.014	35.649	44.068	54.514	56.547	41.921	39.479	54.806	43.982	54.987	57.604	58.598	36.174	41.646	39.876	50.135	45.542	52.08	48.178	51.978	59.041	40.952	46.806	46.149
670	59.374	48.82	48.961	50.565	37.249	35.119	43.247	53.844	55.973	41.448	39.173	54.205	43.578	54.368	57.528	58.012	35.721	41.164	39.332	49.505	44.778	51.404	47.606	51.461	58.495	40.387	46.208	45.569
660	58.945	48.337	48.575	50.195	36.482	34.733	42.439	53.205	55.387	40.973	38.874	53.594	43.177	53.763	57.398	57.44	35.272	40.69	38.799	48.877	44.004	50.713	47.03	50.937	57.942	39.819	45.611	44.994
650	58.516	47.852	48.18	49.816	35.713	34.488	41.639	52.591	54.788	40.494	38.581	52.973	42.776	53.177	57.204	56.863	34.827	40.224	38.276	48.252	43.22	50.012	46.449	50.399	57.373	39.248	45.017	44.437
640	58.092	47.366	47.776	49.426	34.944	34.378	40.84	51.99	54.178	40.013	38.289	52.345	42.373	52.609	56.935	56.289	34.386	39.766	37.763	47.63	42.428	49.304	45.865	49.845	56.786	38.671	44.431	43.905
630	57.672	46.88	47.363	49.027	34.173	34.398	40.039	51.388	53.57	39.537	37.981	51.718	41.966	52.055	56.591	55.739	33.949	39.316	37.261	47.01	41.627	48.59	45.278	49.274	56.183	38.085	43.857	43.397
620	57.243	46.394	46.942	48.619	33.402	34.513	39.238	50.779	52.972	39.078	37.641	51.099	41.547	51.507	56.191	55.223	33.516	38.874	36.769	46.395	40.818	47.87	44.688	48.688	55.566	37.488	43.299	42.911
610	56.795	45.908	46.512	48.202	32.632	34.661	38.436	50.158	52.387	38.641	37.268	50.493	41.112	50.964	55.753	54.733	33.087	38.44	36.288	45.783	40.002	47.144	44.096	48.095	54.934	36.882	42.756	42.436
600	56.328	45.422	46.074	47.775	31.863	34.794	37.636	49.52	51.814	38.215	36.872	49.904	40.661	50.426	55.278	54.261	32.662	38.011	35.816	45.175	39.179	46.413	43.502	47.497	54.289	36.266	42.22	41.966
590	55.849	44.937	45.627	47.34	31.095	34.904	36.838	48.859	51.253	37.79	36.468	49.33	40.195	49.892	54.765	53.807	32.242	37.571	35.347	44.571	38.35	45.678	42.906	46.9	53.63	35.641	41.686	41.494
580	55.366	44.452	45.173	46.896	30.329	34.965	36.041	48.17	50.703	37.361	36.065	48.767	39.715	49.359	54.242	53.37	31.824	37.109	34.882	43.972	37.516	44.939	42.308	46.3	52.958	35.007	41.153	41.023
570	54.883	43.968	44.711	46.443	29.566	34.944	35.247	47.452	50.163	36.929	35.664	48.209	39.224	48.821	53.754	52.945	31.401	36.622	34.42	43.378	36.676	44.2	41.71	45.695	52.274	34.366	40.622	40.552
560	54.398	43.486	44.241	45.982	28.809	34.831	34.457	46.71	49.622	36.494	35.264	47.652	38.729	48.27	53.308	52.521	30.968	36.113	33.961	42.786	35.833	43.473	41.111	45.084	51.579	33.719	40.094	40.082
550	53.912	43.004	43.764	45.512	28.076	34.626	33.669	45.951	49.07	36.057	34.865	47.096	38.236	47.701	52.877	52.091	30.522	35.583	33.505	42.192	34.995	42.771	40.512	44.468	50.879	33.086	39.568	39.613
540	53.423	42.523	43.28	45.035	27.377	34.319	32.886	45.188	48.507	35.619	34.466	46.54	37.746	47.116	52.447	51.656	30.065	35.039	33.054	41.595	34.176	42.098	39.912	43.848	50.181	32.485	39.046	39.136
530	52.934	42.033	42.789	44.55	26.724	33.896	32.108	44.427	47.933	35.177	34.068	45.98	37.258	46.515	52.016	51.211	29.599	34.493	32.605	40.997	33.393	41.443	39.316	43.224	49.49	31.922	38.527	38.646
520	52.444	41.524	42.292	44.057	26.149	33.353	31.335	43.665	47.339	34.729	33.67	45.404	36.773	45.905	51.586	50.744	29.127	33.955	32.161	40.394	32.647	40.796	38.727	42.596	48.805	31.379	38.011	38.141
510	51.953	40.993	41.788	43.557	25.693	32.7	30.574	42.89	46.71	34.271	33.274	44.805	36.298	45.299	51.159	50.25	28.653	33.429	31.72	39.784	31.938	40.154	38.147	41.965	48.126	30.845	37.499	37.622
500	51.46	40.441	41.277	43.051	25.37	31.99	29.835	42.096	46.055	33.804	32.878	44.185	35.843	44.704	50.734	49.728	28.177	32.911	31.283	39.165	31.255	39.518	37.576	41.332	47.454	30.318	36.99	37.09
490	50.954	39.874	40.761	42.537	25.141	31.262	29.125	41.284	45.4	33.328	32.482	43.545	35.414	44.118	50.313	49.181	27.697	32.393	30.849	38.538	30.587	38.889	37.014	40.696	46.789	29.797	36.485	36.544
480	50.417	39.295	40.24	42.017	24.942	30.52	28.445	40.456	44.755	32.842	32.088	42.888	35.01	43.531	49.895	48.608	27.217	31.869	30.41	37.903	29.932	38.262	36.461	40.058	46.13	29.283	35.983	35.986
470	49.836	38.705	39.713	41.491	24.753	29.751	27.795	39.616	44.121	32.348	31.695	42.222	34.621	42.932	49.48	48.016	26.74	31.339	29.954	37.258	29.295	37.631	35.914	39.419	45.474	28.771	35.474	35.414
460	49.221	38.105	39.181	40.959	24.596	28.945	27.171	38.776	43.495	31.846	31.303	41.553	34.229	42.32	49.068	47.418	26.269	30.804	29.478	36.596	28.686	36.994	35.369	38.779	44.814	28.256	34.955	34.831
450	48.603	37.493	38.644	40.422	24.504	28.115	26.563	37.947	42.878	31.335	30.912	40.882	33.831	41.694	48.645	46.819	25.803	30.266	28.981	35.906	28.108	36.35	34.826	38.139	44.149	27.734	34.424	34.235
440	48.005	36.871	38.103	39.879	24.492	27.301	25.965	37.135	42.269	30.817	30.521	40.208	33.426	41.057	48.192	46.212	25.342	29.723	28.467	35.185	27.558	35.695	34.285	37.498	43.477	27.205	33.881	33.628
430	47.422	36.239	37.558	39.332	24.558	26.524	25.375	36.332	41.67	30.29	30.133	39.532	33.016	40.409	47.702	45.572	24.886	29.176	27.933	34.434	27.021	35.028	33.742	36.858	42.799	26.67	33.328	33.01
420	46.84	35.598	37.009	38.78	24.674	25.776	24.791	35.533	41.08	29.756	29.745	38.855	32.597	39.75	47.176	44.898	24.436	28.628	27.385	33.658	26.474	34.348	33.186	36.217	42.116	26.129	32.765	32.385
410	46.251	34.948	36.453	38.223	24.799	25.035	24.214	34.736	40.489	29.215	29.358	38.176	32.163	39.081	46.617	44.217	23.99	28.087	26.837	32.87	25.921	33.656	32.605	35.568	41.428	25.582	32.192	31.764
400	45.656	34.289	35.882	37.663	24.889	24.28	23.645	33.942	39.88	28.666	28.971	37.499	31.709	38.403	46.025	43.552	23.55	27.559	26.3	32.092	25.377	32.953	31.998	34.907	40.736	25.029	31.61	31.154
390	45.057	33.622	35.292	37.099	24.904	23.502	23.084	33.154	39.249	28.111	28.578	36.83	31.234	37.715	45.401	42.904	23.115	27.043	25.777	31.333	24.85	32.23	31.383	34.231	40.041	24.47	31.018	30.558
380	44.455	32.948	34.684	36.532	24.824	22.716	22.53	32.37	38.595	27.553	28.178	36.168	30.744	37.019	44.745	42.262	22.685	26.54	25.262	30.595	24.332	31.482	30.774	33.541	39.342	23.906	30.417	29.97
370	43.849	32.266	34.058	35.962	24.643	21.95	21.984	31.592	37.915	27.002	27.772	35.514	30.242	36.315	44.059	41.622	22.261	26.05	24.752	29.871	23.809	30.708	30.177	32.84	38.64	23.337	29.806	29.38
360	43.237	31.578	33.416	35.389	24.362	21.223	21.439	30.819	37.208	26.469	27.36	34.865	29.729	35.603	43.343	40.985	21.841	25.571	24.247	29.151	23.276	29.909	29.584	32.126	37.936	22.763	29.188	28.788
350	42.614	30.883	32.757	34.814	23.986	20.537	20.884	30.053	36.483	25.953	26.941	34.212	29.206	34.885	42.605	40.35	21.427	25.105	23.748	28.436	22.736	29.093	28.989	31.402	37.23	22.184	28.561	28.194
340	41.982	30.183	32.083	34.236	23.566	19.888	20.314	29.294	35.761	25.453	26.517	33.552	28.672	34.16	41.853	39.706	21.018	24.651	23.254	27.727	22.197	28.276	28.391	30.666	36.523	21.601	27.926	27.598
330	41.338	29.478	31.393	33.658	23.169	19.267	19.727	28.542	35.056	24.959	26.087	32.884	28.126	33.429	41.09	39.044	20.614	24.21	22.767	27.019	21.672	27.469	27.79	29.921	35.814	21.012	27.283	27.001
320	40.674	28.768	30.688	33.078	22.787	18.657	19.126	27.798	34.367	24.465	25.651	32.211	27.571	32.692	40.316	38.363	20.215	23.772	22.285	26.305	21.163	26.672	27.187	29.171	35.105	20.42	26.634	26.404
310	39.974	28.054	29.97	32.496	22.368	18.05	18.511	27.061	33.682	23.973	25.209	31.532	27.006	31.951	39.532	37.665	19.821	23.328	21.809	25.583	20.667	25.886	26.583	28.428	34.396	19.824	25.977	25.804
300	39.235	27.336	29.237	31.913	21.886	17.441	17.882	26.332	32.987	23.483	24.763	30.847	26.433	31.206	38.737	36.95	19.433	22.871	21.33	24.851	20.173	25.109	25.978	27.706	33.687	19.224	25.314	25.196
290	38.456	26.616	28.491	31.319	21.339	16.832	17.238	25.609	32.275	22.996	24.31	30.158	25.856	30.461	37.933	36.219	19.048	22.403	20.838	24.112	19.679	24.342	25.372	27.014	32.978	18.62	24.644	24.581
280	37.641	25.892	27.733	30.71	20.731	16.223	16.581	24.877	31.547	22.511	23.853	29.465	25.279	29.723	37.121	35.473	18.669	21.925	20.327	23.36	19.183	23.586	24.763	26.349	32.271	18.013	23.969	23.954
270	36.79	25.166	26.963	30.084	20.066	15.614	15.911	24.132	30.804	22.029	23.391	28.767	24.702	29.002	36.302	34.713	18.294	21.437	19.799	22.595	18.688	22.841	24.146	25.698	31.565	17.403	23.288	23.312
260	35.904	24.439	26.182	29.444	19.354	15.007	15.228	23.371	30.046	21.55	22.924	28.065	24.123	28.302	35.477	33.938	17.917	20.94	19.254	21.815	18.192	22.108	23.515	25.054	30.861	16.79	22.602	22.656
250	34.988	23.71	25.39	28.79	18.614	14.404	14.531	22.597	29.274	21.073	22.452	27.36	23.544	27.613	34.645	33.15	17.527	20.432	18.694	21.021	17.697	21.387	22.869	24.417	30.159	16.174	21.911	21.986
