# Supplementary material for: Eye position affects flight altitude in visual approach to landing independent of level of expertise of pilot
Source: PLoS One. 2018 May 24;13(5):e0197585. doi: 10.1371/journal.pone.0197585 (PMC5967751; doi:10.1371/journal.pone.0197585)
Supplement: S1 Dataset — (ZIP) [file pone.0197585.s001.zip › S1 Dataset/participant23_expert.txt]

distance	trial1_increase	trial2_increase	trial3_increase	trial4_increase	trial1_decrease	trial2_decrease	trial3_decrease	trial4_decrease	trial1_control	trial2_control	trial3_control	trial4_control	trial5_control	trial6_control	trial7_control	trial8_control	trial9_control	trial10_control	trial11_control	trial12_control	trial13_control	trial14_control	trial15_control	trial16_control	trial17_control	trial18_control	trial19_control	trial20_control
2000	123.74	123.13	124.65	125.87	124.65	130.45	124.96	127.7	122.22	123.74	128.92	127.7	129.23	131.06	131.66	127.4	128.01	128.92	125.57	125.57	129.84	127.09	123.44	127.4	122.52	127.7	124.96	125.57
1990	123.74	123.13	124.66	125.88	124.66	130.45	124.96	127.71	122.22	123.74	128.92	127.71	129.23	131.06	131.67	127.4	128.01	128.92	125.57	125.57	129.84	127.1	123.44	127.4	122.52	127.71	124.96	125.57
1980	123.75	123.14	124.66	125.88	124.66	130.45	124.97	127.71	122.22	123.75	128.93	127.71	129.23	131.06	131.67	127.4	128.01	128.93	125.58	125.58	129.84	127.1	123.44	127.4	122.53	127.71	124.97	125.58
1970	123.75	123.14	124.66	125.88	124.66	130.45	124.97	127.71	122.23	123.75	128.93	127.71	129.24	131.06	131.67	127.41	128.02	128.93	125.58	125.58	129.85	127.1	123.44	127.41	122.53	127.71	124.97	125.58
1960	123.75	123.14	124.67	125.89	124.67	130.46	124.97	127.71	122.23	123.75	128.93	127.71	129.24	131.07	131.68	127.41	128.02	128.93	125.58	125.58	129.85	127.11	123.45	127.41	122.53	127.71	124.97	125.58
1950	123.76	123.15	124.67	125.89	124.67	130.46	124.97	127.72	122.23	123.76	128.94	127.72	129.24	131.07	131.68	127.41	128.02	128.94	125.58	125.58	129.85	127.11	123.45	127.41	122.54	127.72	124.97	125.58
1940	123.76	123.15	124.67	125.89	124.67	130.46	124.98	127.72	122.23	123.76	128.94	127.72	129.25	131.07	131.68	127.42	128.03	128.94	125.59	125.59	129.85	127.11	123.45	127.42	122.54	127.72	124.98	125.59
1930	123.76	123.15	124.68	125.9	124.68	130.47	124.98	127.72	122.22	123.76	128.92	127.72	129.25	131.08	131.69	127.42	128.03	128.94	125.59	125.59	129.83	127.11	123.46	127.42	122.54	127.72	124.98	125.59
1920	123.77	123.16	124.68	125.9	124.68	130.47	124.97	127.73	122.21	123.77	128.87	127.71	129.25	131.08	131.69	127.42	128.03	128.95	125.59	125.59	129.8	127.12	123.46	127.42	122.55	127.73	124.98	125.59
1910	123.77	123.16	124.68	125.9	124.68	130.47	124.93	127.73	122.2	123.77	128.78	127.67	129.26	131.08	131.69	127.43	128.04	128.95	125.6	125.6	129.76	127.12	123.46	127.43	122.55	127.73	124.99	125.6
1900	123.77	123.16	124.69	125.91	124.69	130.48	124.84	127.73	122.19	123.77	128.66	127.6	129.26	131.09	131.7	127.43	128.04	128.95	125.6	125.6	129.7	127.12	123.47	127.43	122.55	127.73	124.99	125.6
1890	123.78	123.17	124.69	125.91	124.69	130.48	124.71	127.74	122.18	123.78	128.55	127.51	129.26	131.09	131.7	127.43	128.01	128.96	125.6	125.6	129.62	127.13	123.47	127.43	122.56	127.74	124.99	125.6
1880	123.78	123.17	124.69	125.91	124.69	130.49	124.53	127.74	122.17	123.78	128.44	127.41	129.27	131.09	131.7	127.44	127.93	128.96	125.61	125.61	129.53	127.13	123.47	127.44	122.56	127.74	125	125.61
1870	123.78	123.17	124.69	125.92	124.7	130.49	124.31	127.75	122.16	123.78	128.33	127.33	129.27	131.1	131.71	127.44	127.8	128.96	125.61	125.61	129.43	127.13	123.48	127.44	122.56	127.75	125	125.61
1860	123.79	123.18	124.64	125.92	124.7	130.49	124.04	127.75	122.16	123.78	128.21	127.25	129.27	131.1	131.71	127.44	127.61	128.97	125.62	125.62	129.32	127.09	123.48	127.44	122.57	127.75	125.01	125.62
1850	123.79	123.18	124.49	125.92	124.7	130.5	123.74	127.75	122.15	123.76	128.07	127.16	129.28	131.11	131.71	127.45	127.35	128.97	125.62	125.62	129.19	127	123.49	127.45	122.57	127.75	125.01	125.62
1840	123.79	123.18	124.24	125.93	124.71	130.5	123.39	127.76	122.14	123.67	127.89	127.09	129.28	131.11	131.72	127.45	126.99	128.97	125.62	125.62	129.05	126.85	123.49	127.45	122.57	127.76	125.01	125.62
1830	123.8	123.19	123.89	125.92	124.71	130.5	123.01	127.76	122.1	123.52	127.68	127.01	129.28	131.11	131.72	127.45	126.52	128.94	125.63	125.63	128.9	126.63	123.49	127.45	122.58	127.76	125.02	125.63
1820	123.8	123.19	123.45	125.9	124.71	130.5	122.59	127.76	122.01	123.28	127.43	126.92	129.29	131.11	131.72	127.46	125.95	128.9	125.63	125.63	128.74	126.36	123.49	127.45	122.58	127.76	125.02	125.63
1810	123.8	123.19	122.93	125.85	124.72	130.51	122.14	127.76	121.9	122.97	127.14	126.81	129.29	131.12	131.73	127.46	125.27	128.83	125.63	125.63	128.57	126.01	123.5	127.42	122.58	127.74	125	125.6
1800	123.8	123.19	122.33	125.77	124.72	130.51	121.65	127.77	121.77	122.58	126.81	126.68	129.29	131.11	131.73	127.46	124.49	128.73	125.63	125.63	128.39	125.59	123.5	127.34	122.58	127.7	124.95	125.5
1790	123.81	123.2	121.66	125.67	124.72	130.51	121.13	127.77	121.61	122.12	126.47	126.53	129.28	131.07	131.73	127.46	123.62	128.61	125.63	125.63	128.19	125.07	123.46	127.19	122.59	127.61	124.86	125.31
1780	123.81	123.2	120.93	125.52	124.72	130.51	120.59	127.75	121.41	121.58	126.1	126.36	129.25	130.99	131.73	127.46	122.65	128.43	125.64	125.64	128	124.47	123.3	126.95	122.59	127.49	124.72	125.01
1770	123.81	123.19	120.13	125.33	124.72	130.51	120.01	127.69	121.16	120.97	125.72	126.18	129.2	130.87	131.73	127.47	121.58	128.21	125.64	125.63	127.79	123.78	123.01	126.63	122.59	127.33	124.53	124.61
1760	123.81	123.15	119.29	125.1	124.72	130.51	119.41	127.57	120.88	120.29	125.29	125.98	129.13	130.74	131.71	127.47	120.44	127.93	125.62	125.6	127.54	123	122.58	126.23	122.59	127.13	124.3	124.12
1750	123.81	123.08	118.39	124.83	124.72	130.51	118.79	127.37	120.55	119.57	124.82	125.77	129.04	130.61	131.65	127.47	119.24	127.61	125.58	125.53	127.26	122.15	121.98	125.75	122.59	126.89	124.03	123.54
1740	123.79	122.96	117.46	124.51	124.72	130.48	118.15	127.11	120.19	118.8	124.29	125.54	128.92	130.46	131.53	127.47	118.05	127.24	125.48	125.42	126.96	121.22	121.18	125.2	122.59	126.59	123.72	122.87
1730	123.71	122.83	116.51	124.16	124.72	130.41	117.48	126.78	119.79	118	123.72	125.29	128.79	130.28	131.37	127.47	116.89	126.83	125.33	125.27	126.63	120.25	120.27	124.58	122.59	126.2	123.36	122.12
1720	123.52	122.69	115.55	123.77	124.69	130.3	116.8	126.39	119.36	117.16	123.09	125.03	128.63	130.01	131.16	127.47	115.68	126.37	125.12	125.09	126.25	119.28	119.29	123.88	122.59	125.72	122.95	121.29
1710	123.2	122.55	114.59	123.34	124.62	130.16	116.11	125.94	118.89	116.28	122.42	124.76	128.45	129.66	130.91	127.47	114.41	125.87	124.84	124.88	125.79	118.31	118.24	123.12	122.59	125.16	122.49	120.43
1700	122.77	122.4	113.61	122.88	124.5	129.97	115.4	125.43	118.39	115.4	121.71	124.47	128.26	129.23	130.62	127.47	113.13	125.33	124.49	124.65	125.26	117.33	117.08	122.29	122.59	124.52	121.99	119.56
1690	122.26	122.22	112.64	122.39	124.3	129.74	114.68	124.86	117.87	114.53	120.95	124.14	128.04	128.73	130.29	127.45	111.87	124.75	124.07	124.39	124.66	116.36	115.83	121.4	122.59	123.81	121.45	118.67
1680	121.65	122.01	111.66	121.86	124.01	129.45	113.96	124.23	117.31	113.67	120.16	123.77	127.81	128.15	129.92	127.39	110.65	124.14	123.58	124.11	124.02	115.38	114.51	120.47	122.58	123.02	120.86	117.76
1670	120.93	121.76	110.68	121.31	123.62	129.08	113.23	123.55	116.73	112.81	119.33	123.36	127.56	127.5	129.51	127.27	109.46	123.49	123.03	123.8	123.36	114.42	113.16	119.52	122.55	122.16	120.22	116.82
1660	120.1	121.47	109.71	120.73	123.14	128.64	112.49	122.82	116.13	111.96	118.47	122.92	127.3	126.79	129.07	127.06	108.3	122.81	122.41	123.47	122.66	113.45	111.78	118.56	122.5	121.24	119.54	115.86
1650	119.17	121.14	108.74	120.13	122.57	128.13	111.73	122.05	115.5	111.13	117.6	122.44	127.02	126.01	128.59	126.78	107.18	122.11	121.73	123.11	121.95	112.48	110.37	117.6	122.42	120.26	118.83	114.89
1640	118.19	120.77	107.78	119.5	121.95	127.55	110.95	121.23	114.86	110.31	116.73	121.92	126.71	125.17	128.08	126.43	106.09	121.38	120.99	122.71	121.21	111.49	108.98	116.63	122.32	119.25	118.08	113.91
1630	117.2	120.34	106.83	118.85	121.27	126.92	110.18	120.36	114.19	109.5	115.85	121.38	126.37	124.26	127.54	126.01	105.03	120.62	120.2	122.26	120.46	110.48	107.62	115.65	122.18	118.19	117.29	112.92
1620	116.17	119.85	105.9	118.17	120.56	126.23	109.41	119.46	113.52	108.7	114.98	120.81	126	123.31	126.97	125.51	103.99	119.84	119.39	121.75	119.71	109.46	106.28	114.67	122	117.12	116.48	111.95
1610	115.06	119.31	104.98	117.47	119.81	125.51	108.63	118.52	112.86	107.91	114.1	120.2	125.61	122.3	126.38	124.96	102.97	119.04	118.57	121.18	118.97	108.45	104.98	113.7	121.79	116.06	115.62	110.99
1600	113.88	118.71	104.07	116.74	119.02	124.78	107.8	117.55	112.21	107.12	113.24	119.58	125.2	121.24	125.76	124.33	101.95	118.21	117.76	120.53	118.23	107.45	103.7	112.76	121.55	114.99	114.74	110.06
1590	112.68	118.07	103.18	116	118.22	124.02	106.94	116.54	111.55	106.34	112.38	118.93	124.76	120.16	125.12	123.64	100.93	117.36	116.94	119.82	117.49	106.48	102.46	111.83	121.27	113.94	113.83	109.13
1580	111.49	117.37	102.3	115.24	117.41	123.21	106.06	115.52	110.87	105.57	111.52	118.25	124.3	119.1	124.46	122.9	99.93	116.49	116.1	119.04	116.74	105.52	101.23	110.93	120.96	112.9	112.9	108.22
1570	110.32	116.63	101.41	114.46	116.61	122.38	105.17	114.51	110.19	104.82	110.68	117.56	123.83	118.06	123.78	122.1	98.94	115.58	115.24	118.2	116	104.58	99.991	110.05	120.61	111.88	111.98	107.32
1560	109.15	115.87	100.51	113.67	115.81	121.54	104.28	113.52	109.5	104.07	109.85	116.86	123.34	117.03	123.08	121.24	97.964	114.6	114.37	117.29	115.25	103.66	98.752	109.19	120.24	110.87	111.06	106.42
1550	107.98	115.08	99.608	112.87	114.98	120.7	103.38	112.56	108.8	103.33	109.03	116.18	122.83	116.02	122.38	120.33	96.999	113.57	113.49	116.34	114.5	102.73	97.531	108.33	119.84	109.86	110.07	105.52
1540	106.8	114.29	98.703	112.06	114.14	119.83	102.48	111.61	108.11	102.59	108.21	115.51	122.3	115.02	121.66	119.38	96.034	112.51	112.59	115.38	113.76	101.81	96.338	107.48	119.41	108.84	109.01	104.64
1530	105.63	113.49	97.798	111.25	113.29	118.91	101.58	110.69	107.42	101.85	107.4	114.8	121.76	114.04	120.93	118.38	95.064	111.44	111.69	114.42	113.03	100.9	95.175	106.63	118.96	107.78	107.92	103.77
1520	104.47	112.66	96.894	110.43	112.42	117.98	100.68	109.79	106.73	101.12	106.59	114.05	121.2	113.07	120.19	117.34	94.091	110.36	110.78	113.45	112.31	99.992	94.042	105.8	118.49	106.71	106.83	102.91
1510	103.32	111.82	95.992	109.61	111.54	117.04	99.787	108.9	106.04	100.39	105.78	113.26	120.62	112.13	119.45	116.27	93.117	109.29	109.87	112.48	111.59	99.095	92.94	104.98	117.99	105.66	105.77	102.06
1500	102.19	110.98	95.095	108.79	110.68	116.11	98.896	107.97	105.36	99.671	104.97	112.46	120.02	111.21	118.69	115.16	92.144	108.24	108.96	111.5	110.89	98.209	91.868	104.17	117.48	104.62	104.72	101.24
1490	101.06	110.17	94.204	107.97	109.82	115.18	98.011	107.02	104.69	98.96	104.16	111.64	119.41	110.3	117.92	114.03	91.174	107.22	108.05	110.52	110.19	97.335	90.806	103.38	116.94	103.6	103.7	100.42
1480	99.957	109.37	93.321	107.15	108.98	114.25	97.134	106.06	104.01	98.256	103.35	110.8	118.77	109.39	117.15	112.93	90.208	106.22	107.14	109.54	109.52	96.474	89.749	102.61	116.39	102.6	102.7	99.593
1470	98.85	108.58	92.447	106.35	108.15	113.31	96.268	105.1	103.33	97.554	102.55	109.94	118.13	108.5	116.43	111.85	89.248	105.2	106.24	108.56	108.85	95.621	88.706	101.86	115.83	101.61	101.71	98.752
1460	97.733	107.79	91.584	105.54	107.34	112.34	95.413	104.12	102.64	96.852	101.75	109.08	117.46	107.63	115.74	110.8	88.296	104.16	105.35	107.58	108.19	94.777	87.692	101.11	115.25	100.65	100.76	97.895
1450	96.609	106.98	90.733	104.75	106.55	111.38	94.57	103.14	101.95	96.148	100.97	108.21	116.78	106.77	115.07	109.76	87.352	103.11	104.47	106.61	107.54	93.941	86.714	100.38	114.66	99.692	99.831	97.035
1440	95.479	106.17	89.895	103.97	105.77	110.43	93.736	102.16	101.27	95.444	100.19	107.35	116.09	105.94	114.4	108.73	86.418	102.07	103.6	105.64	106.89	93.109	85.764	99.666	114.06	98.739	98.93	96.185
1430	94.349	105.35	89.072	103.18	105.01	109.47	92.91	101.18	100.58	94.741	99.413	106.51	115.39	105.11	113.72	107.71	85.495	101.03	102.75	104.69	106.23	92.283	84.829	98.964	113.46	97.79	98.045	95.349
1420	93.219	104.53	88.265	102.39	104.25	108.48	92.085	100.19	99.898	94.041	98.636	105.67	114.69	104.29	113.05	106.71	84.585	100.02	101.91	103.75	105.58	91.463	83.908	98.268	112.85	96.849	97.162	94.527
1410	92.091	103.71	87.465	101.58	103.49	107.45	91.255	99.214	99.219	93.343	97.856	104.84	113.97	103.47	112.37	105.73	83.689	99.008	101.08	102.82	104.91	90.652	83.002	97.571	112.23	95.917	96.281	93.722
1400	90.969	102.88	86.657	100.77	102.73	106.41	90.421	98.24	98.546	92.64	97.075	104.03	113.26	102.65	111.67	104.75	82.808	98.004	100.27	101.91	104.23	89.85	82.114	96.87	111.62	94.996	95.403	92.927
1390	89.853	102.06	85.835	99.959	101.99	105.38	89.584	97.272	97.88	91.927	96.294	103.22	112.54	101.81	110.97	103.78	81.942	97.002	99.453	101.01	103.54	89.059	81.24	96.166	111	94.087	94.531	92.127
1380	88.746	101.24	85.001	99.143	101.28	104.36	88.747	96.312	97.22	91.205	95.516	102.4	111.82	100.98	110.24	102.82	81.094	96.003	98.637	100.13	102.83	88.276	80.373	95.461	110.37	93.193	93.667	91.315
1370	87.649	100.42	84.16	98.327	100.62	103.34	87.911	95.363	96.559	90.476	94.741	101.57	111.09	100.14	109.5	101.88	80.264	95.009	97.821	99.249	102.12	87.498	79.51	94.754	109.73	92.313	92.812	90.494
1360	86.565	99.614	83.319	97.512	99.96	102.32	87.077	94.425	95.893	89.742	93.97	100.75	110.34	99.3	108.76	100.95	79.452	94.022	97.006	98.367	101.4	86.719	78.653	94.033	109.07	91.447	91.968	89.67
1350	85.494	98.814	82.488	96.699	99.304	101.29	86.247	93.501	95.224	89.003	93.206	99.922	109.58	98.464	108	100.03	78.661	93.044	96.194	97.487	100.67	85.939	77.804	93.297	108.38	90.593	91.135	88.847
1340	84.44	98.024	81.669	95.89	98.648	100.26	85.421	92.592	94.551	88.261	92.448	99.096	108.8	97.632	107.24	99.108	77.889	92.074	95.388	96.609	99.934	85.158	76.964	92.553	107.67	89.749	90.315	88.026
1330	83.402	97.246	80.86	95.084	97.995	99.215	84.6	91.699	93.878	87.517	91.697	98.274	108	96.803	106.46	98.174	77.14	91.109	94.587	95.736	99.195	84.38	76.134	91.807	106.94	88.915	89.501	87.208
1320	82.383	96.481	80.062	94.274	97.349	98.17	83.787	90.823	93.206	86.772	90.95	97.455	107.19	95.98	105.69	97.228	76.412	90.148	93.794	94.87	98.454	83.604	75.314	91.06	106.19	88.086	88.688	86.394
1310	81.384	95.725	79.265	93.457	96.709	97.121	82.981	89.966	92.535	86.027	90.2	96.642	106.37	95.165	104.91	96.275	75.707	89.189	93.009	94.012	97.711	82.832	74.5	90.313	105.42	87.255	87.875	85.585
1300	80.407	94.971	78.459	92.632	96.078	96.071	82.184	89.128	91.865	85.283	89.446	95.836	105.54	94.354	104.13	95.315	75.025	88.231	92.223	93.162	96.968	82.064	73.68	89.567	104.64	86.425	87.067	84.783
1290	79.449	94.219	77.644	91.803	95.455	95.022	81.387	88.312	91.189	84.542	88.689	95.038	104.7	93.545	103.35	94.352	74.367	87.274	91.433	92.324	96.225	81.302	72.849	88.823	103.86	85.595	86.274	83.988
1280	78.509	93.469	76.82	90.971	94.84	93.974	80.576	87.518	90.496	83.804	87.928	94.241	103.86	92.739	102.57	93.386	73.733	86.32	90.64	91.497	95.485	80.546	72.008	88.082	103.09	84.769	85.501	83.201
1270	77.585	92.723	75.991	90.137	94.227	92.93	79.745	86.745	89.785	83.071	87.167	93.442	103.02	91.937	101.8	92.425	73.124	85.372	89.844	90.684	94.748	79.798	71.159	87.345	102.32	83.946	84.744	82.422
1260	76.675	91.983	75.156	89.303	93.611	91.893	78.894	85.972	89.057	82.343	86.405	92.637	102.17	91.14	101.02	91.487	72.541	84.429	89.049	89.878	94.016	79.058	70.303	86.613	101.56	83.128	83.99	81.638
1250	75.768	91.25	74.319	88.47	92.991	90.862	78.027	85.176	88.316	81.622	85.633	91.831	101.32	90.35	100.23	90.584	71.982	83.494	88.254	89.071	93.289	78.327	69.441	85.884	100.81	82.317	83.234	80.842
1240	74.857	90.525	73.492	87.639	92.369	89.84	77.144	84.348	87.571	80.908	84.842	91.024	100.47	89.566	99.425	89.714	71.45	82.568	87.462	88.252	92.568	77.606	68.575	85.148	100.08	81.512	82.478	80.034
1230	73.943	89.808	72.684	86.811	91.741	88.828	76.247	83.491	86.829	80.202	84.041	90.217	99.627	88.792	98.608	88.868	70.943	81.651	86.67	87.411	91.856	76.891	67.704	84.398	99.344	80.716	81.724	79.215
1220	73.028	89.102	71.894	85.988	91.101	87.828	75.345	82.607	86.093	79.505	83.255	89.413	98.786	88.026	97.785	88.039	70.463	80.745	85.877	86.555	91.152	76.172	66.831	83.64	98.606	79.928	80.973	78.388
1210	72.113	88.403	71.1	85.171	90.44	86.842	74.449	81.7	85.359	78.819	82.49	88.611	97.951	87.272	96.959	87.221	70.009	79.852	85.08	85.687	90.457	75.442	65.956	82.89	97.854	79.151	80.225	77.555
1200	71.2	87.702	70.292	84.361	89.758	85.869	73.568	80.769	84.625	78.143	81.734	87.813	97.124	86.527	96.129	86.412	69.581	78.971	84.283	84.812	89.773	74.7	65.082	82.152	97.088	78.38	79.475	76.714
1190	70.29	87	69.467	83.559	89.055	84.91	72.694	79.817	83.89	77.478	80.968	87.016	96.305	85.79	95.298	85.607	69.176	78.104	83.485	83.93	89.097	73.947	64.214	81.428	96.309	77.603	78.715	75.869
1180	69.383	86.3	68.627	82.766	88.334	83.945	71.82	78.86	83.156	76.816	80.185	86.217	95.494	85.049	94.461	84.805	68.788	77.242	82.689	83.042	88.421	73.186	63.364	80.716	95.52	76.815	77.945	75.02
1170	68.481	85.608	67.776	81.983	87.595	82.967	70.946	77.923	82.424	76.146	79.401	85.418	94.688	84.293	93.61	84.006	68.406	76.375	81.888	82.148	87.742	72.42	62.538	80.018	94.721	76.016	77.167	74.182
1160	67.584	84.926	66.914	81.21	86.84	81.995	70.072	77.018	81.696	75.466	78.631	84.619	93.879	83.519	92.746	83.211	68.027	75.5	81.076	81.252	87.061	71.662	61.74	79.334	93.915	75.207	76.383	73.373
1150	66.694	84.253	66.041	80.436	86.07	81.044	69.2	76.146	80.973	74.777	77.875	83.823	93.068	82.729	91.869	82.421	67.65	74.619	80.253	80.353	86.379	70.922	60.968	78.662	93.098	74.389	75.592	72.603
1140	65.811	83.591	65.167	79.652	85.287	80.116	68.332	75.302	80.255	74.09	77.12	83.029	92.256	81.925	90.982	81.637	67.276	73.733	79.418	79.453	85.697	70.201	60.214	77.998	92.27	73.565	74.8	71.861
1130	64.936	82.94	64.304	78.857	84.491	79.197	67.468	74.47	79.543	73.411	76.362	82.24	91.445	81.108	90.087	80.861	66.906	72.844	78.575	78.553	85.011	69.499	59.471	77.343	91.43	72.735	74.011	71.136
1120	64.071	82.301	63.458	78.054	83.684	78.273	66.609	73.641	78.838	72.741	75.6	81.456	90.636	80.278	89.184	80.093	66.539	71.952	77.725	77.654	84.314	68.816	58.741	76.696	90.581	71.899	73.228	70.425
1110	63.216	81.673	62.63	77.243	82.872	77.34	65.756	72.825	78.141	72.069	74.836	80.673	89.831	79.438	88.274	79.332	66.176	71.06	76.867	76.759	83.603	68.153	58.022	76.06	89.724	71.059	72.451	69.73
1100	62.372	81.047	61.82	76.427	82.064	76.402	64.905	72.027	77.45	71.393	74.072	79.887	89.029	78.588	87.361	78.57	65.816	70.166	76.005	75.867	82.885	67.509	57.317	75.434	88.862	70.216	71.68	69.053
1090	61.539	80.408	61.027	75.605	81.264	75.459	64.054	71.248	76.754	70.71	73.308	79.092	88.234	77.728	86.444	77.805	65.46	69.273	75.138	74.979	82.168	66.886	56.627	74.819	87.996	69.37	70.917	68.388
1080	60.718	79.752	60.254	74.78	80.455	74.514	63.203	70.477	76.046	70.024	72.545	78.29	87.445	76.861	85.531	77.034	65.107	68.381	74.267	74.098	81.458	66.284	55.95	74.216	87.127	68.522	70.16	67.725
1070	59.91	79.079	59.497	73.951	79.626	73.567	62.353	69.712	75.324	69.335	71.784	77.482	86.664	75.987	84.632	76.261	64.758	67.491	73.395	73.223	80.742	65.703	55.289	73.622	86.258	67.673	69.407	67.056
1060	59.116	78.392	58.746	73.12	78.797	72.619	61.506	68.951	74.591	68.644	71.025	76.67	85.892	75.113	83.75	75.485	64.412	66.605	72.521	72.357	79.994	65.135	54.637	73.029	85.414	66.825	68.656	66.382
1050	58.336	77.692	57.992	72.288	77.997	71.672	60.662	68.196	73.849	67.952	70.27	75.854	85.129	74.252	82.886	74.708	64.07	65.722	71.648	71.499	79.211	64.573	53.984	72.433	84.616	65.982	67.907	65.705
1040	57.571	76.988	57.235	71.456	77.237	70.726	59.822	67.449	73.097	67.258	69.519	75.036	84.372	73.411	82.036	73.93	63.73	64.845	70.775	70.651	78.411	64.011	53.322	71.834	83.856	65.151	67.161	65.025
1030	56.821	76.293	56.476	70.625	76.513	69.782	58.986	66.709	72.338	66.565	68.773	74.216	83.609	72.593	81.199	73.153	63.383	63.972	69.904	69.808	77.607	63.447	52.652	71.233	83.117	64.341	66.419	64.344
1020	56.087	75.609	55.715	69.796	75.811	68.842	58.157	65.976	71.571	65.872	68.032	73.395	82.829	71.796	80.371	72.377	63.018	63.107	69.037	68.957	76.801	62.883	51.976	70.63	82.393	63.557	65.682	63.661
1010	55.37	74.908	54.955	68.978	75.117	67.905	57.344	65.243	70.799	65.181	67.297	72.575	82.029	71.021	79.545	71.603	62.632	62.248	68.173	68.088	75.992	62.318	51.294	70.021	81.671	62.801	64.95	62.977
1000	54.669	74.167	54.195	68.18	74.429	66.975	56.558	64.505	70.021	64.491	66.569	71.755	81.213	70.265	78.712	70.833	62.226	61.398	67.314	67.199	75.181	61.753	50.607	69.399	80.935	62.074	64.224	62.294
990	53.985	73.402	53.435	67.402	73.749	66.05	55.805	63.76	69.239	63.804	65.849	70.938	80.381	69.511	77.869	70.065	61.801	60.556	66.46	66.3	74.369	61.189	49.915	68.771	80.173	61.373	63.505	61.61
980	53.319	72.64	52.677	66.64	73.08	65.132	55.085	63.01	68.454	63.12	65.136	70.124	79.535	68.744	77.017	69.302	61.357	59.723	65.614	65.414	73.556	60.626	49.222	68.144	79.393	60.695	62.794	60.927
970	52.668	71.892	51.921	65.89	72.418	64.222	54.391	62.256	67.666	62.44	64.427	69.314	78.677	67.983	76.158	68.544	60.895	58.9	64.774	64.554	72.744	60.065	48.538	67.519	78.605	60.037	62.09	60.246
960	52.029	71.153	51.168	65.147	71.744	63.319	53.709	61.499	66.882	61.765	63.716	68.508	77.806	67.257	75.294	67.792	60.419	58.088	63.943	63.72	71.934	59.504	47.867	66.898	77.812	59.401	61.394	59.567
950	51.398	70.416	50.417	64.404	71.043	62.414	53.028	60.74	66.11	61.094	62.996	67.707	76.927	66.561	74.426	67.047	59.946	57.288	63.121	62.906	71.125	58.946	47.209	66.279	77.007	58.783	60.703	58.891
940	50.773	69.668	49.671	63.659	70.317	61.496	52.352	59.978	65.355	60.429	62.261	66.913	76.051	65.866	73.554	66.308	59.486	56.499	62.308	62.104	70.32	58.39	46.563	65.664	76.183	58.177	60.007	58.217
930	50.151	68.898	48.928	62.914	69.581	60.563	51.685	59.216	64.618	59.77	61.514	66.126	75.182	65.155	72.679	65.578	59.042	55.722	61.494	61.312	69.519	57.836	45.93	65.052	75.344	57.576	59.306	57.547
920	49.532	68.1	48.19	62.171	68.845	59.621	51.034	58.452	63.897	59.117	60.755	65.346	74.304	64.43	71.803	64.856	58.611	54.958	60.658	60.531	68.723	57.285	45.31	64.44	74.502	56.981	58.599	56.881
910	48.918	67.278	47.462	61.428	68.109	58.677	50.401	57.688	63.195	58.472	59.985	64.575	73.42	63.692	70.926	64.141	58.19	54.208	59.802	59.763	67.932	56.737	44.703	63.817	73.667	56.394	57.891	56.22
900	48.309	66.432	46.752	60.689	67.36	57.732	49.776	56.925	62.503	57.834	59.206	63.813	72.535	62.945	70.049	63.422	57.762	53.471	58.943	59.009	67.148	56.193	44.109	63.178	72.843	55.815	57.188	55.563
890	47.704	65.565	46.064	59.952	66.588	56.786	49.143	56.163	61.816	57.204	58.418	63.06	71.655	62.189	69.173	62.692	57.316	52.748	58.092	58.268	66.37	55.652	43.53	62.522	72.029	55.241	56.489	54.912
880	47.105	64.677	45.399	59.218	65.786	55.832	48.503	55.399	61.133	56.583	57.634	62.318	70.78	61.423	68.299	61.949	56.851	52.041	57.25	57.541	65.591	55.116	42.964	61.859	71.227	54.664	55.796	54.267
870	46.512	63.773	44.757	58.489	64.956	54.865	47.879	54.626	60.453	55.97	56.87	61.586	69.91	60.65	67.427	61.208	56.368	51.348	56.409	56.829	64.8	54.583	42.413	61.195	70.437	54.075	55.108	53.627
860	45.924	62.867	44.136	57.764	64.098	53.884	47.284	53.842	59.778	55.367	56.131	60.866	69.041	59.871	66.56	60.479	55.869	50.67	55.557	56.132	63.992	54.049	41.876	60.524	69.66	53.471	54.426	52.99
850	45.342	61.969	43.537	57.045	63.218	52.888	46.707	53.045	59.109	54.772	55.417	60.158	68.171	59.094	65.696	59.753	55.354	50.009	54.69	55.448	63.171	53.502	41.353	59.839	68.897	52.862	53.751	52.353
840	44.766	61.086	42.962	56.331	62.321	51.871	46.133	52.237	58.446	54.18	54.728	59.459	67.301	58.326	64.838	58.997	54.824	49.363	53.809	54.765	62.338	52.937	40.845	59.14	68.148	52.259	53.083	51.714
830	44.197	60.219	42.409	55.624	61.408	50.815	45.555	51.418	57.79	53.583	54.063	58.766	66.431	57.568	63.986	58.209	54.277	48.733	52.922	54.069	61.493	52.36	40.35	58.434	67.415	51.668	52.422	51.076
820	43.638	59.368	41.879	54.923	60.48	49.719	44.973	50.59	57.141	52.968	53.423	58.074	65.562	56.821	63.141	57.414	53.716	48.12	52.038	53.358	60.638	51.787	39.868	57.723	66.697	51.085	51.768	50.438
810	43.093	58.535	41.366	54.23	59.539	48.606	44.38	49.752	56.499	52.333	52.8	57.38	64.69	56.084	62.304	56.628	53.142	47.524	51.16	52.633	59.773	51.221	39.391	57.008	65.996	50.496	51.123	49.802
800	42.563	57.718	40.863	53.544	58.585	47.499	43.765	48.906	55.859	51.677	52.169	56.685	63.809	55.358	61.474	55.853	52.565	46.944	50.287	51.895	58.9	50.663	38.915	56.289	65.312	49.895	50.487	49.166
790	42.048	56.921	40.367	52.867	57.619	46.404	43.125	48.053	55.204	51.003	51.504	55.989	62.917	54.643	60.653	55.088	51.989	46.382	49.421	51.145	58.025	50.111	38.438	55.57	64.646	49.279	49.859	48.525
780	41.547	56.142	39.877	52.198	56.642	45.321	42.459	47.192	54.527	50.311	50.818	55.293	62.015	53.94	59.842	54.332	51.417	45.836	48.56	50.384	57.171	49.566	37.96	54.856	63.989	48.652	49.241	47.872
770	41.061	55.383	39.396	51.538	55.655	44.247	41.77	46.325	53.83	49.602	50.125	54.598	61.103	53.249	59.041	53.584	50.846	45.308	47.707	49.612	56.361	49.028	37.481	54.155	63.331	48.014	48.627	47.206
760	40.591	54.644	38.922	50.887	54.66	43.184	41.061	45.452	53.117	48.876	49.432	53.903	60.183	52.571	58.25	52.84	50.278	44.797	46.862	48.83	55.595	48.498	37.003	53.468	62.668	47.366	48.013	46.526
750	40.134	53.925	38.457	50.247	53.659	42.133	40.345	44.574	52.393	48.134	48.737	53.21	59.256	51.906	57.47	52.089	49.712	44.303	46.024	48.038	54.85	47.974	36.524	52.796	61.999	46.707	47.393	45.835
740	39.685	53.228	37.999	49.614	52.656	41.094	39.636	43.692	51.659	47.382	48.039	52.519	58.323	51.254	56.694	51.327	49.149	43.826	45.196	47.24	54.115	47.459	36.045	52.138	61.328	46.04	46.768	45.139
730	39.238	52.552	37.549	48.982	51.656	40.068	38.938	42.806	50.914	46.628	47.339	51.831	57.384	50.615	55.911	50.552	48.59	43.363	44.377	46.448	53.388	46.951	35.566	51.494	60.654	45.372	46.139	44.45
720	38.788	51.897	37.107	48.346	50.659	39.056	38.25	41.917	50.158	45.881	46.638	51.142	56.441	49.991	55.111	49.767	48.034	42.909	43.569	45.67	52.671	46.451	35.087	50.862	59.979	44.71	45.505	43.775
710	38.338	51.265	36.672	47.704	49.667	38.059	37.572	41.026	49.393	45.143	45.935	50.449	55.494	49.381	54.295	48.972	47.482	42.465	42.771	44.909	51.963	45.959	34.608	50.235	59.302	44.064	44.869	43.114
700	37.887	50.648	36.246	47.059	48.68	37.079	36.903	40.132	48.62	44.415	45.231	49.752	54.544	48.785	53.475	48.169	46.934	42.03	41.983	44.165	51.25	45.473	34.129	49.605	58.625	43.435	44.228	42.467
690	37.436	50.04	35.827	46.41	47.698	36.121	36.245	39.238	47.838	43.698	44.527	49.047	53.592	48.204	52.654	47.364	46.391	41.604	41.208	43.437	50.526	44.988	33.65	48.968	57.948	42.824	43.585	41.833
680	36.986	49.438	35.416	45.758	46.723	35.188	35.598	38.343	47.049	42.991	43.823	48.332	52.639	47.635	51.829	46.563	45.852	41.188	40.444	42.726	49.792	44.503	33.172	48.324	57.271	42.226	42.94	41.212
670	36.545	48.845	35.013	45.104	45.755	34.286	34.961	37.448	46.26	42.295	43.119	47.606	51.686	47.073	50.985	45.784	45.318	40.782	39.693	42.031	49.057	44.02	32.694	47.675	56.595	41.637	42.292	40.606
660	36.119	48.266	34.617	44.448	44.796	33.415	34.335	36.554	45.485	41.611	42.417	46.871	50.733	46.51	50.118	45.04	44.789	40.384	38.954	41.355	48.327	43.537	32.216	47.033	55.921	41.055	41.643	40.013
650	35.707	47.703	34.229	43.79	43.846	32.578	33.721	35.661	44.729	40.939	41.715	46.126	49.781	45.945	49.229	44.337	44.266	39.996	38.228	40.695	47.605	43.055	31.738	46.401	55.249	40.48	40.992	39.435
640	35.291	47.152	33.848	43.13	42.906	31.774	33.118	34.77	43.989	40.278	41.015	45.373	48.832	45.381	48.32	43.675	43.748	39.617	37.516	40.043	46.888	42.576	31.261	45.781	54.58	39.913	40.34	38.872
630	34.855	46.591	33.474	42.47	41.976	31.003	32.526	33.882	43.26	39.63	40.317	44.612	47.885	44.817	47.395	43.045	43.236	39.248	36.818	39.388	46.167	42.097	30.784	45.171	53.913	39.354	39.687	38.32
620	34.403	46.009	33.108	41.808	41.057	30.264	31.947	32.996	42.542	38.996	39.621	43.843	46.942	44.254	46.457	42.434	42.729	38.886	36.133	38.727	45.437	41.62	30.308	44.572	53.248	38.803	39.034	37.772
610	33.957	45.408	32.749	41.147	40.151	29.552	31.379	32.114	41.836	38.372	38.928	43.068	46.003	43.683	45.514	41.839	42.229	38.53	35.463	38.061	44.7	41.145	29.833	43.984	52.569	38.255	38.38	37.222
600	33.513	44.804	32.396	40.485	39.256	28.859	30.824	31.236	41.141	37.752	38.238	42.286	45.07	43.093	44.576	41.259	41.731	38.175	34.807	37.391	43.956	40.672	29.358	43.406	51.866	37.707	37.727	36.671
590	33.064	44.203	32.05	39.823	38.375	28.184	30.278	30.362	40.453	37.129	37.544	41.498	44.141	42.479	43.653	40.686	41.226	37.821	34.166	36.718	43.206	40.2	28.884	42.833	51.137	37.16	37.075	36.121
580	32.605	43.605	31.711	39.162	37.508	27.526	29.729	29.494	39.771	36.505	36.841	40.705	43.22	41.843	42.747	40.11	40.711	37.467	33.54	36.042	42.451	39.731	28.41	42.258	50.388	36.614	36.423	35.571
570	32.137	42.994	31.379	38.503	36.655	26.887	29.164	28.631	39.094	35.879	36.126	39.909	42.305	41.186	41.857	39.528	40.187	37.113	32.923	35.365	41.691	39.264	27.938	41.678	49.624	36.07	35.773	35.022
560	31.662	42.35	31.052	37.844	35.816	26.267	28.582	27.778	38.423	35.253	35.401	39.116	41.398	40.508	40.983	38.94	39.656	36.76	32.309	34.69	40.926	38.798	27.466	41.1	48.845	35.527	35.124	34.48
550	31.179	41.668	30.732	37.187	34.993	25.665	27.99	26.941	37.758	34.626	34.677	38.334	40.499	39.811	40.125	38.346	39.116	36.407	31.693	34.024	40.158	38.325	26.995	40.526	48.055	34.987	34.477	33.946
540	30.688	40.951	30.418	36.532	34.186	25.081	27.388	26.137	37.1	34	33.958	37.572	39.609	39.093	39.284	37.737	38.569	36.046	31.077	33.373	39.386	37.841	26.525	39.957	47.259	34.448	33.833	33.42
530	30.184	40.201	30.109	35.879	33.394	24.517	26.776	25.382	36.448	33.373	33.246	36.83	38.728	38.357	38.461	37.101	38.015	35.666	30.462	32.744	38.611	37.342	26.056	39.395	46.458	33.911	33.19	32.894
520	29.655	39.418	29.806	35.229	32.619	23.971	26.156	24.682	35.804	32.747	32.541	36.109	37.857	37.601	37.656	36.439	37.454	35.261	29.847	32.137	37.834	36.834	25.588	38.836	45.651	33.377	32.551	32.355
510	29.095	38.604	29.508	34.583	31.861	23.443	25.53	24.038	35.168	32.122	31.841	35.409	36.996	36.832	36.867	35.754	36.886	34.833	29.233	31.552	37.055	36.321	25.121	38.275	44.839	32.845	31.92	31.805
500	28.509	37.767	29.215	33.943	31.124	22.934	24.906	23.447	34.539	31.498	31.14	34.73	36.146	36.063	36.092	35.057	36.312	34.381	28.621	30.988	36.277	35.803	24.655	37.704	44.027	32.315	31.306	31.248
490	27.932	36.921	28.927	33.316	30.413	22.443	24.297	22.897	33.919	30.876	30.43	34.071	35.308	35.305	35.327	34.366	35.731	33.906	28.009	30.446	35.508	35.282	24.19	37.124	43.218	31.788	30.712	30.686
480	27.396	36.077	28.641	32.708	29.727	21.97	23.709	22.378	33.304	30.255	29.712	33.434	34.481	34.563	34.568	33.689	35.145	33.409	27.399	29.926	34.755	34.757	23.726	36.534	42.415	31.263	30.137	30.119
470	26.902	35.242	28.348	32.126	29.067	21.515	23.144	21.887	32.682	29.636	28.986	32.819	33.666	33.835	33.813	33.026	34.553	32.89	26.791	29.421	34.017	34.228	23.263	35.936	41.617	30.741	29.581	29.553
460	26.426	34.417	28.044	31.573	28.432	21.078	22.602	21.426	32.04	29.019	28.252	32.225	32.864	33.122	33.062	32.368	33.956	32.352	26.184	28.918	33.295	33.689	22.802	35.33	40.826	30.222	29.044	28.989
450	25.95	33.602	27.728	31.043	27.82	20.659	22.083	20.994	31.375	28.404	27.512	31.645	32.074	32.423	32.316	31.707	33.354	31.807	25.58	28.413	32.589	33.134	22.341	34.716	40.041	29.706	28.526	28.428
440	25.473	32.798	27.4	30.526	27.222	20.257	21.585	20.591	30.702	27.792	26.765	31.073	31.298	31.739	31.575	31.037	32.747	31.264	24.977	27.91	31.898	32.559	21.882	34.095	39.263	29.192	28.027	27.87
430	24.996	32.008	27.061	30.013	26.634	19.872	21.109	20.217	30.034	27.183	26.013	30.507	30.535	31.07	30.84	30.358	32.137	30.723	24.376	27.412	31.223	31.966	21.424	33.466	38.493	28.682	27.547	27.315
420	24.52	31.237	26.711	29.504	26.055	19.504	20.655	19.864	29.377	26.577	25.255	29.947	29.786	30.417	30.11	29.671	31.523	30.183	23.778	26.923	30.565	31.354	20.967	32.832	37.731	28.175	27.078	26.762
410	24.046	30.486	26.349	28.997	25.487	19.153	20.223	19.525	28.733	25.975	24.496	29.394	29.052	29.779	29.387	28.975	30.917	29.645	23.182	26.438	29.923	30.725	20.512	32.204	36.977	27.672	26.614	26.212
400	23.572	29.755	25.975	28.495	24.93	18.818	19.813	19.198	28.1	25.375	23.755	28.848	28.331	29.157	28.67	28.271	30.324	29.108	22.589	25.954	29.298	30.087	20.057	31.585	36.233	27.171	26.152	25.666
390	23.094	29.044	25.59	27.998	24.383	18.5	19.425	18.883	27.478	24.78	23.046	28.31	27.625	28.55	27.96	27.561	29.752	28.573	22.002	25.468	28.689	29.466	19.604	30.977	35.498	26.674	25.694	25.123
380	22.6	28.354	25.193	27.505	23.848	18.197	19.057	18.58	26.867	24.188	22.372	27.778	26.934	27.96	27.256	26.843	29.201	28.039	21.431	24.981	28.095	28.882	19.153	30.378	34.773	26.18	25.24	24.583
370	22.073	27.685	24.784	27.016	23.324	17.908	18.711	18.289	26.267	23.601	21.729	27.251	26.257	27.385	26.56	26.119	28.671	27.508	20.887	24.492	27.499	28.338	18.703	29.788	34.058	25.69	24.789	24.046
360	21.518	27.037	24.363	26.531	22.81	17.626	18.386	18.008	25.679	23.018	21.111	26.725	25.591	26.817	25.871	25.389	28.16	26.978	20.37	24.003	26.883	27.83	18.261	29.208	33.354	25.203	24.342	23.514
350	20.957	26.411	23.931	26.051	22.307	17.337	18.082	17.732	25.103	22.439	20.514	26.197	24.932	26.25	25.189	24.652	27.67	26.45	19.879	23.513	26.252	27.336	17.831	28.637	32.661	24.719	23.899	22.984
340	20.4	25.805	23.488	25.575	21.816	17.026	17.798	17.451	24.539	21.865	19.936	25.67	24.276	25.683	24.515	23.91	27.2	25.925	19.413	23.021	25.625	26.842	17.418	28.077	31.979	24.239	23.459	22.459
330	19.848	25.217	23.032	25.103	21.334	16.7	17.534	17.159	23.987	21.295	19.376	25.141	23.62	25.116	23.849	23.166	26.743	25.402	18.973	22.529	25.008	26.344	17.021	27.526	31.309	23.763	23.023	21.938
320	19.299	24.633	22.565	24.636	20.857	16.375	17.29	16.853	23.448	20.731	18.835	24.613	22.965	24.551	23.191	22.437	26.292	24.881	18.559	22.036	24.396	25.844	16.641	26.986	30.651	23.29	22.591	21.42
310	18.752	24.036	22.087	24.173	20.38	16.052	17.064	16.533	22.92	20.171	18.314	24.085	22.31	23.988	22.541	21.745	25.84	24.363	18.169	21.541	23.775	25.343	16.277	26.457	30.004	22.821	22.162	20.907
300	18.207	23.42	21.598	23.714	19.897	15.704	16.851	16.201	22.405	19.617	17.811	23.557	21.655	23.426	21.899	21.104	25.384	23.847	17.804	21.046	23.139	24.842	15.928	25.937	29.37	22.354	21.737	20.397
290	17.665	22.787	21.097	23.26	19.408	15.315	16.64	15.855	21.902	19.068	17.328	23.029	21.001	22.866	21.266	20.515	24.925	23.335	17.465	20.55	22.49	24.341	15.596	25.429	28.749	21.886	21.315	19.892
280	17.126	22.139	20.586	22.81	18.915	14.881	16.417	15.497	21.412	18.524	16.863	22.501	20.345	22.307	20.641	19.969	24.464	22.825	17.149	20.053	21.829	23.839	15.278	24.93	28.14	21.413	20.896	19.391
270	16.591	21.475	20.064	22.364	18.422	14.406	16.174	15.125	20.934	17.985	16.417	21.973	19.677	21.75	20.025	19.453	24	22.317	16.858	19.556	21.156	23.336	14.977	24.428	27.545	20.936	20.48	18.895
260	16.058	20.796	19.531	21.922	17.937	13.895	15.91	14.739	20.468	17.452	15.989	21.445	18.995	21.194	19.417	18.961	23.534	21.813	16.59	19.057	20.472	22.834	14.69	23.895	26.962	20.455	20.068	18.402
250	15.529	20.108	18.988	21.485	17.463	13.356	15.631	14.339	20.014	16.925	15.58	20.918	18.298	20.629	18.818	18.494	23.067	21.312	16.346	18.558	19.777	22.331	14.418	23.317	26.393	19.97	19.659	17.914
