# Supplementary material for: Eye position affects flight altitude in visual approach to landing independent of level of expertise of pilot
Source: PLoS One. 2018 May 24;13(5):e0197585. doi: 10.1371/journal.pone.0197585 (PMC5967751; doi:10.1371/journal.pone.0197585)
Supplement: S1 Dataset — (ZIP) [file pone.0197585.s001.zip › S1 Dataset/participant24_expert.txt]

distance	trial1_increase	trial2_increase	trial3_increase	trial4_increase	trial1_decrease	trial2_decrease	trial3_decrease	trial4_decrease	trial1_control	trial2_control	trial3_control	trial4_control	trial5_control	trial6_control	trial7_control	trial8_control	trial9_control	trial10_control	trial11_control	trial12_control	trial13_control	trial14_control	trial15_control	trial16_control	trial17_control	trial18_control	trial19_control	trial20_control
2000	130.14	123.74	131.36	127.09	128.31	127.09	123.13	127.4	122.52	129.23	129.84	130.45	130.45	123.13	125.87	129.84	129.53	125.87	123.13	128.31	131.36	129.53	122.52	131.66	131.66	122.52	123.74	123.44
1990	130.14	123.74	131.36	127.1	128.32	127.1	123.13	127.4	122.52	129.23	129.84	130.45	130.45	123.13	125.88	129.84	129.53	125.88	123.13	128.32	131.36	129.53	122.52	131.67	131.67	122.52	123.74	123.44
1980	130.15	123.75	131.37	127.1	128.32	127.1	123.14	127.4	122.53	129.23	129.84	130.45	130.45	123.14	125.88	129.84	129.54	125.88	123.14	128.32	131.37	129.54	122.53	131.67	131.67	122.53	123.75	123.44
1970	130.15	123.75	131.37	127.1	128.32	127.1	123.14	127.41	122.53	129.24	129.85	130.45	130.45	123.14	125.88	129.85	129.54	125.88	123.14	128.32	131.37	129.54	122.53	131.67	131.67	122.53	123.75	123.44
1960	130.15	123.75	131.37	127.11	128.32	127.11	123.14	127.41	122.53	129.24	129.85	130.46	130.46	123.14	125.89	129.85	129.54	125.89	123.14	128.32	131.37	129.54	122.53	131.68	131.68	122.53	123.75	123.45
1950	130.15	123.75	131.37	127.1	128.32	127.1	123.14	127.41	122.53	129.24	129.85	130.45	130.45	123.14	125.88	129.85	129.54	125.88	123.14	128.32	131.37	129.54	122.53	131.67	131.67	122.53	123.75	123.45
1940	130.09	123.66	131.29	127.02	128.2	127.04	123.05	127.35	122.43	129.19	129.79	130.32	130.33	123.09	125.8	129.76	129.48	125.79	123.04	128.23	131.26	129.45	122.43	131.59	131.58	122.5	123.65	123.36
1930	129.9	123.4	131.05	126.77	127.86	126.86	122.77	127.15	122.16	129.01	129.6	129.92	129.99	122.94	125.55	129.49	129.3	125.52	122.77	127.96	130.96	129.17	122.14	131.34	131.29	122.4	123.37	123.12
1920	129.56	122.92	130.62	126.34	127.29	126.51	122.31	126.81	121.8	128.66	129.26	129.21	129.38	122.67	125.13	129.04	129.02	125.05	122.3	127.49	130.44	128.7	121.64	130.9	130.81	122.21	122.88	122.71
1910	129.09	122.26	130.01	125.76	126.51	126.03	121.69	126.34	121.42	128.18	128.78	128.25	128.53	122.29	124.53	128.43	128.67	124.42	121.67	126.84	129.73	128.03	120.93	130.29	130.14	121.94	122.2	122.16
1900	128.51	121.44	129.26	125.03	125.56	125.4	120.94	125.76	121.04	127.62	128.19	127.07	127.45	121.83	123.8	127.67	128.29	123.65	120.95	126.02	128.86	127.18	120.02	129.53	129.28	121.6	121.36	121.48
1890	127.85	120.47	128.41	124.19	124.49	124.64	120.11	125.09	120.62	126.97	127.53	125.7	126.16	121.3	122.96	126.79	127.88	122.81	120.17	125.04	127.86	126.16	118.92	128.61	128.27	121.19	120.35	120.68
1880	127.1	119.41	127.5	123.24	123.37	123.77	119.23	124.34	120.14	126.27	126.8	124.18	124.66	120.69	122.06	125.79	127.4	121.92	119.37	123.92	126.77	124.98	117.65	127.56	127.11	120.73	119.2	119.8
1870	126.28	118.33	126.55	122.26	122.21	122.81	118.34	123.53	119.62	125.54	126.02	122.59	122.97	120	121.12	124.68	126.86	121	118.56	122.7	125.63	123.66	116.21	126.4	125.83	120.2	117.91	118.85
1860	125.38	117.27	125.58	121.28	121.04	121.79	117.45	122.69	119.08	124.78	125.22	120.99	121.16	119.25	120.15	123.5	126.25	120.08	117.78	121.43	124.48	122.21	114.65	125.13	124.45	119.63	116.54	117.84
1850	124.43	116.21	124.58	120.34	119.86	120.74	116.56	121.83	118.53	124.01	124.43	119.4	119.29	118.44	119.15	122.26	125.62	119.19	117.03	120.15	123.37	120.66	112.96	123.76	123.02	119.02	115.14	116.81
1840	123.43	115.15	123.6	119.42	118.67	119.66	115.65	120.99	117.96	123.21	123.67	117.8	117.39	117.59	118.16	121	124.97	118.33	116.3	118.88	122.3	119.05	111.2	122.32	121.62	118.38	113.74	115.81
1830	122.42	114.1	122.65	118.52	117.48	118.6	114.73	120.18	117.38	122.38	122.91	116.2	115.49	116.73	117.2	119.77	124.31	117.51	115.6	117.61	121.26	117.42	109.4	120.83	120.24	117.71	112.35	114.84
1820	121.4	113.09	121.73	117.63	116.33	117.55	113.83	119.4	116.79	121.54	122.15	114.63	113.62	115.87	116.25	118.59	123.65	116.71	114.93	116.33	120.27	115.77	107.6	119.31	118.88	117.03	110.99	113.91
1810	120.37	112.13	120.86	116.76	115.23	116.52	112.98	118.66	116.17	120.68	121.4	113.11	111.81	115.02	115.25	117.45	123.02	115.95	114.28	115.06	119.31	114.11	105.82	117.79	117.53	116.34	109.64	113.01
1800	119.33	111.2	120.02	115.94	114.17	115.49	112.16	117.94	115.55	119.83	120.69	111.65	110.08	114.18	114.19	116.37	122.41	115.23	113.68	113.8	118.39	112.41	104.08	116.33	116.19	115.63	108.27	112.16
1790	118.31	110.33	119.23	115.16	113.15	114.45	111.38	117.27	114.91	118.98	120.01	110.26	108.42	113.33	113.12	115.32	121.8	114.54	113.1	112.56	117.47	110.71	102.4	114.93	114.87	114.93	106.86	111.34
1780	117.33	109.5	118.48	114.42	112.18	113.41	110.64	116.63	114.27	118.14	119.37	108.94	106.83	112.48	112.07	114.31	121.19	113.9	112.56	111.35	116.52	109	100.81	113.59	113.59	114.24	105.43	110.57
1770	116.4	108.71	117.77	113.73	111.25	112.38	109.92	116.02	113.62	117.33	118.77	107.7	105.33	111.63	111.03	113.33	120.59	113.29	112.04	110.17	115.55	107.3	99.286	112.32	112.34	113.59	104.03	109.85
1760	115.52	107.98	117.11	113.07	110.36	111.35	109.22	115.46	112.96	116.53	118.19	106.52	103.91	110.78	109.99	112.34	119.99	112.73	111.53	109.02	114.61	105.65	97.844	111.12	111.14	112.96	102.7	109.17
1750	114.68	107.3	116.48	112.43	109.49	110.34	108.54	114.94	112.31	115.7	117.59	105.42	102.56	109.94	108.92	111.35	119.41	112.21	111.02	107.9	113.73	104.08	96.481	109.98	110.01	112.32	101.43	108.51
1740	113.87	106.68	115.88	111.79	108.65	109.33	107.88	114.45	111.67	114.85	116.98	104.4	101.28	109.11	107.82	110.34	118.83	111.74	110.49	106.83	112.89	102.59	95.201	108.91	108.93	111.68	100.23	107.87
1730	113.09	106.11	115.3	111.15	107.81	108.33	107.23	113.97	111.05	113.98	116.35	103.46	100.04	108.29	106.72	109.35	118.26	111.28	109.97	105.81	112.06	101.19	94.005	107.91	107.93	111.04	99.076	107.22
1720	112.34	105.59	114.75	110.51	107	107.35	106.59	113.48	110.43	113.12	115.74	102.59	98.854	107.5	105.63	108.38	117.7	110.8	109.46	104.83	111.25	99.884	92.894	106.99	107	110.4	97.988	106.58
1710	111.62	105.13	114.2	109.88	106.2	106.39	105.95	113	109.82	112.27	115.12	101.8	97.71	106.72	104.58	107.41	117.14	110.29	108.95	103.92	110.46	98.662	91.87	106.14	106.12	109.77	96.962	105.96
1700	110.92	104.71	113.62	109.26	105.41	105.44	105.33	112.53	109.21	111.43	114.49	101.1	96.606	105.91	103.57	106.44	116.59	109.81	108.45	103.08	109.71	97.531	90.934	105.35	105.28	109.13	96	105.35
1690	110.22	104.32	113.04	108.65	104.59	104.51	104.72	112.05	108.59	110.6	113.83	100.47	95.532	105.09	102.6	105.45	116.02	109.38	107.96	102.32	108.97	96.491	90.086	104.58	104.47	108.5	95.101	104.76
1680	109.54	103.94	112.47	108.03	103.76	103.59	104.12	111.55	107.97	109.79	113.16	99.925	94.482	104.25	101.67	104.44	115.45	108.96	107.47	101.63	108.23	95.544	89.326	103.83	103.68	107.87	94.252	104.2
1670	108.86	103.57	111.89	107.41	102.93	102.68	103.52	111.02	107.36	108.99	112.49	99.409	93.452	103.4	100.79	103.43	114.86	108.51	106.99	101	107.49	94.691	88.633	103.12	102.9	107.23	93.435	103.64
1660	108.19	103.21	111.32	106.8	102.09	101.8	102.92	110.47	106.74	108.2	111.81	98.882	92.427	102.55	99.957	102.42	114.27	108.04	106.5	100.42	106.75	93.926	87.959	102.44	102.15	106.59	92.639	103.1
1650	107.52	102.86	110.74	106.19	101.25	100.94	102.34	109.89	106.13	107.44	111.12	98.331	91.39	101.7	99.155	101.41	113.68	107.57	106.01	99.891	106.01	93.209	87.284	101.79	101.4	105.94	91.865	102.56
1640	106.86	102.53	110.17	105.59	100.41	100.09	101.76	109.29	105.53	106.7	110.44	97.776	90.337	100.84	98.346	100.41	113.08	107.12	105.52	99.412	105.28	92.498	86.62	101.15	100.67	105.3	91.115	102.01
1630	106.19	102.19	109.59	105	99.573	99.262	101.19	108.67	104.93	105.97	109.76	97.236	89.279	99.986	97.531	99.42	112.48	106.67	105.02	98.968	104.55	91.788	85.988	100.53	99.941	104.65	90.38	101.45
1620	105.52	101.85	109.02	104.39	98.757	98.443	100.62	108.04	104.32	105.26	109.1	96.706	88.224	99.129	96.745	98.435	111.89	106.22	104.53	98.551	103.83	91.102	85.4	99.92	99.221	104.01	89.652	100.88
1610	104.85	101.49	108.45	103.79	97.974	97.635	100.06	107.41	103.7	104.56	108.44	96.169	87.177	98.275	96.001	97.455	111.29	105.78	104.04	98.158	103.11	90.463	84.842	99.325	98.51	103.37	88.929	100.32
1600	104.18	101.13	107.89	103.18	97.226	96.839	99.502	106.78	103.08	103.87	107.76	95.618	86.137	97.424	95.28	96.475	110.69	105.34	103.55	97.786	102.4	89.871	84.295	98.741	97.81	102.73	88.212	99.761
1590	103.51	100.77	107.33	102.57	96.497	96.058	98.937	106.17	102.46	103.19	107.09	95.054	85.107	96.58	94.566	95.492	110.1	104.89	103.06	97.42	101.68	89.309	83.748	98.161	97.107	102.09	87.502	99.218
1580	102.83	100.41	106.77	101.96	95.779	95.293	98.372	105.55	101.84	102.52	106.41	94.482	84.086	95.743	93.858	94.508	109.51	104.43	102.58	97.049	100.95	88.769	83.203	97.579	96.389	101.43	86.798	98.671
1570	102.15	100.06	106.21	101.35	95.087	94.544	97.806	104.94	101.22	101.85	105.75	93.912	83.07	94.913	93.167	93.526	108.93	103.96	102.09	96.672	100.21	88.249	82.662	96.991	95.651	100.76	86.091	98.11
1560	101.48	99.707	105.65	100.74	94.43	93.814	97.242	104.35	100.6	101.18	105.1	93.347	82.051	94.088	92.502	92.546	108.36	103.48	101.58	96.285	99.463	87.752	82.125	96.399	94.897	100.08	85.379	97.533
1550	100.8	99.346	105.08	100.13	93.793	93.099	96.678	103.78	99.979	100.51	104.46	92.779	81.031	93.266	91.86	91.571	107.79	103	101.03	95.88	98.705	87.275	81.582	95.804	94.128	99.39	84.67	96.942
1540	100.13	98.971	104.5	99.513	93.156	92.393	96.112	103.22	99.364	99.846	103.82	92.192	80.009	92.45	91.231	90.603	107.23	102.51	100.47	95.451	97.941	86.806	81.022	95.206	93.346	98.688	83.977	96.339
1530	99.458	98.586	103.91	98.896	92.513	91.691	95.542	102.68	98.752	99.18	103.19	91.582	78.989	91.641	90.614	89.641	106.68	102.02	99.899	94.996	97.172	86.338	80.445	94.599	92.552	97.979	83.301	95.725
1520	98.786	98.19	103.3	98.278	91.867	90.996	94.969	102.15	98.135	98.519	102.55	90.961	77.979	90.839	90.01	88.689	106.12	101.52	99.315	94.517	96.399	85.87	79.85	93.965	91.748	97.261	82.634	95.101
1510	98.104	97.786	102.69	97.661	91.22	90.308	94.395	101.64	97.51	97.863	101.93	90.335	76.988	90.042	89.419	87.747	105.57	101.03	98.721	94.011	95.623	85.4	79.241	93.299	90.933	96.534	81.973	94.469
1500	97.407	97.372	102.07	97.044	90.573	89.628	93.82	101.13	96.878	97.213	101.31	89.706	76.026	89.243	88.837	86.817	105	100.53	98.118	93.475	94.846	84.919	78.617	92.603	90.11	95.795	81.319	93.83
1490	96.695	96.951	101.44	96.431	89.927	88.958	93.246	100.62	96.24	96.566	100.69	89.073	75.102	88.44	88.257	85.899	104.44	100.02	97.506	92.91	94.069	84.418	77.98	91.877	89.28	95.045	80.674	93.191
1480	95.965	96.523	100.81	95.819	89.283	88.299	92.674	100.1	95.598	95.919	100.07	88.437	74.221	87.635	87.676	84.996	103.88	99.523	96.887	92.316	93.293	83.895	77.332	91.128	88.444	94.287	80.039	92.554
1470	95.214	96.088	100.17	95.207	88.642	87.65	92.103	99.57	94.953	95.266	99.452	87.799	73.387	86.829	87.096	84.108	103.32	99.022	96.263	91.695	92.519	83.353	76.682	90.362	87.603	93.522	79.412	91.921
1460	94.437	95.647	99.525	94.587	88.004	87.014	91.536	99.041	94.306	94.607	98.836	87.152	72.6	86.023	86.515	83.236	102.74	98.523	95.637	91.047	91.756	82.791	76.036	89.591	86.759	92.752	78.79	91.293
1450	93.635	95.201	98.881	93.953	87.37	86.39	90.973	98.507	93.659	93.943	98.215	86.479	71.86	85.219	85.926	82.382	102.14	98.024	95.015	90.373	91.016	82.212	75.397	88.82	85.912	91.977	78.171	90.671
1440	92.808	94.751	98.242	93.302	86.735	85.78	90.414	97.957	93.012	93.276	97.584	85.774	71.169	84.419	85.322	81.546	101.52	97.523	94.399	89.68	90.302	81.615	74.764	88.05	85.063	91.2	77.556	90.055
1430	91.959	94.297	97.609	92.635	86.099	85.184	89.855	97.384	92.367	92.607	96.943	85.04	70.529	83.625	84.698	80.73	100.88	97.017	93.789	88.977	89.598	81.007	74.137	87.283	84.215	90.422	76.945	89.444
1420	91.088	93.84	96.986	91.955	85.461	84.6	89.291	96.787	91.725	91.937	96.292	84.287	69.944	82.848	84.055	79.933	100.23	96.508	93.188	88.274	88.892	80.397	73.518	86.518	83.367	89.643	76.335	88.832
1410	90.198	93.381	96.371	91.265	84.822	84.022	88.719	96.168	91.086	91.267	95.635	83.522	69.417	82.094	83.395	79.158	99.563	95.996	92.594	87.573	88.185	79.787	72.904	85.757	82.526	88.866	75.719	88.212
1400	89.294	92.921	95.765	90.574	84.179	83.446	88.139	95.53	90.452	90.597	94.972	82.748	68.946	81.363	82.719	78.404	98.883	95.475	92.01	86.868	87.477	79.179	72.285	85.001	81.7	88.092	75.094	87.587
1390	88.391	92.46	95.17	89.89	83.53	82.871	87.552	94.872	89.824	89.929	94.304	81.964	68.531	80.654	82.027	77.672	98.19	94.938	91.436	86.153	86.772	78.573	71.653	84.251	80.893	87.322	74.46	86.957
1380	87.504	91.998	94.587	89.212	82.875	82.296	86.961	94.197	89.203	89.263	93.632	81.172	68.17	79.962	81.318	76.964	97.488	94.386	90.873	85.428	86.07	77.968	71.005	83.507	80.108	86.556	73.819	86.323
1370	86.635	91.532	94.015	88.542	82.215	81.724	86.364	93.506	88.59	88.601	92.957	80.371	67.854	79.288	80.587	76.279	96.781	93.82	90.318	84.694	85.372	77.365	70.344	82.769	79.345	85.797	73.172	85.688
1360	85.786	91.059	93.455	87.879	81.551	81.155	85.765	92.798	87.985	87.943	92.279	79.564	67.566	78.631	79.837	75.619	96.075	93.242	89.765	83.964	84.678	76.766	69.674	82.028	78.603	85.045	72.519	85.051
1350	84.956	90.581	92.899	87.225	80.884	80.59	85.162	92.077	87.389	87.29	91.601	78.751	67.285	77.992	79.067	74.983	95.376	92.651	89.211	83.243	83.989	76.171	68.999	81.281	77.883	84.302	71.861	84.42
1340	84.146	90.097	92.335	86.581	80.214	80.028	84.557	91.343	86.804	86.636	90.923	77.934	67.002	77.367	78.279	74.372	94.687	92.05	88.655	82.531	83.306	75.579	68.326	80.527	77.183	83.568	71.199	83.802
1330	83.357	89.609	91.756	85.948	79.543	79.472	83.951	90.597	86.23	85.974	90.246	77.113	66.721	76.753	77.474	73.783	94.006	91.44	88.098	81.823	82.623	74.992	67.657	79.768	76.494	82.841	70.533	83.2
1320	82.59	89.117	91.162	85.325	78.87	78.92	83.345	89.84	85.664	85.304	89.571	76.289	66.447	76.153	76.653	73.208	93.32	90.83	87.542	81.111	81.933	74.405	66.996	79.006	75.803	82.113	69.864	82.617
1310	81.847	88.622	90.559	84.715	78.198	78.373	82.74	89.077	85.105	84.626	88.899	75.464	66.181	75.565	75.818	72.642	92.616	90.227	86.988	80.394	81.235	73.812	66.341	78.24	75.106	81.382	69.193	82.047
1300	81.127	88.125	89.951	84.115	77.526	77.826	82.136	88.313	84.551	83.941	88.231	74.643	65.914	74.986	74.969	72.079	91.893	89.633	86.434	79.673	80.531	73.208	65.694	77.473	74.401	80.648	68.52	81.484
1290	80.431	87.626	89.337	83.513	76.855	77.27	81.534	87.553	84.002	83.252	87.567	73.837	65.635	74.399	74.108	71.512	91.159	89.047	85.876	78.95	79.82	72.594	65.055	76.709	73.692	79.913	67.846	80.923
1280	79.751	87.127	88.72	82.902	76.186	76.705	80.934	86.801	83.456	82.558	86.908	73.049	65.332	73.797	73.236	70.933	90.424	88.459	85.315	78.227	79.105	71.972	64.424	75.955	72.979	79.179	67.172	80.365
1270	79.077	86.628	88.1	82.281	75.52	76.132	80.339	86.061	82.908	81.86	86.256	72.279	65.005	73.177	72.369	70.342	89.691	87.866	84.75	77.503	78.386	71.342	63.8	75.218	72.262	78.445	66.499	79.813
1260	78.399	86.129	87.476	81.651	74.858	75.551	79.748	85.333	82.348	81.16	85.611	71.527	64.653	72.542	71.525	69.739	88.961	87.269	84.18	76.786	77.664	70.706	63.178	74.495	71.542	77.713	65.827	79.265
1250	77.715	85.629	86.854	81.015	74.2	74.964	79.161	84.618	81.773	80.458	84.968	70.793	64.279	71.893	70.712	69.124	88.234	86.668	83.6	76.085	76.939	70.062	62.555	73.777	70.821	76.984	65.164	78.724
1240	77.028	85.12	86.238	80.373	73.546	74.371	78.581	83.917	81.184	79.755	84.326	70.079	63.882	71.231	69.914	68.49	87.512	86.066	83.004	75.402	76.213	69.413	61.927	73.06	70.098	76.259	64.517	78.19
1230	76.337	84.599	85.63	79.725	72.898	73.772	78.007	83.23	80.581	79.052	83.686	69.382	63.463	70.557	69.119	67.83	86.795	85.463	82.391	74.738	75.486	68.758	61.293	72.346	69.374	75.538	63.889	77.663
1220	75.645	84.064	85.03	79.073	72.255	73.169	77.439	82.558	79.967	78.349	83.047	68.698	63.02	69.872	68.325	67.147	86.086	84.859	81.763	74.088	74.76	68.099	60.655	71.635	68.65	74.823	63.28	77.14
1210	74.952	83.518	84.439	78.418	71.619	72.561	76.874	81.903	79.342	77.648	82.401	68.027	62.56	69.175	67.545	66.44	85.39	84.256	81.122	73.445	74.044	67.435	60.014	70.929	67.932	74.115	62.691	76.616
1200	74.258	82.961	83.857	77.759	70.99	71.952	76.31	81.264	78.706	76.949	81.726	67.369	62.088	68.473	66.785	65.711	84.709	83.654	80.467	72.805	73.344	66.768	59.37	70.227	67.235	73.413	62.121	76.086
1190	73.567	82.394	83.283	77.098	70.369	71.345	75.746	80.641	78.061	76.254	81.01	66.722	61.613	67.768	66.045	64.96	84.046	83.055	79.801	72.169	72.664	66.098	58.723	69.532	66.564	72.717	61.571	75.549
1180	72.884	81.818	82.713	76.436	69.756	70.745	75.184	80.028	77.408	75.569	80.251	66.081	61.129	67.063	65.327	64.19	83.4	82.458	79.124	71.54	72.002	65.425	58.074	68.841	65.92	72.022	61.032	75.013
1170	72.211	81.234	82.147	75.773	69.151	70.151	74.624	79.418	76.747	74.896	79.456	65.44	60.619	66.358	64.63	63.412	82.772	81.864	78.446	70.916	71.358	64.751	57.425	68.151	65.302	71.328	60.491	74.486
1160	71.545	80.642	81.584	75.11	68.555	69.563	74.066	78.811	76.079	74.237	78.633	64.799	60.074	65.654	63.954	62.643	82.163	81.275	77.782	70.3	70.728	64.076	56.774	67.461	64.71	70.636	59.939	73.972
1150	70.882	80.043	81.031	74.448	67.958	68.981	73.507	78.208	75.405	73.587	77.796	64.157	59.502	64.951	63.3	61.885	81.57	80.688	77.141	69.69	70.105	63.399	56.123	66.77	64.144	69.945	59.376	73.469
1140	70.221	79.438	80.491	73.788	67.357	68.407	72.938	77.61	74.726	72.942	76.955	63.516	58.912	64.25	62.668	61.128	80.98	80.099	76.525	69.089	69.485	62.723	55.472	66.08	63.605	69.25	58.802	72.978
1130	69.564	78.824	79.965	73.13	66.749	67.84	72.347	77.018	74.042	72.297	76.11	62.876	58.309	63.553	62.059	60.369	80.387	79.509	75.934	68.495	68.869	62.047	54.822	65.391	63.091	68.551	58.22	72.499
1120	68.912	78.198	79.452	72.474	66.136	67.274	71.719	76.43	73.355	71.652	75.257	62.239	57.694	62.866	61.473	59.607	79.79	78.917	75.367	67.91	68.258	61.373	54.175	64.704	62.595	67.845	57.629	72.032
1110	68.264	77.56	78.949	71.822	65.519	66.704	71.054	75.843	72.668	71.005	74.397	61.604	57.069	62.198	60.906	58.844	79.193	78.326	74.825	67.335	67.653	60.699	53.537	64.017	62.105	67.13	57.03	71.578
1100	67.618	76.911	78.446	71.175	64.899	66.126	70.377	75.255	71.991	70.36	73.55	60.971	56.438	61.552	60.343	58.08	78.601	77.735	74.304	66.769	67.055	60.028	52.919	63.328	61.617	66.405	56.423	71.132
1090	66.971	76.253	77.935	70.532	64.275	65.542	69.709	74.666	71.329	69.716	72.737	60.338	55.818	60.926	59.774	57.322	78.016	77.146	73.796	66.213	66.463	59.36	52.326	62.634	61.13	65.672	55.808	70.686
1080	66.322	75.587	77.415	69.894	63.649	64.951	69.052	74.078	70.683	69.073	71.966	59.696	55.221	60.321	59.197	56.59	77.436	76.558	73.297	65.667	65.877	58.694	51.741	61.935	60.639	64.932	55.188	70.237
1070	65.672	74.913	76.887	69.262	63.021	64.356	68.389	73.489	70.053	68.427	71.235	59.042	54.649	59.738	58.613	55.905	76.857	75.973	72.803	65.132	65.3	58.032	51.141	61.234	60.137	64.185	54.56	69.786
1060	65.021	74.232	76.351	68.637	62.392	63.756	67.711	72.894	69.439	67.776	70.533	58.377	54.095	59.174	58.023	55.272	76.279	75.391	72.314	64.607	64.728	57.376	50.522	60.53	59.623	63.433	53.927	69.334
1050	64.371	73.545	75.809	68.019	61.775	63.151	67.018	72.294	68.835	67.121	69.856	57.702	53.55	58.623	57.427	54.684	75.702	74.807	71.828	64.094	64.159	56.729	49.892	59.824	59.098	62.677	53.288	68.878
1040	63.719	72.853	75.261	67.408	61.179	62.543	66.314	71.688	68.241	66.461	69.204	57.017	53.014	58.072	56.827	54.131	75.126	74.206	71.342	63.586	63.591	56.096	49.267	59.116	58.564	61.926	52.644	68.411
1030	63.063	72.157	74.707	66.806	60.608	61.931	65.601	71.079	67.657	65.799	68.578	56.323	52.497	57.518	56.221	53.607	74.549	73.587	70.853	63.071	63.023	55.477	48.657	58.408	58.019	61.186	51.996	67.929
1020	62.4	71.458	74.148	66.212	60.061	61.317	64.884	70.463	67.082	65.134	67.971	55.621	52.006	56.964	55.612	53.106	73.967	72.948	70.352	62.544	62.456	54.871	48.058	57.699	57.465	60.461	51.341	67.43
1010	61.731	70.756	73.587	65.627	59.537	60.7	64.167	69.837	66.511	64.467	67.366	54.911	51.533	56.408	54.999	52.63	73.38	72.294	69.827	62.004	61.89	54.279	47.463	56.99	56.902	59.75	50.676	66.916
1000	61.057	70.052	73.03	65.047	59.038	60.081	63.449	69.2	65.932	63.798	66.756	54.193	51.063	55.852	54.382	52.176	72.79	71.631	69.276	61.454	61.327	53.697	46.865	56.282	56.329	59.053	50.005	66.387
990	60.379	69.348	72.479	64.468	58.56	59.461	62.731	68.553	65.339	63.133	66.146	53.468	50.589	55.289	53.762	51.73	72.197	70.968	68.705	60.894	60.766	53.121	46.265	55.575	55.748	58.372	49.338	65.845
980	59.696	68.644	71.936	63.884	58.091	58.84	62.013	67.898	64.735	62.477	65.539	52.738	50.113	54.719	53.14	51.28	71.602	70.316	68.123	60.324	60.207	52.544	45.667	54.87	55.159	57.712	48.677	65.289
970	59.011	67.94	71.386	63.295	57.623	58.219	61.297	67.234	64.121	61.838	64.929	52.014	49.637	54.143	52.518	50.823	71.004	69.682	67.535	59.745	59.652	51.967	45.076	54.167	54.561	57.077	48.023	64.724
960	58.323	67.238	70.82	62.701	57.155	57.598	60.582	66.557	63.497	61.214	64.302	51.315	49.17	53.56	51.901	50.359	70.406	69.066	66.94	59.157	59.099	51.388	44.492	53.466	53.956	56.472	47.376	64.158
950	57.632	66.539	70.234	62.102	56.687	56.977	59.874	65.865	62.865	60.598	63.65	50.657	48.715	52.971	51.291	49.89	69.806	68.47	66.333	58.561	58.55	50.81	43.916	52.768	53.344	55.9	46.735	63.596
940	56.94	65.847	69.631	61.501	56.22	56.357	59.204	65.159	62.225	59.983	62.98	50.044	48.27	52.378	50.688	49.414	69.206	67.892	65.712	57.957	58.005	50.232	43.348	52.074	52.725	55.36	46.103	63.037
930	56.246	65.173	69.011	60.896	55.754	55.739	58.606	64.44	61.584	59.369	62.304	49.473	47.825	51.779	50.092	48.925	68.607	67.327	65.077	57.345	57.463	49.655	42.787	51.384	52.107	54.853	45.485	62.477
920	55.554	64.52	68.376	60.289	55.283	55.122	58.072	63.708	60.943	58.757	61.63	48.945	47.379	51.176	49.503	48.423	68.008	66.767	64.431	56.727	56.922	49.079	42.235	50.706	51.498	54.378	44.882	61.914
910	54.867	63.889	67.726	59.68	54.796	54.507	57.546	62.965	60.304	58.148	60.958	48.453	46.932	50.568	48.921	47.909	67.41	66.212	63.774	56.101	56.374	48.504	41.691	50.052	50.899	53.931	44.296	61.348
900	54.189	63.278	67.062	59.069	54.281	53.895	57.02	62.211	59.668	57.541	60.286	47.986	46.485	49.957	48.347	47.383	66.814	65.661	63.107	55.47	55.815	47.931	41.156	49.427	50.31	53.509	43.727	60.78
890	53.52	62.686	66.389	58.457	53.736	53.287	56.521	61.448	59.033	56.938	59.609	47.537	46.034	49.343	47.781	46.845	66.22	65.115	62.436	54.833	55.244	47.359	40.63	48.832	49.732	53.106	43.174	60.211
880	52.859	62.104	65.715	57.844	53.162	52.681	56.066	60.675	58.402	56.337	58.927	47.105	45.577	48.726	47.224	46.296	65.629	64.575	61.764	54.191	54.664	46.789	40.112	48.266	49.163	52.711	42.637	59.641
870	52.208	61.515	65.046	57.235	52.562	52.08	55.658	59.893	57.774	55.73	58.243	46.691	45.107	48.107	46.674	45.735	65.041	64.032	61.098	53.544	54.074	46.222	39.604	47.729	48.605	52.316	42.118	59.072
860	51.565	60.909	64.381	56.633	51.936	51.482	55.295	59.104	57.149	55.112	57.566	46.286	44.622	47.492	46.134	45.163	64.455	63.48	60.44	52.894	53.476	45.657	39.105	47.214	48.057	51.913	41.616	58.502
850	50.933	60.29	63.721	56.046	51.29	50.889	54.975	58.309	56.52	54.483	56.902	45.874	44.121	46.883	45.602	44.58	63.869	62.919	59.791	52.239	52.869	45.095	38.61	46.706	47.516	51.504	41.131	57.933
840	50.311	59.667	63.065	55.483	50.626	50.301	54.698	57.507	55.88	53.844	56.252	45.448	43.606	46.282	45.08	43.991	63.27	62.349	59.152	51.586	52.254	44.536	38.111	46.196	46.98	51.087	40.662	57.365
830	49.699	59.047	62.414	54.945	49.947	49.719	54.454	56.7	55.23	53.195	55.615	45.008	43.077	45.692	44.566	43.403	62.645	61.772	58.526	50.938	51.631	43.98	37.606	45.682	46.444	50.665	40.209	56.798
820	49.098	58.429	61.77	54.431	49.26	49.141	54.217	55.888	54.569	52.54	54.991	44.556	42.538	45.123	44.063	42.821	61.999	61.189	57.921	50.304	51.001	43.428	37.095	45.167	45.906	50.232	39.767	56.233
810	48.508	57.815	61.132	53.923	48.576	48.57	53.969	55.072	53.9	51.888	54.381	44.092	41.999	44.583	43.568	42.245	61.341	60.609	57.342	49.683	50.364	42.879	36.578	44.65	45.364	49.786	39.334	55.671
800	47.929	57.213	60.501	53.41	47.903	48.004	53.716	54.254	53.222	51.244	53.779	43.617	41.463	44.075	43.083	41.675	60.675	60.048	56.79	49.075	49.726	42.334	36.058	44.131	44.818	49.326	38.91	55.111
790	47.361	56.635	59.877	52.891	47.247	47.444	53.463	53.433	52.537	50.609	53.184	43.13	40.929	43.595	42.608	41.111	60.001	59.515	56.265	48.47	49.09	41.793	35.542	43.612	44.268	48.853	38.494	54.554
780	46.806	56.085	59.261	52.377	46.605	46.885	53.202	52.611	51.846	49.982	52.593	42.639	40.399	43.13	42.143	40.552	59.321	59.008	55.767	47.864	48.456	41.257	35.037	43.092	43.716	48.367	38.085	54.001
770	46.262	55.564	58.653	51.874	45.974	46.325	52.921	51.789	51.152	49.363	52.002	42.15	39.877	42.671	41.688	40	58.642	58.528	55.295	47.256	47.824	40.724	34.543	42.567	43.161	47.869	37.675	53.452
760	45.73	55.07	58.054	51.383	45.35	45.764	52.617	50.966	50.467	48.752	51.403	41.666	39.372	42.218	41.242	39.455	57.971	58.074	54.847	46.652	47.195	40.192	34.061	42.031	42.603	47.353	37.259	52.907
750	45.209	54.604	57.461	50.903	44.734	45.203	52.284	50.144	49.803	48.151	50.789	41.187	38.886	41.772	40.807	38.916	57.311	57.645	54.418	46.056	46.568	39.657	33.59	41.479	42.043	46.819	36.836	52.366
740	44.694	54.164	56.867	50.434	44.127	44.642	51.901	49.323	49.166	47.559	50.159	40.712	38.418	41.331	40.381	38.384	56.661	57.234	54.004	45.469	45.945	39.119	33.129	40.911	41.48	46.264	36.407	51.831
730	44.177	53.738	56.267	49.975	43.53	44.081	51.458	48.504	48.557	46.976	49.514	40.241	37.963	40.891	39.961	37.858	56.026	56.836	53.601	44.89	45.325	38.578	32.679	40.326	40.916	45.691	35.973	51.3
720	43.656	53.311	55.661	49.527	42.942	43.52	50.963	47.688	47.966	46.403	48.866	39.774	37.518	40.451	39.537	37.34	55.41	56.447	53.209	44.319	44.709	38.034	32.238	39.727	40.35	45.098	35.533	50.775
710	43.132	52.88	55.049	49.09	42.361	42.953	50.436	46.875	47.378	45.839	48.238	39.312	37.083	40.01	39.099	36.825	54.813	56.067	52.823	43.758	44.097	37.489	31.798	39.113	39.782	44.488	35.088	50.255
700	42.606	52.444	54.433	48.665	41.784	42.372	49.89	46.067	46.784	45.278	47.65	38.853	36.661	39.57	38.64	36.311	54.236	55.685	52.429	43.205	43.489	36.942	31.353	38.488	39.213	43.86	34.639	49.737
690	42.078	52.006	53.813	48.251	41.2	41.778	49.321	45.266	46.188	44.713	47.1	38.4	36.252	39.13	38.162	35.795	53.674	55.292	52.023	42.662	42.886	36.393	30.903	37.856	38.643	43.221	34.195	49.216
680	41.548	51.564	53.189	47.848	40.605	41.169	48.716	44.483	45.596	44.143	46.569	37.946	35.846	38.691	37.68	35.28	53.119	54.886	51.604	42.128	42.288	35.843	30.449	37.218	38.073	42.572	33.762	48.694
670	41.016	51.121	52.563	47.454	40.008	40.547	48.073	43.722	45.016	43.567	46.047	37.483	35.429	38.252	37.2	34.764	52.568	54.463	51.174	41.604	41.695	35.291	29.991	36.575	37.506	41.917	33.346	48.171
660	40.483	50.674	51.941	47.061	39.426	39.913	47.403	42.983	44.45	42.988	45.534	37.009	34.996	37.813	36.718	34.248	52.021	54.018	50.729	41.087	41.108	34.738	29.529	35.93	36.959	41.259	32.948	47.647
650	39.947	50.226	51.331	46.663	38.864	39.267	46.71	42.266	43.898	42.405	45.03	36.524	34.551	37.375	36.226	33.733	51.478	53.544	50.261	40.573	40.527	34.185	29.063	35.297	36.448	40.603	32.567	47.117
640	39.403	49.776	50.733	46.26	38.309	38.609	45.996	41.567	43.36	41.82	44.537	36.028	34.101	36.938	35.721	33.218	50.941	53.044	49.767	40.061	39.951	33.63	28.594	34.687	35.976	39.954	32.205	46.572
630	38.844	49.323	50.143	45.852	37.751	37.943	45.27	40.879	42.835	41.235	44.052	35.522	33.653	36.502	35.204	32.703	50.409	52.517	49.246	39.552	39.382	33.075	28.121	34.105	35.531	39.319	31.86	46.011
620	38.272	48.869	49.559	45.439	37.187	37.278	44.555	40.191	42.324	40.656	43.568	35.006	33.209	36.066	34.675	32.189	49.882	51.965	48.707	39.045	38.819	32.525	27.645	33.55	35.101	38.701	31.531	45.435
610	37.699	48.414	48.981	45.018	36.62	36.623	43.87	39.495	41.824	40.081	43.081	34.482	32.76	35.631	34.134	31.676	49.361	51.387	48.16	38.537	38.262	31.99	27.165	33.02	34.684	38.101	31.212	44.845
600	37.137	47.957	48.41	44.584	36.05	35.981	43.223	38.791	41.323	39.513	42.589	33.954	32.3	35.197	33.584	31.163	48.845	50.785	47.608	38.021	37.706	31.476	26.682	32.517	34.281	37.518	30.895	44.242
590	36.592	47.499	47.845	44.14	35.478	35.353	42.611	38.08	40.808	38.949	42.092	33.426	31.826	34.764	33.029	30.653	48.33	50.158	47.048	37.493	37.144	30.985	26.195	32.036	33.891	36.951	30.579	43.628
580	36.072	47.04	47.288	43.689	34.903	34.738	42.032	37.364	40.276	38.391	41.591	32.904	31.339	34.331	32.471	30.149	47.814	49.51	46.479	36.952	36.572	30.518	25.706	31.569	33.506	36.402	30.263	43.014
570	35.582	46.58	46.736	43.235	34.327	34.137	41.484	36.66	39.726	37.839	41.087	32.388	30.844	33.9	31.911	29.655	47.296	48.852	45.903	36.4	35.992	30.075	25.213	31.111	33.118	35.871	29.948	42.403
560	35.124	46.12	46.185	42.769	33.748	33.549	40.962	35.986	39.164	37.293	40.579	31.879	30.349	33.47	31.349	29.17	46.777	48.192	45.319	35.836	35.404	29.653	24.72	30.663	32.721	35.358	29.631	41.796
550	34.69	45.657	45.633	42.286	33.168	32.975	40.467	35.348	38.594	36.753	40.068	31.377	29.86	33.036	30.79	28.693	46.257	47.535	44.728	35.262	34.809	29.25	24.235	30.226	32.314	34.862	29.308	41.194
540	34.272	45.185	45.082	41.784	32.589	32.416	39.999	34.739	38.017	36.219	39.554	30.888	29.383	32.597	30.235	28.226	45.735	46.88	44.131	34.676	34.206	28.853	23.769	29.797	31.898	34.381	28.977	40.595
530	33.869	44.697	44.532	41.263	32.03	31.87	39.558	34.15	37.434	35.691	39.036	30.419	28.918	32.15	29.687	27.767	45.207	46.227	43.528	34.081	33.597	28.456	23.331	29.374	31.474	33.906	28.639	40.001
520	33.479	44.194	43.978	40.725	31.515	31.339	39.128	33.579	36.845	35.17	38.515	29.971	28.464	31.697	29.145	27.322	44.67	45.576	42.919	33.475	32.982	28.057	22.923	28.952	31.041	33.426	28.294	39.411
510	33.104	43.675	43.418	40.17	31.047	30.823	38.681	33.025	36.249	34.656	37.991	29.546	28.022	31.238	28.61	26.893	44.126	44.931	42.306	32.86	32.36	27.657	22.541	28.533	30.6	32.94	27.942	38.827
500	32.744	43.142	42.852	39.597	30.613	30.321	38.208	32.489	35.647	34.148	37.46	29.139	27.592	30.773	28.087	26.481	43.575	44.304	41.687	32.235	31.737	27.257	22.178	28.116	30.15	32.448	27.582	38.249
490	32.398	42.594	42.28	39.008	30.192	29.832	37.717	31.973	35.04	33.648	36.908	28.743	27.172	30.301	27.584	26.085	43.017	43.704	41.064	31.601	31.126	26.856	21.828	27.699	29.692	31.951	27.215	37.679
480	32.06	42.034	41.697	38.403	29.776	29.344	37.216	31.475	34.428	33.152	36.331	28.351	26.758	29.824	27.104	25.703	42.452	43.128	40.438	30.958	30.541	26.453	21.489	27.277	29.225	31.451	26.841	37.126
470	31.719	41.46	41.102	37.784	29.364	28.836	36.709	30.995	33.811	32.657	35.731	27.957	26.34	29.342	26.646	25.324	41.878	42.567	39.811	30.307	29.991	26.044	21.158	26.85	28.749	30.946	26.459	36.599
460	31.367	40.873	40.494	37.154	28.958	28.303	36.199	30.534	33.193	32.16	35.117	27.56	25.918	28.853	26.21	24.939	41.291	42.017	39.2	29.648	29.47	25.626	20.831	26.416	28.266	30.437	26.07	36.103
450	31.005	40.273	39.874	36.518	28.556	27.746	35.686	30.086	32.582	31.659	34.496	27.161	25.491	28.359	25.795	24.545	40.691	41.479	38.616	28.981	28.966	25.199	20.501	25.978	27.774	29.924	25.673	35.632
440	30.634	39.662	39.24	35.875	28.146	27.176	35.166	29.645	31.984	31.149	33.876	26.76	25.061	27.86	25.402	24.142	40.077	40.949	38.051	28.307	28.472	24.764	20.167	25.534	27.273	29.408	25.269	35.177
430	30.253	39.039	38.584	35.226	27.72	26.598	34.636	29.206	31.398	30.631	33.252	26.358	24.627	27.356	25.031	23.733	39.451	40.422	37.494	27.631	27.985	24.324	19.828	25.085	26.765	28.899	24.857	34.728
420	29.864	38.404	37.902	34.571	27.279	26.015	34.095	28.769	30.824	30.106	32.615	25.954	24.189	26.847	24.68	23.317	38.813	39.892	36.941	26.962	27.507	23.887	19.483	24.63	26.249	28.402	24.439	34.274
410	29.465	37.759	37.193	33.913	26.828	25.425	33.545	28.336	30.262	29.572	31.963	25.548	23.748	26.335	24.345	22.893	38.163	39.359	36.392	26.304	27.029	23.459	19.127	24.17	25.725	27.917	24.013	33.81
400	29.057	37.104	36.459	33.256	26.369	24.829	32.986	27.906	29.712	29.032	31.305	25.14	23.304	25.824	24.017	22.463	37.504	38.824	35.845	25.655	26.541	23.038	18.758	23.705	25.194	27.445	23.581	33.337
390	28.64	36.442	35.7	32.602	25.902	24.232	32.418	27.478	29.173	28.484	30.647	24.729	22.868	25.318	23.69	22.025	36.85	38.288	35.287	25.016	26.041	22.624	18.377	23.238	24.66	26.984	23.148	32.855
380	28.219	35.784	34.917	31.954	25.425	23.644	31.842	27.05	28.638	27.93	29.992	24.317	22.451	24.82	23.359	21.58	36.208	37.75	34.707	24.388	25.526	22.217	17.984	22.775	24.135	26.536	22.72	32.36
370	27.804	35.133	34.115	31.316	24.94	23.086	31.261	26.616	28.101	27.369	29.344	23.903	22.054	24.334	23.025	21.127	35.58	37.207	34.102	23.775	24.999	21.817	17.58	22.325	23.625	26.099	22.299	31.85
360	27.395	34.49	33.299	30.696	24.446	22.569	30.678	26.172	27.56	26.801	28.709	23.487	21.678	23.859	22.686	20.668	34.965	36.639	33.473	23.18	24.459	21.423	17.169	21.893	23.133	25.674	21.888	31.324
350	26.993	33.854	32.475	30.096	23.944	22.094	30.096	25.715	27.017	26.226	28.09	23.069	21.318	23.396	22.335	20.203	34.353	36.026	32.822	22.603	23.907	21.036	16.759	21.479	22.655	25.261	21.484	30.782
340	26.596	33.226	31.649	29.516	23.435	21.658	29.514	25.246	26.47	25.646	27.49	22.648	20.97	22.943	21.968	19.74	33.74	35.379	32.148	22.045	23.344	20.655	16.36	21.083	22.186	24.86	21.089	30.22
330	26.206	32.605	30.833	28.957	22.924	21.253	28.934	24.765	25.916	25.06	26.907	22.226	20.624	22.502	21.581	19.299	33.124	34.724	31.458	21.505	22.768	20.28	15.973	20.704	21.716	24.468	20.702	29.636
320	25.82	31.993	30.034	28.417	22.412	20.87	28.355	24.271	25.352	24.468	26.341	21.801	20.276	22.072	21.176	18.888	32.506	34.072	30.759	20.981	22.18	19.912	15.596	20.343	21.247	24.078	20.323	29.03
310	25.44	31.39	29.27	27.898	21.901	20.504	27.777	23.765	24.779	23.876	25.786	21.374	19.922	21.653	20.752	18.503	31.887	33.417	30.06	20.466	21.582	19.55	15.231	19.992	20.777	23.683	19.953	28.403
300	25.066	30.795	28.546	27.399	21.389	20.153	27.2	23.25	24.197	23.294	25.239	20.946	19.564	21.239	20.31	18.125	31.268	32.739	29.365	19.955	20.979	19.194	14.876	19.636	20.308	23.284	19.59	27.754
290	24.697	30.21	27.858	26.918	20.877	19.811	26.626	22.734	23.607	22.722	24.696	20.514	19.201	20.823	19.85	17.741	30.649	32.02	28.672	19.447	20.377	18.844	14.531	19.254	19.84	22.88	19.232	27.088
280	24.333	29.634	27.197	26.445	20.365	19.461	26.052	22.222	23.009	22.158	24.149	20.074	18.833	20.402	19.372	17.347	30.029	31.255	27.973	18.941	19.781	18.497	14.197	18.841	19.373	22.464	18.871	26.414
270	23.975	29.068	26.562	25.968	19.853	19.096	25.47	21.714	22.403	21.595	23.593	19.625	18.461	19.975	18.876	16.944	29.401	30.446	27.263	18.439	19.189	18.146	13.871	18.398	18.907	22.025	18.503	25.737
260	23.621	28.512	25.953	25.49	19.342	18.713	24.876	21.205	21.789	21.026	23.024	19.165	18.084	19.545	18.363	16.533	28.749	29.597	26.541	17.94	18.603	17.78	13.55	17.924	18.442	21.559	18.125	25.057
250	23.272	27.965	25.367	25.02	18.83	18.316	24.268	20.691	21.168	20.451	22.442	18.696	17.701	19.111	17.838	16.115	28.065	28.716	25.809	17.439	18.022	17.39	13.231	17.426	17.977	21.069	17.74	24.373
