# Supplementary material for: Eye position affects flight altitude in visual approach to landing independent of level of expertise of pilot
Source: PLoS One. 2018 May 24;13(5):e0197585. doi: 10.1371/journal.pone.0197585 (PMC5967751; doi:10.1371/journal.pone.0197585)
Supplement: S1 Dataset — (ZIP) [file pone.0197585.s001.zip › S1 Dataset/participant25_expert.txt]

distance	trial1_increase	trial2_increase	trial3_increase	trial4_increase	trial1_decrease	trial2_decrease	trial3_decrease	trial4_decrease	trial1_control	trial2_control	trial3_control	trial4_control	trial5_control	trial6_control	trial7_control	trial8_control	trial9_control	trial10_control	trial11_control	trial12_control	trial13_control	trial14_control	trial15_control	trial16_control	trial17_control	trial18_control	trial19_control	trial20_control
2000	121.61	126.79	125.26	122.83	128.62	128.01	126.79	129.23	129.23	123.74	125.57	129.23	128.92	123.13	122.52	131.36	125.26	128.31	123.74	128.92	129.23	130.14	129.84	129.23	125.87	129.84	124.35	130.45
1990	121.61	126.79	125.27	122.83	128.62	128.01	126.79	129.23	129.23	123.74	125.57	129.23	128.92	123.13	122.52	131.36	125.27	128.32	123.74	128.92	129.23	130.14	129.84	129.23	125.88	129.84	124.35	130.45
1980	121.61	126.79	125.27	122.83	128.62	128.01	126.79	129.23	129.23	123.75	125.58	129.23	128.93	123.14	122.53	131.37	125.27	128.32	123.75	128.93	129.23	130.15	129.84	129.23	125.88	129.84	124.36	130.45
1970	121.62	126.8	125.27	122.84	128.63	128.02	126.8	129.24	129.24	123.75	125.58	129.24	128.93	123.14	122.53	131.37	125.27	128.32	123.75	128.93	129.24	130.15	129.85	129.24	125.88	129.85	124.36	130.45
1960	121.62	126.8	125.28	122.84	128.63	128.02	126.8	129.24	129.24	123.75	125.58	129.24	128.93	123.14	122.53	131.37	125.28	128.32	123.75	128.93	129.24	130.15	129.85	129.24	125.89	129.85	124.36	130.46
1950	121.62	126.8	125.27	122.84	128.63	128.02	126.8	129.24	129.24	123.76	125.58	129.24	128.93	123.14	122.53	131.37	125.27	128.32	123.75	128.93	129.24	130.15	129.85	129.24	125.89	129.85	124.36	130.46
1940	121.58	126.75	125.19	122.84	128.56	127.95	126.69	129.25	129.24	123.76	125.59	129.21	128.84	123.07	122.43	131.29	125.18	128.27	123.72	128.86	129.22	130.14	129.85	129.25	125.89	129.85	124.3	130.46
1930	121.46	126.61	124.94	122.85	128.34	127.76	126.39	129.25	129.2	123.75	125.59	129.08	128.57	122.85	122.15	131.06	124.91	128.12	123.6	128.66	129.15	130.08	129.84	129.25	125.9	129.86	124.15	130.47
1920	121.24	126.36	124.52	122.85	127.95	127.42	125.88	129.25	129.09	123.69	125.59	128.83	128.1	122.47	121.68	130.69	124.45	127.86	123.39	128.32	129.02	130	129.79	129.25	125.9	129.86	123.94	130.47
1910	120.95	126.03	123.94	122.85	127.4	126.94	125.22	129.26	128.91	123.55	125.56	128.44	127.44	121.94	121.05	130.22	123.83	127.51	123.09	127.87	128.85	129.9	129.71	129.26	125.9	129.86	123.71	130.47
1900	120.58	125.64	123.24	122.86	126.7	126.37	124.45	129.26	128.67	123.34	125.49	127.86	126.6	121.28	120.3	129.68	123.08	127.09	122.73	127.33	128.63	129.81	129.58	129.26	125.91	129.87	123.49	130.48
1890	120.15	125.17	122.44	122.86	125.85	125.71	123.59	129.26	128.4	123.05	125.37	127.11	125.57	120.49	119.43	129.08	122.24	126.62	122.3	126.72	128.38	129.72	129.42	129.26	125.91	129.87	123.28	130.48
1880	119.65	124.67	121.6	122.87	124.85	125	122.64	129.27	128.11	122.69	125.21	126.19	124.38	119.58	118.47	128.43	121.34	126.09	121.81	126.04	128.12	129.62	129.23	129.27	125.91	129.88	123.07	130.48
1870	119.1	124.12	120.75	122.87	123.71	124.27	121.65	129.27	127.79	122.25	125.01	125.09	123.03	118.55	117.44	127.75	120.43	125.53	121.3	125.31	127.83	129.51	129	129.27	125.92	129.88	122.87	130.48
1860	118.52	123.55	119.9	122.87	122.44	123.55	120.65	129.27	127.45	121.76	124.8	123.83	121.55	117.45	116.35	127.06	119.5	124.94	120.75	124.56	127.53	129.37	128.76	129.27	125.92	129.87	122.67	130.46
1850	117.92	122.96	119.07	122.88	121.09	122.87	119.64	129.28	127.06	121.19	124.56	122.44	119.97	116.28	115.26	126.37	118.59	124.35	120.19	123.79	127.22	129.22	128.51	129.27	125.92	129.83	122.49	130.42
1840	117.32	122.38	118.26	122.88	119.68	122.2	118.62	129.28	126.64	120.56	124.31	120.95	118.32	115.08	114.19	125.67	117.7	123.75	119.65	123.04	126.89	129.05	128.27	129.25	125.93	129.77	122.31	130.35
1830	116.73	121.82	117.47	122.88	118.23	121.56	117.62	129.28	126.16	119.88	124.05	119.41	116.62	113.85	113.14	124.98	116.83	123.15	119.14	122.3	126.55	128.86	128.01	129.2	125.93	129.69	122.13	130.26
1820	116.15	121.27	116.7	122.88	116.76	120.95	116.64	129.27	125.65	119.17	123.78	117.82	114.92	112.63	112.09	124.31	115.96	122.55	118.64	121.59	126.2	128.65	127.74	129.12	125.91	129.57	121.97	130.13
1810	115.59	120.72	115.97	122.88	115.29	120.36	115.71	129.23	125.1	118.44	123.53	116.17	113.2	111.44	111.03	123.66	115.08	121.98	118.16	120.88	125.84	128.43	127.48	129	125.87	129.42	121.82	129.95
1800	115.03	120.18	115.26	122.86	113.84	119.8	114.82	129.16	124.52	117.71	123.28	114.48	111.48	110.31	109.98	123	114.21	121.43	117.7	120.19	125.47	128.19	127.22	128.86	125.77	129.22	121.67	129.72
1790	114.49	119.64	114.57	122.8	112.44	119.27	113.97	129.05	123.91	116.97	123.02	112.76	109.75	109.23	108.95	122.35	113.37	120.91	117.26	119.53	125.09	127.93	126.98	128.69	125.63	128.99	121.54	129.46
1780	113.96	119.1	113.89	122.7	111.06	118.77	113.17	128.9	123.29	116.22	122.76	111.03	108.05	108.19	107.95	121.71	112.56	120.42	116.81	118.89	124.71	127.67	126.75	128.48	125.43	128.7	121.41	129.16
1770	113.44	118.57	113.21	122.53	109.73	118.31	112.42	128.72	122.66	115.45	122.48	109.29	106.39	107.2	106.99	121.09	111.77	119.94	116.36	118.28	124.32	127.39	126.53	128.24	125.19	128.38	121.3	128.81
1760	112.93	118.04	112.53	122.31	108.45	117.88	111.71	128.49	122.02	114.7	122.19	107.56	104.76	106.22	106.07	120.48	110.99	119.47	115.91	117.68	123.93	127.1	126.32	127.97	124.89	128	121.2	128.44
1750	112.46	117.51	111.85	122.01	107.2	117.48	111.06	128.21	121.35	113.97	121.89	105.88	103.18	105.22	105.19	119.89	110.22	119	115.47	117.09	123.53	126.79	126.12	127.66	124.55	127.58	121.09	128.04
1740	112	116.96	111.16	121.66	105.98	117.12	110.44	127.9	120.66	113.24	121.58	104.25	101.64	104.22	104.34	119.32	109.46	118.53	115.05	116.53	123.13	126.48	125.94	127.32	124.16	127.12	120.97	127.62
1730	111.55	116.41	110.46	121.24	104.78	116.77	109.86	127.55	119.97	112.52	121.27	102.69	100.14	103.23	103.52	118.76	108.74	118.07	114.63	115.98	122.72	126.16	125.78	126.95	123.73	126.62	120.83	127.19
1720	111.1	115.84	109.76	120.76	103.59	116.44	109.29	127.16	119.26	111.81	120.94	101.2	98.703	102.25	102.71	118.22	108.03	117.61	114.23	115.45	122.29	125.83	125.63	126.56	123.25	126.08	120.69	126.74
1710	110.64	115.26	109.06	120.22	102.42	116.1	108.75	126.74	118.54	111.11	120.6	99.785	97.314	101.29	101.92	117.71	107.34	117.16	113.84	114.94	121.84	125.49	125.49	126.14	122.73	125.5	120.53	126.27
1700	110.2	114.68	108.37	119.62	101.26	115.76	108.22	126.28	117.81	110.42	120.22	98.461	95.98	100.34	101.15	117.2	106.66	116.73	113.45	114.45	121.37	125.13	125.37	125.69	122.18	124.89	120.37	125.79
1690	109.76	114.1	107.71	118.97	100.12	115.42	107.68	125.78	117.09	109.74	119.79	97.231	94.702	99.4	100.39	116.69	106	116.31	113.05	113.98	120.88	124.76	125.26	125.22	121.58	124.24	120.2	125.3
1680	109.34	113.51	107.07	118.27	99.01	115.08	107.13	125.26	116.37	109.05	119.31	96.087	93.473	98.47	99.659	116.17	105.37	115.9	112.65	113.52	120.37	124.36	125.17	124.73	120.95	123.56	120.02	124.8
1670	108.93	112.92	106.44	117.54	97.92	114.75	106.57	124.71	115.66	108.37	118.78	95.014	92.276	97.551	98.942	115.66	104.76	115.5	112.26	113.07	119.85	123.95	125.08	124.22	120.31	122.86	119.83	124.29
1660	108.53	112.36	105.82	116.77	96.856	114.42	106.01	124.13	114.97	107.69	118.19	93.993	91.091	96.647	98.237	115.16	104.16	115.11	111.88	112.61	119.32	123.52	124.99	123.69	119.66	122.14	119.64	123.78
1650	108.14	111.82	105.2	115.99	95.817	114.09	105.46	123.53	114.28	107.01	117.54	93.003	89.917	95.759	97.54	114.66	103.59	114.72	111.5	112.16	118.77	123.07	124.91	123.15	119.01	121.41	119.45	123.26
1640	107.76	111.31	104.59	115.2	94.798	113.76	104.92	122.9	113.58	106.33	116.82	92.04	88.77	94.889	96.854	114.17	103.05	114.33	111.1	111.72	118.23	122.6	124.84	122.59	118.36	120.69	119.26	122.73
1630	107.37	110.82	103.99	114.38	93.794	113.42	104.39	122.25	112.87	105.63	116.05	91.104	87.665	94.037	96.18	113.7	102.54	113.92	110.71	111.28	117.69	122.09	124.77	122.02	117.71	119.97	119.05	122.2
1620	106.98	110.36	103.4	113.58	92.806	113.07	103.86	121.58	112.17	104.92	115.21	90.197	86.606	93.207	95.514	113.24	102.05	113.51	110.3	110.85	117.17	121.56	124.71	121.44	117.06	119.26	118.83	121.68
1610	106.61	109.92	102.81	112.8	91.837	112.71	103.33	120.9	111.46	104.19	114.31	89.31	85.579	92.397	94.855	112.8	101.58	113.11	109.9	110.43	116.65	121.01	124.63	120.84	116.41	118.56	118.6	121.15
1600	106.23	109.49	102.24	112.06	90.885	112.35	102.8	120.21	110.74	103.46	113.35	88.433	84.568	91.608	94.204	112.38	101.14	112.7	109.49	110.01	116.13	120.44	124.54	120.25	115.77	117.86	118.34	120.63
1590	105.87	109.08	101.68	111.33	89.943	111.96	102.29	119.5	110	102.72	112.36	87.565	83.565	90.835	93.561	111.95	100.72	112.29	109.1	109.6	115.61	119.85	124.43	119.64	115.13	117.18	118.06	120.11
1580	105.52	108.68	101.11	110.61	89.008	111.56	101.78	118.78	109.22	101.98	111.33	86.709	82.573	90.079	92.926	111.53	100.33	111.89	108.73	109.19	115.08	119.24	124.3	119.03	114.5	116.51	117.75	119.58
1570	105.17	108.29	100.55	109.89	88.081	111.13	101.27	118.07	108.42	101.23	110.27	85.866	81.591	89.333	92.296	111.11	99.95	111.49	108.37	108.78	114.56	118.61	124.14	118.42	113.87	115.83	117.42	119.04
1560	104.81	107.9	99.984	109.17	87.165	110.68	100.78	117.37	107.61	100.48	109.2	85.037	80.613	88.586	91.67	110.7	99.586	111.1	108.03	108.38	114.03	117.97	123.95	117.81	113.23	115.15	117.07	118.5
1550	104.43	107.52	99.419	108.46	86.259	110.22	100.29	116.68	106.77	99.73	108.13	84.219	79.621	87.835	91.049	110.29	99.237	110.71	107.7	107.98	113.49	117.32	123.72	117.2	112.6	114.47	116.69	117.95
1540	104.05	107.13	98.857	107.77	85.367	109.74	99.819	115.98	105.9	98.98	107.07	83.41	78.607	87.083	90.433	109.87	98.903	110.32	107.38	107.59	112.95	116.66	123.46	116.59	111.97	113.78	116.3	117.39
1530	103.65	106.75	98.298	107.08	84.488	109.24	99.352	115.28	105.01	98.233	106.03	82.604	77.569	86.331	89.823	109.46	98.576	109.94	107.07	107.2	112.4	115.98	123.17	115.99	111.33	113.08	115.88	116.83
1520	103.25	106.38	97.743	106.41	83.625	108.73	98.89	114.57	104.1	97.49	105.01	81.794	76.51	85.576	89.213	109.04	98.25	109.57	106.76	106.82	111.85	115.3	122.84	115.39	110.7	112.39	115.45	116.27
1510	102.84	106	97.193	105.75	82.777	108.21	98.431	113.84	103.17	96.747	104.01	80.979	75.433	84.812	88.596	108.63	97.924	109.19	106.45	106.44	111.3	114.62	122.49	114.8	110.07	111.7	115	115.7
1500	102.42	105.63	96.65	105.1	81.946	107.69	97.978	113.11	102.24	96.002	103.03	80.16	74.338	84.035	87.973	108.22	97.601	108.82	106.15	106.04	110.75	113.93	122.1	114.22	109.45	111.02	114.55	115.12
1490	102	105.26	96.113	104.45	81.133	107.17	97.528	112.39	101.32	95.251	102.07	79.339	73.222	83.246	87.345	107.8	97.281	108.44	105.85	105.64	110.18	113.25	121.69	113.65	108.82	110.33	114.11	114.54
1480	101.56	104.88	95.584	103.79	80.338	106.66	97.079	111.68	100.42	94.493	101.12	78.518	72.084	82.448	86.713	107.39	96.964	108.07	105.55	105.24	109.6	112.58	121.25	113.09	108.2	109.66	113.7	113.95
1470	101.13	104.48	95.063	103.14	79.548	106.16	96.628	110.97	99.521	93.73	100.18	77.705	70.925	81.641	86.078	106.97	96.65	107.7	105.26	104.82	109.01	111.91	120.79	112.54	107.58	108.99	113.29	113.36
1460	100.69	104.08	94.546	102.47	78.75	105.66	96.178	110.27	98.638	92.958	99.228	76.908	69.747	80.828	85.442	106.54	96.341	107.34	104.96	104.41	108.41	111.25	120.3	112.01	106.96	108.33	112.89	112.77
1450	100.25	103.68	94.03	101.81	77.941	105.17	95.728	109.58	97.77	92.176	98.279	76.129	68.551	80.008	84.805	106.12	96.035	106.97	104.66	103.99	107.8	110.59	119.79	111.48	106.34	107.68	112.48	112.18
1440	99.823	103.26	93.508	101.15	77.121	104.68	95.28	108.88	96.914	91.385	97.331	75.368	67.347	79.174	84.167	105.68	95.734	106.61	104.34	103.57	107.17	109.93	119.26	110.96	105.72	107.03	112.08	111.59
1430	99.4	102.85	92.975	100.5	76.294	104.18	94.834	108.2	96.064	90.588	96.386	74.625	66.156	78.317	83.53	105.23	95.438	106.24	104.02	103.15	106.53	109.28	118.71	110.45	105.09	106.38	111.67	111.01
1420	98.983	102.42	92.426	99.847	75.46	103.67	94.39	107.53	95.21	89.785	95.44	73.901	65.002	77.433	82.895	104.78	95.143	105.87	103.68	102.72	105.88	108.64	118.14	109.93	104.44	105.75	111.25	110.42
1410	98.574	102	91.86	99.201	74.62	103.16	93.95	106.86	94.353	88.979	94.487	73.195	63.898	76.523	82.262	104.32	94.846	105.49	103.35	102.3	105.22	108.01	117.56	109.41	103.8	105.12	110.82	109.83
1400	98.174	101.57	91.276	98.562	73.775	102.65	93.514	106.19	93.501	88.169	93.527	72.502	62.847	75.59	81.633	103.84	94.547	105.12	103	101.87	104.55	107.37	116.96	108.9	103.15	104.49	110.39	109.23
1390	97.783	101.14	90.676	97.931	72.926	102.13	93.082	105.52	92.664	87.358	92.561	71.811	61.849	74.635	81.008	103.34	94.246	104.75	102.66	101.45	103.87	106.72	116.35	108.37	102.49	103.86	109.93	108.62
1380	97.401	100.7	90.062	97.309	72.073	101.62	92.655	104.84	91.844	86.547	91.592	71.118	60.903	73.66	80.388	102.82	93.943	104.38	102.3	101.02	103.18	106.08	115.73	107.84	101.83	103.22	109.47	108.01
1370	97.02	100.27	89.434	96.698	71.219	101.1	92.233	104.17	91.043	85.737	90.622	70.423	60.009	72.665	79.773	102.26	93.639	104.01	101.95	100.6	102.49	105.43	115.09	107.3	101.18	102.58	109	107.39
1360	96.634	99.833	88.793	96.098	70.364	100.59	91.817	103.5	90.253	84.93	89.652	69.726	59.169	71.654	79.165	101.68	93.335	103.65	101.59	100.18	101.78	104.78	114.46	106.75	100.52	101.94	108.53	106.77
1350	96.244	99.399	88.141	95.51	69.517	100.08	91.408	102.83	89.469	84.126	88.684	69.028	58.381	70.626	78.564	101.07	93.03	103.29	101.23	99.774	101.07	104.13	113.81	106.19	99.867	101.29	108.06	106.15
1340	95.851	98.966	87.478	94.93	68.688	99.57	91.005	102.17	88.689	83.326	87.72	68.331	57.634	69.594	77.97	100.44	92.725	102.93	100.86	99.379	100.34	103.47	113.16	105.64	99.216	100.65	107.61	105.52
1330	95.455	98.535	86.806	94.354	67.881	99.058	90.609	101.51	87.915	82.533	86.76	67.635	56.91	68.578	77.385	99.788	92.418	102.57	100.5	98.997	99.61	102.81	112.51	105.08	98.564	100.01	107.15	104.9
1320	95.058	98.107	86.131	93.78	67.1	98.542	90.222	100.87	87.149	81.747	85.807	66.94	56.201	67.59	76.809	99.115	92.107	102.21	100.13	98.624	98.872	102.15	111.86	104.51	97.911	99.372	106.7	104.27
1310	94.66	97.682	85.456	93.206	66.346	98.023	89.842	100.22	86.392	80.968	84.862	66.247	55.506	66.631	76.242	98.422	91.788	101.85	99.767	98.274	98.131	101.48	111.2	103.95	97.251	98.736	106.24	103.65
1300	94.261	97.261	84.783	92.633	65.618	97.503	89.466	99.59	85.644	80.199	83.927	65.557	54.826	65.703	75.685	97.715	91.463	101.49	99.403	97.961	97.393	100.82	110.55	103.39	96.584	98.098	105.78	103.02
1290	93.863	96.844	84.112	92.063	64.917	96.982	89.087	98.968	84.901	79.433	83.001	64.869	54.162	64.806	75.133	97.003	91.131	101.13	99.04	97.664	96.66	100.16	109.91	102.83	95.912	97.451	105.32	102.39
1280	93.465	96.432	83.444	91.496	64.237	96.457	88.7	98.353	84.158	78.664	82.088	64.185	53.516	63.949	74.583	96.299	90.793	100.76	98.679	97.337	95.935	99.496	109.26	102.27	95.247	96.795	104.85	101.76
1270	93.067	96.025	82.78	90.934	63.57	95.92	88.307	97.745	83.408	77.891	81.188	63.505	52.886	63.146	74.032	95.602	90.449	100.4	98.32	96.955	95.218	98.839	108.63	101.71	94.593	96.131	104.39	101.13
1260	92.666	95.619	82.121	90.377	62.91	95.364	87.909	97.14	82.642	77.114	80.302	62.83	52.273	62.405	73.477	94.906	90.099	100.03	97.964	96.528	94.509	98.187	108	101.16	93.951	95.46	103.94	100.5
1250	92.259	95.211	81.467	89.826	62.255	94.787	87.505	96.542	81.856	76.336	79.432	62.159	51.675	61.725	72.919	94.203	89.735	99.667	97.612	96.079	93.796	97.54	107.38	100.61	93.316	94.783	103.48	99.866
1240	91.847	94.802	80.819	89.279	61.604	94.192	87.096	95.951	81.044	75.556	78.577	61.494	51.088	61.093	72.359	93.489	89.353	99.304	97.264	95.627	93.072	96.9	106.76	100.07	92.685	94.103	103.03	99.236
1230	91.431	94.39	80.178	88.732	60.96	93.588	86.684	95.368	80.21	74.766	77.74	60.835	50.505	60.491	71.797	92.764	88.952	98.942	96.92	95.178	92.335	96.268	106.16	99.538	92.055	93.419	102.59	98.599
1220	91.01	93.966	79.542	88.183	60.322	92.983	86.267	94.793	79.354	73.946	76.922	60.182	49.925	59.913	71.234	92.029	88.539	98.582	96.579	94.733	91.589	95.645	105.55	99.003	91.424	92.733	102.14	97.949
1210	90.58	93.527	78.907	87.625	59.69	92.372	85.842	94.228	78.478	73.088	76.123	59.536	49.348	59.359	70.671	91.287	88.115	98.218	96.237	94.292	90.834	95.03	104.94	98.468	90.789	92.045	101.7	97.28
1200	90.134	93.074	78.273	87.053	59.066	91.74	85.407	93.673	77.583	72.194	75.341	58.897	48.772	58.827	70.108	90.537	87.682	97.849	95.893	93.853	90.073	94.419	104.33	97.93	90.15	91.357	101.26	96.59
1190	89.671	92.608	77.641	86.469	58.449	91.078	84.961	93.129	76.671	71.271	74.572	58.265	48.2	58.306	69.545	89.782	87.24	97.476	95.548	93.418	89.305	93.805	103.71	97.387	89.506	90.67	100.81	95.873
1180	89.192	92.13	77.012	85.873	57.84	90.386	84.506	92.593	75.742	70.328	73.813	57.641	47.632	57.784	68.983	89.022	86.789	97.1	95.202	92.988	88.532	93.187	103.09	96.838	88.86	89.985	100.37	95.127
1170	88.697	91.64	76.387	85.266	57.239	89.665	84.041	92.059	74.798	69.375	73.057	57.026	47.066	57.254	68.423	88.258	86.331	96.72	94.855	92.562	87.757	92.565	102.47	96.286	88.211	89.302	99.929	94.352
1160	88.188	91.14	75.766	84.65	56.647	88.916	83.568	91.521	73.839	68.422	72.3	56.419	46.505	56.719	67.865	87.494	85.865	96.338	94.509	92.142	86.982	91.942	101.84	95.732	87.561	88.622	99.486	93.551
1150	87.666	90.63	75.151	84.024	56.063	88.135	83.087	90.981	72.868	67.472	71.543	55.821	45.947	56.179	67.31	86.736	85.392	95.955	94.164	91.729	86.214	91.314	101.2	95.176	86.911	87.948	99.039	92.733
1140	87.131	90.111	74.541	83.391	55.488	87.323	82.599	90.439	71.885	66.533	70.787	55.232	45.393	55.636	66.757	85.986	84.912	95.568	93.817	91.322	85.454	90.678	100.57	94.618	86.262	87.278	98.589	91.911
1130	86.589	89.588	73.937	82.75	54.922	86.482	82.105	89.897	70.892	65.622	70.033	54.652	44.842	55.088	66.208	85.245	84.428	95.174	93.465	90.92	84.702	90.036	99.929	94.061	85.615	86.615	98.136	91.091
1120	86.049	89.065	73.34	82.104	54.366	85.621	81.607	89.355	69.897	64.753	69.282	54.081	44.296	54.537	65.663	84.512	83.938	94.772	93.106	90.519	83.96	89.387	99.276	93.504	84.969	85.958	97.682	90.275
1110	85.518	88.543	72.751	81.452	53.82	84.751	81.11	88.814	68.908	63.929	68.535	53.515	43.754	53.986	65.123	83.79	83.444	94.359	92.743	90.111	83.228	88.733	98.607	92.948	84.322	85.302	97.227	89.46
1100	85.002	88.023	72.166	80.796	53.283	83.88	80.617	88.275	67.929	63.14	67.792	52.95	43.217	53.44	64.587	83.077	82.947	93.933	92.375	89.696	82.507	88.076	97.922	92.387	83.671	84.641	96.773	88.644
1090	84.493	87.503	71.579	80.136	52.757	83.015	80.128	87.738	66.96	62.377	67.054	52.388	42.684	52.906	64.056	82.369	82.446	93.492	92.003	89.273	81.798	87.415	97.219	91.816	83.018	83.973	96.319	87.825
1080	83.982	86.979	70.987	79.474	52.239	82.159	79.642	87.204	66.002	61.638	66.322	51.829	42.155	52.386	63.531	81.665	81.943	93.037	91.627	88.843	81.095	86.752	96.497	91.233	82.362	83.299	95.867	86.998
1070	83.462	86.451	70.387	78.81	51.724	81.311	79.16	86.673	65.056	60.921	65.596	51.273	41.631	51.879	63.012	80.966	81.435	92.569	91.249	88.405	80.398	86.088	95.76	90.639	81.705	82.621	95.417	86.165
1060	82.934	85.919	69.782	78.145	51.213	80.467	78.682	86.146	64.123	60.223	64.874	50.721	41.112	51.386	62.499	80.275	80.918	92.09	90.868	87.956	79.707	85.423	95.007	90.034	81.048	81.939	94.97	85.325
1050	82.4	85.384	69.172	77.481	50.704	79.618	78.206	85.623	63.214	59.531	64.145	50.172	40.597	50.907	61.993	79.588	80.393	91.6	90.486	87.493	79.024	84.759	94.241	89.421	80.392	81.254	94.527	84.479
1040	81.861	84.847	68.558	76.817	50.198	78.76	77.724	85.106	62.338	58.829	63.397	49.627	40.086	50.439	61.491	78.902	79.859	91.099	90.102	87.018	78.347	84.095	93.462	88.799	79.737	80.567	94.088	83.631
1030	81.318	84.309	67.937	76.155	49.695	77.893	77.233	84.589	61.501	58.112	62.625	49.086	39.574	49.98	60.991	78.209	79.319	90.588	89.717	86.532	77.668	83.434	92.672	88.17	79.085	79.879	93.654	82.779
1020	80.771	83.77	67.306	75.495	49.196	77.025	76.732	84.06	60.705	57.381	61.83	48.548	39.054	49.524	60.489	77.503	78.776	90.069	89.332	86.035	76.983	82.775	91.874	87.535	78.435	79.191	93.226	81.926
1010	80.221	83.232	66.664	74.838	48.7	76.164	76.223	83.514	59.948	56.639	61.016	48.007	38.523	49.067	59.988	76.783	78.234	89.541	88.946	85.529	76.292	82.118	91.072	86.894	77.79	78.503	92.803	81.073
1000	79.669	82.693	66.012	74.186	48.209	75.314	75.706	82.95	59.23	55.886	60.182	47.46	37.98	48.608	59.486	76.05	77.693	89.006	88.556	85.014	75.596	81.458	90.271	86.248	77.148	77.816	92.381	80.221
990	79.116	82.153	65.352	73.538	47.721	74.475	75.181	82.371	58.546	55.125	59.33	46.904	37.428	48.147	58.986	75.306	77.149	88.464	88.153	84.49	74.896	80.796	89.472	85.599	76.512	77.131	91.95	79.37
980	78.562	81.607	64.683	72.895	47.237	73.647	74.65	81.777	57.881	54.364	58.46	46.337	36.866	47.684	58.486	74.552	76.601	87.915	87.735	83.958	74.193	80.131	88.677	84.946	75.882	76.448	91.503	78.523
970	78.008	81.052	64.008	72.259	46.757	72.832	74.112	81.168	57.225	53.609	57.574	45.759	36.297	47.221	57.988	73.788	76.05	87.351	87.303	83.419	73.488	79.464	87.886	84.292	75.258	75.762	91.041	77.679
960	77.455	80.485	63.325	71.629	46.281	72.03	73.561	80.538	56.577	52.862	56.68	45.172	35.725	46.757	57.491	73.016	75.496	86.767	86.857	82.874	72.782	78.795	87.1	83.636	74.642	75.068	90.564	76.839
950	76.903	79.906	62.636	71.006	45.808	71.241	72.989	79.887	55.939	52.123	55.791	44.576	35.155	46.291	56.997	72.236	74.94	86.163	86.393	82.321	72.075	78.116	86.321	82.98	74.032	74.364	90.071	75.999
940	76.353	79.316	61.942	70.392	45.334	70.464	72.389	79.213	55.311	51.393	54.916	43.972	34.591	45.826	56.504	71.455	74.383	85.541	85.91	81.757	71.367	77.423	85.549	82.324	73.426	73.648	89.554	75.158
930	75.804	78.716	61.244	69.786	44.856	69.689	71.761	78.512	54.693	50.67	54.06	43.368	34.033	45.359	56.014	70.681	73.826	84.903	85.408	81.176	70.66	76.715	84.786	81.67	72.821	72.923	89.01	74.312
920	75.253	78.107	60.541	69.189	44.375	68.911	71.106	77.786	54.08	49.957	53.223	42.773	33.484	44.892	55.527	69.919	73.269	84.25	84.888	80.575	69.955	75.994	84.032	81.018	72.217	72.189	88.439	73.46
910	74.697	77.489	59.835	68.602	43.89	68.126	70.426	77.038	53.471	49.258	52.404	42.191	32.947	44.424	55.043	69.168	72.711	83.59	84.352	79.955	69.251	75.267	83.289	80.368	71.616	71.448	87.843	72.601
900	74.138	76.864	59.126	68.021	43.403	67.335	69.722	76.277	52.866	48.577	51.608	41.62	32.427	43.957	54.562	68.43	72.144	82.924	83.801	79.317	68.55	74.542	82.557	79.721	71.017	70.7	87.223	71.737
890	73.577	76.232	58.415	67.437	42.913	66.54	68.994	75.51	52.264	47.914	50.843	41.048	31.927	43.489	54.085	67.703	71.558	82.253	83.234	78.663	67.853	73.824	81.835	79.074	70.419	69.946	86.581	70.869
880	73.014	75.594	57.702	66.849	42.42	65.741	68.246	74.739	51.667	47.271	50.115	40.467	31.451	43.021	53.611	66.99	70.95	81.578	82.654	77.993	67.159	73.109	81.119	78.424	69.817	69.187	85.916	69.998
870	72.449	74.95	56.989	66.256	41.924	64.94	67.485	73.963	51.07	46.646	49.423	39.879	30.996	42.553	53.141	66.29	70.327	80.899	82.06	77.308	66.47	72.391	80.408	77.771	69.206	68.423	85.231	69.125
860	71.884	74.302	56.276	65.659	41.426	64.136	66.719	73.185	50.465	46.039	48.769	39.289	30.562	42.085	52.674	65.605	69.702	80.217	81.454	76.609	65.786	71.664	79.702	77.114	68.584	67.655	84.527	68.251
850	71.32	73.65	55.563	65.06	40.926	63.331	65.95	72.414	49.85	45.444	48.145	38.7	30.149	41.618	52.206	64.934	69.083	79.536	80.837	75.902	65.108	70.928	78.999	76.448	67.952	66.884	83.807	67.371
840	70.756	72.995	54.851	64.459	40.424	62.526	65.178	71.665	49.224	44.855	47.54	38.113	29.754	41.151	51.734	64.275	68.465	78.861	80.21	75.195	64.436	70.186	78.291	75.766	67.31	66.112	83.082	66.485
830	70.193	72.337	54.141	63.856	39.919	61.722	64.404	70.935	48.589	44.269	46.948	37.53	29.372	40.684	51.258	63.623	67.84	78.195	79.573	74.493	63.771	69.437	77.577	75.068	66.659	65.338	82.357	65.592
820	69.632	71.678	53.434	63.252	39.413	60.918	63.629	70.216	47.945	43.687	46.368	36.959	29.003	40.218	50.78	62.972	67.205	77.536	78.928	73.797	63.113	68.683	76.856	74.356	66.001	64.563	81.634	64.695
810	69.073	71.019	52.729	62.647	38.904	60.117	62.854	69.5	47.296	43.11	45.801	36.405	28.647	39.753	50.299	62.321	66.566	76.88	78.276	73.108	62.463	67.926	76.131	73.631	65.333	63.788	80.913	63.803
800	68.518	70.359	52.027	62.042	38.394	59.318	62.09	68.784	46.651	42.538	45.244	35.868	28.302	39.289	49.816	61.671	65.932	76.227	77.616	72.425	61.821	67.164	75.402	72.894	64.651	63.014	80.194	62.922
790	67.967	69.7	51.329	61.438	37.882	58.523	61.347	68.069	46.018	41.971	44.689	35.349	27.965	38.826	49.331	61.023	65.306	75.576	76.951	71.75	61.181	66.4	74.67	72.146	63.948	62.242	79.479	62.055
780	67.419	69.043	50.636	60.835	37.369	57.732	60.63	67.356	45.401	41.41	44.133	34.847	27.629	38.364	48.844	60.378	64.683	74.928	76.282	71.082	60.543	65.633	73.936	71.387	63.223	61.472	78.769	61.202
770	66.876	68.387	49.948	60.233	36.855	56.945	59.926	66.645	44.8	40.854	43.574	34.361	27.289	37.903	48.356	59.733	64.055	74.276	75.608	70.415	59.906	64.865	73.2	70.619	62.482	60.704	78.064	60.364
760	66.339	67.734	49.265	59.633	36.339	56.164	59.225	65.931	44.215	40.304	43.015	33.893	26.945	37.443	47.866	59.085	63.421	73.613	74.932	69.748	59.271	64.092	72.463	69.843	61.733	59.94	77.366	59.54
750	65.807	67.085	48.588	59.035	35.822	55.389	58.526	65.212	43.646	39.761	42.456	33.442	26.598	36.985	47.376	58.433	62.782	72.941	74.254	69.076	58.639	63.312	71.727	69.059	60.984	59.181	76.675	58.721
740	65.28	66.439	47.914	58.441	35.304	54.618	57.831	64.483	43.093	39.222	41.897	33.007	26.248	36.527	46.884	57.777	62.14	72.259	73.575	68.399	58.01	62.524	70.991	68.267	60.24	58.422	75.993	57.903
730	64.756	65.798	47.24	57.845	34.786	53.847	57.14	63.744	42.552	38.684	41.338	32.589	25.893	36.072	46.392	57.118	61.495	71.57	72.895	67.719	57.385	61.73	70.257	67.47	59.502	57.661	75.319	57.086
720	64.23	65.163	46.564	57.247	34.267	53.077	56.455	62.995	42.015	38.145	40.779	32.189	25.535	35.618	45.9	56.457	60.848	70.873	72.211	67.034	56.763	60.931	69.525	66.669	58.771	56.898	74.656	56.271
710	63.697	64.536	45.889	56.644	33.747	52.306	55.776	62.232	41.479	37.605	40.221	31.804	25.173	35.166	45.408	55.793	60.199	70.171	71.52	66.348	56.14	60.127	68.797	65.868	58.039	56.134	74.003	55.459
700	63.155	63.922	45.214	56.038	33.23	51.537	55.103	61.454	40.942	37.063	39.663	31.436	24.808	34.715	44.916	55.129	59.55	69.463	70.82	65.659	55.514	59.32	68.072	65.078	57.301	55.365	73.356	54.651
690	62.607	63.323	44.54	55.429	32.734	50.771	54.438	60.661	40.407	36.521	39.106	31.082	24.448	34.266	44.426	54.463	58.9	68.75	70.107	64.964	54.886	58.51	67.351	64.301	56.555	54.59	72.708	53.847
680	62.051	62.739	43.868	54.818	32.277	50.007	53.779	59.854	39.874	35.979	38.55	30.738	24.098	33.819	43.944	53.797	58.25	68.033	69.382	64.257	54.255	57.697	66.635	63.537	55.803	53.807	72.057	53.049
670	61.49	62.169	43.198	54.205	31.866	49.246	53.123	59.034	39.343	35.436	37.995	30.401	23.76	33.374	43.471	53.13	57.601	67.313	68.647	63.535	53.617	56.883	65.921	62.779	55.045	53.017	71.403	52.255
660	60.923	61.607	42.527	53.591	31.48	48.489	52.461	58.201	38.813	34.893	37.441	30.072	23.433	32.931	43.008	52.464	56.953	66.59	67.902	62.798	52.968	56.068	65.205	62.021	54.283	52.223	70.747	51.461
650	60.351	61.053	41.851	52.977	31.103	47.736	51.787	57.358	38.286	34.351	36.889	29.749	23.116	32.49	42.553	51.799	56.308	65.861	67.149	62.048	52.302	55.253	64.488	61.261	53.517	51.423	70.091	50.661
640	59.775	60.508	41.17	52.362	30.729	46.98	51.099	56.503	37.76	33.808	36.338	29.424	22.808	32.051	42.107	51.135	55.665	65.122	66.388	61.284	51.62	54.439	63.771	60.502	52.748	50.62	69.435	49.852
630	59.194	59.972	40.485	51.747	30.362	46.214	50.396	55.64	37.237	33.266	35.789	29.091	22.511	31.614	41.67	50.472	55.025	64.375	65.62	60.509	50.923	53.625	63.054	59.744	51.978	49.812	68.774	49.034
620	58.61	59.446	39.802	51.133	30	45.43	49.688	54.767	36.716	32.725	35.242	28.749	22.22	31.179	41.236	49.812	54.388	63.621	64.847	59.724	50.211	52.814	62.338	58.989	51.212	48.996	68.099	48.21
610	58.024	58.93	39.122	50.517	29.646	44.629	48.981	53.886	36.197	32.184	34.698	28.399	21.931	30.746	40.805	49.154	53.756	62.861	64.069	58.927	49.486	52.006	61.62	58.237	50.46	48.169	67.392	47.379
600	57.434	58.423	38.449	49.896	29.298	43.812	48.28	52.999	35.678	31.644	34.155	28.041	21.644	30.316	40.374	48.499	53.129	62.096	63.288	58.122	48.748	51.2	60.899	57.488	49.724	47.333	66.649	46.543
590	56.842	57.928	37.781	49.269	28.956	42.985	47.584	52.105	35.155	31.105	33.615	27.675	21.357	29.888	39.945	47.847	52.505	61.326	62.503	57.308	47.996	50.399	60.171	56.743	49.004	46.488	65.869	45.703
580	56.244	57.442	37.118	48.636	28.62	42.162	46.893	51.206	34.625	30.567	33.077	27.307	21.071	29.462	39.518	47.199	51.881	60.553	61.716	56.486	47.233	49.601	59.44	56.002	48.299	45.636	65.056	44.864
570	55.636	56.968	36.466	47.998	28.29	41.349	46.208	50.309	34.091	30.031	32.541	26.944	20.785	29.039	39.092	46.555	51.255	59.775	60.929	55.658	46.459	48.809	58.704	55.267	47.611	44.776	64.211	44.03
560	55.02	56.504	35.824	47.355	27.966	40.545	45.529	49.423	33.552	29.496	32.009	26.592	20.498	28.617	38.669	45.915	50.627	58.99	60.141	54.824	45.68	48.023	57.966	54.538	46.935	43.91	63.334	43.206
550	54.397	56.048	35.192	46.71	27.647	39.745	44.857	48.55	33.008	28.969	31.479	26.255	20.204	28.198	38.248	45.279	49.998	58.195	59.354	53.984	44.906	47.242	57.225	53.815	46.262	43.038	62.431	42.396
540	53.766	55.595	34.566	46.06	27.333	38.947	44.191	47.69	32.461	28.451	30.952	25.931	19.903	27.782	37.827	44.649	49.369	57.391	58.568	53.141	44.145	46.469	56.477	53.095	45.585	42.162	61.506	41.599
530	53.13	55.141	33.942	45.408	27.025	38.153	43.534	46.844	31.909	27.943	30.428	25.618	19.593	27.368	37.403	44.022	48.74	56.58	57.784	52.294	43.4	45.702	55.716	52.37	44.902	41.28	60.561	40.815
520	52.487	54.682	33.309	44.753	26.721	37.362	42.883	46.012	31.352	27.444	29.907	25.304	19.275	26.956	36.972	43.395	48.108	55.762	57.004	51.444	42.668	44.944	54.939	51.638	44.213	40.395	59.598	40.045
510	51.839	54.22	32.657	44.097	26.423	36.576	42.241	45.195	30.792	26.955	29.389	24.988	18.949	26.546	36.536	42.765	47.463	54.939	56.228	50.592	41.95	44.193	54.146	50.897	43.52	39.507	58.617	39.289
500	51.187	53.753	31.981	43.438	26.128	35.795	41.599	44.39	30.229	26.476	28.875	24.67	18.614	26.139	36.095	42.133	46.804	54.11	55.456	49.74	41.241	43.451	53.339	50.15	42.824	38.616	57.624	38.542
490	50.531	53.281	31.286	42.772	25.838	35.019	40.947	43.592	29.661	26.012	28.364	24.349	18.271	25.734	35.65	41.501	46.131	53.278	54.69	48.887	40.539	42.717	52.518	49.398	42.124	37.723	56.629	37.799
480	49.871	52.798	30.577	42.099	25.553	34.249	40.281	42.794	29.09	25.571	27.856	24.027	17.926	25.331	35.199	40.867	45.445	52.442	53.929	48.034	39.839	41.989	51.684	48.635	41.421	36.829	55.636	37.058
470	49.209	52.304	29.855	41.417	25.271	33.485	39.601	41.996	28.516	25.162	27.352	23.709	17.586	24.924	34.744	40.234	44.749	51.604	53.176	47.183	39.14	41.263	50.838	47.861	40.716	35.935	54.647	36.315
460	48.544	51.799	29.12	40.728	24.992	32.729	38.909	41.197	27.939	24.785	26.851	23.396	17.257	24.511	34.284	39.6	44.048	50.764	52.429	46.333	38.441	40.537	49.981	47.074	40.009	35.04	53.66	35.574
450	47.877	51.275	28.374	40.032	24.714	31.983	38.204	40.394	27.359	24.435	26.354	23.089	16.942	24.086	33.821	38.966	43.344	49.922	51.684	45.487	37.744	39.809	49.113	46.277	39.301	34.147	52.678	34.833
440	47.202	50.707	27.619	39.33	24.429	31.253	37.488	39.586	26.776	24.104	25.861	22.786	16.642	23.648	33.353	38.333	42.638	49.081	50.941	44.644	37.049	39.077	48.235	45.47	38.591	33.254	51.701	34.094
430	46.52	50.08	26.871	38.622	24.126	30.538	36.763	38.774	26.19	23.787	25.371	22.488	16.354	23.197	32.882	37.7	41.93	48.24	50.197	43.804	36.357	38.34	47.348	44.653	37.881	32.363	50.725	33.357
420	45.829	49.399	26.136	37.909	23.797	29.839	36.034	37.956	25.602	23.485	24.885	22.194	16.08	22.734	32.414	37.069	41.22	47.4	49.451	42.97	35.667	37.6	46.452	43.827	37.17	31.475	49.738	32.622
410	45.131	48.672	25.417	37.192	23.44	29.157	35.307	37.127	25.013	23.19	24.399	21.904	15.818	22.261	31.959	36.439	40.509	46.561	48.7	42.141	34.98	36.857	45.548	42.994	36.46	30.59	48.737	31.89
400	44.427	47.901	24.718	36.47	23.065	28.497	34.586	36.281	24.43	22.89	23.909	21.618	15.569	21.788	31.529	35.806	39.798	45.719	47.94	41.317	34.296	36.112	44.638	42.152	35.75	29.718	47.721	31.16
390	43.716	47.087	24.041	35.744	22.678	27.868	33.872	35.418	23.862	22.573	23.415	21.335	15.329	21.325	31.124	35.169	39.087	44.871	47.167	40.495	33.609	35.364	43.721	41.304	35.041	28.87	46.692	30.434
380	43.001	46.23	23.384	35.016	22.28	27.271	33.165	34.537	23.315	22.233	22.917	21.056	15.089	20.879	30.733	34.525	38.377	44.014	46.376	39.672	32.919	34.615	42.799	40.449	34.333	28.053	45.651	29.711
370	42.281	45.33	22.748	34.284	21.87	26.695	32.465	33.64	22.79	21.868	22.415	20.779	14.845	20.446	30.342	33.876	37.667	43.146	45.567	38.843	32.225	33.865	41.873	39.589	33.627	27.271	44.6	28.992
360	41.558	44.391	22.129	33.551	21.447	26.125	31.772	32.729	22.287	21.479	21.91	20.505	14.596	20.012	29.945	33.222	36.958	42.267	44.742	38.006	31.527	33.114	40.942	38.724	32.923	26.526	43.54	28.277
350	40.831	43.421	21.518	32.816	21.015	25.555	31.087	31.803	21.804	21.067	21.401	20.226	14.342	19.572	29.543	32.564	36.24	41.38	43.9	37.163	30.828	32.362	40.008	37.855	32.214	25.814	42.471	27.566
340	40.101	42.432	20.905	32.079	20.577	24.986	30.41	30.863	21.343	20.633	20.889	19.935	14.084	19.126	29.138	31.901	35.51	40.484	43.044	36.315	30.126	31.611	39.071	36.982	31.501	25.126	41.395	26.859
330	39.369	41.429	20.283	31.342	20.14	24.419	29.742	29.91	20.903	20.175	20.373	19.63	13.822	18.683	28.729	31.235	34.766	39.581	42.174	35.461	29.422	30.86	38.133	36.106	30.783	24.458	40.314	26.158
320	38.635	40.413	19.651	30.605	19.705	23.861	29.083	28.944	20.482	19.694	19.858	19.312	13.555	18.248	28.312	30.565	34.011	38.672	41.29	34.603	28.717	30.109	37.193	35.227	30.062	23.805	39.239	25.462
310	37.901	39.384	19.014	29.868	19.274	23.313	28.43	27.977	20.072	19.19	19.352	18.981	13.282	17.826	27.886	29.892	33.245	37.756	40.394	33.741	28.011	29.36	36.254	34.347	29.336	23.166	38.181	24.77
300	37.166	38.343	18.381	29.131	18.847	22.775	27.777	27.024	19.668	18.666	18.863	18.636	13.005	17.414	27.447	29.216	32.469	36.835	39.483	32.876	27.304	28.612	35.314	33.465	28.608	22.54	37.137	24.085
290	36.428	37.288	17.757	28.396	18.426	22.246	27.119	26.094	19.267	18.132	18.393	18.278	12.722	17.001	26.998	28.537	31.683	35.909	38.55	32.009	26.596	27.864	34.375	32.583	27.877	21.925	36.096	23.405
280	35.684	36.217	17.141	27.662	18.014	21.727	26.454	25.192	18.872	17.595	17.936	17.907	12.433	16.584	26.538	27.856	30.888	34.98	37.592	31.14	25.888	27.112	33.438	31.701	27.144	21.318	35.053	22.732
270	34.933	35.13	16.533	26.931	17.615	21.217	25.784	24.32	18.482	17.059	17.481	17.522	12.138	16.161	26.068	27.174	30.084	34.048	36.608	30.269	25.181	26.355	32.503	30.82	26.409	20.71	34.008	22.064
260	34.176	34.03	15.932	26.201	17.225	20.716	25.108	23.478	18.095	16.525	17.022	17.124	11.837	15.733	25.589	26.489	29.273	33.113	35.601	29.398	24.474	25.592	31.571	29.939	25.673	20.1	32.961	21.399
250	33.414	32.928	15.34	25.475	16.847	20.223	24.419	22.657	17.708	15.992	16.558	16.713	11.53	15.301	25.109	25.804	28.454	32.176	34.571	28.526	23.768	24.825	30.642	29.061	24.935	19.489	31.916	20.732
