# Supplementary material for: Eye position affects flight altitude in visual approach to landing independent of level of expertise of pilot
Source: PLoS One. 2018 May 24;13(5):e0197585. doi: 10.1371/journal.pone.0197585 (PMC5967751; doi:10.1371/journal.pone.0197585)
Supplement: S1 Dataset — (ZIP) [file pone.0197585.s001.zip › S1 Dataset/participant26_expert.txt]

distance	trial1_increase	trial2_increase	trial3_increase	trial4_increase	trial1_decrease	trial2_decrease	trial3_decrease	trial4_decrease	trial1_control	trial2_control	trial3_control	trial4_control	trial5_control	trial6_control	trial7_control	trial8_control	trial9_control	trial10_control	trial11_control	trial12_control	trial13_control	trial14_control	trial15_control	trial16_control	trial17_control	trial18_control	trial19_control	trial20_control
2000	125.87	131.66	131.36	128.31	124.04	122.22	126.18	128.62	124.65	129.84	131.66	125.26	123.74	129.23	125.87	127.09	127.7	123.74	128.31	129.23	122.52	131.06	129.53	126.18	130.75	130.45	129.53	124.96
1990	125.88	131.67	131.36	128.32	124.05	122.22	126.18	128.62	124.66	129.84	131.67	125.27	123.74	129.23	125.88	127.1	127.71	123.74	128.32	129.23	122.52	131.06	129.53	126.18	130.75	130.45	129.53	124.96
1980	125.88	131.67	131.37	128.32	124.05	122.22	126.18	128.62	124.66	129.84	131.67	125.27	123.75	129.23	125.88	127.1	127.71	123.75	128.32	129.23	122.53	131.06	129.54	126.18	130.76	130.45	129.54	124.97
1970	125.88	131.67	131.37	128.32	124.05	122.23	126.19	128.63	124.66	129.85	131.67	125.27	123.75	129.24	125.88	127.1	127.71	123.75	128.32	129.24	122.53	131.06	129.54	126.19	130.76	130.45	129.54	124.97
1960	125.89	131.68	131.37	128.32	124.06	122.23	126.19	128.63	124.67	129.85	131.68	125.28	123.75	129.24	125.89	127.11	127.71	123.75	128.32	129.24	122.53	131.07	129.54	126.19	130.76	130.46	129.54	124.97
1950	125.89	131.68	131.37	128.33	124.06	122.23	126.19	128.63	124.67	129.85	131.68	125.28	123.76	129.24	125.88	127.1	127.72	123.75	128.33	129.24	122.54	131.07	129.55	126.19	130.76	130.46	129.55	124.97
1940	125.88	131.68	131.34	128.33	124.02	122.23	126.18	128.63	124.67	129.82	131.61	125.21	123.76	129.24	125.78	127.02	127.72	123.71	128.33	129.24	122.54	131.07	129.55	126.2	130.7	130.44	129.55	124.97
1930	125.85	131.69	131.23	128.33	123.92	122.23	126.13	128.61	124.68	129.73	131.4	125.03	123.76	129.21	125.47	126.77	127.69	123.56	128.33	129.24	122.54	131.08	129.55	126.2	130.52	130.42	129.55	124.96
1920	125.77	131.67	131.04	128.31	123.75	122.2	126.03	128.55	124.67	129.56	131.06	124.73	123.72	129.12	124.92	126.32	127.6	123.3	128.29	129.19	122.53	131.08	129.54	126.2	130.24	130.39	129.56	124.93
1910	125.65	131.64	130.76	128.22	123.47	122.11	125.88	128.45	124.6	129.32	130.58	124.32	123.61	128.96	124.22	125.69	127.45	122.93	128.22	129.05	122.51	131.08	129.46	126.17	129.92	130.35	129.56	124.88
1900	125.48	131.57	130.4	128.04	123.08	121.94	125.66	128.3	124.39	129	129.97	123.83	123.4	128.7	123.47	124.88	127.22	122.47	128.12	128.8	122.45	131.06	129.27	126.11	129.62	130.25	129.53	124.81
1890	125.28	131.47	129.97	127.77	122.61	121.69	125.36	128.09	124	128.61	129.25	123.26	123.1	128.35	122.75	123.92	126.92	121.93	127.99	128.44	122.38	130.98	128.98	125.99	129.32	130.08	129.46	124.68
1880	125.07	131.35	129.49	127.41	122.13	121.37	124.98	127.82	123.44	128.16	128.42	122.63	122.68	127.9	122.05	122.83	126.55	121.3	127.84	127.98	122.27	130.81	128.58	125.83	129.02	129.81	129.31	124.48
1870	124.87	131.19	128.94	126.97	121.64	120.97	124.5	127.5	122.73	127.66	127.52	121.96	122.15	127.36	121.38	121.64	126.1	120.6	127.67	127.44	122.13	130.54	128.1	125.63	128.67	129.45	129.1	124.2
1860	124.66	131.01	128.35	126.44	121.16	120.5	123.95	127.12	121.88	127.14	126.56	121.28	121.49	126.73	120.72	120.39	125.59	119.83	127.48	126.82	121.96	130.18	127.53	125.38	128.28	129.01	128.82	123.85
1850	124.44	130.8	127.73	125.84	120.65	119.95	123.31	126.68	120.96	126.62	125.57	120.56	120.72	126.01	120.08	119.11	125.02	118.99	127.28	126.17	121.75	129.74	126.88	125.09	127.85	128.49	128.47	123.43
1840	124.2	130.57	127.08	125.16	120.12	119.32	122.59	126.2	120	126.09	124.55	119.8	119.83	125.21	119.47	117.85	124.38	118.09	127.05	125.5	121.47	129.21	126.15	124.77	127.37	127.89	128.07	122.94
1830	123.93	130.31	126.4	124.43	119.56	118.63	121.8	125.67	119.03	125.55	123.53	119.02	118.84	124.33	118.88	116.64	123.69	117.14	126.79	124.8	121.11	128.6	125.37	124.4	126.83	127.21	127.61	122.39
1820	123.61	130.02	125.68	123.65	118.99	117.87	120.95	125.08	118.03	125	122.53	118.21	117.78	123.37	118.29	115.49	122.96	116.16	126.48	124.06	120.69	127.91	124.56	124	126.25	126.5	127.11	121.77
1810	123.24	129.72	124.94	122.81	118.41	117.07	120.05	124.46	117.01	124.43	121.57	117.39	116.67	122.35	117.64	114.41	122.21	115.17	126.08	123.28	120.21	127.15	123.73	123.57	125.61	125.77	126.56	121.1
1800	122.8	129.39	124.18	121.95	117.81	116.24	119.13	123.79	116.02	123.8	120.65	116.56	115.53	121.28	116.9	113.44	121.43	114.15	125.61	122.47	119.69	126.31	122.87	123.11	124.93	125.03	125.96	120.39
1790	122.31	129.04	123.41	121.07	117.19	115.4	118.19	123.08	115.07	123.12	119.78	115.74	114.37	120.16	116.04	112.57	120.64	113.15	125.07	121.65	119.12	125.42	121.98	122.63	124.2	124.26	125.3	119.64
1780	121.77	128.67	122.61	120.19	116.54	114.55	117.25	122.32	114.13	122.39	118.94	114.96	113.22	119.02	115.08	111.78	119.84	112.18	124.46	120.82	118.48	124.51	121.08	122.11	123.43	123.48	124.6	118.86
1770	121.17	128.29	121.8	119.3	115.85	113.7	116.3	121.52	113.22	121.61	118.15	114.21	112.1	117.87	114.02	111.06	119.03	111.23	123.78	119.97	117.79	123.58	120.17	121.56	122.62	122.7	123.85	118.06
1760	120.52	127.88	120.97	118.41	115.1	112.84	115.36	120.69	112.34	120.79	117.41	113.46	111.01	116.73	112.89	110.39	118.22	110.29	123.04	119.11	117.04	122.63	119.26	120.96	121.77	121.94	123.07	117.23
1750	119.83	127.47	120.12	117.52	114.32	111.97	114.43	119.85	111.5	119.92	116.72	112.69	109.95	115.6	111.72	109.77	117.42	109.36	122.25	118.25	116.26	121.68	118.34	120.34	120.91	121.19	122.26	116.38
1740	119.1	127.03	119.26	116.63	113.49	111.08	113.53	119.01	110.7	119.02	116.05	111.9	108.91	114.45	110.56	109.21	116.63	108.47	121.44	117.39	115.45	120.71	117.44	119.69	120.02	120.46	121.41	115.51
1730	118.32	126.57	118.4	115.74	112.63	110.2	112.65	118.17	109.92	118.08	115.39	111.06	107.9	113.31	109.39	108.7	115.84	107.63	120.6	116.53	114.6	119.74	116.53	119	119.14	119.74	120.54	114.62
1720	117.52	126.05	117.54	114.87	111.73	109.31	111.78	117.33	109.15	117.1	114.7	110.19	106.92	112.19	108.23	108.24	115.05	106.83	119.75	115.68	113.7	118.78	115.64	118.27	118.25	119.03	119.66	113.72
1710	116.71	125.48	116.68	114	110.8	108.42	110.94	116.49	108.4	116.1	113.96	109.26	105.95	111.08	107.07	107.79	114.25	106.06	118.88	114.82	112.79	117.82	114.76	117.53	117.39	118.34	118.75	112.8
1700	115.9	124.87	115.82	113.14	109.84	107.54	110.1	115.65	107.65	115.07	113.19	108.3	104.98	110	105.93	107.34	113.46	105.31	118.01	113.97	111.86	116.88	113.89	116.76	116.53	117.67	117.84	111.89
1690	115.11	124.21	114.97	112.29	108.87	106.65	109.28	114.8	106.89	114.03	112.37	107.31	104.03	108.94	104.79	106.86	112.67	104.58	117.12	113.11	110.9	115.96	113.03	115.97	115.68	117.01	116.94	110.99
1680	114.32	123.51	114.13	111.42	107.89	105.78	108.47	113.95	106.1	112.98	111.52	106.29	103.08	107.9	103.65	106.37	111.88	103.89	116.24	112.25	109.92	115.06	112.18	115.15	114.84	116.37	116.04	110.11
1670	113.53	122.78	113.29	110.54	106.9	104.91	107.68	113.1	105.27	111.93	110.62	105.26	102.14	106.85	102.52	105.85	111.1	103.21	115.36	111.39	108.92	114.17	111.32	114.29	114.01	115.73	115.15	109.24
1660	112.75	122.01	112.45	109.64	105.91	104.05	106.88	112.24	104.43	110.88	109.67	104.23	101.21	105.81	101.41	105.3	110.33	102.53	114.48	110.53	107.92	113.3	110.46	113.43	113.19	115.11	114.25	108.38
1650	111.95	121.22	111.58	108.72	104.91	103.17	106.09	111.38	103.58	109.83	108.69	103.2	100.28	104.77	100.32	104.73	109.57	101.85	113.62	109.69	106.92	112.44	109.59	112.55	112.36	114.5	113.36	107.53
1640	111.15	120.44	110.71	107.79	103.91	102.28	105.29	110.53	102.7	108.78	107.67	102.19	99.333	103.74	99.228	104.12	108.81	101.18	112.77	108.86	105.95	111.58	108.72	111.68	111.53	113.89	112.47	106.68
1630	110.34	119.66	109.82	106.84	102.91	101.39	104.49	109.69	101.81	107.74	106.64	101.2	98.372	102.71	98.126	103.49	108.04	100.52	111.94	108.05	105.01	110.73	107.86	110.8	110.68	113.28	111.59	105.84
1620	109.53	118.9	108.92	105.89	101.91	100.49	103.69	108.86	100.92	106.71	105.61	100.22	97.402	101.7	97.012	102.82	107.27	99.856	111.11	107.26	104.09	109.88	107	109.91	109.81	112.64	110.73	105.01
1610	108.73	118.14	108.01	104.93	100.9	99.59	102.89	108.04	100.03	105.7	104.57	99.236	96.425	100.69	95.888	102.13	106.51	99.202	110.29	106.48	103.16	109.02	106.13	108.99	108.94	111.95	109.88	104.18
1600	107.92	117.39	107.1	103.96	99.879	98.68	102.09	107.22	99.147	104.7	103.54	98.262	95.443	99.694	94.763	101.42	105.75	98.552	109.48	105.71	102.23	108.16	105.26	108.07	108.05	111.2	109.05	103.37
1590	107.12	116.65	106.18	103	98.859	97.765	101.29	106.42	98.3	103.7	102.51	97.297	94.458	98.706	93.644	100.7	104.99	97.902	108.66	104.96	101.31	107.31	104.38	107.16	107.15	110.41	108.24	102.57
1580	106.32	115.92	105.27	102.05	97.837	96.845	100.49	105.61	97.481	102.71	101.49	96.344	93.472	97.727	92.537	99.963	104.24	97.25	107.86	104.2	100.42	106.45	103.5	106.25	106.25	109.57	107.44	101.79
1570	105.53	115.2	104.38	101.12	96.816	95.923	99.702	104.82	96.669	101.71	100.47	95.399	92.486	96.758	91.445	99.23	103.5	96.589	107.06	103.43	99.61	105.6	102.62	105.34	105.35	108.7	106.65	101.01
1560	104.76	114.5	103.5	100.21	95.798	95.002	98.918	104.03	95.851	100.73	99.468	94.457	91.502	95.803	90.37	98.512	102.76	95.912	106.26	102.65	98.868	104.75	101.74	104.42	104.44	107.8	105.86	100.25
1550	103.98	113.81	102.64	99.311	94.784	94.082	98.139	103.24	95.031	99.744	98.474	93.514	90.522	94.86	89.313	97.809	102.01	95.215	105.46	101.88	98.199	103.91	100.86	103.49	103.54	106.87	105.06	99.498
1540	103.21	113.15	101.8	98.436	93.777	93.166	97.356	102.45	94.216	98.77	97.491	92.573	89.549	93.928	88.276	97.112	101.25	94.492	104.65	101.09	97.6	103.08	99.99	102.55	102.65	105.93	104.26	98.737
1530	102.43	112.5	100.96	97.584	92.779	92.255	96.56	101.66	93.407	97.806	96.516	91.637	88.582	93.001	87.261	96.415	100.5	93.741	103.85	100.3	97.057	102.25	99.122	101.61	101.78	104.96	103.44	97.968
1520	101.66	111.87	100.13	96.752	91.791	91.352	95.752	100.86	92.601	96.851	95.542	90.706	87.624	92.072	86.269	95.716	99.746	92.963	103.05	99.494	96.546	101.42	98.261	100.66	100.91	103.97	102.61	97.189
1510	100.88	111.26	99.313	95.938	90.815	90.456	94.935	100.06	91.796	95.904	94.569	89.783	86.677	91.138	85.301	95.012	98.993	92.159	102.25	98.676	96.054	100.59	97.408	99.714	100.03	102.98	101.78	96.404
1500	100.1	110.64	98.501	95.141	89.852	89.571	94.11	99.253	90.993	94.96	93.6	88.869	85.741	90.202	84.358	94.301	98.243	91.332	101.46	97.849	95.566	99.774	96.566	98.767	99.136	101.98	100.95	95.615
1490	99.302	109.99	97.697	94.364	88.905	88.697	93.279	98.431	90.193	94.017	92.63	87.965	84.819	89.266	83.443	93.577	97.496	90.484	100.68	97.015	95.064	98.964	95.735	97.829	98.222	100.98	100.13	94.822
1480	98.497	109.3	96.897	93.606	87.974	87.835	92.443	97.6	89.393	93.076	91.649	87.073	83.912	88.33	82.549	92.828	96.755	89.623	99.903	96.175	94.543	98.16	94.916	96.91	97.295	99.987	99.326	94.024
1470	97.685	108.56	96.102	92.86	87.061	86.989	91.604	96.76	88.593	92.138	90.648	86.193	83.019	87.398	81.67	92.05	96.02	88.757	99.138	95.33	94.005	97.354	94.112	96.011	96.358	99.016	98.531	93.214
1460	96.867	107.74	95.302	92.121	86.167	86.157	90.762	95.915	87.792	91.201	89.623	85.318	82.139	86.468	80.804	91.253	95.292	87.891	98.382	94.483	93.452	96.539	93.323	95.128	95.413	98.067	97.746	92.395
1450	96.045	106.86	94.488	91.389	85.294	85.342	89.921	95.07	86.991	90.263	88.578	84.44	81.265	85.544	79.956	90.452	94.569	87.024	97.625	93.633	92.885	95.715	92.549	94.261	94.46	97.126	96.984	91.577
1440	95.22	105.93	93.66	90.667	84.442	84.546	89.088	94.234	86.193	89.32	87.515	83.554	80.394	84.626	79.13	89.646	93.844	86.159	96.861	92.783	92.305	94.885	91.787	93.411	93.501	96.182	96.254	90.763
1430	94.395	104.97	92.817	89.954	83.607	83.766	88.278	93.413	85.399	88.37	86.438	82.661	79.526	83.716	78.33	88.829	93.115	85.295	96.089	91.935	91.713	94.056	91.029	92.58	92.542	95.232	95.55	89.957
1420	93.57	103.99	91.964	89.253	82.785	82.996	87.496	92.607	84.609	87.416	85.362	81.765	78.662	82.814	77.556	87.997	92.382	84.436	95.309	91.088	91.11	93.233	90.274	91.766	91.588	94.276	94.858	89.162
1410	92.746	102.98	91.102	88.564	81.969	82.231	86.736	91.818	83.826	86.458	84.3	80.866	77.796	81.922	76.81	87.152	91.646	83.581	94.524	90.245	90.495	92.42	89.518	90.966	90.64	93.312	94.174	88.374
1400	91.924	101.96	90.23	87.888	81.154	81.472	85.989	91.043	83.047	85.498	83.266	79.968	76.924	81.041	76.091	86.296	90.91	82.732	93.735	89.407	89.863	91.619	88.756	90.173	89.701	92.332	93.502	87.588
1390	91.092	100.94	89.352	87.222	80.343	80.719	85.249	90.275	82.263	84.537	82.261	79.081	76.046	80.167	75.398	85.44	90.173	81.89	92.944	88.576	89.215	90.833	87.986	89.38	88.772	91.334	92.842	86.804
1380	90.243	99.954	88.468	86.563	79.537	79.969	84.515	89.504	81.465	83.578	81.286	78.21	75.166	79.298	74.729	84.591	89.438	81.057	92.152	87.751	88.552	90.059	87.205	88.587	87.853	90.317	92.184	86.03
1370	89.376	98.993	87.58	85.91	78.736	79.219	83.787	88.728	80.657	82.62	80.342	77.359	74.29	78.43	74.08	83.75	88.705	80.234	91.359	86.933	87.876	89.289	86.411	87.79	86.951	89.29	91.526	85.277
1360	88.494	98.06	86.691	85.259	77.943	78.464	83.064	87.947	79.849	81.674	79.43	76.526	73.421	77.561	73.453	82.918	87.975	79.419	90.57	86.114	87.187	88.521	85.603	86.989	86.071	88.273	90.864	84.541
1350	87.599	97.154	85.811	84.608	77.157	77.704	82.343	87.154	79.046	80.751	78.547	75.712	72.557	76.692	72.843	82.1	87.245	78.61	89.788	85.29	86.488	87.753	84.783	86.185	85.211	87.276	90.191	83.804
1340	86.692	96.277	84.946	83.951	76.381	76.941	81.62	86.338	78.245	79.859	77.689	74.918	71.7	75.825	72.235	81.298	86.514	77.805	89.019	84.461	85.78	86.987	83.952	85.382	84.365	86.292	89.51	83.043
1330	85.775	95.43	84.093	83.281	75.614	76.176	80.893	85.499	77.438	78.993	76.847	74.144	70.852	74.959	71.627	80.516	85.78	77.006	88.258	83.636	85.078	86.226	83.112	84.585	83.535	85.314	88.839	82.257
1320	84.85	94.611	83.246	82.599	74.852	75.406	80.163	84.638	76.628	78.15	76.01	73.386	70.009	74.097	71.018	79.744	85.045	76.213	87.504	82.825	84.378	85.47	82.264	83.798	82.722	84.343	88.19	81.453
1310	83.917	93.819	82.403	81.905	74.088	74.625	79.43	83.758	75.83	77.331	75.177	72.642	69.169	73.239	70.41	78.978	84.312	75.421	86.756	82.028	83.662	84.719	81.408	83.02	81.921	83.38	87.556	80.644
1300	82.984	93.051	81.56	81.202	73.32	73.827	78.696	82.845	75.051	76.536	74.352	71.914	68.327	72.387	69.804	78.218	83.579	74.623	86.016	81.243	82.922	83.974	80.547	82.254	81.131	82.427	86.93	79.837
1290	82.06	92.31	80.724	80.489	72.549	73.015	77.96	81.876	74.291	75.761	73.54	71.2	67.481	71.54	69.2	77.465	82.849	73.818	85.284	80.465	82.16	83.231	79.685	81.5	80.35	81.485	86.309	79.036
1280	81.149	91.581	79.906	79.771	71.777	72.19	77.218	80.846	73.541	74.997	72.744	70.497	66.632	70.7	68.598	76.722	82.123	73.007	84.561	79.698	81.381	82.482	78.827	80.756	79.569	80.551	85.689	78.242
1270	80.252	90.827	79.111	79.052	71.003	71.355	76.47	79.772	72.79	74.236	71.964	69.798	65.78	69.868	68	75.988	81.401	72.193	83.843	78.94	80.594	81.725	77.982	80.009	78.777	79.614	85.071	77.454
1260	79.37	90.055	78.336	78.335	70.23	70.515	75.716	78.678	72.034	73.479	71.2	69.1	64.927	69.043	67.406	75.264	80.684	71.377	83.124	78.194	79.806	80.964	77.154	79.247	77.966	78.663	84.452	76.664
1250	78.504	89.265	77.576	77.62	69.458	69.675	74.957	77.582	71.276	72.732	70.449	68.404	64.073	68.223	66.815	74.552	79.973	70.569	82.399	77.451	79.02	80.205	76.337	78.47	77.131	77.695	83.825	75.873
1240	77.642	88.447	76.829	76.908	68.687	68.837	74.194	76.519	70.523	71.998	69.699	67.712	63.22	67.399	66.228	73.852	79.269	69.775	81.672	76.706	78.235	79.451	75.521	77.684	76.274	76.715	83.186	75.092
1230	76.771	87.599	76.092	76.2	67.921	68.007	73.429	75.526	69.788	71.269	68.945	67.024	62.371	66.57	65.641	73.164	78.563	68.998	80.943	75.959	77.452	78.699	74.704	76.887	75.41	75.733	82.534	74.329
1220	75.887	86.724	75.364	75.497	67.165	67.186	72.661	74.618	69.077	70.539	68.185	66.342	61.531	65.744	65.051	72.489	77.831	68.237	80.212	75.21	76.671	77.947	73.892	76.079	74.548	74.759	81.872	73.587
1210	74.996	85.838	74.646	74.795	66.428	66.374	71.893	73.789	68.39	69.808	67.42	65.668	60.702	64.929	64.458	71.829	77.06	67.493	79.483	74.461	75.895	77.192	73.09	75.27	73.693	73.805	81.2	72.866
1200	74.103	84.962	73.938	74.088	65.718	65.567	71.129	73.029	67.721	69.077	66.652	65.008	59.884	64.127	63.863	71.177	76.251	66.759	78.753	73.713	75.123	76.431	72.299	74.472	72.847	72.879	80.52	72.166
1190	73.21	84.101	73.23	73.361	65.037	64.763	70.379	72.319	67.068	68.347	65.882	64.357	59.079	63.333	63.261	70.511	75.408	66.028	78.026	72.966	74.347	75.661	71.521	73.69	72.022	71.991	79.833	71.487
1180	72.317	83.251	72.512	72.611	64.38	63.963	69.647	71.635	66.429	67.617	65.11	63.707	58.287	62.545	62.651	69.823	74.545	65.299	77.301	72.221	73.575	74.885	70.756	72.923	71.227	71.13	79.151	70.829
1170	71.428	82.403	71.785	71.837	63.745	63.168	68.933	70.968	65.8	66.89	64.339	63.056	57.509	61.764	62.033	69.133	73.67	64.574	76.58	71.479	72.826	74.105	70.003	72.171	70.464	70.279	78.494	70.195
1160	70.549	81.55	71.059	71.05	63.132	62.38	68.238	70.318	65.174	66.166	63.578	62.404	56.745	60.991	61.407	68.452	72.806	63.854	75.861	70.741	72.11	73.327	69.265	71.436	69.733	69.427	77.852	69.583
1150	69.681	80.693	70.34	70.258	62.54	61.598	67.553	69.687	64.544	65.445	62.833	61.753	56.003	60.226	60.773	67.776	71.977	63.14	75.141	70.007	71.43	72.553	68.541	70.723	69.033	68.579	77.209	68.981
1140	68.826	79.837	69.626	69.463	61.97	60.823	66.873	69.061	63.911	64.723	62.105	61.103	55.297	59.469	60.134	67.094	71.195	62.431	74.418	69.276	70.783	71.783	67.832	70.035	68.366	67.74	76.559	68.365
1130	67.985	78.991	68.908	68.665	61.416	60.057	66.196	68.434	63.277	63.995	61.394	60.455	54.632	58.714	59.488	66.4	70.458	61.729	73.694	68.545	70.17	71.019	67.137	69.369	67.726	66.909	75.903	67.731
1120	67.17	78.16	68.183	67.874	60.873	59.299	65.524	67.803	62.648	63.255	60.699	59.809	54.007	57.955	58.84	65.69	69.758	61.034	72.968	67.812	69.59	70.261	66.449	68.718	67.104	66.082	75.244	67.085
1110	66.393	77.346	67.452	67.102	60.336	58.551	64.856	67.171	62.031	62.504	60.022	59.166	53.421	57.19	58.194	64.963	69.085	60.347	72.243	67.077	69.046	69.51	65.764	68.075	66.489	65.26	74.584	66.435
1100	65.656	76.549	66.721	66.354	59.807	57.818	64.195	66.536	61.429	61.745	59.357	58.526	52.875	56.421	57.552	64.219	68.437	59.668	71.519	66.342	68.531	68.766	65.078	67.434	65.875	64.443	73.927	65.782
1090	64.957	75.792	65.996	65.633	59.282	57.103	63.54	65.895	60.841	60.977	58.698	57.889	52.364	55.655	56.913	63.467	67.807	58.998	70.797	65.609	68.037	68.029	64.394	66.774	65.256	63.629	73.276	65.128
1080	64.293	75.126	65.279	64.953	58.752	56.407	62.892	65.247	60.263	60.201	58.041	57.256	51.878	54.899	56.279	62.72	67.189	58.335	70.076	64.88	67.556	67.302	63.704	66.072	64.626	62.809	72.622	64.479
1070	63.655	74.581	64.569	64.327	58.215	55.731	62.251	64.591	59.688	59.419	57.388	56.627	51.404	54.157	55.649	61.982	66.578	57.674	69.359	64.161	67.079	66.583	62.986	65.34	63.984	61.982	71.954	63.837
1060	63.035	74.159	63.868	63.75	57.671	55.075	61.618	63.928	59.114	58.633	56.743	56.003	50.937	53.429	55.026	61.254	65.967	57.016	68.645	63.452	66.592	65.875	62.233	64.599	63.33	61.147	71.27	63.212
1050	62.431	73.857	63.18	63.203	57.121	54.445	60.994	63.26	58.539	57.854	56.11	55.384	50.477	52.714	54.414	60.541	65.339	56.36	67.936	62.754	66.079	65.176	61.443	63.856	62.666	60.308	70.571	62.611
1040	61.84	73.67	62.503	62.678	56.566	53.85	60.375	62.587	57.964	57.088	55.49	54.765	50.025	52.014	53.817	59.851	64.692	55.708	67.232	62.068	65.539	64.488	60.623	63.108	61.991	59.487	69.857	62.04
1030	61.258	73.583	61.832	62.166	56.005	53.293	59.76	61.909	57.383	56.341	54.882	54.139	49.577	51.327	53.239	59.187	64.032	55.059	66.533	61.393	64.969	63.812	59.782	62.354	61.309	58.699	69.132	61.499
1020	60.678	73.558	61.166	61.647	55.44	52.773	59.146	61.23	56.784	55.61	54.286	53.503	49.13	50.656	52.684	58.55	63.365	54.414	65.84	60.731	64.368	63.147	58.931	61.599	60.632	57.945	68.4	60.988
1010	60.099	73.561	60.506	61.112	54.871	52.285	58.533	60.558	56.163	54.892	53.701	52.859	48.684	49.999	52.15	57.939	62.69	53.775	65.154	60.087	63.741	62.492	58.078	60.847	59.968	57.214	67.671	60.506
1000	59.512	73.582	59.852	60.564	54.297	51.823	57.923	59.897	55.526	54.185	53.121	52.213	48.239	49.358	51.632	57.355	62.009	53.14	64.475	59.464	63.101	61.842	57.233	60.098	59.321	56.499	66.948	60.05
990	58.914	73.618	59.2	60.007	53.723	51.374	57.314	59.25	54.883	53.49	52.546	51.567	47.793	48.733	51.122	56.802	61.321	52.511	63.804	58.863	62.455	61.194	56.415	59.356	58.69	55.796	66.228	59.606
980	58.303	73.653	58.545	59.446	53.156	50.931	56.699	58.616	54.248	52.808	51.976	50.923	47.341	48.124	50.618	56.271	60.629	51.888	63.142	58.283	61.804	60.545	55.632	58.63	58.074	55.11	65.51	59.166
970	57.681	73.668	57.887	58.881	52.601	50.492	56.068	57.996	53.625	52.139	51.412	50.279	46.877	47.531	50.12	55.751	59.937	51.271	62.488	57.724	61.148	59.894	54.885	57.931	57.458	54.443	64.794	58.724
960	57.048	73.667	57.234	58.311	52.06	50.055	55.416	57.387	53.017	51.484	50.849	49.637	46.393	46.969	49.629	55.238	59.249	50.661	61.843	57.188	60.487	59.241	54.172	57.26	56.845	53.791	64.089	58.271
950	56.405	73.658	56.597	57.738	51.533	49.612	54.746	56.781	52.42	50.842	50.285	48.996	45.885	46.458	49.146	54.728	58.564	50.057	61.207	56.67	59.82	58.588	53.493	56.612	56.268	53.153	63.4	57.798
940	55.753	73.645	55.979	57.167	51.015	49.157	54.064	56.17	51.837	50.215	49.719	48.357	45.36	45.994	48.669	54.22	57.883	49.461	60.575	56.167	59.15	57.934	52.85	55.976	55.744	52.529	62.727	57.301
930	55.104	73.627	55.376	56.601	50.497	48.683	53.381	55.55	51.26	49.602	49.152	47.72	44.822	45.554	48.201	53.711	57.206	48.872	59.944	55.678	58.478	57.281	52.242	55.346	55.256	51.918	62.071	56.78
920	54.46	73.603	54.777	56.038	49.971	48.184	52.703	54.921	50.667	49.006	48.585	47.086	44.272	45.122	47.739	53.199	56.534	48.283	59.308	55.203	57.807	56.629	51.667	54.722	54.774	51.318	61.433	56.236
910	53.817	73.572	54.173	55.476	49.435	47.66	52.032	54.284	50.041	48.437	48.017	46.455	43.713	44.694	47.285	52.684	55.864	47.687	58.668	54.74	57.143	55.983	51.119	54.103	54.283	50.722	60.812	55.672
900	53.161	73.532	53.563	54.912	48.888	47.114	51.37	53.641	49.389	47.898	47.449	45.828	43.157	44.259	46.839	52.166	55.193	47.084	58.024	54.281	56.485	55.346	50.59	53.492	53.782	50.127	60.206	55.096
890	52.496	73.462	52.954	54.354	48.333	46.556	50.714	52.991	48.726	47.379	46.881	45.204	42.613	43.797	46.396	51.646	54.519	46.475	57.377	53.815	55.835	54.719	50.073	52.887	53.264	49.53	59.602	54.518
880	51.833	73.305	52.356	53.814	47.769	45.996	50.067	52.335	48.064	46.876	46.314	44.584	42.079	43.303	45.953	51.12	53.844	45.865	56.727	53.339	55.191	54.101	49.567	52.29	52.724	48.934	58.994	53.934
870	51.178	73.034	51.77	53.3	47.197	45.444	49.428	51.674	47.406	46.387	45.746	43.968	41.545	42.788	45.509	50.585	53.169	45.258	56.075	52.854	54.555	53.494	49.067	51.701	52.169	48.338	58.38	53.338
860	50.534	72.65	51.197	52.816	46.617	44.9	48.798	51.007	46.757	45.909	45.18	43.357	41.008	42.259	45.066	50.04	52.493	44.653	55.421	52.361	53.927	52.897	48.557	51.12	51.603	47.743	57.765	52.729
850	49.9	72.156	50.635	52.362	46.03	44.365	48.177	50.335	46.117	45.432	44.614	42.751	40.466	41.723	44.623	49.486	51.818	44.051	54.768	51.861	53.307	52.31	48.008	50.548	51.031	47.149	57.152	52.115
840	49.274	71.552	50.083	51.938	45.436	43.839	47.562	49.659	45.487	44.948	44.049	42.151	39.92	41.182	44.181	48.927	51.146	43.452	54.121	51.354	52.692	51.734	47.411	49.984	50.458	46.556	56.54	51.508
830	48.659	70.829	49.532	51.541	44.834	43.32	46.944	48.979	44.875	44.455	43.485	41.555	39.371	40.636	43.739	48.373	50.482	42.857	53.489	50.839	52.078	51.169	46.778	49.429	49.894	45.964	55.926	50.915
820	48.057	69.986	48.976	51.161	44.226	42.806	46.321	48.295	44.288	43.952	42.922	40.966	38.819	40.085	43.298	47.84	49.828	42.264	52.873	50.317	51.461	50.615	46.126	48.882	49.343	45.374	55.309	50.335
810	47.473	69.035	48.416	50.788	43.612	42.288	45.691	47.608	43.726	43.426	42.353	40.382	38.264	39.533	42.858	47.329	49.184	41.676	52.269	49.788	50.832	50.073	45.466	48.346	48.791	44.786	54.695	49.769
800	46.908	67.986	47.864	50.419	42.992	41.763	45.057	46.918	43.19	42.858	41.771	39.805	37.71	38.987	42.418	46.827	48.548	41.091	51.672	49.253	50.19	49.541	44.803	47.815	48.228	44.201	54.086	49.224
790	46.361	66.859	47.324	50.055	42.367	41.231	44.419	46.226	42.67	42.244	41.174	39.234	37.165	38.45	41.979	46.325	47.917	40.511	51.084	48.711	49.536	49.015	44.145	47.284	47.658	43.617	53.485	48.707
780	45.838	65.704	46.787	49.696	41.736	40.693	43.778	45.533	42.159	41.6	40.564	38.669	36.633	37.916	41.541	45.822	47.288	39.935	50.504	48.163	48.88	48.493	43.501	46.747	47.085	43.036	52.89	48.217
770	45.349	64.57	46.251	49.343	41.101	40.149	43.133	44.837	41.658	40.939	39.942	38.112	36.115	37.385	41.104	45.318	46.662	39.364	49.933	47.609	48.231	47.975	42.88	46.204	46.508	42.457	52.297	47.744
760	44.901	63.48	45.721	48.994	40.461	39.6	42.486	44.141	41.168	40.271	39.316	37.558	35.611	36.855	40.668	44.815	46.04	38.796	49.371	47.05	47.595	47.461	42.283	45.655	45.93	41.881	51.703	47.277
750	44.485	62.439	45.205	48.646	39.817	39.046	41.835	43.445	40.687	39.601	38.7	37.002	35.119	36.328	40.233	44.309	45.422	38.226	48.818	46.489	46.972	46.948	41.71	45.102	45.35	41.309	51.106	46.814
740	44.09	61.44	44.702	48.296	39.17	38.487	41.183	42.748	40.215	38.935	38.103	36.437	34.633	35.805	39.799	43.798	44.808	37.653	48.272	45.93	46.363	46.432	41.161	44.544	44.776	40.739	50.502	46.355
730	43.712	60.474	44.206	47.943	38.52	37.923	40.528	42.051	39.745	38.275	37.521	35.864	34.147	35.284	39.366	43.279	44.198	37.078	47.725	45.375	45.767	45.913	40.636	43.983	44.217	40.173	49.89	45.902
720	43.345	59.539	43.712	47.587	37.866	37.354	39.873	41.355	39.273	37.63	36.947	35.282	33.658	34.765	38.935	42.754	43.589	36.501	47.169	44.823	45.186	45.392	40.132	43.423	43.679	39.622	49.272	45.449
710	42.977	58.637	43.218	47.228	37.211	36.782	39.216	40.66	38.796	37.006	36.379	34.694	33.167	34.245	38.504	42.223	42.976	35.923	46.6	44.274	44.618	44.868	39.642	42.874	43.154	39.105	48.648	44.988
700	42.597	57.768	42.722	46.866	36.553	36.205	38.558	39.966	38.314	36.41	35.828	34.099	32.674	33.72	38.075	41.686	42.362	35.344	46.023	43.728	44.065	44.342	39.16	42.337	42.633	38.636	48.018	44.517
690	42.205	56.928	42.223	46.499	35.893	35.625	37.903	39.275	37.828	35.831	35.307	33.497	32.18	33.191	37.647	41.144	41.745	34.763	45.443	43.186	43.52	43.814	38.685	41.81	42.118	38.209	47.383	44.036
680	41.798	56.098	41.719	46.121	35.232	35.041	37.261	38.585	37.338	35.256	34.817	32.896	31.685	32.657	37.22	40.596	41.134	34.182	44.858	42.647	42.975	43.284	38.219	41.285	41.617	37.808	46.748	43.549
670	41.38	55.271	41.206	45.733	34.57	34.455	36.635	37.898	36.844	34.676	34.352	32.303	31.189	32.121	36.795	40.042	40.537	33.6	44.27	42.108	42.428	42.753	37.762	40.758	41.13	37.421	46.12	43.06
660	40.95	54.452	40.684	45.334	33.908	33.865	36.025	37.214	36.346	34.096	33.904	31.72	30.698	31.592	36.372	39.484	39.95	33.018	43.68	41.566	41.881	42.219	37.312	40.228	40.657	37.041	45.505	42.57
650	40.507	53.641	40.155	44.926	33.245	33.273	35.432	36.533	35.844	33.531	33.465	31.142	30.22	31.074	35.949	38.921	39.362	32.437	43.091	41.02	41.334	41.685	36.862	39.694	40.199	36.656	44.901	42.08
640	40.052	52.838	39.617	44.514	32.582	32.678	34.853	35.855	35.339	32.985	33.029	30.567	29.756	30.569	35.527	38.357	38.765	31.861	42.508	40.471	40.788	41.149	36.405	39.157	39.754	36.254	44.303	41.589
630	39.585	52.043	39.074	44.107	31.92	32.081	34.282	35.181	34.831	32.456	32.596	29.995	29.307	30.071	35.097	37.796	38.158	31.294	41.93	39.919	40.242	40.613	35.941	38.618	39.324	35.835	43.705	41.098
620	39.107	51.255	38.53	43.706	31.258	31.483	33.702	34.512	34.32	31.934	32.166	29.431	28.868	29.571	34.655	37.239	37.548	30.735	41.357	39.364	39.687	40.075	35.47	38.077	38.907	35.408	43.101	40.606
610	38.62	50.475	37.987	43.311	30.598	30.883	33.1	33.847	33.805	31.417	31.738	28.878	28.434	29.066	34.197	36.687	36.944	30.19	40.789	38.807	39.104	39.537	34.992	37.534	38.504	34.981	42.487	40.114
600	38.131	49.704	37.449	42.918	29.939	30.282	32.475	33.186	33.288	30.904	31.307	28.336	28.005	28.561	33.726	36.142	36.349	29.661	40.227	38.252	38.491	38.998	34.508	36.991	38.108	34.552	41.867	39.622
590	37.645	48.941	36.918	42.516	29.282	29.68	31.832	32.531	32.767	30.396	30.871	27.804	27.577	28.06	33.242	35.623	35.762	29.149	39.67	37.706	37.862	38.459	34.017	36.458	37.7	34.116	41.244	39.13
580	37.164	48.178	36.397	42.104	28.627	29.079	31.18	31.881	32.245	29.892	30.429	27.283	27.147	27.564	32.744	35.132	35.185	28.651	39.12	37.175	37.23	37.92	33.524	35.938	37.281	33.667	40.62	38.638
570	36.682	47.434	35.88	41.681	27.98	28.487	30.523	31.236	31.719	29.393	29.976	26.772	26.711	27.074	32.24	34.659	34.616	28.164	38.575	36.654	36.602	37.381	33.033	35.433	36.864	33.208	39.995	38.147
560	36.195	46.756	35.359	41.248	27.351	27.911	29.863	30.597	31.192	28.899	29.499	26.271	26.266	26.594	31.739	34.194	34.056	27.684	38.037	36.135	35.982	36.841	32.552	34.934	36.46	32.742	39.371	37.656
550	35.705	46.153	34.831	40.805	26.747	27.358	29.199	29.965	30.662	28.41	28.995	25.781	25.812	26.125	31.249	33.731	33.501	27.207	37.505	35.613	35.387	36.302	32.08	34.435	36.072	32.272	38.754	37.166
540	35.211	45.591	34.295	40.353	26.168	26.829	28.541	29.338	30.131	27.926	28.474	25.302	25.35	25.668	30.769	33.272	32.948	26.731	36.98	35.089	34.826	35.764	31.618	33.933	35.698	31.799	38.144	36.677
530	34.715	45.033	33.752	39.897	25.608	26.321	27.899	28.718	29.598	27.447	27.951	24.833	24.886	25.216	30.301	32.818	32.396	26.251	36.462	34.564	34.291	35.226	31.165	33.429	35.337	31.328	37.541	36.189
520	34.221	44.47	33.204	39.445	25.066	25.829	27.283	28.104	29.063	26.973	27.432	24.375	24.427	24.76	29.843	32.368	31.846	25.762	35.949	34.037	33.775	34.688	30.72	32.925	34.989	30.867	36.946	35.702
510	33.732	43.909	32.649	39	24.543	25.349	26.687	27.497	28.527	26.504	26.913	23.927	23.976	24.3	29.395	31.921	31.299	25.272	35.434	33.51	33.277	34.147	30.279	32.42	34.655	30.42	36.358	35.216
500	33.248	43.359	32.089	38.561	24.035	24.875	26.106	26.898	27.99	26.039	26.391	23.49	23.533	23.836	28.951	31.468	30.759	24.783	34.912	32.985	32.794	33.599	29.836	31.914	34.333	29.98	35.779	34.732
490	32.769	42.807	31.523	38.123	23.54	24.403	25.535	26.305	27.451	25.58	25.865	23.064	23.097	23.368	28.504	30.998	30.23	24.297	34.38	32.47	32.318	33.044	29.387	31.408	34.024	29.541	35.207	34.249
480	32.295	42.232	30.951	37.683	23.055	23.93	24.976	25.719	26.912	25.125	25.336	22.647	22.668	22.896	28.05	30.514	29.711	23.812	33.84	31.97	31.845	32.482	28.931	30.902	33.727	29.105	34.644	33.768
470	31.826	41.625	30.375	37.238	22.58	23.457	24.43	25.14	26.372	24.674	24.803	22.241	22.249	22.423	27.592	30.025	29.199	23.329	33.292	31.487	31.373	31.915	28.469	30.394	33.443	28.67	34.094	33.289
460	31.361	40.966	29.793	36.784	22.113	22.984	23.896	24.562	25.831	24.222	24.266	21.845	21.844	21.955	27.129	29.535	28.69	22.847	32.738	31.018	30.892	31.341	28	29.89	33.17	28.234	33.56	32.81
450	30.9	40.24	29.208	36.32	21.651	22.512	23.374	23.983	25.29	23.766	23.728	21.46	21.453	21.499	26.662	29.044	28.184	22.367	32.183	30.56	30.394	30.762	27.526	29.396	32.91	27.791	33.041	32.322
440	30.437	39.441	28.628	35.841	21.191	22.041	22.858	23.405	24.749	23.307	23.191	21.084	21.078	21.055	26.191	28.55	27.679	21.888	31.628	30.094	29.875	30.178	27.045	28.917	32.657	27.329	32.529	31.819
430	29.968	38.579	28.058	35.346	20.734	21.57	22.343	22.826	24.207	22.846	22.667	20.718	20.716	20.623	25.715	28.054	27.177	21.411	31.072	29.615	29.338	29.588	26.559	28.448	32.394	26.839	32.018	31.307
420	29.487	37.664	27.498	34.834	20.281	21.1	21.825	22.248	23.666	22.381	22.168	20.362	20.367	20.203	25.24	27.555	26.678	20.936	30.51	29.132	28.782	28.994	26.066	27.979	32.097	26.319	31.503	30.79
410	28.996	36.699	26.938	34.307	19.828	20.63	21.303	21.671	23.125	21.914	21.695	20.015	20.023	19.794	24.773	27.055	26.182	20.463	29.94	28.657	28.211	28.394	25.568	27.509	31.763	25.779	30.981	30.269
400	28.495	35.697	26.373	33.765	19.366	20.161	20.779	21.094	22.584	21.444	21.237	19.677	19.678	19.396	24.319	26.552	25.689	19.991	29.364	28.191	27.627	27.79	25.064	27.039	31.391	25.227	30.452	29.744
390	27.984	34.686	25.803	33.21	18.892	19.693	20.253	20.518	22.044	20.971	20.785	19.349	19.329	19.001	23.877	26.048	25.199	19.521	28.782	27.728	27.039	27.182	24.555	26.569	30.985	24.671	29.917	29.213
380	27.464	33.688	25.229	32.651	18.405	19.225	19.725	19.943	21.505	20.495	20.336	19.03	18.974	18.602	23.446	25.542	24.712	19.053	28.194	27.265	26.448	26.569	24.04	26.099	30.545	24.116	29.377	28.679
370	26.935	32.708	24.651	32.096	17.906	18.758	19.195	19.369	20.966	20.016	19.891	18.715	18.602	18.198	23.027	25.035	24.232	18.587	27.6	26.801	25.858	25.953	23.519	25.629	30.069	23.561	28.831	28.14
360	26.396	31.75	24.07	31.547	17.396	18.292	18.663	18.796	20.429	19.535	19.451	18.378	18.206	17.789	22.618	24.526	23.762	18.122	27	26.337	25.266	25.333	22.994	25.159	29.563	23.001	28.279	27.597
350	25.849	30.827	23.487	31.001	16.879	17.827	18.128	18.224	19.892	19.051	19.015	17.999	17.783	17.375	22.221	24.016	23.301	17.66	26.395	25.873	24.678	24.71	22.463	24.69	29.042	22.432	27.722	27.047
340	25.292	29.971	22.9	30.449	16.361	17.362	17.592	17.654	19.357	18.564	18.579	17.584	17.337	16.948	21.834	23.505	22.845	17.199	25.786	25.407	24.097	24.084	21.927	24.221	28.517	21.851	27.156	26.485
330	24.728	29.174	22.31	29.89	15.846	16.899	17.055	17.085	18.823	18.075	18.141	17.145	16.876	16.505	21.449	22.992	22.39	16.736	25.171	24.93	23.524	23.459	21.386	23.752	27.992	21.259	26.574	25.911
320	24.161	28.4	21.717	29.322	15.336	16.436	16.515	16.518	18.291	17.583	17.696	16.686	16.406	16.056	21.06	22.479	21.938	16.266	24.552	24.438	22.958	22.849	20.84	23.284	27.462	20.662	25.982	25.327
310	23.601	27.632	21.123	28.743	14.83	15.974	15.974	15.953	17.76	17.088	17.24	16.206	15.927	15.602	20.665	21.965	21.485	15.796	23.929	23.93	22.399	22.266	20.29	22.816	26.92	20.067	25.385	24.733
300	23.057	26.867	20.526	28.15	14.328	15.513	15.435	15.389	17.231	16.591	16.772	15.715	15.439	15.145	20.266	21.451	21.028	15.328	23.302	23.414	21.849	21.703	19.736	22.348	26.359	19.477	24.785	24.129
290	22.536	26.111	19.926	27.545	13.831	15.054	14.907	14.827	16.704	16.091	16.297	15.221	14.942	14.684	19.863	20.936	20.566	14.864	22.671	22.89	21.306	21.15	19.177	21.874	25.782	18.892	24.181	23.515
280	22.038	25.364	19.325	26.928	13.337	14.595	14.392	14.268	16.18	15.589	15.819	14.73	14.437	14.218	19.455	20.42	20.098	14.401	22.04	22.36	20.772	20.597	18.614	21.394	25.199	18.313	23.577	22.892
270	21.564	24.627	18.723	26.299	12.848	14.137	13.893	13.71	15.657	15.085	15.346	14.241	13.926	13.748	19.044	19.905	19.627	13.94	21.414	21.82	20.245	20.04	18.053	20.906	24.615	17.74	22.978	22.263
260	21.112	23.9	18.119	25.661	12.362	13.68	13.408	13.154	15.136	14.578	14.877	13.753	13.414	13.273	18.628	19.389	19.15	13.481	20.792	21.265	19.727	19.481	17.495	20.411	24.03	17.171	22.383	21.637
250	20.683	23.182	17.513	25.022	11.881	13.225	12.936	12.601	14.618	14.069	14.414	13.267	12.906	12.794	18.208	18.873	18.669	13.025	20.176	20.69	19.217	18.919	16.947	19.909	23.443	16.609	21.792	21.019
