# Supplementary material for: Eye position affects flight altitude in visual approach to landing independent of level of expertise of pilot
Source: PLoS One. 2018 May 24;13(5):e0197585. doi: 10.1371/journal.pone.0197585 (PMC5967751; doi:10.1371/journal.pone.0197585)
Supplement: S1 Dataset — (ZIP) [file pone.0197585.s001.zip › S1 Dataset/participant27_expert.txt]

distance	trial1_increase	trial2_increase	trial3_increase	trial4_increase	trial1_decrease	trial2_decrease	trial3_decrease	trial4_decrease	trial1_control	trial2_control	trial3_control	trial4_control	trial5_control	trial6_control	trial7_control	trial8_control	trial9_control	trial10_control	trial11_control	trial12_control	trial13_control	trial14_control	trial15_control	trial16_control	trial17_control	trial18_control	trial19_control	trial20_control
2000	128.31	131.36	124.35	123.74	128.62	128.01	129.23	127.7	127.7	125.26	127.4	128.01	124.96	124.35	128.62	127.09	124.96	128.31	125.57	128.01	125.87	125.57	129.84	128.62	122.22	127.7	124.35	129.23
1990	128.32	131.36	124.35	123.74	128.62	128.01	129.23	127.71	127.71	125.27	127.4	128.01	124.96	124.35	128.62	127.1	124.96	128.32	125.57	128.01	125.88	125.57	129.84	128.62	122.22	127.71	124.35	129.23
1980	128.32	131.37	124.36	123.75	128.62	128.01	129.23	127.71	127.71	125.27	127.4	128.01	124.97	124.36	128.62	127.1	124.97	128.32	125.58	128.01	125.88	125.58	129.84	128.62	122.22	127.71	124.36	129.23
1970	128.32	131.37	124.36	123.75	128.63	128.02	129.24	127.71	127.71	125.27	127.41	128.02	124.97	124.36	128.63	127.1	124.97	128.32	125.58	128.02	125.88	125.58	129.85	128.63	122.23	127.71	124.36	129.24
1960	128.32	131.37	124.36	123.75	128.63	128.02	129.24	127.71	127.71	125.28	127.41	128.02	124.97	124.36	128.63	127.11	124.97	128.32	125.58	128.02	125.89	125.58	129.85	128.63	122.23	127.71	124.36	129.24
1950	128.32	131.37	124.36	123.75	128.63	128.02	129.24	127.71	127.71	125.27	127.41	128.02	124.97	124.36	128.63	127.1	124.97	128.32	125.58	128.02	125.88	125.58	129.85	128.63	122.23	127.71	124.36	129.24
1940	128.24	131.28	124.27	123.68	128.54	127.92	129.18	127.64	127.66	125.19	127.31	127.92	124.89	124.29	128.54	127.02	124.9	128.24	125.5	127.93	125.8	125.53	129.77	128.54	122.14	127.63	124.28	129.15
1930	128.02	131.02	124.01	123.48	128.27	127.66	128.99	127.43	127.49	124.95	127.03	127.65	124.65	124.07	128.29	126.77	124.68	128.01	125.28	127.67	125.54	125.38	129.55	128.3	121.87	127.39	124.04	128.91
1920	127.62	130.58	123.57	123.12	127.81	127.19	128.67	127.07	127.24	124.54	126.55	127.17	124.22	123.71	127.84	126.34	124.3	127.62	124.89	127.23	125.09	125.12	129.15	127.87	121.42	126.99	123.65	128.49
1910	127.07	129.96	122.99	122.63	127.18	126.55	128.21	126.57	126.98	123.97	125.88	126.5	123.63	123.22	127.22	125.75	123.77	127.06	124.38	126.62	124.47	124.78	128.61	127.29	120.8	126.45	123.11	127.92
1900	126.38	129.22	122.28	122.02	126.43	125.75	127.64	125.96	126.66	123.27	125.07	125.67	122.9	122.62	126.45	125.02	123.12	126.37	123.75	125.86	123.7	124.36	127.92	126.58	120.03	125.8	122.44	127.22
1890	125.57	128.36	121.45	121.29	125.56	124.79	126.94	125.24	126.25	122.44	124.13	124.69	122.06	121.93	125.57	124.16	122.36	125.56	123.03	124.99	122.8	123.88	127.12	125.73	119.12	125.02	121.67	126.39
1880	124.67	127.38	120.52	120.46	124.59	123.69	126.14	124.42	125.74	121.49	123.09	123.59	121.13	121.15	124.58	123.21	121.49	124.63	122.22	124	121.8	123.35	126.2	124.77	118.1	124.13	120.77	125.46
1870	123.67	126.32	119.49	119.55	123.55	122.46	125.25	123.52	125.13	120.42	121.95	122.38	120.12	120.33	123.51	122.17	120.54	123.58	121.33	122.91	120.7	122.8	125.17	123.71	117	123.14	119.77	124.43
1860	122.61	125.19	118.37	118.56	122.44	121.12	124.29	122.59	124.43	119.27	120.75	121.11	119.07	119.51	122.38	121.05	119.52	122.43	120.38	121.74	119.52	122.27	124.06	122.56	115.84	122.06	118.67	123.3
1850	121.48	123.99	117.18	117.5	121.28	119.69	123.27	121.65	123.66	118.06	119.54	119.77	118.03	118.69	121.21	119.87	118.45	121.19	119.39	120.5	118.32	121.75	122.87	121.34	114.66	120.9	117.5	122.11
1840	120.34	122.74	115.94	116.36	120.08	118.16	122.2	120.73	122.84	116.79	118.32	118.4	117.01	117.85	120.07	118.64	117.33	119.87	118.39	119.27	117.11	121.24	121.63	120.05	113.46	119.69	116.27	120.87
1830	119.22	121.48	114.68	115.17	118.87	116.58	121.09	119.82	122	115.48	117.14	117	116.03	116.98	118.96	117.37	116.18	118.48	117.39	118.07	115.9	120.76	120.35	118.72	112.26	118.46	114.98	119.57
1820	118.12	120.25	113.42	113.95	117.64	114.98	119.96	118.89	121.15	114.17	116	115.59	115.04	116.09	117.86	116.08	115.07	117.05	116.36	116.88	114.66	120.3	119.09	117.37	111.07	117.22	113.65	118.25
1810	117	119.05	112.16	112.74	116.43	113.41	118.83	117.92	120.31	112.92	114.91	114.21	114.04	115.18	116.76	114.77	113.99	115.59	115.32	115.7	113.38	119.84	117.88	115.99	109.9	116	112.27	116.94
1800	115.88	117.88	110.9	111.58	115.22	111.88	117.74	116.94	119.48	111.71	113.86	112.86	113.03	114.25	115.69	113.46	112.94	114.12	114.25	114.51	112.06	119.39	116.71	114.6	108.78	114.82	110.9	115.67
1790	114.78	116.72	109.62	110.45	114.06	110.37	116.68	115.95	118.66	110.56	112.86	111.55	112.06	113.3	114.65	112.16	111.91	112.67	113.17	113.33	110.72	118.92	115.6	113.22	107.72	113.69	109.58	114.43
1780	113.73	115.58	108.35	109.31	112.95	108.84	115.63	114.96	117.84	109.46	111.88	110.28	111.14	112.37	113.67	110.86	110.91	111.25	112.11	112.15	109.39	118.44	114.54	111.89	106.7	112.6	108.31	113.21
1770	112.69	114.5	107.1	108.15	111.89	107.3	114.6	113.96	117.01	108.41	110.88	109.07	110.23	111.48	112.75	109.57	109.93	109.91	111.08	110.99	108.07	117.95	113.5	110.62	105.74	111.52	107.09	111.98
1760	111.64	113.46	105.89	106.95	110.89	105.77	113.6	112.95	116.18	107.4	109.86	107.93	109.29	110.62	111.85	108.3	108.98	108.63	110.08	109.83	106.76	117.44	112.5	109.41	104.84	110.42	105.9	110.77
1750	110.57	112.44	104.72	105.75	109.93	104.29	112.61	111.94	115.34	106.4	108.82	106.85	108.32	109.76	110.98	107.05	108.07	107.41	109.09	108.7	105.46	116.93	111.51	108.27	103.99	109.31	104.75	109.58
1740	109.5	111.42	103.63	104.56	109	102.84	111.65	110.94	114.5	105.41	107.77	105.83	107.35	108.9	110.13	105.82	107.18	106.27	108.11	107.58	104.17	116.41	110.56	107.19	103.2	108.22	103.66	108.41
1730	108.43	110.42	102.6	103.38	108.11	101.38	110.72	109.93	113.66	104.44	106.75	104.84	106.38	108.07	109.31	104.61	106.3	105.19	107.13	106.47	102.9	115.88	109.64	106.14	102.43	107.15	102.64	107.28
1720	107.37	109.43	101.63	102.22	107.24	99.93	109.82	108.93	112.82	103.5	105.73	103.86	105.42	107.3	108.49	103.43	105.44	104.17	106.16	105.36	101.65	115.35	108.73	105.07	101.66	106.09	101.69	106.18
1710	106.33	108.47	100.72	101.07	106.41	98.486	108.93	107.94	111.98	102.57	104.73	102.87	104.47	106.56	107.64	102.27	104.59	103.19	105.2	104.26	100.42	114.82	107.84	103.98	100.88	105.03	100.79	105.11
1700	105.31	107.53	99.855	99.935	105.59	97.054	108.06	106.96	111.12	101.66	103.74	101.89	103.53	105.85	106.78	101.12	103.76	102.23	104.24	103.15	99.216	114.29	106.96	102.9	100.09	103.97	99.936	104.07
1690	104.31	106.62	99.003	98.824	104.78	95.637	107.19	105.99	110.23	100.76	102.77	100.92	102.6	105.14	105.91	99.994	102.92	101.31	103.3	102.06	98.04	113.75	106.09	101.85	99.312	102.92	99.116	103.04
1680	103.34	105.73	98.155	97.735	103.97	94.236	106.34	105.05	109.33	99.872	101.83	99.964	101.69	104.45	105.06	98.883	102.09	100.41	102.38	100.97	96.89	113.22	105.24	100.82	98.528	101.89	98.309	102.01
1670	102.4	104.87	97.319	96.671	103.16	92.856	105.5	104.13	108.42	98.996	100.9	99.015	100.8	103.77	104.21	97.794	101.24	99.546	101.47	99.896	95.75	112.69	104.41	99.812	97.726	100.89	97.491	100.98
1660	101.5	104.02	96.507	95.634	102.35	91.497	104.68	103.23	107.53	98.135	100	98.077	99.918	103.1	103.38	96.727	100.39	98.691	100.59	98.834	94.608	112.16	103.58	98.83	96.908	99.918	96.66	99.95
1650	100.62	103.16	95.72	94.626	101.56	90.162	103.86	102.35	106.66	97.288	99.133	97.14	99.046	102.45	102.56	95.675	99.544	97.841	99.718	97.787	93.475	111.64	102.75	97.87	96.084	98.978	95.828	98.933
1640	99.777	102.3	94.949	93.642	100.77	88.853	103.04	101.46	105.81	96.453	98.299	96.196	98.173	101.81	101.75	94.636	98.705	96.996	98.857	96.757	92.37	111.13	101.92	96.935	95.258	98.075	95.001	97.927
1630	98.966	101.46	94.183	92.662	99.988	87.572	102.24	100.57	104.98	95.629	97.494	95.251	97.299	101.17	100.95	93.609	97.873	96.153	97.996	95.746	91.311	110.63	101.09	96.021	94.434	97.21	94.18	96.944
1620	98.172	100.65	93.422	91.676	99.214	86.311	101.43	99.684	104.18	94.818	96.702	94.315	96.427	100.54	100.18	92.598	97.049	95.306	97.136	94.755	90.303	110.13	100.26	95.114	93.611	96.384	93.36	95.991
1610	97.384	99.849	92.668	90.684	98.446	85.067	100.64	98.798	103.4	94.02	95.916	93.394	95.559	99.909	99.413	91.603	96.235	94.457	96.28	93.781	89.345	109.63	99.439	94.206	92.792	95.598	92.533	95.076
1600	96.602	99.042	91.923	89.691	97.683	83.84	99.864	97.917	102.64	93.232	95.137	92.486	94.697	99.278	98.647	90.624	95.431	93.611	95.429	92.822	88.427	109.14	98.626	93.296	91.984	94.853	91.695	94.199
1590	95.829	98.219	91.188	88.697	96.931	82.631	99.096	97.042	101.88	92.452	94.368	91.582	93.841	98.64	97.872	89.656	94.634	92.773	94.585	91.881	87.534	108.65	97.821	92.387	91.19	94.151	90.845	93.363
1580	95.066	97.383	90.464	87.706	96.195	81.444	98.341	96.176	101.13	91.684	93.609	90.681	92.994	97.997	97.097	88.693	93.843	91.944	93.75	90.958	86.662	108.16	97.025	91.481	90.411	93.489	89.983	92.565
1570	94.315	96.537	89.752	86.718	95.477	80.287	97.593	95.318	100.37	90.927	92.853	89.797	92.157	97.351	96.331	87.731	93.057	91.123	92.924	90.054	85.815	107.66	96.24	90.579	89.648	92.85	89.112	91.799
1560	93.577	95.681	89.043	85.734	94.777	79.174	96.847	94.472	99.612	90.179	92.095	88.945	91.331	96.703	95.573	86.768	92.273	90.302	92.11	89.162	84.999	107.15	95.467	89.683	88.903	92.212	88.233	91.052
1550	92.853	94.812	88.334	84.757	94.09	78.122	96.102	93.638	98.853	89.433	91.335	88.131	90.517	96.054	94.821	85.808	91.491	89.478	91.306	88.278	84.213	106.63	94.708	88.794	88.176	91.572	87.348	90.317
1540	92.144	93.929	87.624	83.789	93.409	77.135	95.353	92.817	98.09	88.686	90.575	87.356	89.717	95.406	94.072	84.851	90.712	88.651	90.511	87.401	83.445	106.12	93.962	87.913	87.464	90.939	86.458	89.594
1530	91.451	93.034	86.915	82.838	92.733	76.216	94.6	92.011	97.323	87.939	89.817	86.621	88.931	94.761	93.328	83.899	89.939	87.823	89.722	86.531	82.688	105.61	93.232	87.042	86.765	90.309	85.566	88.886
1520	90.774	92.135	86.207	81.915	92.062	75.361	93.845	91.21	96.554	87.194	89.061	85.922	88.162	94.133	92.59	82.954	89.172	86.996	88.943	85.661	81.943	105.11	92.518	86.181	86.079	89.664	84.681	88.192
1510	90.115	91.234	85.503	81.027	91.4	74.56	93.088	90.407	95.785	86.452	88.309	85.25	87.41	93.536	91.859	82.017	88.412	86.17	88.177	84.788	81.212	104.6	91.819	85.331	85.406	88.996	83.809	87.511
1500	89.473	90.334	84.803	80.175	90.746	73.804	92.331	89.611	95.016	85.714	87.559	84.601	86.676	92.975	91.136	81.088	87.66	85.346	87.429	83.911	80.494	104.1	91.13	84.495	84.738	88.307	82.954	86.839
1490	88.846	89.435	84.107	79.357	90.102	73.09	91.576	88.833	94.25	84.982	86.803	83.972	85.962	92.446	90.422	80.17	86.918	84.527	86.692	83.033	79.793	103.58	90.44	83.672	84.065	87.599	82.117	86.176
1480	88.228	88.539	83.417	78.562	89.465	72.421	90.823	88.075	93.487	84.256	86.038	83.359	85.264	91.94	89.719	79.263	86.187	83.712	85.953	82.154	79.107	103.05	89.746	82.864	83.386	86.873	81.293	85.519
1470	87.616	87.646	82.734	77.79	88.832	71.799	90.073	87.32	92.728	83.537	85.266	82.748	84.573	91.452	89.027	78.368	85.467	82.903	85.203	81.276	78.438	102.52	89.048	82.072	82.701	86.132	80.48	84.856
1460	87.01	86.758	82.058	77.042	88.203	71.232	89.327	86.558	91.975	82.827	84.495	82.133	83.88	90.976	88.347	77.486	84.756	82.101	84.443	80.401	77.784	101.99	88.349	81.294	82.016	85.382	79.679	84.174
1450	86.41	85.877	81.391	76.316	87.578	70.724	88.587	85.788	91.229	82.125	83.734	81.515	83.184	90.508	87.679	76.619	84.05	81.307	83.677	79.528	77.14	101.44	87.65	80.52	81.342	84.625	78.892	83.475
1440	85.817	85.003	80.733	75.607	86.958	70.263	87.854	85.018	90.491	81.439	82.986	80.896	82.489	90.046	87.02	75.767	83.351	80.521	82.911	78.66	76.498	100.88	86.951	79.741	80.682	83.863	78.119	82.772
1430	85.232	84.137	80.084	74.911	86.335	69.828	87.128	84.25	89.761	80.772	82.25	80.275	81.795	89.593	86.366	74.927	82.659	79.746	82.147	77.798	75.853	100.32	86.254	78.957	80.037	83.097	77.361	82.079
1420	84.649	83.281	79.447	74.225	85.704	69.414	86.41	83.487	89.036	80.131	81.526	79.652	81.102	89.145	85.712	74.089	81.975	78.98	81.387	76.941	75.202	99.741	85.559	78.178	79.401	82.328	76.618	81.403
1410	84.056	82.435	78.82	73.55	85.064	69.021	85.701	82.728	88.314	79.518	80.816	79.023	80.413	88.694	85.059	73.247	81.299	78.227	80.63	76.092	74.549	99.157	84.867	77.411	78.773	81.556	75.881	80.739
1400	83.447	81.601	78.206	72.888	84.416	68.646	85.003	81.974	87.596	78.934	80.12	78.387	79.727	88.237	84.417	72.398	80.627	77.485	79.868	75.251	73.893	98.557	84.178	76.659	78.149	80.787	75.139	80.08
1390	82.825	80.779	77.604	72.24	83.764	68.273	84.315	81.226	86.883	78.378	79.44	77.745	79.046	87.775	83.8	71.546	79.958	76.751	79.097	74.414	73.235	97.937	83.495	75.923	77.527	80.033	74.391	79.422
1380	82.191	79.969	77.015	71.605	83.114	67.892	83.636	80.485	86.174	77.849	78.775	77.097	78.37	87.302	83.216	70.692	79.288	76.019	78.317	73.58	72.57	97.298	82.816	75.203	76.902	79.303	73.638	78.766
1370	81.545	79.163	76.436	70.985	82.474	67.499	82.962	79.745	85.467	77.341	78.127	76.449	77.7	86.813	82.668	69.842	78.615	75.284	77.536	72.752	71.896	96.641	82.139	74.498	76.274	78.598	72.882	78.113
1360	80.89	78.356	75.865	70.38	81.847	67.098	82.292	79	84.756	76.846	77.495	75.811	77.037	86.305	82.15	69.006	77.942	74.548	76.762	71.945	71.215	95.968	81.461	73.811	75.641	77.919	72.123	77.464
1350	80.224	77.549	75.299	69.786	81.233	66.689	81.629	78.247	84.038	76.365	76.88	75.191	76.381	85.789	81.655	68.185	77.273	73.814	76	71.166	70.527	95.28	80.782	73.14	75.004	77.266	71.364	76.82
1340	79.55	76.742	74.735	69.192	80.631	66.271	80.972	77.489	83.314	75.898	76.269	74.593	75.734	85.279	81.175	67.382	76.612	73.089	75.248	70.417	69.832	94.578	80.104	72.485	74.358	76.635	70.603	76.181
1330	78.868	75.938	74.171	68.59	80.038	65.846	80.315	76.727	82.585	75.446	75.648	74.017	75.092	84.776	80.708	66.593	75.959	72.382	74.509	69.695	69.133	93.864	79.427	71.831	73.697	76.02	69.843	75.548
1320	78.179	75.136	73.607	67.98	79.451	65.413	79.652	75.963	81.853	75.008	75.015	73.462	74.449	84.281	80.25	65.811	75.314	71.692	73.782	68.988	68.428	93.139	78.754	71.173	73.023	75.416	69.084	74.921
1310	77.487	74.339	73.044	67.364	78.87	64.972	78.981	75.201	81.117	74.571	74.38	72.929	73.8	83.785	79.788	65.03	74.678	71.011	73.064	68.287	67.72	92.404	78.089	70.51	72.34	74.823	68.327	74.301
1300	76.802	73.546	72.484	66.742	78.297	64.523	78.304	74.449	80.379	74.127	73.75	72.415	73.146	83.282	79.309	64.252	74.052	70.333	72.344	67.592	67.008	91.66	77.436	69.842	71.651	74.239	67.575	73.688
1290	76.128	72.758	71.925	66.115	77.731	64.067	77.622	73.714	79.641	73.674	73.126	71.907	72.487	82.771	78.811	63.478	73.435	69.658	71.615	66.905	66.294	90.912	76.795	69.172	70.955	73.659	66.837	73.078
1280	75.467	71.977	71.369	65.484	77.167	63.604	76.935	73.002	78.902	73.213	72.5	71.398	71.824	82.254	78.298	62.709	72.829	68.987	70.876	66.227	65.581	90.168	76.166	68.501	70.254	73.078	66.119	72.468
1270	74.818	71.202	70.816	64.849	76.598	63.134	76.245	72.301	78.164	72.746	71.867	70.887	71.163	81.732	77.777	61.945	72.231	68.322	70.129	65.556	64.887	89.436	75.544	67.827	69.548	72.495	65.421	71.858
1260	74.181	70.435	70.267	64.217	76.021	62.657	75.552	71.603	77.428	72.273	71.224	70.376	70.512	81.205	77.243	61.186	71.639	67.663	69.379	64.883	64.228	88.717	74.923	67.153	68.839	71.906	64.745	71.25
1250	73.557	69.676	69.722	63.597	75.439	62.174	74.857	70.905	76.694	71.799	70.573	69.866	69.882	80.675	76.689	60.435	71.05	67.01	68.629	64.206	63.609	88.01	74.301	66.478	68.133	71.307	64.09	70.645
1240	72.946	68.926	69.181	62.99	74.851	61.688	74.161	70.209	75.963	71.333	69.924	69.356	69.274	80.141	76.112	59.693	70.466	66.364	67.883	63.522	63.027	87.318	73.678	65.804	67.441	70.698	63.448	70.042
1230	72.339	68.185	68.646	62.398	74.259	61.208	73.469	69.516	75.236	70.877	69.289	68.848	68.687	79.604	75.513	58.969	69.887	65.725	67.14	62.834	62.468	86.64	73.054	65.13	66.762	70.074	62.814	69.443
1220	71.732	67.454	68.115	61.82	73.664	60.744	72.791	68.827	74.514	70.433	68.675	68.341	68.117	79.065	74.898	58.269	69.313	65.089	66.402	62.142	61.925	85.977	72.43	64.457	66.099	69.435	62.186	68.853
1210	71.124	66.731	67.591	61.257	73.065	60.297	72.13	68.142	73.797	69.999	68.087	67.835	67.562	78.524	74.271	57.59	68.745	64.454	65.669	61.447	61.396	85.325	71.807	63.787	65.451	68.784	61.565	68.281
1200	70.515	66.011	67.072	60.708	72.463	59.861	71.487	67.462	73.087	69.576	67.52	67.332	67.022	77.983	73.639	56.923	68.178	63.82	64.941	60.75	60.883	84.682	71.185	63.118	64.819	68.127	60.951	67.73
1190	69.905	65.295	66.56	60.173	71.859	59.428	70.861	66.788	72.384	69.165	66.966	66.833	66.497	77.443	73.006	56.265	67.61	63.186	64.219	60.05	60.386	84.05	70.565	62.452	64.201	67.465	60.346	67.199
1180	69.289	64.582	66.054	59.653	71.254	58.996	70.252	66.119	71.688	68.764	66.416	66.345	65.98	76.91	72.379	55.615	67.041	62.555	63.505	59.349	59.898	83.428	69.948	61.79	63.594	66.799	59.745	66.69
1170	68.66	63.875	65.556	59.141	70.648	58.566	69.661	65.457	71.001	68.374	65.869	65.877	65.463	76.386	71.765	54.976	66.473	61.925	62.802	58.647	59.413	82.819	69.333	61.131	62.987	66.131	59.143	66.198
1160	68.016	63.174	65.065	58.636	70.041	58.138	69.087	64.803	70.323	67.987	65.325	65.428	64.948	75.871	71.165	54.346	65.905	61.301	62.114	57.945	58.927	82.222	68.724	60.476	62.375	65.459	58.535	65.716
1150	67.359	62.478	64.582	58.14	69.435	57.712	68.518	64.155	69.654	67.596	64.79	64.998	64.434	75.365	70.58	53.728	65.338	60.688	61.444	57.242	58.438	81.639	68.129	59.826	61.758	64.785	57.92	65.239
1140	66.692	61.789	64.106	57.651	68.834	57.285	67.943	63.516	68.992	67.201	64.267	64.586	63.921	74.869	69.998	53.12	64.773	60.093	60.79	56.54	57.944	81.069	67.559	59.182	61.147	64.113	57.3	64.768
1130	66.023	61.108	63.639	57.167	68.247	56.854	67.356	62.886	68.329	66.801	63.754	64.186	63.401	74.378	69.41	52.523	64.21	59.517	60.154	55.839	57.443	80.514	67.018	58.542	60.55	63.448	56.676	64.301
1120	65.357	60.433	63.18	56.676	67.676	56.418	66.756	62.264	67.658	66.398	63.239	63.789	62.869	73.887	68.821	51.938	63.649	58.957	59.535	55.139	56.937	79.974	66.505	57.905	59.974	62.793	56.047	63.838
1110	64.698	59.765	62.729	56.17	67.123	55.976	66.146	61.649	66.974	65.992	62.713	63.388	62.324	73.392	68.252	51.364	63.091	58.409	58.934	54.442	56.426	79.447	66.021	57.268	59.418	62.158	55.414	63.376
1100	64.045	59.099	62.287	55.65	66.589	55.53	65.527	61.038	66.279	65.582	62.179	62.982	61.775	72.892	67.715	50.8	62.536	57.873	58.352	53.747	55.907	78.929	65.562	56.629	58.878	61.546	54.777	62.911
1090	63.399	58.433	61.854	55.115	66.072	55.079	64.903	60.425	65.573	65.17	61.646	62.571	61.231	72.388	67.202	50.24	61.985	57.348	57.787	53.06	55.377	78.419	65.125	55.989	58.345	60.959	54.138	62.444
1080	62.759	57.769	61.431	54.567	65.57	54.624	64.278	59.802	64.858	64.756	61.12	62.156	60.692	71.882	66.693	49.676	61.438	56.831	57.238	52.389	54.834	77.912	64.699	55.349	57.812	60.397	53.496	61.977
1070	62.126	57.107	61.016	54.006	65.072	54.164	63.652	59.167	64.134	64.339	60.599	61.738	60.158	71.37	66.176	49.108	60.895	56.319	56.7	51.739	54.28	77.397	64.279	54.709	57.277	59.86	52.852	61.507
1060	61.501	56.447	60.61	53.437	64.577	53.701	63.026	58.523	63.401	63.919	60.072	61.316	59.63	70.851	65.651	48.538	60.356	55.808	56.172	51.108	53.714	76.868	63.863	54.071	56.738	59.346	52.207	61.027
1050	60.884	55.79	60.209	52.874	64.085	53.237	62.401	57.88	62.662	63.498	59.536	60.89	59.107	70.321	65.12	47.965	59.823	55.295	55.65	50.497	53.137	76.325	63.452	53.433	56.198	58.855	51.56	60.533
1040	60.276	55.136	59.811	52.322	63.596	52.781	61.776	57.248	61.915	63.075	58.992	60.461	58.589	69.782	64.583	47.391	59.295	54.779	55.133	49.906	52.544	75.771	63.047	52.797	55.656	58.369	50.912	60.022
1030	59.675	54.486	59.413	51.784	63.112	52.337	61.151	56.631	61.163	62.65	58.44	60.029	58.078	69.235	64.042	46.815	58.772	54.262	54.62	49.335	51.933	75.204	62.645	52.163	55.113	57.878	50.264	59.495
1020	59.077	53.839	59.017	51.257	62.631	51.907	60.524	56.027	60.406	62.224	57.88	59.593	57.574	68.679	63.497	46.237	58.255	53.743	54.111	48.785	51.305	74.628	62.236	51.531	54.569	57.378	49.616	58.96
1010	58.48	53.197	58.623	50.742	62.155	51.488	59.891	55.438	59.654	61.796	57.315	59.155	57.076	68.121	62.948	45.665	57.744	53.223	53.606	48.252	50.659	74.041	61.812	50.901	54.024	56.872	48.969	58.424
1000	57.886	52.56	58.234	50.239	61.684	51.081	59.252	54.861	58.913	61.368	56.742	58.714	56.585	67.569	62.395	45.114	57.24	52.701	53.107	47.722	50	73.445	61.37	50.274	53.48	56.362	48.323	57.891
990	57.293	51.927	57.853	49.744	61.216	50.686	58.609	54.299	58.185	60.942	56.164	58.27	56.1	67.027	61.838	44.593	56.742	52.179	52.611	47.184	49.339	72.848	60.917	49.651	52.935	55.846	47.688	57.36
980	56.7	51.3	57.483	49.246	60.747	50.302	57.965	53.751	57.47	60.523	55.581	57.824	55.623	66.488	61.279	44.102	56.251	51.657	52.116	46.636	48.685	72.256	60.461	49.031	52.391	55.321	47.076	56.834
970	56.099	50.678	57.123	48.74	60.271	49.923	57.327	53.217	56.768	60.112	54.992	57.376	55.154	65.939	60.717	43.63	55.765	51.135	51.618	46.087	48.041	71.674	60.006	48.416	51.848	54.784	46.49	56.318
960	55.485	50.062	56.774	48.221	59.784	49.541	56.701	52.698	56.08	59.709	54.398	56.926	54.692	65.376	60.153	43.168	55.278	50.619	51.118	45.545	47.405	71.101	59.55	47.804	51.305	54.235	45.927	55.816
950	54.86	49.452	56.435	47.692	59.286	49.155	56.088	52.191	55.405	59.313	53.8	56.474	54.238	64.799	59.587	42.711	54.791	50.111	50.615	45.011	46.778	70.537	59.093	47.197	50.767	53.675	45.383	55.338
940	54.224	48.849	56.105	47.156	58.778	48.765	55.487	51.689	54.745	58.925	53.198	56.02	53.787	64.211	59.021	42.26	54.304	49.611	50.111	44.483	46.16	69.983	58.636	46.595	50.244	53.103	44.855	54.887
930	53.581	48.252	55.786	46.622	58.262	48.371	54.89	51.183	54.1	58.544	52.592	55.565	53.331	63.612	58.457	41.816	53.815	49.119	49.607	43.961	45.553	69.435	58.178	45.997	49.744	52.521	44.345	54.46
920	52.94	47.662	55.477	46.095	57.737	47.973	54.292	50.667	53.47	58.167	51.984	55.109	52.863	63.002	57.899	41.379	53.32	48.636	49.108	43.445	44.962	68.886	57.72	45.405	49.271	51.928	43.853	54.046
910	52.306	47.079	55.177	45.575	57.203	47.568	53.692	50.145	52.849	57.783	51.381	54.652	52.378	62.382	57.35	40.948	52.813	48.16	48.615	42.936	44.392	68.332	57.262	44.819	48.823	51.326	43.38	53.634
900	51.679	46.504	54.882	45.062	56.662	47.152	53.09	49.623	52.23	57.385	50.79	54.193	51.881	61.754	56.809	40.525	52.291	47.692	48.13	42.434	43.846	67.772	56.804	44.238	48.391	50.715	42.92	53.226
890	51.059	45.936	54.588	44.555	56.111	46.725	52.487	49.102	51.612	56.97	50.213	53.733	51.379	61.116	56.276	40.107	51.754	47.233	47.651	41.936	43.327	67.209	56.346	43.662	47.969	50.106	42.465	52.837
880	50.446	45.376	54.296	44.055	55.545	46.286	51.883	48.576	50.993	56.54	49.651	53.267	50.879	60.471	55.751	39.697	51.203	46.782	47.18	41.439	42.831	66.642	55.886	43.086	47.556	49.506	42.013	52.474
870	49.84	44.823	54.006	43.562	54.958	45.837	51.279	48.038	50.376	56.096	49.102	52.788	50.382	59.818	55.235	39.293	50.639	46.34	46.715	40.941	42.346	66.073	55.421	42.508	47.152	48.922	41.563	52.138
860	49.247	44.272	53.717	43.076	54.349	45.378	50.675	47.493	49.761	55.637	48.568	52.299	49.887	59.158	54.728	38.895	50.063	45.906	46.258	40.442	41.864	65.501	54.948	41.929	46.758	48.352	41.115	51.819
850	48.673	43.716	53.43	42.597	53.718	44.904	50.071	46.947	49.147	55.164	48.047	51.812	49.394	58.495	54.23	38.504	49.479	45.477	45.806	39.942	41.384	64.928	54.468	41.349	46.367	47.791	40.671	51.504
840	48.123	43.154	53.144	42.125	53.069	44.413	49.464	46.405	48.536	54.677	47.541	51.335	48.903	57.841	53.736	38.119	48.895	45.048	45.357	39.443	40.909	64.353	53.981	40.768	45.971	47.236	40.229	51.189
830	47.598	42.598	52.856	41.66	52.409	43.904	48.85	45.863	47.923	54.181	47.051	50.867	48.411	57.207	53.243	37.74	48.316	44.614	44.907	38.95	40.445	63.777	53.489	40.188	45.568	46.677	39.791	50.876
820	47.098	42.058	52.561	41.196	51.745	43.377	48.23	45.318	47.306	53.685	46.583	50.408	47.914	56.588	52.752	37.359	47.741	44.174	44.457	38.465	39.992	63.201	52.99	39.607	45.16	46.111	39.356	50.56
810	46.621	41.537	52.259	40.724	51.078	42.833	47.604	44.767	46.684	53.193	46.146	49.957	47.413	55.975	52.262	36.969	47.171	43.727	44.006	37.988	39.548	62.625	52.486	39.027	44.747	45.538	38.924	50.233
800	46.163	41.032	51.95	40.244	50.407	42.275	46.972	44.211	46.057	52.704	45.737	49.506	46.906	55.365	51.767	36.57	46.604	43.273	43.551	37.518	39.103	62.05	51.976	38.454	44.329	44.964	38.495	49.885
790	45.718	40.544	51.635	39.756	49.734	41.712	46.336	43.649	45.428	52.219	45.347	49.049	46.395	54.76	51.259	36.161	46.043	42.813	43.089	37.056	38.646	61.475	51.461	37.897	43.905	44.396	38.069	49.515
780	45.28	40.072	51.313	39.261	49.058	41.153	45.694	43.083	44.795	51.737	44.97	48.585	45.88	54.159	50.738	35.748	45.486	42.347	42.62	36.601	38.18	60.903	50.942	37.363	43.473	43.838	37.642	49.124
770	44.851	39.613	50.985	38.759	48.38	40.603	45.049	42.513	44.159	51.259	44.607	48.114	45.361	53.56	50.204	35.333	44.934	41.875	42.143	36.154	37.715	60.342	50.417	36.853	43.028	43.29	37.21	48.712
760	44.43	39.159	50.65	38.251	47.701	40.06	44.4	41.939	43.521	50.784	44.258	47.637	44.838	52.956	49.659	34.921	44.388	41.397	41.659	35.714	37.261	59.798	49.888	36.363	42.571	42.752	36.77	48.279
750	44.018	38.706	50.308	37.738	47.025	39.526	43.747	41.361	42.88	50.314	43.917	47.155	44.313	52.343	49.106	34.515	43.848	40.913	41.171	35.281	36.82	59.274	49.355	35.884	42.102	42.224	36.318	47.826
740	43.611	38.253	49.96	37.23	46.355	38.998	43.091	40.779	42.238	49.849	43.573	46.667	43.784	51.719	48.549	34.114	43.313	40.427	40.684	34.848	36.381	58.768	48.818	35.412	41.63	41.705	35.854	47.359
730	43.202	37.801	49.606	36.731	45.694	38.479	42.432	40.194	41.595	49.387	43.22	46.173	43.252	51.088	47.993	33.72	42.785	39.947	40.199	34.41	35.939	58.279	48.277	34.947	41.162	41.196	35.382	46.887
720	42.785	37.35	49.247	36.242	45.04	37.968	41.771	39.606	40.958	48.931	42.856	45.672	42.718	50.449	47.442	33.332	42.263	39.477	39.715	33.962	35.492	57.802	47.733	34.491	40.698	40.698	34.906	46.411
710	42.361	36.901	48.892	35.762	44.395	37.464	41.108	39.016	40.335	48.477	42.483	45.158	42.182	49.803	46.895	32.949	41.743	39.018	39.232	33.506	35.044	57.336	47.186	34.037	40.239	40.209	34.426	45.929
700	41.93	36.454	48.545	35.292	43.759	36.97	40.443	38.423	39.732	48.018	42.101	44.631	41.643	49.15	46.349	32.571	41.219	38.569	38.751	33.042	34.601	56.881	46.637	33.58	39.783	39.732	33.942	45.435
690	41.493	36.003	48.208	34.831	43.132	36.482	39.779	37.828	39.153	47.548	41.71	44.094	41.103	48.491	45.8	32.191	40.688	38.13	38.271	32.571	34.17	56.435	46.085	33.115	39.332	39.264	33.456	44.927
680	41.05	35.547	47.878	34.38	42.514	35.998	39.126	37.231	38.596	47.067	41.311	43.554	40.562	47.827	45.249	31.798	40.148	37.701	37.793	32.093	33.751	55.992	45.531	32.643	38.885	38.804	32.965	44.41
670	40.601	35.087	47.551	33.938	41.906	35.514	38.49	36.632	38.063	46.576	40.907	43.017	40.019	47.163	44.696	31.387	39.6	37.282	37.316	31.607	33.344	55.546	44.975	32.165	38.442	38.347	32.471	43.889
660	40.146	34.627	47.223	33.505	41.308	35.031	37.877	36.032	37.552	46.076	40.502	42.486	39.476	46.501	44.141	30.958	39.045	36.873	36.842	31.113	32.948	55.096	44.421	31.68	38.004	37.89	31.974	43.365
650	39.685	34.169	46.891	33.082	40.721	34.549	37.288	35.431	37.053	45.566	40.096	41.96	38.942	45.847	43.586	30.521	38.482	36.474	36.369	30.613	32.563	54.641	43.877	31.188	37.57	37.429	31.473	42.839
640	39.217	33.713	46.551	32.669	40.139	34.069	36.721	34.829	36.562	45.048	39.689	41.439	38.422	45.203	43.03	30.082	37.913	36.083	35.898	30.105	32.189	54.184	43.348	30.691	37.141	36.963	30.97	42.31
630	38.744	33.258	46.206	32.262	39.555	33.591	36.169	34.226	36.078	44.522	39.281	40.922	37.918	44.572	42.473	29.643	37.338	35.691	35.43	29.592	31.827	53.722	42.835	30.187	36.716	36.493	30.468	41.778
620	38.266	32.805	45.854	31.857	38.966	33.114	35.625	33.623	35.601	43.984	38.871	40.41	37.43	43.954	41.916	29.202	36.756	35.293	34.964	29.08	31.473	53.253	42.337	29.677	36.296	36.018	29.979	41.244
610	37.782	32.353	45.494	31.449	38.373	32.636	35.088	33.021	35.132	43.433	38.46	39.904	36.957	43.349	41.359	28.758	36.176	34.889	34.5	28.576	31.121	52.773	41.853	29.161	35.881	35.539	29.511	40.708
600	37.292	31.902	45.118	31.035	37.776	32.154	34.559	32.419	34.67	42.866	38.048	39.403	36.499	42.757	40.802	28.313	35.605	34.479	34.039	28.081	30.764	52.283	41.384	28.639	35.47	35.059	29.064	40.17
590	36.797	31.451	44.722	30.614	37.176	31.663	34.038	31.822	34.217	42.284	37.635	38.908	36.056	42.176	40.246	27.87	35.045	34.063	33.58	27.594	30.401	51.783	40.93	28.111	35.057	34.588	28.638	39.63
580	36.297	30.995	44.303	30.188	36.573	31.158	33.526	31.237	33.772	41.688	37.221	38.419	35.621	41.601	39.69	27.432	34.495	33.643	33.124	27.113	30.033	51.273	40.488	27.577	34.641	34.136	28.232	39.089
570	35.794	30.532	43.863	29.756	35.967	30.641	33.02	30.675	33.334	41.078	36.806	37.936	35.188	41.032	39.136	27.001	33.955	33.217	32.67	26.631	29.661	50.75	40.053	27.038	34.218	33.704	27.847	38.547
560	35.295	30.065	43.402	29.319	35.359	30.114	32.517	30.137	32.904	40.455	36.389	37.458	34.754	40.47	38.583	26.575	33.426	32.786	32.219	26.144	29.284	50.209	39.625	26.494	33.785	33.292	27.481	38.004
550	34.807	29.598	42.921	28.876	34.752	29.583	32.014	29.625	32.48	39.828	35.972	36.978	34.32	39.915	38.031	26.155	32.906	32.35	31.771	25.651	28.902	49.646	39.204	25.95	33.342	32.899	27.135	37.466
540	34.331	29.139	42.421	28.427	34.156	29.055	31.511	29.137	32.052	39.202	35.554	36.49	33.886	39.365	37.481	25.741	32.391	31.908	31.325	25.15	28.515	49.059	38.79	25.416	32.889	32.524	26.804	36.935
530	33.866	28.689	41.9	27.974	33.575	28.531	31.01	28.672	31.616	38.582	35.135	35.992	33.449	38.819	36.931	25.338	31.878	31.462	30.883	24.647	28.124	48.449	38.382	24.892	32.431	32.161	26.485	36.412
520	33.406	28.25	41.361	27.515	33.006	28.011	30.51	28.232	31.171	37.965	34.715	35.485	33.005	38.268	36.376	24.949	31.369	31.01	30.443	24.149	27.726	47.817	37.971	24.38	31.977	31.801	26.178	35.896
510	32.945	27.819	40.807	27.051	32.442	27.494	30.005	27.812	30.719	37.353	34.294	34.97	32.553	37.71	35.816	24.572	30.863	30.555	30.006	23.661	27.316	47.164	37.553	23.878	31.529	31.443	25.881	35.389
500	32.477	27.398	40.247	26.581	31.876	26.982	29.489	27.403	30.259	36.745	33.873	34.447	32.098	37.144	35.251	24.209	30.361	30.1	29.572	23.184	26.894	46.496	37.125	23.387	31.089	31.087	25.595	34.89
490	32.005	26.985	39.686	26.111	31.309	26.479	28.958	27.001	29.796	36.142	33.449	33.916	31.648	36.571	34.68	23.859	29.862	29.648	29.139	22.716	26.46	45.821	36.69	22.91	30.654	30.727	25.317	34.398
480	31.529	26.581	39.122	25.647	30.74	25.988	28.413	26.608	29.338	35.544	33.019	33.378	31.207	35.991	34.106	23.521	29.368	29.2	28.698	22.257	26.018	45.143	36.246	22.451	30.224	30.355	25.037	33.909
470	31.048	26.184	38.55	25.198	30.171	25.519	27.861	26.222	28.895	34.952	32.581	32.833	30.772	35.406	33.527	23.195	28.877	28.755	28.246	21.807	25.573	44.461	35.791	22.01	29.801	29.97	24.751	33.415
460	30.563	25.785	37.968	24.767	29.607	25.077	27.31	25.844	28.467	34.366	32.134	32.28	30.326	34.814	32.945	22.876	28.388	28.313	27.781	21.366	25.132	43.776	35.32	21.588	29.384	29.572	24.46	32.915
450	30.067	25.379	37.377	24.356	29.056	24.664	26.762	25.475	28.056	33.786	31.679	31.721	29.859	34.217	32.359	22.556	27.896	27.873	27.303	20.934	24.694	43.087	34.834	21.183	28.972	29.162	24.163	32.414
440	29.56	24.965	36.778	23.963	28.521	24.273	26.217	25.113	27.657	33.212	31.216	31.156	29.368	33.615	31.77	22.232	27.4	27.437	26.814	20.51	24.26	42.396	34.333	20.797	28.563	28.739	23.861	31.922
430	29.042	24.545	36.171	23.588	28	23.897	25.675	24.759	27.261	32.645	30.746	30.584	28.86	33.008	31.179	21.904	26.9	27.004	26.314	20.089	23.829	41.703	33.818	20.428	28.153	28.304	23.553	31.439
420	28.512	24.117	35.556	23.23	27.484	23.531	25.142	24.409	26.864	32.086	30.268	30.006	28.344	32.397	30.593	21.573	26.398	26.573	25.81	19.67	23.401	41.009	33.289	20.076	27.741	27.858	23.24	30.963
410	27.972	23.684	34.935	22.891	26.97	23.176	24.623	24.056	26.465	31.533	29.782	29.423	27.823	31.781	30.02	21.237	25.893	26.146	25.31	19.251	22.98	40.313	32.745	19.74	27.326	27.398	22.921	30.488
400	27.422	23.251	34.307	22.569	26.454	22.83	24.123	23.694	26.067	30.989	29.286	28.834	27.296	31.162	29.462	20.898	25.385	25.722	24.821	18.833	22.57	39.618	32.188	19.414	26.911	26.923	22.596	30.015
390	26.863	22.828	33.673	22.26	25.94	22.489	23.642	23.324	25.668	30.452	28.775	28.243	26.765	30.539	28.916	20.555	24.874	25.301	24.345	18.417	22.17	38.922	31.618	19.093	26.494	26.425	22.265	29.543
380	26.304	22.422	33.033	21.956	25.426	22.144	23.179	22.945	25.269	29.922	28.25	27.659	26.23	29.92	28.379	20.208	24.361	24.883	23.881	18.002	21.782	38.227	31.034	18.774	26.074	25.899	21.922	29.073
370	25.752	22.033	32.389	21.653	24.913	21.794	22.729	22.558	24.87	29.402	27.71	27.089	25.695	29.312	27.848	19.857	23.846	24.468	23.427	17.59	21.404	37.533	30.437	18.454	25.647	25.36	21.565	28.602
360	25.206	21.658	31.74	21.351	24.401	21.438	22.283	22.162	24.47	28.885	27.156	26.539	25.166	28.718	27.322	19.501	23.328	24.057	22.975	17.185	21.037	36.84	29.828	18.136	25.212	24.822	21.193	28.124
350	24.667	21.288	31.087	21.046	23.89	21.075	21.832	21.759	24.07	28.36	26.589	26.008	24.648	28.137	26.801	19.141	22.809	23.648	22.519	16.789	20.679	36.15	29.207	17.819	24.767	24.291	20.808	27.633
340	24.141	20.919	30.431	20.734	23.378	20.699	21.376	21.35	23.669	27.82	26.008	25.489	24.14	27.569	26.278	18.777	22.288	23.243	22.059	16.401	20.332	35.461	28.574	17.502	24.319	23.765	20.408	27.133
330	23.628	20.549	29.774	20.416	22.862	20.306	20.92	20.939	23.268	27.264	25.414	24.978	23.644	27.007	25.748	18.408	21.765	22.84	21.595	16.023	19.989	34.776	27.93	17.184	23.876	23.244	19.995	26.633
320	23.13	20.178	29.122	20.091	22.338	19.886	20.472	20.528	22.866	26.697	24.813	24.47	23.158	26.445	25.208	18.035	21.244	22.441	21.128	15.652	19.642	34.094	27.278	16.86	23.442	22.727	19.569	26.137
310	22.645	19.808	28.477	19.759	21.801	19.439	20.034	20.117	22.463	26.128	24.213	23.966	22.683	25.879	24.659	17.657	20.729	22.044	20.659	15.292	19.288	33.416	26.627	16.528	23.015	22.215	19.138	25.641
300	22.175	19.433	27.837	19.42	21.251	18.983	19.603	19.705	22.06	25.562	23.621	23.466	22.215	25.311	24.1	17.274	20.221	21.651	20.194	14.945	18.929	32.742	25.983	16.187	22.595	21.708	18.715	25.133
290	21.717	19.047	27.204	19.075	20.687	18.534	19.17	19.292	21.656	24.999	23.041	22.97	21.744	24.742	23.527	16.887	19.719	21.258	19.741	14.615	18.563	32.073	25.344	15.839	22.181	21.207	18.302	24.6
280	21.267	18.645	26.577	18.722	20.115	18.098	18.73	18.878	21.251	24.437	22.473	22.476	21.268	24.173	22.938	16.496	19.224	20.86	19.301	14.3	18.193	31.414	24.711	15.483	21.775	20.71	17.9	24.037
270	20.817	18.227	25.958	18.362	19.542	17.674	18.285	18.463	20.845	23.872	21.91	21.978	20.788	23.602	22.333	16.112	18.736	20.452	18.875	14	17.817	30.771	24.084	15.119	21.375	20.218	17.506	23.455
260	20.364	17.793	25.346	17.994	18.974	17.251	17.835	18.048	20.438	23.302	21.346	21.471	20.304	23.028	21.718	15.741	18.254	20.031	18.457	13.714	17.435	30.149	23.464	14.748	20.982	19.732	17.122	22.866
250	19.91	17.346	24.741	17.62	18.416	16.824	17.379	17.63	20.03	22.727	20.776	20.953	19.816	22.447	21.098	15.389	17.779	19.598	18.04	13.443	17.048	29.549	22.849	14.377	20.597	19.25	16.745	22.277
