# Supplementary material for: Eye position affects flight altitude in visual approach to landing independent of level of expertise of pilot
Source: PLoS One. 2018 May 24;13(5):e0197585. doi: 10.1371/journal.pone.0197585 (PMC5967751; doi:10.1371/journal.pone.0197585)
Supplement: S1 Dataset — (ZIP) [file pone.0197585.s001.zip › S1 Dataset/participant28_expert.txt]

distance	trial1_increase	trial2_increase	trial3_increase	trial4_increase	trial1_decrease	trial2_decrease	trial3_decrease	trial4_decrease	trial1_control	trial2_control	trial3_control	trial4_control	trial5_control	trial6_control	trial7_control	trial8_control	trial9_control	trial10_control	trial11_control	trial12_control	trial13_control	trial14_control	trial15_control	trial16_control	trial17_control	trial18_control	trial19_control	trial20_control
2000	125.57	128.01	122.22	123.44	122.83	123.13	128.92	131.66	123.13	125.57	128.62	122.52	123.13	127.09	128.31	129.53	128.62	126.18	126.18	130.45	130.75	127.09	121.61	131.66	124.65	121.91	123.74	124.04
1990	125.57	128.01	122.22	123.44	122.83	123.13	128.92	131.67	123.13	125.57	128.62	122.52	123.13	127.1	128.32	129.53	128.62	126.18	126.18	130.45	130.75	127.1	121.61	131.67	124.66	121.91	123.74	124.05
1980	125.58	128.01	122.22	123.44	122.83	123.14	128.93	131.67	123.14	125.58	128.62	122.53	123.14	127.1	128.32	129.54	128.62	126.18	126.18	130.45	130.76	127.1	121.61	131.67	124.66	121.92	123.75	124.05
1970	125.58	128.02	122.23	123.44	122.84	123.14	128.93	131.67	123.14	125.58	128.63	122.53	123.14	127.1	128.32	129.54	128.63	126.19	126.19	130.45	130.76	127.1	121.62	131.67	124.66	121.92	123.75	124.05
1960	125.58	128.02	122.23	123.45	122.84	123.14	128.93	131.68	123.14	125.58	128.63	122.53	123.14	127.11	128.32	129.54	128.63	126.19	126.19	130.46	130.76	127.11	121.62	131.68	124.67	121.92	123.75	124.06
1950	125.58	128.02	122.23	123.44	122.84	123.14	128.93	131.68	123.15	125.58	128.63	122.53	123.14	127.1	128.33	129.54	128.63	126.19	126.19	130.46	130.76	127.11	121.62	131.68	124.66	121.93	123.75	124.06
1940	125.58	127.94	122.14	123.35	122.84	123.12	128.87	131.68	123.15	125.59	128.56	122.47	123.04	127.06	128.33	129.45	128.62	126.12	126.08	130.46	130.72	127.11	121.63	131.64	124.59	121.93	123.64	124.03
1930	125.58	127.73	121.87	123.08	122.85	123.05	128.67	131.63	123.14	125.59	128.36	122.31	122.75	126.98	128.33	129.17	128.54	125.92	125.78	130.47	130.57	127.11	121.63	131.56	124.38	121.93	123.34	123.93
1920	125.58	127.37	121.4	122.61	122.85	122.91	128.32	131.44	123.08	125.59	128.06	122.01	122.24	126.88	128.34	128.71	128.4	125.57	125.25	130.46	130.3	127.08	121.63	131.46	124.03	121.94	122.81	123.73
1910	125.57	126.86	120.75	121.98	122.85	122.71	127.84	131.05	122.97	125.59	127.69	121.61	121.56	126.79	128.34	128.1	128.21	125.09	124.52	130.43	129.91	126.98	121.64	131.36	123.55	121.94	122.08	123.43
1900	125.54	126.26	119.95	121.22	122.83	122.45	127.27	130.44	122.79	125.52	127.27	121.11	120.73	126.7	128.34	127.36	127.97	124.49	123.6	130.37	129.41	126.79	121.64	131.27	122.97	121.94	121.15	123
1890	125.48	125.56	119	120.38	122.73	122.14	126.62	129.63	122.54	125.33	126.78	120.52	119.74	126.61	128.35	126.52	127.7	123.81	122.5	130.29	128.82	126.52	121.64	131.17	122.29	121.91	120.03	122.45
1880	125.37	124.79	117.92	119.47	122.51	121.78	125.92	128.63	122.18	125.01	126.24	119.85	118.58	126.52	128.34	125.58	127.38	123.09	121.24	130.16	128.17	126.18	121.62	131.08	121.57	121.85	118.74	121.78
1870	125.23	123.98	116.71	118.49	122.18	121.38	125.17	127.43	121.72	124.56	125.63	119.09	117.28	126.39	128.3	124.59	127.03	122.37	119.87	129.97	127.48	125.77	121.56	130.99	120.85	121.75	117.3	120.99
1860	125.05	123.13	115.42	117.46	121.73	120.97	124.39	126.05	121.16	124	124.99	118.25	115.88	126.2	128.21	123.56	126.66	121.68	118.43	129.71	126.76	125.33	121.47	130.87	120.13	121.61	115.78	120.08
1850	124.84	122.27	114.08	116.38	121.18	120.54	123.6	124.54	120.5	123.35	124.32	117.38	114.38	125.93	128.05	122.53	126.26	121	116.99	129.38	126.02	124.86	121.34	130.69	119.4	121.4	114.23	119.07
1840	124.59	121.39	112.73	115.3	120.52	120.09	122.8	122.99	119.76	122.6	123.64	116.48	112.82	125.6	127.81	121.48	125.84	120.35	115.57	128.97	125.28	124.36	121.17	130.45	118.67	121.12	112.69	117.94
1830	124.31	120.51	111.41	114.23	119.76	119.62	122.01	121.48	118.94	121.77	122.96	115.58	111.21	125.22	127.5	120.44	125.4	119.73	114.17	128.48	124.55	123.84	120.97	130.13	117.94	120.76	111.17	116.71
1820	124	119.62	110.13	113.16	118.9	119.16	121.23	119.99	118.07	120.87	122.27	114.67	109.58	124.77	127.1	119.39	124.96	119.12	112.78	127.92	123.83	123.3	120.73	129.74	117.2	120.32	109.66	115.4
1810	123.66	118.75	108.9	112.11	117.96	118.69	120.48	118.53	117.16	119.92	121.57	113.73	107.96	124.26	126.63	118.38	124.5	118.55	111.42	127.29	123.12	122.74	120.46	129.28	116.46	119.8	108.19	114.07
1800	123.29	117.88	107.73	111.07	116.97	118.23	119.74	117.09	116.24	118.95	120.87	112.76	106.37	123.7	126.09	117.42	124.04	118	110.1	126.59	122.43	122.15	120.16	128.76	115.72	119.21	106.73	112.77
1790	122.89	117.03	106.6	110.06	116	117.75	119	115.68	115.33	118	120.18	111.8	104.81	123.08	125.47	116.5	123.57	117.49	108.81	125.84	121.75	121.55	119.83	128.18	114.98	118.55	105.31	111.51
1780	122.46	116.18	105.54	109.09	115.03	117.25	118.26	114.32	114.4	117.04	119.5	110.84	103.29	122.42	124.78	115.62	123.1	116.99	107.57	125.06	121.08	120.93	119.47	127.53	114.25	117.82	103.93	110.27
1770	122.01	115.34	104.53	108.17	114.08	116.75	117.54	113.02	113.43	116.06	118.85	109.88	101.81	121.7	124.02	114.8	122.63	116.5	106.37	124.29	120.39	120.3	119.07	126.83	113.52	117.02	102.58	109.03
1760	121.54	114.51	103.56	107.31	113.13	116.26	116.82	111.78	112.42	115.07	118.19	108.94	100.4	120.95	123.2	114.02	122.16	116	105.21	123.5	119.68	119.66	118.66	126.08	112.81	116.16	101.27	107.79
1750	121.04	113.69	102.62	106.5	112.18	115.78	116.12	110.59	111.4	114.08	117.53	108	99.069	120.18	122.31	113.29	121.69	115.49	104.09	122.69	118.98	119.01	118.24	125.35	112.11	115.24	100	106.55
1740	120.53	112.87	101.67	105.75	111.24	115.3	115.42	109.44	110.38	113.1	116.85	107.07	97.815	119.41	121.37	112.59	121.22	114.96	103.01	121.86	118.29	118.35	117.79	124.64	111.42	114.27	98.76	105.31
1730	120	112.07	100.73	105.04	110.32	114.82	114.75	108.33	109.36	112.12	116.15	106.17	96.641	118.65	120.38	111.92	120.74	114.41	101.96	121.02	117.62	117.69	117.33	123.94	110.74	113.24	97.545	104.09
1720	119.45	111.28	99.814	104.37	109.41	114.34	114.08	107.26	108.36	111.14	115.44	105.27	95.547	117.9	119.39	111.27	120.25	113.85	100.9	120.2	116.96	117.02	116.86	123.22	110.06	112.17	96.355	102.88
1710	118.89	110.5	98.92	103.72	108.52	113.86	113.42	106.23	107.37	110.16	114.73	104.39	94.532	117.14	118.4	110.64	119.76	113.28	99.821	119.39	116.31	116.35	116.38	122.48	109.37	111.05	95.193	101.69
1700	118.32	109.72	98.051	103.08	107.65	113.38	112.77	105.25	106.4	109.17	114.01	103.52	93.569	116.36	117.43	110.02	119.24	112.7	98.72	118.6	115.68	115.68	115.89	121.71	108.68	109.89	94.062	100.51
1690	117.73	108.94	97.204	102.45	106.78	112.91	112.11	104.3	105.44	108.18	113.28	102.65	92.625	115.59	116.46	109.41	118.68	112.1	97.598	117.81	115.06	115.01	115.39	120.93	107.99	108.75	92.962	99.358
1680	117.14	108.15	96.367	101.83	105.89	112.44	111.41	103.39	104.48	107.2	112.55	101.79	91.697	114.82	115.51	108.81	118.08	111.5	96.468	117.03	114.44	114.35	114.88	120.13	107.3	107.63	91.895	98.225
1670	116.54	107.36	95.536	101.19	104.99	111.97	110.69	102.5	103.54	106.23	111.82	100.94	90.816	114.07	114.57	108.23	117.44	110.89	95.349	116.28	113.81	113.69	114.37	119.29	106.6	106.54	90.857	97.112
1660	115.93	106.58	94.71	100.54	104.09	111.49	109.96	101.64	102.62	105.26	111.09	100.11	90.014	113.33	113.64	107.65	116.76	110.28	94.261	115.53	113.17	113.04	113.85	118.41	105.92	105.5	89.841	96.002
1650	115.32	105.8	93.893	99.862	103.2	111	109.24	100.8	101.73	104.31	110.36	99.286	89.291	112.59	112.71	107.07	116.04	109.67	93.222	114.78	112.53	112.4	113.33	117.49	105.23	104.45	88.835	94.882
1640	114.71	105.02	93.088	99.18	102.31	110.49	108.52	99.977	100.84	103.36	109.64	98.473	88.591	111.85	111.78	106.5	115.3	109.05	92.244	114.03	111.88	111.77	112.81	116.54	104.55	103.4	87.839	93.752
1630	114.1	104.25	92.295	98.492	101.44	109.96	107.82	99.147	99.951	102.44	108.92	97.669	87.867	111.11	110.87	105.93	114.53	108.43	91.326	113.28	111.24	111.17	112.3	115.55	103.87	102.34	86.853	92.616
1620	113.49	103.49	91.515	97.798	100.58	109.42	107.12	98.311	99.065	101.53	108.21	96.878	87.141	110.38	109.97	105.36	113.75	107.82	90.452	112.53	110.6	110.58	111.79	114.54	103.18	101.28	85.879	91.477
1610	112.88	102.74	90.75	97.101	99.728	108.85	106.44	97.471	98.183	100.64	107.5	96.099	86.452	109.66	109.1	104.81	112.99	107.2	89.613	111.78	109.97	109.98	111.29	113.49	102.47	100.24	84.92	90.337
1600	112.27	102.01	90	96.406	98.891	108.27	105.75	96.629	97.309	99.765	106.81	95.334	85.816	108.95	108.25	104.26	112.22	106.59	88.796	111.04	109.34	109.37	110.81	112.43	101.74	99.204	83.976	89.198
1590	111.68	101.28	89.263	95.728	98.057	107.68	105.06	95.79	96.45	98.915	106.12	94.58	85.225	108.24	107.41	103.72	111.47	105.99	87.997	110.31	108.7	108.75	110.34	111.34	100.98	98.181	83.05	88.062
1580	111.09	100.57	88.535	95.078	97.214	107.07	104.36	94.962	95.6	98.076	105.41	93.827	84.668	107.51	106.59	103.19	110.73	105.39	87.217	109.58	108.03	108.13	109.89	110.23	100.19	97.17	82.141	86.931
1570	110.49	99.877	87.815	94.461	96.36	106.47	103.65	94.149	94.752	97.237	104.68	93.07	84.145	106.74	105.76	102.67	109.99	104.8	86.458	108.86	107.35	107.54	109.44	109.1	99.388	96.171	81.252	85.81
1560	109.88	99.198	87.1	93.878	95.504	105.86	102.94	93.356	93.901	96.393	103.93	92.303	83.648	105.93	104.94	102.16	109.27	104.21	85.71	108.14	106.68	106.96	109	107.98	98.563	95.188	80.383	84.706
1550	109.24	98.537	86.391	93.327	94.648	105.25	102.23	92.583	93.047	95.545	103.15	91.526	83.154	105.09	104.13	101.66	108.56	103.62	84.966	107.4	106.01	106.41	108.56	106.9	97.721	94.223	79.536	83.62
1540	108.54	97.895	85.688	92.801	93.797	104.64	101.52	91.831	92.191	94.696	102.36	90.74	82.652	104.22	103.33	101.16	107.87	103.03	84.236	106.64	105.36	105.88	108.11	105.86	96.862	93.277	78.711	82.553
1530	107.81	97.267	84.993	92.289	92.95	104.04	100.83	91.1	91.335	93.847	101.54	89.947	82.164	103.34	102.54	100.65	107.19	102.42	83.523	105.86	104.7	105.38	107.66	104.87	95.988	92.351	77.906	81.508
1520	107.02	96.647	84.307	91.777	92.108	103.44	100.18	90.393	90.482	93	100.72	89.149	81.711	102.45	101.77	100.12	106.51	101.8	82.829	105.07	104.06	104.89	107.21	103.93	95.102	91.449	77.112	80.484
1510	106.2	96.026	83.632	91.261	91.274	102.84	99.57	89.709	89.64	92.16	99.873	88.346	81.283	101.55	101.01	99.58	105.85	101.18	82.154	104.28	103.41	104.4	106.75	103.04	94.213	90.565	76.318	79.485
1500	105.33	95.404	82.966	90.742	90.449	102.25	98.978	89.049	88.817	91.341	99.018	87.541	80.857	100.65	100.26	99.021	105.18	100.57	81.499	103.48	102.77	103.9	106.3	102.2	93.33	89.669	75.517	78.51
1490	104.43	94.782	82.313	90.221	89.634	101.66	98.404	88.408	88.016	90.553	98.151	86.734	80.428	99.784	99.536	98.45	104.52	99.966	80.861	102.69	102.14	103.39	105.84	101.41	92.455	88.663	74.712	77.562
1480	103.5	94.16	81.668	89.697	88.83	101.06	97.847	87.775	87.238	89.796	97.276	85.93	79.996	98.956	98.82	97.866	103.87	99.374	80.236	101.91	101.52	102.87	105.37	100.64	91.59	87.475	73.903	76.641
1470	102.54	93.541	81.02	89.166	88.039	100.47	97.302	87.132	86.484	89.068	96.392	85.137	79.563	98.155	98.106	97.271	103.23	98.794	79.625	101.14	100.91	102.33	104.9	99.896	90.736	86.087	73.092	75.747
1460	101.58	92.925	80.355	88.627	87.261	99.866	96.758	86.47	85.749	88.362	95.504	84.363	79.131	97.361	97.39	96.666	102.6	98.226	79.022	100.39	100.3	101.77	104.42	99.172	89.893	84.509	72.283	74.883
1450	100.65	92.313	79.666	88.082	86.494	99.262	96.211	85.788	85.026	87.669	94.615	83.608	78.699	96.57	96.67	96.052	101.97	97.671	78.427	99.642	99.678	101.21	103.95	98.454	89.064	82.749	71.484	74.042
1440	99.754	91.706	78.953	87.532	85.734	98.655	95.662	85.087	84.313	86.987	93.732	82.874	78.268	95.783	95.951	95.43	101.35	97.13	77.837	98.909	99.026	100.65	103.47	97.722	88.25	80.81	70.703	73.223
1430	98.885	91.101	78.217	86.98	84.98	98.047	95.112	84.369	83.615	86.316	92.855	82.16	77.833	95.004	95.234	94.8	100.72	96.604	77.248	98.181	98.344	100.11	102.99	96.966	87.451	78.698	69.939	72.421
1420	98.008	90.494	77.461	86.43	84.23	97.435	94.56	83.638	82.936	85.652	91.986	81.465	77.386	94.233	94.519	94.165	100.09	96.089	76.66	97.453	97.652	99.573	102.52	96.182	86.669	76.458	69.194	71.636
1410	97.101	89.887	76.685	85.885	83.482	96.817	94.002	82.9	82.273	84.987	91.126	80.785	76.927	93.474	93.807	93.531	99.466	95.576	76.073	96.726	96.966	99.052	102.04	95.379	85.9	74.172	68.467	70.867
1400	96.173	89.28	75.897	85.346	82.739	96.193	93.438	82.17	81.617	84.309	90.276	80.119	76.465	92.725	93.1	92.908	98.839	95.064	75.493	96.002	96.293	98.544	101.57	94.567	85.139	71.889	67.758	70.117
1390	95.238	88.674	75.11	84.814	82.002	95.566	92.87	81.459	80.968	83.614	89.437	79.464	76.006	91.984	92.399	92.298	98.214	94.554	74.928	95.282	95.629	98.048	101.11	93.752	84.381	69.624	67.069	69.385
1380	94.304	88.07	74.332	84.288	81.272	94.936	92.303	80.764	80.327	82.902	88.611	78.817	75.551	91.245	91.705	91.701	97.593	94.048	74.383	94.567	94.973	97.555	100.64	92.932	83.628	67.381	66.401	68.673
1370	93.372	87.469	73.562	83.77	80.55	94.305	91.74	80.078	79.695	82.175	87.799	78.174	75.1	90.503	91.018	91.117	96.976	93.546	73.858	93.859	94.32	97.058	100.19	92.11	82.882	65.18	65.752	67.982
1360	92.442	86.868	72.801	83.26	79.834	93.674	91.183	79.395	79.07	81.436	87.002	77.534	74.652	89.761	90.34	90.548	96.361	93.048	73.353	93.158	93.669	96.55	99.738	91.286	82.143	63.069	65.112	67.31
1350	91.519	86.264	72.05	82.759	79.12	93.044	90.633	78.716	78.449	80.685	86.219	76.896	74.208	89.02	89.672	89.994	95.74	92.554	72.868	92.463	93.006	96.028	99.293	90.462	81.414	61.075	64.472	66.66
1340	90.619	85.657	71.309	82.266	78.409	92.415	90.089	78.042	77.831	79.922	85.449	76.256	73.769	88.282	89.012	89.45	95.105	92.055	72.399	91.765	92.32	95.492	98.844	89.644	80.693	59.206	63.829	66.027
1330	89.75	85.048	70.579	81.784	77.701	91.79	89.553	77.375	77.216	79.149	84.681	75.613	73.334	87.547	88.355	88.912	94.453	91.54	71.939	91.06	91.617	94.943	98.379	88.838	79.978	57.461	63.185	65.402
1320	88.91	84.437	69.86	81.31	76.997	91.168	89.013	76.714	76.607	78.374	83.907	74.968	72.904	86.816	87.694	88.373	93.788	91.008	71.484	90.342	90.914	94.384	97.892	88.049	79.261	55.839	62.539	64.783
1310	88.088	83.826	69.155	80.84	76.299	90.551	88.456	76.053	76.001	77.605	83.121	74.321	72.479	86.091	87.03	87.828	93.109	90.461	71.033	89.613	90.22	93.821	97.383	87.28	78.533	54.34	61.894	64.17
1300	87.276	83.215	68.461	80.361	75.607	89.94	87.875	75.374	75.397	76.845	82.324	73.674	72.059	85.372	86.364	87.276	92.419	89.904	70.587	88.873	89.538	93.265	96.856	86.53	77.797	52.964	61.25	63.564
1290	86.474	82.605	67.776	79.864	74.922	89.336	87.272	74.672	74.791	76.096	81.517	73.027	71.646	84.661	85.697	86.72	91.72	89.34	70.144	88.125	88.869	92.722	96.312	85.786	77.068	51.712	60.607	62.967
1280	85.684	81.996	67.092	79.345	74.241	88.727	86.648	73.946	74.184	75.356	80.703	72.382	71.235	83.958	85.03	86.161	91.018	88.772	69.701	87.375	88.206	92.185	95.751	85.035	76.354	50.579	59.965	62.379
1270	84.908	81.39	66.408	78.81	73.562	88.1	86.008	73.2	73.577	74.627	79.881	71.747	70.813	83.262	84.364	85.598	90.319	88.201	69.256	86.625	87.541	91.644	95.175	84.284	75.657	49.516	59.325	61.799
1260	84.147	80.786	65.723	78.27	72.884	87.449	85.361	72.433	72.971	73.909	79.053	71.13	70.363	82.564	83.7	85.033	89.628	87.627	68.809	85.878	86.868	91.097	94.591	83.545	74.977	48.454	58.687	61.228
1250	83.4	80.186	65.039	77.734	72.207	86.776	84.722	71.649	72.366	73.2	78.222	70.532	69.88	81.853	83.043	84.466	88.947	87.051	68.36	85.134	86.185	90.549	94.007	82.824	74.314	47.371	58.052	60.666
1240	82.668	79.59	64.357	77.197	71.533	86.084	84.098	70.853	71.767	72.491	77.396	69.953	69.363	81.13	82.396	83.898	88.276	86.478	67.911	84.394	85.496	90.004	93.428	82.122	73.668	46.289	57.421	60.115
1230	81.945	79	63.677	76.647	70.863	85.374	83.491	70.052	71.178	71.772	76.585	69.39	68.815	80.395	81.761	83.33	87.616	85.911	67.461	83.659	84.8	89.456	92.854	81.438	73.034	45.23	56.793	59.573
1220	81.23	78.414	62.999	76.082	70.196	84.648	82.9	69.254	70.606	71.034	75.795	68.838	68.238	79.651	81.137	82.762	86.967	85.353	67.011	82.93	84.099	88.898	92.285	80.772	72.401	44.2	56.17	59.041
1210	80.511	77.835	62.325	75.506	69.535	83.905	82.326	68.466	70.053	70.272	75.028	68.295	67.631	78.897	80.519	82.194	86.325	84.803	66.56	82.207	83.394	88.335	91.723	80.126	71.763	43.198	55.551	58.52
1200	79.776	77.262	61.655	74.924	68.878	83.15	81.768	67.696	69.52	69.486	74.28	67.757	66.995	78.138	79.907	81.629	85.676	84.262	66.109	81.485	82.686	87.77	91.165	79.497	71.119	42.223	54.937	58.008
1190	79.02	76.694	60.989	74.337	68.227	82.4	81.228	66.943	69.006	68.684	73.543	67.22	66.331	77.382	79.301	81.065	85.003	83.732	65.659	80.749	81.975	87.204	90.607	78.873	70.473	41.274	54.328	57.498
1180	78.25	76.124	60.329	73.747	67.577	81.686	80.705	66.208	68.513	67.868	72.813	66.682	65.646	76.635	78.702	80.503	84.29	83.21	65.209	79.981	81.264	86.638	90.043	78.243	69.825	40.353	53.725	56.978
1170	77.475	75.548	59.674	73.158	66.926	81.025	80.191	65.495	68.038	67.044	72.092	66.142	64.957	75.9	78.11	79.945	83.521	82.696	64.76	79.179	80.561	86.071	89.473	77.593	69.176	39.46	53.128	56.446
1160	76.712	74.963	59.027	72.579	66.274	80.413	79.677	64.808	67.573	66.217	71.379	65.599	64.291	75.176	77.526	79.391	82.686	82.185	64.312	78.363	79.873	85.505	88.897	76.927	68.526	38.594	52.537	55.901
1150	75.963	74.372	58.391	72.015	65.623	79.839	79.157	64.148	67.106	65.406	70.665	65.056	63.656	74.465	76.946	78.841	81.783	81.677	63.864	77.552	79.203	84.941	88.318	76.261	67.875	37.744	51.953	55.344
1140	75.222	73.775	57.771	71.464	64.973	79.3	78.634	63.511	66.631	64.624	69.94	64.512	63.053	73.765	76.367	78.295	80.814	81.174	63.419	76.749	78.549	84.38	87.736	75.611	67.225	36.898	51.376	54.777
1130	74.481	73.173	57.167	70.927	64.325	78.796	78.107	62.892	66.146	63.874	69.204	63.962	62.475	73.079	75.789	77.75	79.789	80.677	62.975	75.953	77.906	83.821	87.153	74.979	66.576	36.039	50.806	54.206
1120	73.736	72.566	56.579	70.403	63.679	78.318	77.578	62.278	65.657	63.155	68.468	63.399	61.919	72.408	75.214	77.2	78.725	80.185	62.532	75.165	77.271	83.265	86.568	74.36	65.928	35.156	50.243	53.642
1110	72.987	71.956	56.006	69.895	63.036	77.855	77.045	61.661	65.173	62.467	67.739	62.819	61.383	71.748	74.642	76.642	77.637	79.699	62.092	74.387	76.64	82.714	85.983	73.734	65.283	34.254	49.688	53.092
1100	72.235	71.342	55.448	69.401	62.394	77.404	76.499	61.039	64.696	61.807	67.023	62.219	60.856	71.094	74.073	76.074	76.532	79.219	61.653	73.631	76.012	82.166	85.399	73.096	64.64	33.355	49.141	52.557
1090	71.483	70.725	54.901	68.922	61.748	76.96	75.93	60.415	64.228	61.163	66.324	61.599	60.323	70.436	73.507	75.498	75.412	78.745	61.217	72.9	75.379	81.617	84.816	72.456	64	32.474	48.602	52.036
1080	70.729	70.111	54.363	68.452	61.098	76.511	75.335	59.789	63.766	60.525	65.639	60.964	59.781	69.766	72.939	74.915	74.297	78.268	60.784	72.195	74.735	81.066	84.236	71.82	63.365	31.612	48.072	51.529
1070	69.976	69.507	53.833	67.98	60.446	76.038	74.717	59.161	63.312	59.889	64.971	60.327	59.232	69.08	72.367	74.318	73.231	77.78	60.353	71.511	74.081	80.514	83.659	71.177	62.733	30.766	47.55	51.034
1060	69.224	68.919	53.312	67.495	59.792	75.526	74.084	58.533	62.864	59.253	64.319	59.695	58.676	68.382	71.788	73.7	72.249	77.276	59.925	70.846	73.417	79.961	83.086	70.512	62.106	29.932	47.037	50.54
1050	68.474	68.345	52.801	66.994	59.144	74.976	73.449	57.903	62.42	58.62	63.68	59.075	58.114	67.682	71.198	73.061	71.36	76.757	59.504	70.196	72.744	79.408	82.518	69.819	61.485	29.108	46.532	50.037
1040	67.726	67.78	52.288	66.478	58.502	74.388	72.818	57.274	61.975	57.989	63.052	58.464	57.547	66.985	70.6	72.4	70.563	76.224	59.094	69.549	72.063	78.856	81.956	69.105	60.869	28.294	46.037	49.524
1030	66.981	67.223	51.764	65.948	57.868	73.765	72.188	56.645	61.528	57.362	62.429	57.85	56.974	66.294	69.998	71.719	69.846	75.678	58.695	68.894	71.376	78.305	81.4	68.382	60.259	27.493	45.551	49.003
1020	66.24	66.674	51.226	65.405	57.241	73.107	71.553	56.027	61.074	56.739	61.804	57.225	56.397	65.608	69.396	71.02	69.174	75.119	58.308	68.227	70.69	77.756	80.848	67.663	59.656	26.728	45.074	48.473
1010	65.504	66.133	50.675	64.849	56.623	72.416	70.917	55.424	60.609	56.119	61.173	56.589	55.817	64.927	68.796	70.303	68.527	74.548	57.932	67.558	70.01	77.21	80.298	66.953	59.06	26.039	44.607	47.936
1000	64.771	65.6	50.121	64.281	56.009	71.696	70.285	54.84	60.129	55.505	60.537	55.943	55.239	64.252	68.196	69.568	67.905	73.965	57.566	66.895	69.341	76.664	79.748	66.252	58.471	25.452	44.148	47.391
990	64.03	65.07	49.57	63.704	55.389	70.954	69.659	54.272	59.635	54.895	59.896	55.291	54.666	63.583	67.598	68.829	67.309	73.372	57.206	66.24	68.683	76.115	79.199	65.561	57.89	24.966	43.698	46.839
980	63.274	64.541	49.024	63.124	54.755	70.203	69.039	53.721	59.127	54.29	59.252	54.637	54.097	62.921	67.008	68.105	66.733	72.769	56.844	65.591	68.037	75.562	78.652	64.879	57.317	24.531	43.248	46.287
970	62.501	64.014	48.483	62.55	54.107	69.453	68.426	53.187	58.606	53.69	58.605	53.985	53.535	62.266	66.428	67.41	66.165	72.157	56.468	64.938	67.402	75.005	78.099	64.207	56.751	24.089	42.792	45.743
960	61.719	63.489	47.947	61.982	53.453	68.706	67.821	52.67	58.079	53.097	57.955	53.342	52.978	61.618	65.859	66.749	65.602	71.538	56.07	64.278	66.776	74.446	77.53	63.536	56.187	23.645	42.329	45.209
950	60.936	62.967	47.414	61.421	52.803	67.963	67.223	52.169	57.557	52.509	57.303	52.706	52.426	60.965	65.301	66.122	65.04	70.917	55.652	63.614	66.136	73.885	76.94	62.854	55.617	23.23	41.861	44.684
940	60.157	62.449	46.887	60.865	52.163	67.223	66.627	51.669	57.044	51.929	56.65	52.074	51.881	60.299	64.754	65.529	64.46	70.298	55.221	62.954	65.471	73.322	76.331	62.16	55.04	22.858	41.387	44.167
930	59.381	61.933	46.362	60.317	51.536	66.484	66.025	51.158	56.544	51.352	55.996	51.443	51.343	59.625	64.217	64.968	63.85	69.679	54.79	62.306	64.781	72.758	75.703	61.453	54.457	22.518	40.908	43.66
920	58.612	61.417	45.835	59.776	50.922	65.735	65.407	50.632	56.056	50.771	55.35	50.814	50.811	58.946	63.685	64.435	63.216	69.063	54.37	61.669	64.073	72.194	75.059	60.74	53.869	22.197	40.425	43.163
910	57.86	60.897	45.306	59.242	50.318	64.967	64.775	50.092	55.58	50.182	54.721	50.188	50.281	58.261	63.157	63.922	62.572	68.449	53.962	61.043	63.356	71.629	74.405	60.025	53.276	21.888	39.936	42.674
900	57.133	60.374	44.775	58.717	49.721	64.187	64.134	49.54	55.115	49.585	54.116	49.566	49.74	57.573	62.633	63.415	61.922	67.838	53.568	60.429	62.633	71.06	73.752	59.308	52.686	21.578	39.442	42.196
890	56.434	59.847	44.242	58.2	49.129	63.409	63.493	48.976	54.654	48.981	53.534	48.947	49.182	56.881	62.114	62.902	61.267	67.23	53.186	59.826	61.904	70.484	73.108	58.591	52.105	21.251	38.944	41.726
880	55.757	59.317	43.708	57.691	48.54	62.64	62.856	48.4	54.185	48.369	52.977	48.332	48.607	56.19	61.599	62.375	60.607	66.626	52.816	59.235	61.17	69.902	72.474	57.876	51.538	20.9	38.442	41.267
870	55.095	58.786	43.173	57.191	47.95	61.883	62.224	47.812	53.704	47.752	52.444	47.723	48.019	55.508	61.079	61.828	59.941	66.027	52.458	58.65	60.432	69.313	71.851	57.17	50.989	20.535	37.935	40.817
860	54.445	58.252	42.637	56.7	47.359	61.136	61.598	47.214	53.212	47.128	51.934	47.118	47.416	54.843	60.536	61.262	59.27	65.432	52.113	58.063	59.697	68.72	71.239	56.481	50.46	20.174	37.424	40.375
850	53.8	57.716	42.101	56.219	46.767	60.4	60.976	46.604	52.715	46.499	51.444	46.518	46.799	54.2	59.969	60.678	58.594	64.844	51.78	57.467	58.965	68.123	70.639	55.809	49.95	19.823	36.908	39.937
840	53.152	57.179	41.564	55.747	46.173	59.675	60.359	45.988	52.216	45.874	50.962	45.924	46.17	53.58	59.388	60.076	57.918	64.261	51.452	56.861	58.238	67.522	70.051	55.155	49.447	19.477	36.39	39.5
830	52.495	56.641	41.028	55.285	45.579	58.962	59.743	45.368	51.716	45.264	50.477	45.335	45.528	52.982	58.805	59.458	57.25	63.681	51.113	56.245	57.516	66.918	69.476	54.516	48.942	19.126	35.867	39.066
820	51.831	56.102	40.491	54.833	44.986	58.262	59.118	44.747	51.215	44.674	49.983	44.748	44.874	52.405	58.224	58.822	56.599	63.095	50.755	55.619	56.799	66.311	68.907	53.887	48.433	18.764	35.341	38.633
810	51.168	55.563	39.955	54.391	44.392	57.576	58.485	44.124	50.714	44.104	49.482	44.155	44.208	51.848	57.643	58.171	55.968	62.495	50.375	54.986	56.087	65.702	68.339	53.261	47.92	18.393	34.82	38.203
800	50.513	55.024	39.42	53.954	43.8	56.896	57.842	43.499	50.219	43.553	48.975	43.551	43.531	51.299	57.055	57.504	55.36	61.878	49.977	54.344	55.382	65.091	67.768	52.636	47.406	18.012	34.31	37.776
790	49.867	54.485	38.892	53.509	43.208	56.209	57.192	42.874	49.737	43.02	48.461	42.935	42.843	50.735	56.451	56.823	54.771	61.248	49.56	53.695	54.684	64.48	67.196	52.014	46.89	17.624	33.814	37.35
780	49.228	53.947	38.379	53.047	42.617	55.507	56.535	42.253	49.272	42.506	47.942	42.314	42.147	50.141	55.833	56.135	54.192	60.614	49.125	53.039	53.993	63.868	66.623	51.395	46.372	17.249	33.33	36.927
770	48.59	53.409	37.883	52.565	42.028	54.798	55.872	41.642	48.821	42.012	47.418	41.694	41.455	49.529	55.203	55.454	53.619	59.983	48.672	52.383	53.308	63.256	66.052	50.78	45.853	16.907	32.858	36.507
760	47.948	52.873	37.404	52.065	41.44	54.09	55.203	41.044	48.387	41.537	46.887	41.075	40.789	48.926	54.576	54.785	53.052	59.355	48.202	51.741	52.623	62.645	65.481	50.168	45.332	16.598	32.399	36.089
750	47.301	52.338	36.943	51.557	40.845	53.385	54.529	40.462	47.967	41.081	46.348	40.459	40.164	48.343	53.96	54.127	52.492	58.73	47.714	51.12	51.935	62.035	64.912	49.556	44.811	16.309	31.952	35.672
740	46.648	51.805	36.5	51.046	40.237	52.682	53.855	39.895	47.562	40.644	45.791	39.853	39.58	47.772	53.356	53.479	51.938	58.109	47.211	50.524	51.236	61.426	64.346	48.94	44.289	16.03	31.517	35.254
730	45.992	51.273	36.08	50.533	39.617	51.981	53.193	39.343	47.169	40.225	45.213	39.266	39.034	47.205	52.762	52.843	51.392	57.49	46.707	49.952	50.522	60.82	63.781	48.321	43.773	15.764	31.095	34.829
720	45.333	50.744	35.686	50.017	38.992	51.283	52.555	38.807	46.778	39.812	44.615	38.706	38.521	46.638	52.172	52.219	50.853	56.863	46.216	49.374	49.802	60.217	63.22	47.7	43.271	15.516	30.685	34.4
710	44.67	50.218	35.316	49.498	38.363	50.588	51.945	38.281	46.386	39.396	43.998	38.173	38.033	46.072	51.586	51.607	50.315	56.218	45.741	48.766	49.087	59.616	62.662	47.076	42.785	15.303	30.288	33.964
700	44.005	49.694	34.971	48.977	37.737	49.898	51.365	37.748	45.993	38.974	43.367	37.659	37.562	45.508	51.004	51.005	49.777	55.556	45.281	48.145	48.389	59.019	62.109	46.451	42.315	15.137	29.902	33.524
690	43.343	49.174	34.65	48.453	37.121	49.209	50.813	37.185	45.6	38.548	42.735	37.152	37.102	44.947	50.427	50.406	49.239	54.885	44.837	47.541	47.711	58.427	61.56	45.823	41.86	15.007	29.529	33.079
680	42.686	48.657	34.352	47.928	36.517	48.514	50.281	36.581	45.207	38.118	42.11	36.646	36.648	44.389	49.855	49.805	48.703	54.214	44.407	46.966	47.053	57.838	61.016	45.195	41.421	14.888	29.164	32.63
670	42.036	48.143	34.073	47.402	35.927	47.808	49.756	35.946	44.813	37.684	41.491	36.142	36.196	43.833	49.289	49.201	48.167	53.543	43.985	46.421	46.416	57.255	60.477	44.566	40.995	14.76	28.804	32.175
660	41.393	47.633	33.8	46.874	35.35	47.093	49.223	35.296	44.419	37.242	40.882	35.646	35.744	43.281	48.728	48.595	47.633	52.874	43.558	45.904	45.797	56.673	59.944	43.936	40.573	14.623	28.448	31.716
650	40.756	47.127	33.528	46.345	34.785	46.368	48.678	34.642	44.019	36.787	40.29	35.162	35.292	42.733	48.173	47.988	47.1	52.204	43.122	45.413	45.187	56.09	59.416	43.306	40.14	14.477	28.095	31.252
640	40.126	46.625	33.255	45.816	34.233	45.636	48.117	33.985	43.612	36.313	39.724	34.688	34.839	42.188	47.624	47.38	46.569	51.536	42.677	44.94	44.576	55.497	58.896	42.675	39.683	14.323	27.747	30.783
630	39.503	46.127	32.98	45.287	33.693	44.897	47.538	33.327	43.196	35.819	39.184	34.22	34.387	41.646	47.08	46.771	46.038	50.87	42.224	44.472	43.961	54.887	58.382	42.045	39.202	14.153	27.402	30.314
620	38.884	45.634	32.705	44.758	33.154	44.15	46.943	32.674	42.774	35.307	38.656	33.756	33.935	41.109	46.537	46.162	45.504	50.205	41.763	44.007	43.347	54.261	57.875	41.416	38.703	13.955	27.061	29.847
610	38.267	45.144	32.43	44.229	32.607	43.398	46.332	32.03	42.344	34.775	38.127	33.294	33.484	40.576	45.992	45.554	44.964	49.544	41.295	43.545	42.74	53.626	57.376	40.787	38.196	13.724	26.723	29.386
600	37.65	44.65	32.153	43.701	32.054	42.642	45.71	31.397	41.907	34.226	37.594	32.836	33.033	40.047	45.447	44.945	44.419	48.886	40.82	43.087	42.14	52.995	56.884	40.16	37.683	13.475	26.389	28.933
590	37.037	44.146	31.875	43.173	31.504	41.902	45.079	30.776	41.463	33.659	37.064	32.381	32.582	39.523	44.901	44.337	43.869	48.231	40.337	42.633	41.547	52.374	56.401	39.534	37.165	13.224	26.058	28.492
580	36.433	43.631	31.596	42.647	30.961	41.196	44.434	30.166	41.012	33.077	36.54	31.929	32.132	39.003	44.355	43.731	43.314	47.58	39.848	42.18	40.961	51.76	55.917	38.909	36.64	12.98	25.731	28.062
570	35.837	43.106	31.315	42.123	30.425	40.524	43.776	29.568	40.555	32.5	36.023	31.481	31.683	38.488	43.81	43.126	42.755	46.934	39.357	41.724	40.382	51.138	55.422	38.287	36.109	12.743	25.406	27.643
560	35.246	42.572	31.033	41.6	29.897	39.878	43.104	28.982	40.092	31.943	35.513	31.036	31.234	37.978	43.265	42.522	42.191	46.294	38.875	41.264	39.811	50.507	54.911	37.667	35.572	12.51	25.084	27.236
550	34.656	42.028	30.748	41.079	29.375	39.244	42.426	28.408	39.623	31.408	35.01	30.595	30.785	37.466	42.721	41.921	41.624	45.658	38.409	40.8	39.247	49.869	54.385	37.049	35.029	12.281	24.765	26.838
540	34.068	41.476	30.462	40.56	28.86	38.614	41.753	27.845	39.147	30.884	34.514	30.158	30.331	36.945	42.178	41.322	41.054	45.028	37.961	40.334	38.691	49.227	53.845	36.434	34.48	12.056	24.449	26.442
530	33.481	40.915	30.173	40.044	28.352	37.988	41.093	27.295	38.666	30.366	34.025	29.722	29.866	36.413	41.636	40.726	40.48	44.405	37.532	39.864	38.142	48.581	53.292	35.822	33.927	11.834	24.134	26.043
520	32.896	40.346	29.881	39.531	27.852	37.366	40.448	26.756	38.179	29.853	33.538	29.283	29.382	35.871	41.096	40.132	39.903	43.788	37.119	39.392	37.597	47.931	52.726	35.213	33.369	11.615	23.822	25.639
510	32.314	39.77	29.587	39.021	27.358	36.749	39.811	26.224	37.687	29.346	33.051	28.841	28.876	35.32	40.557	39.542	39.323	43.178	36.724	38.917	37.051	47.278	52.148	34.608	32.813	11.399	23.512	25.229
500	31.735	39.185	29.291	38.511	26.872	36.138	39.176	25.696	37.19	28.845	32.563	28.394	28.348	34.759	40.021	38.956	38.742	42.574	36.345	38.438	36.506	46.625	51.558	34.006	32.259	11.186	23.204	24.816
490	31.158	38.593	28.991	37.991	26.393	35.533	38.545	25.173	36.688	28.351	32.075	27.943	27.799	34.19	39.486	38.373	38.168	41.968	35.969	37.958	35.962	45.981	50.957	33.408	31.71	10.975	22.898	24.398
480	30.584	37.99	28.689	37.453	25.922	34.934	37.918	24.654	36.181	27.864	31.586	27.488	27.235	33.613	38.954	37.794	37.609	41.348	35.587	37.474	35.419	45.351	50.344	32.814	31.164	10.77	22.593	23.975
470	30.013	37.368	28.383	36.895	25.457	34.342	37.292	24.141	35.67	27.383	31.097	27.03	26.672	33.037	38.423	37.22	37.07	40.707	35.198	36.989	34.877	44.736	49.722	32.224	30.622	10.573	22.29	23.549
460	29.446	36.724	28.074	36.318	25.001	33.769	36.664	23.632	35.155	26.909	30.608	26.568	26.135	32.468	37.89	36.65	36.553	40.043	34.803	36.5	34.336	44.136	49.089	31.638	30.084	10.386	21.988	23.118
450	28.882	36.058	27.762	35.723	24.552	33.224	36.034	23.129	34.636	26.442	30.119	26.103	25.639	31.907	37.353	36.085	36.051	39.356	34.399	36.01	33.796	43.549	48.448	31.057	29.549	10.208	21.687	22.683
440	28.321	35.372	27.446	35.113	24.109	32.711	35.401	22.631	34.114	25.981	29.63	25.634	25.17	31.353	36.809	35.525	35.552	38.649	33.974	35.517	33.253	42.967	47.808	30.481	29.02	10.036	21.387	22.248
430	27.764	34.665	27.127	34.495	23.663	32.214	34.761	22.137	33.588	25.525	29.141	25.161	24.706	30.807	36.257	34.97	35.05	37.925	33.514	35.022	32.701	42.385	47.174	29.908	28.494	9.8589	21.087	21.814
420	27.211	33.939	26.805	33.875	23.199	31.708	34.114	21.649	33.059	25.064	28.653	24.686	24.235	30.267	35.693	34.42	34.545	37.192	33.023	34.526	32.136	41.801	46.549	29.334	27.973	9.6666	20.788	21.385
410	26.662	33.195	26.478	33.255	22.711	31.17	33.457	21.167	32.527	24.587	28.164	24.207	23.763	29.727	35.117	33.876	34.038	36.454	32.509	34.027	31.557	41.218	45.933	28.756	27.457	9.46	20.49	20.96
400	26.117	32.438	26.148	32.634	22.198	30.59	32.792	20.689	31.992	24.094	27.677	23.726	23.293	29.187	34.53	33.337	33.531	35.715	31.976	33.527	30.965	40.635	45.326	28.177	26.943	9.2461	20.192	20.538
390	25.576	31.685	25.813	32.014	21.665	29.974	32.119	20.216	31.455	23.584	27.189	23.241	22.827	28.647	33.932	32.805	33.023	34.979	31.429	33.025	30.36	40.052	44.727	27.595	26.424	9.0352	19.893	20.12
380	25.04	30.948	25.475	31.399	21.14	29.337	31.439	19.749	30.917	23.058	26.702	22.753	22.365	28.108	33.324	32.278	32.513	34.248	30.87	32.522	29.743	39.467	44.135	27.01	25.893	8.8318	19.595	19.705
370	24.508	30.222	25.133	30.802	20.655	28.687	30.751	19.287	30.376	22.519	26.216	22.264	21.906	27.569	32.706	31.758	32.003	33.524	30.301	32.017	29.114	38.876	43.547	26.425	25.346	8.6359	19.296	19.293
360	23.98	29.504	24.787	30.227	20.223	28.024	30.057	18.83	29.834	21.974	25.73	21.777	21.45	27.032	32.077	31.243	31.492	32.806	29.721	31.511	28.473	38.278	42.961	25.837	24.78	8.4463	18.997	18.885
350	23.457	28.792	24.437	29.678	19.848	27.348	29.357	18.378	29.29	21.43	25.245	21.295	20.997	26.49	31.439	30.735	30.979	32.094	29.137	31.004	27.824	37.674	42.376	25.248	24.199	8.2622	18.698	18.481
340	22.939	28.089	24.082	29.154	19.529	26.658	28.655	17.931	28.745	20.892	24.761	20.818	20.548	25.936	30.792	30.234	30.459	31.39	28.563	30.496	27.176	37.066	41.794	24.658	23.609	8.0835	18.397	18.079
330	22.425	27.399	23.724	28.654	19.263	25.954	27.962	17.489	28.2	20.363	24.277	20.348	20.103	25.368	30.137	29.739	29.93	30.693	28.008	29.987	26.534	36.451	41.207	24.067	23.011	7.9098	18.096	17.682
320	21.916	26.725	23.361	28.178	19.05	25.238	27.289	17.052	27.654	19.842	23.794	19.882	19.661	24.788	29.474	29.25	29.393	30.003	27.476	29.477	25.896	35.823	40.6	23.475	22.412	7.7411	17.794	17.287
310	21.412	26.067	22.994	27.72	18.89	24.51	26.631	16.62	27.108	19.33	23.313	19.417	19.222	24.208	28.814	28.756	28.849	29.315	26.954	28.967	25.264	35.176	39.966	22.882	21.812	7.5769	17.49	16.896
300	20.913	25.416	22.623	27.259	18.783	23.775	25.982	16.193	26.562	18.826	22.832	18.95	18.787	23.63	28.166	28.244	28.297	28.629	26.422	28.456	24.637	34.51	39.304	22.288	21.213	7.4172	17.185	16.508
290	20.419	24.762	22.248	26.782	18.725	23.04	25.328	15.771	26.016	18.331	22.348	18.48	18.355	23.055	27.535	27.707	27.738	27.943	25.872	27.944	24.015	33.824	38.616	21.694	20.613	7.2615	16.879	16.123
280	19.929	24.1	21.868	26.288	18.679	22.31	24.661	15.353	25.471	17.844	21.839	18.008	17.922	22.483	26.915	27.145	27.171	27.258	25.312	27.432	23.399	33.12	37.904	21.099	20.013	7.1097	16.571	15.741
270	19.445	23.432	21.485	25.781	18.6	21.589	23.981	14.94	24.926	17.365	21.286	17.533	17.485	21.914	26.305	26.56	26.598	26.576	24.75	26.92	22.788	32.398	37.167	20.505	19.414	6.9614	16.261	15.362
260	18.965	22.765	21.097	25.26	18.472	20.88	23.289	14.531	24.383	16.896	20.686	17.057	17.044	21.347	25.699	25.952	26.018	25.896	24.185	26.409	22.184	31.66	36.407	19.91	18.815	6.8165	15.95	14.986
250	18.49	22.102	20.705	24.726	18.298	20.185	22.588	14.127	23.841	16.435	20.041	16.579	16.598	20.783	25.095	25.329	25.432	25.219	23.61	25.897	21.585	30.905	35.624	19.316	18.217	6.6746	15.636	14.614
