# Supplementary material for: Eye position affects flight altitude in visual approach to landing independent of level of expertise of pilot
Source: PLoS One. 2018 May 24;13(5):e0197585. doi: 10.1371/journal.pone.0197585 (PMC5967751; doi:10.1371/journal.pone.0197585)
Supplement: S1 Dataset — (ZIP) [file pone.0197585.s001.zip › S1 Dataset/participant29_expert.txt]

distance	trial1_increase	trial2_increase	trial3_increase	trial4_increase	trial1_decrease	trial2_decrease	trial3_decrease	trial4_decrease	trial1_control	trial2_control	trial3_control	trial4_control	trial5_control	trial6_control	trial7_control	trial8_control	trial9_control	trial10_control	trial11_control	trial12_control	trial13_control	trial14_control	trial15_control	trial16_control	trial17_control	trial18_control	trial19_control	trial20_control
2000	121.61	124.96	126.48	129.84	129.53	123.74	123.44	128.92	128.92	130.75	126.48	122.83	126.18	128.92	131.66	131.36	122.83	122.52	128.31	126.18	124.35	130.75	126.48	123.44	125.57	123.74	124.35	123.44
1990	121.61	124.96	126.49	129.84	129.53	123.74	123.44	128.92	128.92	130.75	126.49	122.83	126.18	128.92	131.67	131.36	122.83	122.52	128.32	126.18	124.35	130.75	126.49	123.44	125.57	123.74	124.35	123.44
1980	121.61	124.97	126.49	129.84	129.54	123.75	123.44	128.93	128.93	130.76	126.49	122.83	126.18	128.93	131.67	131.37	122.83	122.53	128.32	126.18	124.36	130.76	126.49	123.44	125.58	123.75	124.36	123.44
1970	121.62	124.97	126.49	129.85	129.54	123.75	123.44	128.93	128.93	130.76	126.49	122.84	126.19	128.93	131.67	131.37	122.84	122.53	128.32	126.19	124.36	130.76	126.49	123.44	125.58	123.75	124.36	123.44
1960	121.62	124.97	126.5	129.85	129.54	123.75	123.45	128.93	128.93	130.76	126.5	122.84	126.19	128.93	131.68	131.37	122.84	122.53	128.32	126.19	124.36	130.76	126.5	123.45	125.58	123.75	124.36	123.45
1950	121.62	124.97	126.5	129.85	129.55	123.76	123.45	128.94	128.93	130.77	126.5	122.84	126.19	128.94	131.68	131.38	122.84	122.54	128.33	126.19	124.37	130.77	126.5	123.45	125.58	123.75	124.37	123.45
1940	121.63	124.98	126.5	129.85	129.54	123.76	123.45	128.94	128.88	130.76	126.48	122.84	126.19	128.94	131.68	131.38	122.84	122.54	128.33	126.2	124.37	130.77	126.5	123.45	125.59	123.72	124.37	123.45
1930	121.63	124.98	126.51	129.86	129.47	123.76	123.46	128.94	128.65	130.69	126.37	122.83	126.17	128.94	131.69	131.38	122.85	122.54	128.33	126.2	124.37	130.77	126.51	123.46	125.59	123.62	124.37	123.46
1920	121.63	124.97	126.51	129.86	129.25	123.77	123.46	128.95	128.26	130.46	126.13	122.79	126.13	128.95	131.68	131.39	122.85	122.55	128.34	126.2	124.37	130.78	126.51	123.46	125.59	123.45	124.37	123.46
1910	121.63	124.94	126.51	129.86	128.87	123.77	123.46	128.95	127.73	130.01	125.76	122.73	126.08	128.94	131.64	131.39	122.85	122.55	128.34	126.21	124.38	130.78	126.51	123.46	125.6	123.22	124.38	123.46
1900	121.63	124.88	126.51	129.87	128.31	123.77	123.47	128.95	127.04	129.35	125.29	122.66	126.02	128.89	131.58	131.39	122.86	122.55	128.32	126.21	124.38	130.78	126.52	123.47	125.6	122.97	124.38	123.47
1890	121.62	124.79	126.51	129.87	127.59	123.78	123.47	128.95	126.21	128.5	124.75	122.59	125.94	128.75	131.47	131.38	122.86	122.56	128.27	126.21	124.39	130.79	126.52	123.47	125.6	122.73	124.39	123.47
1880	121.57	124.67	126.48	129.88	126.72	123.75	123.46	128.94	125.34	127.52	124.17	122.53	125.85	128.51	131.31	131.31	122.87	122.56	128.2	126.2	124.39	130.79	126.52	123.47	125.6	122.49	124.39	123.47
1870	121.5	124.52	126.42	129.88	125.74	123.62	123.41	128.93	124.47	126.48	123.58	122.45	125.74	128.16	131.1	131.16	122.87	122.56	128.09	126.17	124.39	130.79	126.53	123.47	125.58	122.24	124.38	123.48
1860	121.4	124.36	126.34	129.86	124.7	123.34	123.31	128.92	123.58	125.4	122.97	122.35	125.62	127.72	130.84	130.95	122.86	122.57	127.95	126.09	124.34	130.8	126.53	123.45	125.5	121.99	124.34	123.48
1850	121.27	124.17	126.22	129.8	123.63	122.96	123.16	128.91	122.66	124.29	122.34	122.23	125.45	127.19	130.53	130.68	122.78	122.57	127.79	125.98	124.24	130.8	126.53	123.38	125.37	121.73	124.25	123.49
1840	121.11	123.97	126.09	129.69	122.53	122.5	122.98	128.9	121.73	123.15	121.68	122.08	125.23	126.56	130.19	130.32	122.59	122.57	127.59	125.83	124.07	130.79	126.54	123.19	125.17	121.46	124.1	123.49
1830	120.92	123.75	125.95	129.53	121.4	122	122.77	128.89	120.81	122.03	121.03	121.91	124.96	125.84	129.81	129.89	122.31	122.57	127.37	125.64	123.82	130.76	126.54	122.84	124.91	121.18	123.9	123.49
1820	120.7	123.53	125.79	129.3	120.25	121.45	122.52	128.88	119.92	120.94	120.38	121.68	124.62	125.02	129.41	129.4	121.94	122.54	127.12	125.42	123.49	130.72	126.54	122.35	124.58	120.9	123.65	123.49
1810	120.46	123.31	125.6	129.01	119.11	120.86	122.24	128.87	119.05	119.89	119.75	121.4	124.24	124.13	128.98	128.86	121.51	122.48	126.84	125.15	123.11	130.65	126.54	121.78	124.2	120.62	123.36	123.5
1800	120.2	123.1	125.39	128.67	118.01	120.22	121.92	128.87	118.19	118.89	119.13	121.05	123.8	123.2	128.54	128.28	121.03	122.39	126.54	124.83	122.67	130.56	126.55	121.16	123.78	120.33	123.03	123.49
1790	119.91	122.87	125.15	128.32	116.96	119.55	121.58	128.86	117.37	117.93	118.53	120.62	123.31	122.25	128.07	127.63	120.5	122.29	126.24	124.46	122.17	130.44	126.55	120.48	123.34	120.05	122.66	123.46
1780	119.59	122.62	124.89	127.94	115.96	118.87	121.22	128.84	116.59	117.02	117.96	120.12	122.77	121.28	127.59	126.94	119.93	122.16	125.91	124.05	121.62	130.31	126.54	119.72	122.88	119.76	122.26	123.4
1770	119.25	122.36	124.6	127.54	115	118.2	120.85	128.81	115.83	116.16	117.41	119.54	122.19	120.29	127.1	126.19	119.33	122.01	125.56	123.6	121.03	130.15	126.51	118.88	122.4	119.47	121.82	123.32
1760	118.88	122.09	124.29	127.11	114.1	117.53	120.47	128.75	115.06	115.34	116.86	118.9	121.56	119.31	126.59	125.41	118.71	121.85	125.17	123.11	120.41	129.97	126.44	117.99	121.9	119.18	121.34	123.22
1750	118.48	121.81	123.96	126.67	113.23	116.85	120.06	128.64	114.28	114.58	116.3	118.2	120.9	118.34	126.06	124.59	118.07	121.66	124.74	122.58	119.76	129.77	126.32	117.07	121.37	118.9	120.84	123.09
1740	118.06	121.51	123.62	126.22	112.38	116.18	119.64	128.5	113.49	113.85	115.74	117.45	120.22	117.4	125.51	123.78	117.42	121.46	124.27	122.02	119.09	129.54	126.14	116.17	120.82	118.62	120.32	122.94
1730	117.61	121.21	123.25	125.77	111.56	115.49	119.22	128.31	112.71	113.13	115.17	116.68	119.52	116.48	124.95	122.95	116.75	121.23	123.77	121.46	118.42	129.28	125.91	115.3	120.26	118.33	119.8	122.78
1720	117.15	120.9	122.86	125.31	110.75	114.81	118.79	128.07	111.93	112.43	114.59	115.88	118.79	115.57	124.38	122.09	116.07	121	123.23	120.89	117.74	129.01	125.65	114.47	119.7	118.05	119.26	122.59
1710	116.66	120.58	122.46	124.86	109.96	114.14	118.36	127.8	111.15	111.75	114.01	115.09	118.06	114.69	123.81	121.2	115.39	120.75	122.66	120.32	117.06	128.7	125.35	113.66	119.13	117.77	118.72	122.38
1700	116.17	120.25	122.05	124.41	109.2	113.46	117.94	127.48	110.37	111.08	113.43	114.29	117.32	113.82	123.23	120.31	114.71	120.5	122.07	119.75	116.37	128.38	125.02	112.85	118.56	117.48	118.17	122.16
1690	115.68	119.92	121.62	123.97	108.47	112.8	117.51	127.13	109.58	110.42	112.85	113.5	116.58	112.97	122.66	119.41	114.01	120.24	121.47	119.16	115.66	128.03	124.66	112.04	117.99	117.19	117.62	121.93
1680	115.19	119.57	121.19	123.53	107.77	112.13	117.08	126.74	108.79	109.73	112.29	112.72	115.85	112.15	122.08	118.5	113.31	119.97	120.86	118.56	114.92	127.64	124.29	111.23	117.44	116.9	117.07	121.68
1670	114.68	119.21	120.74	123.1	107.08	111.45	116.63	126.31	108	109.02	111.73	111.94	115.13	111.34	121.49	117.58	112.6	119.69	120.23	117.94	114.18	127.23	123.9	110.45	116.88	116.6	116.53	121.43
1660	114.17	118.85	120.28	122.66	106.39	110.76	116.17	125.85	107.22	108.28	111.16	111.17	114.42	110.52	120.89	116.65	111.9	119.39	119.58	117.32	113.44	126.78	123.5	109.7	116.34	116.29	115.99	121.17
1650	113.64	118.47	119.82	122.24	105.71	110.06	115.7	125.37	106.44	107.52	110.57	110.41	113.72	109.71	120.29	115.74	111.19	119.08	118.92	116.7	112.72	126.29	123.09	108.99	115.81	115.96	115.46	120.91
1640	113.11	118.07	119.35	121.82	105.04	109.35	115.21	124.87	105.67	106.75	109.95	109.67	113.03	108.9	119.68	114.83	110.49	118.76	118.25	116.07	112.02	125.77	122.67	108.31	115.29	115.6	114.93	120.63
1630	112.57	117.67	118.87	121.42	104.38	108.64	114.72	124.37	104.92	105.97	109.32	108.93	112.34	108.08	119.06	113.93	109.79	118.44	117.57	115.44	111.31	125.21	122.24	107.66	114.77	115.2	114.4	120.33
1620	112.04	117.25	118.39	121.03	103.72	107.93	114.22	123.87	104.19	105.2	108.67	108.2	111.65	107.27	118.44	113.03	109.09	118.11	116.88	114.81	110.58	124.62	121.81	107.05	114.23	114.76	113.87	119.99
1610	111.51	116.82	117.92	120.65	103.08	107.23	113.73	123.36	103.48	104.45	108.01	107.45	110.92	106.47	117.82	112.14	108.39	117.77	116.19	114.18	109.83	124	121.37	106.47	113.67	114.3	113.36	119.62
1600	110.98	116.38	117.43	120.27	102.44	106.55	113.23	122.86	102.79	103.71	107.34	106.69	110.16	105.67	117.2	111.26	107.69	117.43	115.49	113.55	109.07	123.35	120.93	105.91	113.07	113.81	112.84	119.22
1590	110.45	115.93	116.94	119.89	101.78	105.87	112.74	122.35	102.1	102.96	106.66	105.93	109.39	104.9	116.58	110.39	107	117.08	114.79	112.91	108.3	122.66	120.5	105.37	112.45	113.29	112.34	118.78
1580	109.92	115.47	116.43	119.5	101.1	105.19	112.24	121.85	101.4	102.22	105.97	105.17	108.63	104.14	115.96	109.53	106.31	116.73	114.09	112.25	107.55	121.95	120.07	104.85	111.81	112.74	111.85	118.3
1570	109.38	115.01	115.89	119.08	100.4	104.52	111.73	121.35	100.68	101.48	105.27	104.41	107.89	103.4	115.35	108.68	105.63	116.38	113.4	111.59	106.8	121.2	119.64	104.35	111.15	112.17	111.35	117.77
1560	108.84	114.55	115.34	118.63	99.687	103.86	111.21	120.87	99.914	100.73	104.59	103.66	107.16	102.66	114.74	107.85	104.94	116.02	112.73	110.93	106.06	120.43	119.2	103.86	110.49	111.57	110.84	117.21
1550	108.29	114.08	114.78	118.16	98.981	103.19	110.69	120.41	99.08	99.984	103.93	102.91	106.43	101.92	114.12	107.02	104.26	115.67	112.07	110.26	105.34	119.64	118.75	103.39	109.83	110.96	110.32	116.61
1540	107.74	113.6	114.19	117.67	98.282	102.54	110.15	119.93	98.165	99.235	103.26	102.17	105.7	101.17	113.48	106.19	103.57	115.3	111.4	109.59	104.63	118.82	118.29	102.94	109.18	110.32	109.8	115.98
1530	107.18	113.13	113.59	117.17	97.589	101.9	109.59	119.45	97.186	98.484	102.58	101.44	104.99	100.41	112.81	105.37	102.86	114.91	110.73	108.92	103.92	117.99	117.82	102.48	108.52	109.67	109.26	115.31
1520	106.62	112.67	112.97	116.65	96.904	101.25	109.02	118.95	96.168	97.733	101.87	100.72	104.28	99.643	112.12	104.56	102.15	114.5	110.04	108.25	103.21	117.14	117.35	102.02	107.87	109	108.72	114.61
1510	106.04	112.2	112.33	116.13	96.226	100.58	108.43	118.44	95.122	96.985	101.16	100	103.59	98.874	111.41	103.76	101.44	114.08	109.36	107.6	102.5	116.27	116.89	101.57	107.22	108.32	108.18	113.88
1500	105.47	111.72	111.68	115.6	95.554	99.897	107.83	117.91	94.056	96.238	100.43	99.292	102.9	98.102	110.7	102.96	100.74	113.65	108.67	106.96	101.78	115.39	116.41	101.11	106.57	107.65	107.63	113.12
1490	104.89	111.22	111.01	115.06	94.885	99.195	107.24	117.38	92.987	95.496	99.713	98.58	102.22	97.33	109.99	102.17	100.05	113.21	108	106.32	101.07	114.51	115.92	100.65	105.92	106.99	107.08	112.35
1480	104.3	110.71	110.32	114.52	94.219	98.479	106.65	116.84	91.93	94.759	98.997	97.869	101.53	96.558	109.27	101.36	99.368	112.75	107.33	105.68	100.36	113.61	115.41	100.2	105.28	106.35	106.53	111.55
1470	103.72	110.17	109.62	113.98	93.558	97.751	106.07	116.28	90.892	94.028	98.275	97.154	100.82	95.787	108.53	100.55	98.679	112.28	106.66	105.04	99.676	112.71	114.88	99.756	104.63	105.71	105.98	110.73
1460	103.14	109.62	108.89	113.44	92.902	97.011	105.49	115.71	89.873	93.305	97.544	96.43	100.1	95.018	107.77	99.749	97.985	111.78	105.99	104.41	99	111.81	114.34	99.312	103.98	105.08	105.42	109.89
1450	102.56	109.06	108.13	112.9	92.252	96.271	104.9	115.14	88.864	92.588	96.806	95.696	99.37	94.254	106.99	98.95	97.283	111.27	105.3	103.77	98.325	110.91	113.79	98.874	103.34	104.44	104.86	109.04
1440	101.98	108.49	107.36	112.35	91.61	95.544	104.3	114.56	87.863	91.871	96.063	94.952	98.634	93.494	106.2	98.152	96.571	110.73	104.6	103.14	97.646	110	113.22	98.442	102.69	103.81	104.29	108.18
1430	101.4	107.9	106.57	111.78	90.976	94.839	103.7	113.98	86.87	91.148	95.317	94.2	97.909	92.741	105.41	97.335	95.848	110.2	103.88	102.49	96.962	109.1	112.64	98.016	102.04	103.19	103.7	107.32
1420	100.81	107.31	105.76	111.2	90.351	94.151	103.1	113.39	85.893	90.421	94.578	93.444	97.202	91.992	104.62	96.491	95.116	109.65	103.15	101.83	96.278	108.21	112.05	97.598	101.37	102.57	103.11	106.47
1410	100.22	106.71	104.94	110.61	89.736	93.474	102.49	112.8	84.936	89.69	93.86	92.693	96.513	91.244	103.86	95.633	94.381	109.1	102.43	101.15	95.595	107.32	111.46	97.188	100.7	101.96	102.5	105.64
1400	99.619	106.1	104.11	110	89.131	92.808	101.88	112.18	84	88.957	93.165	91.96	95.844	90.498	103.1	94.776	93.653	108.55	101.72	100.45	94.913	106.45	110.86	96.783	100.02	101.35	101.87	104.82
1390	99.012	105.49	103.27	109.38	88.536	92.154	101.28	111.53	83.085	88.227	92.487	91.246	95.193	89.756	102.36	93.922	92.936	107.99	101.03	99.726	94.234	105.58	110.25	96.373	99.332	100.74	101.22	104.01
1380	98.4	104.89	102.41	108.76	87.943	91.509	100.68	110.86	82.185	87.511	91.807	90.539	94.563	89.024	101.62	93.069	92.225	107.41	100.35	98.985	93.557	104.73	109.64	95.946	98.643	100.11	100.53	103.2
1370	97.786	104.29	101.56	108.13	87.341	90.862	100.09	110.16	81.297	86.812	91.113	89.832	93.939	88.306	100.9	92.213	91.512	106.81	99.692	98.227	92.879	103.89	109.04	95.499	97.951	99.461	99.836	102.41
1360	97.169	103.69	100.69	107.51	86.728	90.207	99.514	109.45	80.419	86.13	90.407	89.125	93.303	87.601	100.19	91.354	90.797	106.19	99.045	97.454	92.194	103.06	108.43	95.023	97.258	98.795	99.122	101.62
1350	96.552	103.11	99.827	106.9	86.105	89.544	98.958	108.73	79.545	85.466	89.689	88.42	92.65	86.906	99.477	90.493	90.081	105.55	98.416	96.667	91.494	102.25	107.82	94.501	96.565	98.113	98.395	100.85
1340	95.935	102.53	98.959	106.29	85.474	88.875	98.413	108.02	78.675	84.812	88.962	87.717	91.982	86.214	98.767	89.633	89.365	104.89	97.804	95.875	90.778	101.45	107.21	93.917	95.873	97.419	97.656	100.09
1330	95.32	101.96	98.092	105.69	84.835	88.202	97.871	107.33	77.81	84.162	88.231	87.012	91.297	85.521	98.057	88.774	88.652	104.21	97.204	95.079	90.048	100.65	106.59	93.269	95.183	96.712	96.912	99.34
1320	94.706	101.37	97.227	105.1	84.191	87.526	97.33	106.65	76.951	83.517	87.504	86.301	90.593	84.829	97.348	87.918	87.941	103.52	96.595	94.282	89.306	99.842	105.98	92.57	94.497	95.995	96.176	98.601
1310	94.091	100.77	96.365	104.5	83.549	86.847	96.789	105.97	76.099	82.876	86.788	85.581	89.87	84.14	96.638	87.066	87.234	102.8	95.966	93.485	88.553	99.037	105.36	91.834	93.816	95.268	95.456	97.866
1300	93.472	100.15	95.509	103.9	82.922	86.167	96.242	105.27	75.253	82.236	86.083	84.854	89.13	83.453	95.923	86.219	86.533	102.06	95.319	92.688	87.79	98.232	104.73	91.065	93.141	94.534	94.752	97.133
1290	92.851	99.512	94.66	103.3	82.317	85.487	95.683	104.55	74.401	81.59	85.385	84.122	88.375	82.771	95.206	85.378	85.838	101.31	94.656	91.894	87.018	97.429	104.09	90.263	92.473	93.793	94.059	96.406
1280	92.23	98.859	93.818	102.71	81.73	84.807	95.113	103.82	73.528	80.934	84.693	83.392	87.615	82.094	94.487	84.544	85.149	100.55	93.979	91.103	86.24	96.631	103.44	89.43	91.809	93.047	93.371	95.684
1270	91.607	98.193	92.986	102.12	81.159	84.129	94.532	103.08	72.638	80.271	84.007	82.67	86.857	81.422	93.767	83.718	84.469	99.772	93.289	90.317	85.461	95.837	102.76	88.571	91.147	92.297	92.685	94.963
1260	90.979	97.516	92.165	101.53	80.597	83.456	93.943	102.35	71.745	79.597	83.335	81.96	86.102	80.755	93.048	82.898	83.798	98.985	92.588	89.538	84.691	95.049	102.07	87.705	90.485	91.544	92.004	94.236
1250	90.346	96.827	91.353	100.93	80.041	82.793	93.346	101.62	70.858	78.905	82.678	81.259	85.349	80.09	92.331	82.082	83.137	98.198	91.884	88.765	83.934	94.268	101.36	86.851	89.82	90.79	91.329	93.503
1240	89.709	96.133	90.547	100.32	79.489	82.143	92.743	100.89	69.968	78.189	82.037	80.558	84.593	79.425	91.617	81.268	82.486	97.419	91.186	88.001	83.19	93.492	100.64	86.025	89.15	90.037	90.662	92.767
1230	89.068	95.444	89.747	99.707	78.944	81.506	92.135	100.15	69.07	77.476	81.408	79.857	83.836	78.759	90.906	80.459	81.835	96.651	90.496	87.246	82.458	92.718	99.906	85.23	88.474	89.284	90	92.028
1220	88.426	94.764	88.956	99.085	78.404	80.882	91.521	99.4	68.164	76.788	80.78	79.155	83.077	78.095	90.2	79.667	81.176	95.894	89.813	86.501	81.73	91.94	99.159	84.463	87.789	88.535	89.341	91.288
1210	87.783	94.089	88.172	98.457	77.861	80.273	90.904	98.647	67.259	76.121	80.152	78.454	82.32	77.433	89.5	78.896	80.511	95.15	89.14	85.768	80.994	91.152	98.404	83.712	87.096	87.789	88.684	90.55
1200	87.14	93.413	87.394	97.825	77.303	79.677	90.285	97.889	66.364	75.457	79.546	77.755	81.564	76.771	88.804	78.142	79.853	94.419	88.475	85.048	80.244	90.346	97.639	82.969	86.397	87.047	88.03	89.821
1190	86.498	92.736	86.619	97.19	76.728	79.092	89.665	97.131	65.487	74.79	78.973	77.06	80.81	76.101	88.11	77.392	79.209	93.695	87.821	84.337	79.485	89.523	96.868	82.236	85.7	86.312	87.38	89.109
1180	85.859	92.068	85.845	96.553	76.139	78.514	89.049	96.382	64.63	74.12	78.424	76.368	80.062	75.419	87.413	76.642	78.559	92.972	87.179	83.627	78.727	88.684	96.092	81.513	85.005	85.583	86.737	88.417
1170	85.222	91.415	85.069	95.914	75.535	77.94	88.447	95.66	63.794	73.45	77.882	75.68	79.327	74.717	86.706	75.892	77.889	92.247	86.548	82.917	77.974	87.83	95.312	80.804	84.315	84.856	86.097	87.738
1160	84.59	90.775	84.292	95.275	74.919	77.367	87.859	94.967	62.982	72.778	77.338	74.987	78.614	73.999	85.983	75.143	77.194	91.517	85.926	82.206	77.226	86.967	94.529	80.107	83.629	84.13	85.458	87.061
1150	83.962	90.139	83.515	94.637	74.29	76.797	87.278	94.296	62.198	72.099	76.779	74.281	77.922	73.274	85.245	74.397	76.478	90.784	85.303	81.497	76.479	86.1	93.745	79.425	82.943	83.407	84.818	86.383
1140	83.341	89.504	82.74	94.002	73.65	76.228	86.698	93.643	61.445	71.407	76.186	73.556	77.253	72.558	84.499	73.655	75.742	90.049	84.67	80.79	75.73	85.23	92.961	78.757	82.256	82.686	84.172	85.703
1130	82.724	88.87	81.96	93.378	72.998	75.655	86.114	93.007	60.723	70.7	75.553	72.816	76.601	71.86	83.751	72.917	74.989	89.313	84.034	80.086	74.981	84.359	92.179	78.099	81.566	81.97	83.526	85.023
1120	82.11	88.237	81.169	92.773	72.337	75.07	85.526	92.386	60.032	69.98	74.896	72.06	75.956	71.179	83	72.184	74.231	88.579	83.404	79.387	74.233	83.488	91.399	77.444	80.87	81.26	82.889	84.347
1110	81.492	87.599	80.366	92.188	71.673	74.467	84.934	91.769	59.372	69.251	74.228	71.295	75.311	70.516	82.238	71.455	73.485	87.846	82.784	78.693	73.486	82.626	90.624	76.786	80.167	80.556	82.264	83.68
1100	80.861	86.948	79.552	91.615	71.015	73.844	84.331	91.146	58.744	68.53	73.535	70.541	74.666	69.87	81.461	70.727	72.746	87.116	82.175	78.004	72.742	81.78	89.853	76.113	79.458	79.859	81.651	83.024
1090	80.216	86.281	78.73	91.048	70.365	73.196	83.704	90.514	58.142	67.836	72.803	69.813	74.022	69.237	80.67	69.997	72.003	86.39	81.575	77.32	71.999	80.953	89.09	75.419	78.744	79.171	81.044	82.381
1080	79.562	85.597	77.9	90.486	69.722	72.523	83.054	89.873	57.548	67.172	72.037	69.106	73.376	68.604	79.877	69.267	71.252	85.667	80.977	76.631	71.254	80.147	88.33	74.705	78.031	78.491	80.443	81.751
1070	78.903	84.897	77.063	89.928	69.079	71.827	82.38	89.224	56.948	66.534	71.259	68.408	72.726	67.958	79.088	68.537	70.495	84.942	80.37	75.927	70.503	79.36	87.562	73.973	77.325	77.817	79.844	81.134
1060	78.242	84.184	76.222	89.366	68.43	71.108	81.685	88.563	56.352	65.908	70.479	67.715	72.072	67.3	78.304	67.808	69.734	84.202	79.75	75.208	69.743	78.584	86.776	73.225	76.638	77.135	79.244	80.531
1050	77.58	83.458	75.385	88.787	67.773	70.369	80.97	87.878	55.775	65.28	69.693	67.027	71.415	66.629	77.521	67.079	68.969	83.442	79.118	74.485	68.974	77.813	85.968	72.475	75.973	76.441	78.641	79.938
1040	76.916	82.72	74.566	88.185	67.111	69.609	80.238	87.166	55.206	64.644	68.899	66.346	70.755	65.949	76.73	66.348	68.202	82.681	78.47	73.764	68.196	77.041	85.141	71.732	75.332	75.735	78.025	79.349
1030	76.252	81.972	73.766	87.56	66.443	68.843	79.495	86.433	54.623	64.008	68.1	65.673	70.094	65.259	75.93	65.611	67.433	81.933	77.799	73.048	67.417	76.268	84.296	71	74.714	75.017	77.388	78.76
1020	75.589	81.217	72.975	86.916	65.772	68.085	78.744	85.683	54.013	63.379	67.301	65.008	69.431	64.568	75.123	64.869	66.667	81.182	77.097	72.337	66.648	75.495	83.435	70.278	74.12	74.291	76.724	78.169
1010	74.927	80.462	72.183	86.253	65.096	67.343	77.985	84.918	53.372	62.759	66.505	64.353	68.768	63.883	74.318	64.124	65.906	80.405	76.364	71.632	65.899	74.724	82.559	69.565	73.55	73.557	76.035	77.567
1000	74.268	79.715	71.389	85.571	64.419	66.612	77.221	84.139	52.709	62.143	65.712	63.7	68.106	63.206	73.527	63.376	65.146	79.609	75.608	70.929	65.17	73.955	81.67	68.858	72.999	72.814	75.328	76.952
990	73.611	78.985	70.596	84.873	63.742	65.883	76.462	83.345	52.04	61.523	64.926	63.039	67.444	62.533	72.755	62.626	64.38	78.809	74.848	70.22	64.458	73.19	80.769	68.155	72.458	72.066	74.616	76.324
980	72.955	78.259	69.804	84.159	63.072	65.153	75.714	82.54	51.368	60.896	64.153	62.366	66.784	61.853	72.001	61.883	63.612	78.012	74.097	69.497	63.753	72.428	79.857	67.456	71.91	71.312	73.902	75.684
970	72.298	77.517	69.014	83.429	62.409	64.422	74.968	81.731	50.695	60.263	63.392	61.687	66.126	61.167	71.259	61.155	62.852	77.218	73.334	68.757	63.037	71.671	78.942	66.762	71.347	70.553	73.185	75.034
960	71.637	76.756	68.229	82.686	61.751	63.689	74.202	80.927	50.021	59.625	62.646	61.012	65.47	60.474	70.521	60.442	62.104	76.427	72.54	68.002	62.303	70.919	78.032	66.075	70.771	69.79	72.456	74.374
950	70.974	75.981	67.452	81.929	61.093	62.943	73.415	80.13	49.357	58.974	61.914	60.342	64.818	59.776	69.787	59.744	61.364	75.639	71.717	67.234	61.55	70.174	77.133	65.396	70.182	69.024	71.712	73.704
940	70.31	75.201	66.688	81.161	60.426	62.175	72.619	79.338	48.719	58.305	61.196	59.678	64.169	59.076	69.059	59.063	60.621	74.849	70.876	66.458	60.781	69.434	76.243	64.723	69.582	68.256	70.953	73.027
930	69.646	74.424	65.938	80.381	59.752	61.387	71.825	78.545	48.11	57.617	60.494	59.021	63.525	58.38	68.338	58.397	59.874	74.058	70.02	65.684	59.996	68.697	75.365	64.059	68.971	67.486	70.181	72.342
920	68.983	73.656	65.203	79.592	59.071	60.58	71.033	77.748	47.515	56.919	59.805	58.369	62.883	57.688	67.623	57.745	59.137	73.266	69.152	64.915	59.206	67.96	74.499	63.404	68.35	66.717	69.397	71.652
910	68.32	72.898	64.481	78.794	58.384	59.756	70.243	76.944	46.921	56.218	59.12	57.724	62.234	57.001	66.917	57.102	58.415	72.474	68.28	64.15	58.431	67.224	73.645	62.759	67.72	65.947	68.608	70.967
900	67.66	72.151	63.775	77.998	57.692	58.92	69.455	76.129	46.323	55.517	58.43	57.075	61.568	56.321	66.219	56.459	57.702	71.684	67.427	63.385	57.686	66.489	72.805	62.123	67.081	65.179	67.822	70.291
890	67.001	71.413	63.085	77.215	56.995	58.084	68.665	75.297	45.724	54.819	57.734	56.407	60.892	55.651	65.53	55.811	56.992	70.896	66.601	62.618	56.971	65.756	71.98	61.497	66.433	64.413	67.044	69.618
880	66.347	70.679	62.41	76.451	56.294	57.261	67.871	74.447	45.124	54.134	57.031	55.715	60.222	54.995	64.847	55.157	56.281	70.11	65.794	61.851	56.273	65.025	71.171	60.883	65.778	63.65	66.27	68.936
870	65.696	69.945	61.753	75.704	55.59	56.453	67.075	73.579	44.525	53.477	56.323	55.01	59.558	54.354	64.165	54.497	55.575	69.322	64.994	61.083	55.58	64.298	70.378	60.279	65.116	62.89	65.498	68.244
860	65.049	69.207	61.112	74.961	54.882	55.641	66.278	72.695	43.925	52.852	55.617	54.299	58.888	53.728	63.476	53.834	54.879	68.531	64.2	60.316	54.89	63.575	69.602	59.682	64.452	62.135	64.729	67.55
850	64.408	68.467	60.489	74.215	54.173	54.816	65.479	71.796	43.326	52.26	54.923	53.585	58.196	53.115	62.777	53.167	54.194	67.738	63.412	59.551	54.203	62.856	68.842	59.079	63.792	61.385	63.971	66.863
840	63.772	67.726	59.884	73.465	53.461	53.982	64.67	70.884	42.733	51.698	54.25	52.867	57.483	52.507	62.067	52.496	53.52	66.943	62.632	58.789	53.521	62.137	68.088	58.458	63.144	60.64	63.231	66.19
830	63.14	66.987	59.297	72.712	52.748	53.154	63.848	69.959	42.159	51.156	53.586	52.151	56.765	51.894	61.344	51.823	52.858	66.15	61.861	58.029	52.844	61.41	67.331	57.818	62.506	59.902	62.506	65.534
820	62.508	66.254	58.728	71.959	52.035	52.34	63.011	69.023	41.614	50.625	52.917	51.445	56.057	51.273	60.612	51.147	52.201	65.366	61.099	57.273	52.174	60.672	66.548	57.161	61.881	59.17	61.789	64.893
810	61.875	65.531	58.17	71.205	51.321	51.534	62.162	68.075	41.101	50.096	52.247	50.754	55.357	50.645	59.87	50.468	51.535	64.599	60.347	56.521	51.511	59.926	65.729	56.486	61.268	58.445	61.076	64.262
800	61.241	64.818	57.605	70.452	50.608	50.72	61.302	67.114	40.61	49.567	51.595	50.084	54.651	50.01	59.119	49.788	50.853	63.85	59.607	55.773	50.854	59.172	64.879	55.796	60.667	57.722	60.367	63.633
790	60.609	64.116	57.025	69.7	49.894	49.889	60.437	66.139	40.125	49.039	50.967	49.436	53.934	49.371	58.361	49.107	50.163	63.12	58.877	55.032	50.204	58.41	64.004	55.092	60.076	56.999	59.665	63.005
780	59.981	63.425	56.443	68.95	49.172	49.043	59.578	65.155	39.628	48.513	50.355	48.81	53.21	48.741	57.61	48.424	49.471	62.41	58.159	54.296	49.558	57.642	63.107	54.381	59.489	56.278	58.968	62.379
770	59.366	62.745	55.872	68.203	48.437	48.188	58.732	64.172	39.115	47.989	49.747	48.202	52.484	48.13	56.88	47.741	48.779	61.72	57.453	53.567	48.912	56.868	62.189	53.67	58.896	55.559	58.279	61.755
760	58.77	62.078	55.314	67.459	47.689	47.328	57.904	63.199	38.586	47.467	49.137	47.601	51.758	47.54	56.161	47.058	48.088	61.043	56.748	52.846	48.267	56.088	61.251	52.963	58.292	54.843	57.598	61.135
750	58.192	61.422	54.756	66.72	46.927	46.464	57.092	62.236	38.044	46.948	48.526	46.998	51.04	46.959	55.434	46.375	47.398	60.369	56.03	52.139	47.623	55.304	60.296	52.258	57.677	54.13	56.922	60.518
740	57.622	60.773	54.189	65.986	46.155	45.596	56.293	61.273	37.492	46.432	47.916	46.394	50.347	46.38	54.691	45.692	46.719	59.692	55.294	51.453	46.98	54.516	59.335	51.557	57.045	53.421	56.248	59.897
730	57.055	60.118	53.61	65.257	45.371	44.733	55.503	60.3	36.935	45.918	47.307	45.789	49.689	45.803	53.933	45.01	46.056	59.013	54.545	50.791	46.339	53.733	58.376	50.859	56.389	52.717	55.574	59.262
720	56.492	59.448	53.021	64.534	44.577	43.883	54.724	59.317	36.377	45.408	46.7	45.185	49.05	45.229	53.163	44.33	45.403	58.332	53.789	50.153	45.701	52.969	57.429	50.165	55.711	52.026	54.902	58.611
710	55.931	58.761	52.424	63.819	43.769	43.053	53.953	58.326	35.822	44.895	46.095	44.582	48.414	44.66	52.382	43.651	44.753	57.651	53.033	49.531	45.063	52.233	56.5	49.476	55.01	51.357	54.233	57.957
700	55.368	58.067	51.817	63.111	42.941	42.238	53.183	57.332	35.271	44.364	45.492	43.98	47.777	44.095	51.594	42.974	44.103	56.97	52.279	48.917	44.422	51.526	55.591	48.791	54.288	50.716	53.567	57.309
690	54.796	57.373	51.203	62.411	42.088	41.431	52.41	56.343	34.725	43.805	44.891	43.385	47.149	43.531	50.808	42.3	43.457	56.29	51.527	48.305	43.776	50.848	54.708	48.113	53.556	50.073	52.904	56.669
680	54.212	56.678	50.58	61.719	41.215	40.625	51.633	55.367	34.19	43.22	44.293	42.8	46.537	42.965	50.031	41.628	42.821	55.612	50.772	47.695	43.126	50.185	53.851	47.438	52.824	49.407	52.245	56.035
670	53.618	55.971	49.951	61.037	40.333	39.82	50.855	54.403	33.671	42.619	43.698	42.225	45.933	42.396	49.267	40.959	42.19	54.936	50.013	47.087	42.473	49.528	53.024	46.758	52.097	48.72	51.59	55.402
660	53.015	55.251	49.314	60.365	39.446	39.019	50.071	53.451	33.169	42.009	43.106	41.659	45.321	41.824	48.519	40.297	41.558	54.262	49.25	46.479	41.817	48.875	52.23	46.07	51.376	48.021	50.94	54.769
650	52.403	54.524	48.671	59.702	38.555	38.227	49.28	52.508	32.686	41.393	42.518	41.104	44.703	41.253	47.784	39.644	40.921	53.59	48.488	45.866	41.158	48.23	51.472	45.373	50.659	47.316	50.291	54.136
640	51.783	53.799	48.021	59.05	37.659	37.441	48.479	51.565	32.21	40.776	41.937	40.559	44.096	40.686	47.057	39.004	40.279	52.923	47.732	45.24	40.497	47.59	50.75	44.668	49.948	46.605	49.64	53.504
630	51.158	53.079	47.366	58.409	36.764	36.654	47.665	50.62	31.726	40.172	41.366	40.024	43.505	40.126	46.334	38.376	39.635	52.259	46.979	44.602	39.834	46.95	50.061	43.957	49.245	45.889	48.988	52.868
620	50.537	52.365	46.705	57.78	35.882	35.86	46.838	49.676	31.231	39.595	40.808	39.494	42.921	39.573	45.612	37.76	38.987	51.6	46.223	43.953	39.17	46.31	49.403	43.24	48.555	45.168	48.334	52.227
610	49.926	51.656	46.043	57.162	35.026	35.061	46	48.732	30.734	39.037	40.262	38.962	42.333	39.025	44.89	37.155	38.338	50.945	45.453	43.294	38.505	45.67	48.771	42.517	47.881	44.441	47.679	51.581
600	49.324	50.952	45.391	56.557	34.2	34.258	45.162	47.791	30.241	38.48	39.72	38.425	41.736	38.48	44.17	36.563	37.687	50.296	44.668	42.622	37.839	45.026	48.16	41.789	47.212	43.71	47.024	50.93
590	48.733	50.255	44.765	55.963	33.402	33.452	44.329	46.852	29.755	37.914	39.171	37.883	41.126	37.935	43.451	35.984	37.034	49.649	43.878	41.934	37.178	44.367	47.564	41.056	46.537	42.976	46.37	50.275
580	48.149	49.564	44.175	55.378	32.619	32.642	43.502	45.916	29.28	37.337	38.616	37.337	40.498	37.382	42.735	35.417	36.38	48.999	43.091	41.229	36.534	43.685	46.975	40.32	45.861	42.237	45.716	49.617
570	47.568	48.88	43.618	54.798	31.843	31.831	42.68	44.975	28.816	36.75	38.066	36.788	39.852	36.821	42.021	34.862	35.726	48.342	42.313	40.507	35.911	42.982	46.392	39.579	45.199	41.499	45.066	48.956
560	46.981	48.2	43.088	54.222	31.072	31.018	41.868	44.024	28.363	36.155	37.531	36.234	39.199	36.251	41.311	34.321	35.07	47.676	41.545	39.768	35.294	42.257	45.814	38.836	44.563	40.765	44.429	48.293
550	46.383	47.519	42.583	53.644	30.307	30.203	41.073	43.062	27.92	35.552	37.01	35.673	38.559	35.673	40.604	33.792	34.415	47.002	40.787	39.015	34.67	41.517	45.241	38.091	43.95	40.04	43.809	47.627
540	45.772	46.833	42.094	53.056	29.551	29.387	40.301	42.09	27.488	34.942	36.503	35.1	37.935	35.087	39.897	33.271	33.763	46.321	40.036	38.253	34.038	40.771	44.67	37.343	43.348	39.329	43.201	46.96
530	45.15	46.141	41.609	52.458	28.799	28.572	39.55	41.111	27.067	34.332	36.006	34.517	37.312	34.494	39.188	32.751	33.124	45.633	39.29	37.491	33.398	40.022	44.099	36.594	42.744	38.632	42.592	46.287
520	44.516	45.443	41.121	51.852	28.049	27.761	38.813	40.124	26.655	33.739	35.504	33.926	36.679	33.894	38.476	32.232	32.501	44.939	38.546	36.736	32.752	39.271	43.526	35.85	42.133	37.949	41.977	45.605
510	43.871	44.74	40.629	51.235	27.3	26.964	38.08	39.132	26.254	33.18	34.98	33.34	36.039	33.287	37.761	31.718	31.891	44.242	37.805	35.992	32.103	38.517	42.95	35.127	41.516	37.277	41.357	44.916
500	43.21	44.033	40.132	50.603	26.552	26.184	37.348	38.141	25.864	32.655	34.431	32.767	35.397	32.673	37.05	31.21	31.284	43.545	37.068	35.258	31.456	37.76	42.368	34.436	40.891	36.61	40.732	44.219
490	42.533	43.334	39.633	49.947	25.805	25.421	36.617	37.166	25.483	32.144	33.856	32.208	34.757	32.054	36.35	30.707	30.678	42.853	36.34	34.535	30.819	37.002	41.776	33.777	40.255	35.943	40.103	43.515
480	41.85	42.648	39.13	49.27	25.062	24.675	35.887	36.219	25.113	31.635	33.258	31.653	34.117	31.438	35.665	30.203	30.07	42.163	35.623	33.822	30.193	36.245	41.169	33.145	39.601	35.277	39.471	42.806
470	41.171	41.979	38.612	48.57	24.32	23.947	35.16	35.299	24.752	31.124	32.647	31.096	33.478	30.83	34.989	29.692	29.454	41.477	34.913	33.121	29.579	35.494	40.546	32.528	38.922	34.611	38.836	42.091
460	40.495	41.322	38.063	47.849	23.582	23.233	34.436	34.406	24.4	30.612	32.043	30.537	32.84	30.233	34.316	29.17	28.825	40.788	34.201	32.431	28.975	34.751	39.909	31.913	38.217	33.946	38.197	41.371
450	39.813	40.669	37.481	47.108	22.847	22.531	33.715	33.531	24.052	30.094	31.456	29.976	32.209	29.647	33.64	28.639	28.181	40.09	33.489	31.745	28.383	34.015	39.257	31.297	37.489	33.284	37.557	40.646
440	39.124	40.021	36.871	46.348	22.115	21.839	32.998	32.669	23.701	29.558	30.876	29.415	31.592	29.07	32.955	28.097	27.525	39.377	32.78	31.058	27.801	33.288	38.592	30.682	36.75	32.623	36.914	39.918
430	38.435	39.378	36.237	45.569	21.387	21.158	32.284	31.819	23.342	28.997	30.283	28.856	30.993	28.502	32.268	27.547	26.859	38.645	32.072	30.367	27.231	32.568	37.913	30.068	36.008	31.965	36.27	39.197
420	37.755	38.741	35.58	44.773	20.663	20.488	31.576	30.982	22.976	28.411	29.666	28.303	30.411	27.935	31.58	26.987	26.192	37.895	31.364	29.679	26.672	31.856	37.221	29.455	35.266	31.305	35.624	38.494
410	37.086	38.11	34.899	43.971	19.944	19.836	30.871	30.159	22.604	27.809	29.026	27.758	29.843	27.356	30.893	26.419	25.536	37.129	30.654	28.996	26.125	31.153	36.517	28.834	34.524	30.64	34.977	37.811
400	36.426	37.486	34.194	43.166	19.23	19.204	30.172	29.351	22.226	27.195	28.371	27.215	29.28	26.758	30.208	25.845	24.891	36.348	29.943	28.32	25.586	30.458	35.8	28.197	33.783	29.971	34.33	37.137
390	35.778	36.868	33.471	42.362	18.521	18.59	29.479	28.559	21.842	26.569	27.719	26.673	28.718	26.138	29.524	25.276	24.251	35.557	29.233	27.646	25.048	29.773	35.074	27.541	33.042	29.297	33.682	36.461
380	35.136	36.255	32.738	41.557	17.827	17.996	28.791	27.787	21.45	25.937	27.075	26.131	28.159	25.499	28.846	24.713	23.61	34.759	28.522	26.972	24.505	29.098	34.348	26.865	32.303	28.62	33.033	35.782
370	34.493	35.644	31.999	40.752	17.152	17.415	28.109	27.038	21.052	25.31	26.431	25.588	27.601	24.842	28.177	24.157	22.966	33.956	27.813	26.296	23.952	28.432	33.635	26.171	31.561	27.939	32.385	35.101
360	33.846	35.032	31.254	39.947	16.5	16.843	27.433	26.313	20.648	24.695	25.782	25.047	27.047	24.176	27.518	23.603	22.319	33.146	27.104	25.619	23.389	27.774	32.941	25.472	30.815	27.255	31.738	34.419
350	33.194	34.418	30.505	39.143	15.869	16.287	26.764	25.608	20.236	24.092	25.127	24.506	26.496	23.509	26.865	23.045	21.67	32.332	26.397	24.941	22.814	27.12	32.259	24.778	30.063	26.569	31.092	33.737
340	32.538	33.8	29.754	38.34	15.256	15.748	26.101	24.919	19.818	23.498	24.467	23.963	25.948	22.845	26.215	22.477	21.019	31.513	25.691	24.264	22.233	26.461	31.572	24.089	29.306	25.88	30.444	33.053
330	31.881	33.175	29.006	37.535	14.646	15.221	25.441	24.246	19.393	22.906	23.803	23.415	25.403	22.191	25.566	21.888	20.366	30.689	24.986	23.586	21.652	25.797	30.866	23.406	28.544	25.189	29.791	32.355
320	31.221	32.543	28.261	36.725	14.027	14.699	24.772	23.587	18.962	22.311	23.136	22.86	24.862	21.551	24.92	21.274	19.711	29.865	24.284	22.909	21.077	25.127	30.142	22.728	27.779	24.497	29.133	31.629
310	30.559	31.904	27.518	35.908	13.401	14.18	24.087	22.94	18.523	21.711	22.465	22.298	24.324	20.925	24.276	20.636	19.056	29.043	23.585	22.233	20.508	24.453	29.4	22.05	27.01	23.803	28.476	30.873
300	29.895	31.26	26.769	35.079	12.778	13.66	23.385	22.301	18.077	21.108	21.791	21.731	23.789	20.313	23.635	19.975	18.399	28.232	22.887	21.558	19.944	23.775	28.642	21.363	26.232	23.108	27.823	30.103
290	29.23	30.614	26.01	34.239	12.162	13.138	22.668	21.667	17.627	20.502	21.115	21.16	23.258	19.712	22.996	19.301	17.742	27.434	22.181	20.884	19.387	23.093	27.868	20.655	25.444	22.413	27.171	29.327
280	28.565	29.971	25.239	33.387	11.554	12.612	21.937	21.031	17.178	19.894	20.443	20.591	22.724	19.117	22.345	18.628	17.085	26.647	21.461	20.211	18.835	22.408	27.08	19.925	24.646	21.717	26.518	28.541
270	27.899	29.33	24.458	32.52	10.954	12.081	21.193	20.378	16.744	19.282	19.782	20.025	22.182	18.52	21.665	17.966	16.428	25.868	20.738	19.541	18.289	21.719	26.276	19.181	23.839	21.021	25.859	27.738
260	27.232	28.693	23.668	31.636	10.36	11.548	20.434	19.702	16.331	18.669	19.136	19.461	21.625	17.922	20.955	17.313	15.77	25.095	20.023	18.872	17.749	21.027	25.459	18.433	23.031	20.325	25.188	26.915
250	26.565	28.055	22.869	30.735	9.7737	11.012	19.663	19.003	15.933	18.053	18.505	18.899	21.051	17.326	20.241	16.659	15.113	24.328	19.32	18.205	17.215	20.333	24.631	17.687	22.232	19.63	24.503	26.077
