# Supplementary material for: Eye position affects flight altitude in visual approach to landing independent of level of expertise of pilot
Source: PLoS One. 2018 May 24;13(5):e0197585. doi: 10.1371/journal.pone.0197585 (PMC5967751; doi:10.1371/journal.pone.0197585)
Supplement: S1 Dataset — (ZIP) [file pone.0197585.s001.zip › S1 Dataset/participant2_novice.txt]

distance	trial1_increase	trial2_increase	trial3_increase	trial4_increase	trial1_decrease	trial2_decrease	trial3_decrease	trial4_decrease	trial1_control	trial2_control	trial3_control	trial4_control	trial5_control	trial6_control	trial7_control	trial8_control	trial9_control	trial10_control	trial11_control	trial12_control	trial13_control	trial14_control	trial15_control	trial16_control	trial17_control	trial18_control	trial19_control	trial20_control
2000	130.75	125.26	127.09	126.48	129.23	130.75	129.53	127.09	123.13	124.04	130.75	122.83	127.4	130.75	126.79	125.26	131.06	130.45	124.04	128.92	127.09	122.22	125.87	122.52	128.31	130.14	123.44	127.09
1990	130.75	125.27	127.1	126.49	129.23	130.75	129.53	127.1	123.13	124.05	130.75	122.83	127.4	130.75	126.79	125.27	131.06	130.45	124.05	128.92	127.1	122.22	125.88	122.52	128.32	130.14	123.44	127.1
1980	130.76	125.27	127.1	126.49	129.23	130.76	129.54	127.1	123.14	124.05	130.76	122.83	127.4	130.76	126.79	125.27	131.06	130.45	124.05	128.93	127.1	122.22	125.88	122.53	128.32	130.15	123.44	127.1
1970	130.76	125.27	127.1	126.49	129.24	130.76	129.54	127.1	123.14	124.05	130.76	122.84	127.41	130.76	126.8	125.27	131.06	130.45	124.05	128.93	127.1	122.23	125.88	122.53	128.32	130.15	123.44	127.1
1960	130.76	125.28	127.11	126.5	129.24	130.76	129.54	127.11	123.14	124.06	130.76	122.84	127.41	130.76	126.8	125.28	131.07	130.46	124.06	128.93	127.11	122.23	125.89	122.53	128.32	130.15	123.45	127.11
1950	130.77	125.28	127.11	126.5	129.24	130.77	129.55	127.11	123.15	124.06	130.77	122.84	127.41	130.77	126.8	125.28	131.07	130.46	124.06	128.94	127.11	122.23	125.89	122.54	128.33	130.16	123.45	127.11
1940	130.77	125.3	127.1	126.52	129.25	130.78	129.54	127.12	123.14	124.06	130.76	122.84	127.43	130.77	126.81	125.27	131.03	130.46	124.06	128.95	127.07	122.23	125.88	122.55	128.33	130.15	123.45	127.11
1930	130.77	125.36	127.06	126.58	129.25	130.8	129.53	127.14	123.11	124.07	130.75	122.85	127.46	130.77	126.81	125.24	130.91	130.46	124.05	128.99	126.98	122.24	125.84	122.57	128.33	130.12	123.46	127.11
1920	130.78	125.46	127	126.68	129.24	130.85	129.5	127.18	123.05	124.07	130.72	122.85	127.5	130.77	126.8	125.18	130.69	130.44	124.01	129.06	126.87	122.24	125.77	122.6	128.31	130.07	123.46	127.12
1910	130.78	125.58	126.92	126.78	129.18	130.9	129.47	127.21	122.98	124.07	130.69	122.85	127.54	130.75	126.78	125.07	130.4	130.41	123.93	129.13	126.73	122.24	125.67	122.63	128.28	130	123.46	127.12
1900	130.76	125.7	126.81	126.88	129.06	130.96	129.41	127.23	122.9	124.07	130.64	122.85	127.57	130.71	126.75	124.92	130.03	130.37	123.81	129.19	126.58	122.25	125.55	122.66	128.22	129.89	123.47	127.12
1890	130.73	125.78	126.68	126.96	128.88	131.01	129.32	127.25	122.84	124.07	130.58	122.83	127.59	130.66	126.7	124.75	129.62	130.32	123.66	129.22	126.43	122.25	125.42	122.68	128.14	129.75	123.47	127.1
1880	130.69	125.85	126.53	127.03	128.68	131.05	129.2	127.25	122.81	124.05	130.51	122.8	127.59	130.58	126.63	124.56	129.15	130.25	123.5	129.23	126.26	122.26	125.29	122.69	128.05	129.57	123.47	127.05
1870	130.62	125.91	126.36	127.11	128.46	131.08	129.04	127.2	122.81	124.02	130.43	122.76	127.58	130.48	126.55	124.35	128.61	130.18	123.31	129.23	126.09	122.26	125.16	122.67	127.95	129.35	123.48	126.96
1860	130.53	125.94	126.16	127.18	128.23	131.1	128.85	127.12	122.8	124	130.35	122.71	127.57	130.38	126.46	124.12	128.03	130.1	123.11	129.2	125.92	122.26	125.02	122.61	127.84	129.1	123.48	126.85
1850	130.4	125.92	125.95	127.25	127.99	131.09	128.65	127.01	122.8	123.97	130.25	122.65	127.53	130.27	126.36	123.88	127.4	130.01	122.89	129.18	125.73	122.27	124.87	122.53	127.73	128.83	123.49	126.7
1840	130.23	125.88	125.71	127.31	127.74	131.06	128.43	126.9	122.8	123.92	130.14	122.57	127.49	130.16	126.24	123.62	126.74	129.9	122.64	129.15	125.54	122.27	124.7	122.45	127.6	128.54	123.49	126.53
1830	130.04	125.84	125.47	127.35	127.48	131.01	128.18	126.79	122.79	123.85	130.03	122.49	127.44	130.06	126.11	123.36	126.07	129.78	122.38	129.11	125.35	122.27	124.52	122.37	127.47	128.22	123.49	126.34
1820	129.84	125.8	125.25	127.38	127.23	130.95	127.9	126.65	122.79	123.74	129.91	122.4	127.37	129.96	125.96	123.11	125.39	129.63	122.11	129.05	125.14	122.26	124.32	122.3	127.33	127.89	123.49	126.14
1810	129.64	125.74	125.03	127.37	126.99	130.88	127.58	126.49	122.77	123.62	129.77	122.3	127.3	129.87	125.81	122.87	124.71	129.46	121.82	128.96	124.91	122.23	124.11	122.21	127.18	127.53	123.49	125.91
1800	129.42	125.66	124.82	127.33	126.76	130.82	127.21	126.28	122.75	123.47	129.63	122.19	127.21	129.78	125.64	122.66	124.04	129.25	121.52	128.86	124.68	122.17	123.88	122.09	127.02	127.16	123.48	125.67
1790	129.2	125.55	124.59	127.26	126.54	130.75	126.83	126.04	122.71	123.31	129.47	122.06	127.1	129.69	125.47	122.46	123.39	129.03	121.22	128.73	124.43	122.08	123.63	121.94	126.86	126.78	123.43	125.41
1780	128.97	125.44	124.34	127.18	126.33	130.69	126.43	125.78	122.66	123.13	129.28	121.9	126.97	129.59	125.28	122.25	122.78	128.79	120.9	128.59	124.17	121.95	123.37	121.78	126.7	126.38	123.33	125.12
1770	128.74	125.33	124.08	127.09	126.13	130.63	126.02	125.52	122.61	122.93	129.05	121.72	126.8	129.49	125.09	122.02	122.22	128.54	120.58	128.44	123.9	121.79	123.1	121.61	126.53	125.96	123.18	124.81
1760	128.5	125.22	123.79	127.01	125.94	130.56	125.6	125.24	122.54	122.74	128.8	121.52	126.61	129.37	124.89	121.77	121.67	128.25	120.24	128.29	123.63	121.6	122.81	121.45	126.35	125.54	122.98	124.46
1750	128.25	125.08	123.49	126.92	125.76	130.47	125.15	124.96	122.47	122.53	128.53	121.3	126.39	129.21	124.68	121.51	121.13	127.94	119.91	128.12	123.35	121.39	122.49	121.3	126.17	125.1	122.76	124.09
1740	128.01	124.9	123.19	126.83	125.59	130.37	124.69	124.67	122.39	122.33	128.24	121.07	126.15	129.04	124.49	121.24	120.6	127.59	119.56	127.95	123.06	121.14	122.16	121.13	125.99	124.66	122.51	123.68
1730	127.76	124.69	122.89	126.73	125.41	130.24	124.2	124.37	122.29	122.14	127.94	120.83	125.88	128.85	124.3	120.97	120.08	127.21	119.22	127.77	122.76	120.87	121.81	120.94	125.81	124.2	122.24	123.24
1720	127.51	124.44	122.62	126.6	125.23	130.08	123.7	124.04	122.19	121.95	127.63	120.57	125.59	128.65	124.12	120.69	119.57	126.81	118.87	127.58	122.47	120.58	121.45	120.73	125.62	123.74	121.95	122.77
1710	127.26	124.18	122.39	126.45	125.02	129.88	123.18	123.67	122.09	121.77	127.31	120.31	125.29	128.44	123.94	120.4	119.09	126.38	118.52	127.39	122.16	120.28	121.07	120.52	125.43	123.26	121.63	122.28
1700	127.01	123.91	122.17	126.27	124.76	129.63	122.65	123.25	121.97	121.6	127	120.03	124.97	128.21	123.73	120.11	118.63	125.93	118.16	127.2	121.86	119.96	120.67	120.3	125.23	122.77	121.3	121.77
1690	126.76	123.61	121.96	126.04	124.47	129.34	122.1	122.79	121.85	121.44	126.71	119.74	124.64	127.96	123.51	119.81	118.2	125.46	117.79	127	121.55	119.62	120.26	120.1	125	122.27	120.94	121.25
1680	126.51	123.25	121.74	125.79	124.15	129.01	121.52	122.3	121.72	121.28	126.42	119.45	124.3	127.7	123.25	119.51	117.8	124.98	117.4	126.79	121.24	119.28	119.84	119.91	124.74	121.76	120.57	120.73
1670	126.26	122.82	121.51	125.52	123.83	128.64	120.93	121.8	121.59	121.08	126.16	119.14	123.95	127.44	122.95	119.21	117.43	124.49	116.98	126.59	120.93	118.92	119.41	119.7	124.46	121.26	120.18	120.19
1660	126.01	122.29	121.28	125.25	123.5	128.25	120.32	121.29	121.45	120.85	125.91	118.82	123.6	127.18	122.64	118.91	117.09	124.02	116.55	126.37	120.62	118.56	118.97	119.47	124.16	120.76	119.77	119.64
1650	125.75	121.66	121.06	124.99	123.18	127.84	119.7	120.78	121.31	120.57	125.67	118.47	123.24	126.94	122.31	118.6	116.78	123.56	116.09	126.15	120.3	118.19	118.5	119.2	123.86	120.26	119.34	119.08
1640	125.45	120.94	120.85	124.73	122.86	127.41	119.06	120.24	121.16	120.25	125.41	118.09	122.87	126.71	121.95	118.3	116.5	123.1	115.61	125.89	119.95	117.81	118.02	118.9	123.57	119.77	118.88	118.53
1630	125.13	120.13	120.65	124.46	122.54	126.97	118.42	119.69	121	119.93	125.14	117.69	122.49	126.48	121.57	117.99	116.25	122.63	115.11	125.61	119.59	117.42	117.52	118.57	123.29	119.29	118.41	117.96
1620	124.79	119.27	120.45	124.16	122.23	126.53	117.76	119.1	120.84	119.6	124.85	117.27	122.09	126.25	121.17	117.69	115.99	122.13	114.59	125.29	119.22	117.03	117.02	118.19	122.99	118.81	117.9	117.41
1610	124.42	118.37	120.27	123.84	121.91	126.08	117.1	118.48	120.66	119.25	124.55	116.83	121.66	125.99	120.74	117.39	115.75	121.59	114.06	124.95	118.81	116.63	116.5	117.76	122.69	118.35	117.37	116.86
1600	124.03	117.43	120.09	123.49	121.58	125.62	116.43	117.85	120.46	118.88	124.24	116.38	121.2	125.71	120.31	117.08	115.51	121.02	113.51	124.59	118.38	116.22	115.97	117.28	122.37	117.89	116.82	116.33
1590	123.63	116.44	119.9	123.12	121.22	125.17	115.76	117.21	120.23	118.47	123.92	115.92	120.73	125.41	119.86	116.75	115.29	120.4	112.94	124.2	117.92	115.79	115.44	116.75	122.05	117.43	116.24	115.8
1580	123.2	115.43	119.72	122.73	120.81	124.72	115.08	116.58	119.99	118.02	123.58	115.47	120.24	125.09	119.4	116.4	115.09	119.76	112.37	123.79	117.43	115.34	114.89	116.17	121.71	116.98	115.65	115.3
1570	122.76	114.39	119.54	122.3	120.36	124.26	114.41	115.97	119.73	117.55	123.23	115.01	119.76	124.77	118.92	116.02	114.9	119.09	111.78	123.36	116.92	114.88	114.34	115.54	121.36	116.55	115.05	114.8
1560	122.3	113.34	119.36	121.86	119.87	123.78	113.74	115.36	119.45	117.06	122.87	114.57	119.28	124.45	118.43	115.62	114.7	118.42	111.18	122.91	116.38	114.4	113.78	114.89	120.98	116.12	114.46	114.3
1550	121.82	112.29	119.18	121.38	119.33	123.27	113.07	114.76	119.15	116.54	122.49	114.13	118.81	124.14	117.93	115.21	114.5	117.73	110.58	122.45	115.81	113.91	113.2	114.23	120.57	115.71	113.87	113.79
1540	121.34	111.23	119.01	120.89	118.74	122.73	112.42	114.17	118.84	115.98	122.1	113.71	118.34	123.82	117.44	114.79	114.29	117.03	109.97	121.96	115.23	113.4	112.61	113.58	120.13	115.31	113.28	113.25
1530	120.86	110.17	118.82	120.4	118.08	122.16	111.78	113.59	118.52	115.41	121.72	113.29	117.88	123.47	116.95	114.37	114.08	116.31	109.35	121.46	114.62	112.89	112.02	112.94	119.65	114.9	112.71	112.69
1520	120.38	109.09	118.62	119.9	117.38	121.57	111.16	113	118.2	114.83	121.34	112.87	117.43	123.1	116.46	113.94	113.87	115.56	108.7	120.95	114	112.38	111.42	112.3	119.12	114.48	112.14	112.1
1510	119.9	108.01	118.4	119.4	116.64	120.94	110.56	112.4	117.89	114.24	120.97	112.45	116.99	122.7	115.95	113.5	113.67	114.78	108.03	120.44	113.36	111.87	110.81	111.65	118.56	114.06	111.58	111.48
1500	119.42	106.94	118.15	118.9	115.87	120.3	109.97	111.8	117.56	113.65	120.6	112.01	116.53	122.26	115.42	113.06	113.45	114	107.33	119.92	112.7	111.36	110.2	110.99	117.97	113.61	111.03	110.84
1490	118.94	105.92	117.87	118.39	115.07	119.63	109.41	111.19	117.22	113.06	120.21	111.56	116.06	121.78	114.85	112.62	113.21	113.2	106.6	119.42	112.03	110.86	109.59	110.31	117.37	113.13	110.48	110.18
1480	118.47	104.94	117.58	117.86	114.25	118.93	108.85	110.58	116.87	112.48	119.77	111.1	115.58	121.26	114.26	112.17	112.94	112.41	105.85	118.95	111.36	110.35	108.97	109.63	116.78	112.61	109.92	109.5
1470	117.99	104.02	117.28	117.29	113.43	118.22	108.3	109.96	116.49	111.92	119.3	110.62	115.1	120.72	113.66	111.72	112.63	111.64	105.08	118.49	110.69	109.83	108.36	108.94	116.18	112.05	109.33	108.8
1460	117.52	103.13	116.97	116.69	112.63	117.5	107.76	109.34	116.1	111.37	118.78	110.13	114.61	120.17	113.04	111.28	112.29	110.89	104.29	118.07	110.03	109.27	107.75	108.23	115.59	111.49	108.71	108.09
1450	117.02	102.26	116.64	116.07	111.84	116.76	107.21	108.71	115.71	110.85	118.23	109.64	114.12	119.62	112.39	110.83	111.91	110.18	103.48	117.65	109.36	108.68	107.14	107.51	115	110.93	108.06	107.36
1440	116.51	101.4	116.31	115.42	111.08	116	106.64	108.09	115.34	110.34	117.67	109.13	113.64	119.08	111.71	110.38	111.49	109.49	102.67	117.25	108.7	108.06	106.52	106.78	114.42	110.37	107.39	106.61
1430	115.98	100.54	115.97	114.76	110.34	115.24	106.05	107.47	114.96	109.84	117.1	108.62	113.15	118.55	111.01	109.91	111.06	108.83	101.88	116.83	108.05	107.42	105.91	106.04	113.83	109.82	106.7	105.86
1420	115.42	99.691	115.62	114.1	109.62	114.47	105.44	106.84	114.58	109.33	116.5	108.11	112.65	117.99	110.3	109.43	110.61	108.17	101.1	116.38	107.41	106.76	105.29	105.3	113.23	109.27	106.01	105.1
1410	114.86	98.855	115.26	113.44	108.92	113.69	104.8	106.19	114.19	108.79	115.87	107.59	112.15	117.41	109.6	108.93	110.14	107.51	100.34	115.91	106.77	106.07	104.67	104.55	112.61	108.72	105.33	104.32
1400	114.28	98.032	114.9	112.77	108.25	112.9	104.15	105.53	113.79	108.21	115.2	107.07	111.64	116.81	108.9	108.42	109.63	106.83	99.592	115.43	106.14	105.37	104.05	103.79	111.95	108.17	104.65	103.54
1390	113.68	97.221	114.53	112.08	107.57	112.12	103.48	104.86	113.38	107.6	114.5	106.54	111.12	116.17	108.22	107.9	109.08	106.15	98.86	114.92	105.52	104.64	103.43	103.04	111.25	107.62	103.99	102.76
1380	113.08	96.417	114.16	111.39	106.89	111.33	102.8	104.18	112.97	106.96	113.77	106.02	110.57	115.52	107.56	107.37	108.51	105.47	98.135	114.4	104.89	103.9	102.83	102.28	110.51	107.05	103.36	101.98
1370	112.46	95.62	113.78	110.7	106.2	110.54	102.1	103.49	112.55	106.29	113.01	105.47	110	114.87	106.92	106.83	107.93	104.81	97.412	113.86	104.25	103.15	102.25	101.53	109.72	106.45	102.73	101.19
1360	111.84	94.832	113.41	110	105.5	109.76	101.38	102.79	112.12	105.6	112.22	104.9	109.42	114.23	106.3	106.29	107.36	104.18	96.694	113.31	103.6	102.38	101.68	100.78	108.9	105.84	102.1	100.4
1350	111.21	94.055	113.03	109.29	104.8	108.98	100.66	102.09	111.67	104.91	111.43	104.31	108.81	113.6	105.71	105.73	106.79	103.56	95.983	112.74	102.93	101.6	101.12	100.04	108.04	105.2	101.44	99.615
1340	110.58	93.289	112.64	108.56	104.09	108.2	99.919	101.38	111.19	104.22	110.65	103.69	108.2	112.99	105.14	105.18	106.24	102.92	95.279	112.16	102.25	100.82	100.58	99.302	107.17	104.53	100.77	98.832
1330	109.96	92.535	112.25	107.8	103.38	107.44	99.173	100.67	110.69	103.54	109.88	103.05	107.57	112.41	104.6	104.62	105.7	102.26	94.584	111.58	101.56	100.03	100.06	98.567	106.3	103.84	100.11	98.055
1320	109.36	91.784	111.85	107.02	102.69	106.68	98.419	99.956	110.19	102.87	109.13	102.39	106.94	111.84	104.07	104.05	105.17	101.57	93.899	110.98	100.87	99.242	99.555	97.818	105.45	103.13	99.45	97.281
1310	108.8	91.03	111.43	106.2	102	105.93	97.658	99.244	109.7	102.23	108.4	101.71	106.32	111.29	103.54	103.49	104.65	100.87	93.226	110.38	100.17	98.464	99.047	97.046	104.6	102.39	98.782	96.504
1300	108.28	90.271	110.99	105.35	101.32	105.19	96.892	98.531	109.21	101.62	107.68	101.01	105.72	110.75	102.99	102.92	104.14	100.15	92.563	109.77	99.459	97.693	98.533	96.249	103.77	101.64	98.091	95.715
1290	107.78	89.501	110.54	104.48	100.65	104.45	96.122	97.81	108.72	101.05	106.97	100.3	105.15	110.22	102.42	102.36	103.61	99.407	91.904	109.15	98.749	96.922	98.011	95.426	102.96	100.87	97.371	94.898
1280	107.29	88.721	110.07	103.58	99.992	103.71	95.349	97.073	108.23	100.5	106.26	99.569	104.6	109.67	101.81	101.8	103.06	98.651	91.24	108.54	98.036	96.132	97.48	94.581	102.16	100.08	96.618	94.044
1270	106.77	87.931	109.6	102.66	99.348	102.97	94.576	96.315	107.74	99.98	105.55	98.829	104.07	109.1	101.18	101.24	102.5	97.88	90.568	107.92	97.322	95.315	96.944	93.716	101.37	99.271	95.824	93.155
1260	106.23	87.134	109.11	101.73	98.718	102.22	93.801	95.534	107.22	99.494	104.83	98.078	103.57	108.5	100.55	100.68	101.92	97.105	89.891	107.3	96.609	94.476	96.403	92.832	100.58	98.453	94.979	92.242
1250	105.67	86.329	108.61	100.8	98.102	101.47	93.019	94.727	106.67	99.025	104.12	97.321	103.09	107.87	99.908	100.13	101.34	96.343	89.211	106.68	95.897	93.632	95.857	91.932	99.794	97.623	94.074	91.316
1240	105.08	85.512	108.1	99.851	97.499	100.72	92.215	93.893	106.1	98.557	103.4	96.567	102.64	107.22	99.269	99.589	100.74	95.602	88.527	106.06	95.188	92.797	95.303	91.016	99.001	96.782	93.106	90.38
1230	104.48	84.681	107.6	98.899	96.894	99.978	91.38	93.03	105.51	98.083	102.69	95.832	102.22	106.55	98.629	99.037	100.14	94.884	87.837	105.45	94.483	91.968	94.734	90.083	98.202	95.932	92.076	89.437
1220	103.86	83.837	107.1	97.943	96.279	99.237	90.511	92.14	104.89	97.605	101.97	95.122	101.83	105.88	97.989	98.473	99.532	94.175	87.137	104.84	93.783	91.14	94.143	89.129	97.399	95.074	90.986	88.494
1210	103.22	82.982	106.6	96.984	95.65	98.501	89.609	91.226	104.25	97.129	101.23	94.438	101.46	105.23	97.35	97.896	98.929	93.46	86.427	104.24	93.089	90.312	93.524	88.155	96.594	94.211	89.842	87.551
1200	102.57	82.117	106.12	96.025	95.012	97.77	88.676	90.285	103.62	96.66	100.48	93.78	101.12	104.6	96.711	97.308	98.33	92.729	85.709	103.65	92.401	89.485	92.876	87.163	95.788	93.343	88.654	86.606
1190	101.91	81.243	105.66	95.068	94.365	97.042	87.714	89.313	103	96.181	99.722	93.144	100.79	104	96.068	96.71	97.735	91.984	84.984	103.07	91.71	88.661	92.2	86.155	94.983	92.472	87.453	85.652
1180	101.26	80.36	105.2	94.115	93.711	96.306	86.725	88.316	102.41	95.682	98.942	92.525	100.46	103.41	95.416	96.104	97.141	91.225	84.253	102.51	91.001	87.842	91.499	85.133	94.183	91.599	86.269	84.682
1170	100.61	79.464	104.75	93.168	93.045	95.554	85.71	87.315	101.84	95.155	98.142	91.908	100.13	102.84	94.753	95.491	96.543	90.456	83.517	101.95	90.259	87.029	90.772	84.099	93.395	90.726	85.107	83.693
1160	99.977	78.557	104.29	92.226	92.364	94.782	84.674	86.33	101.29	94.595	97.323	91.283	99.802	102.27	94.077	94.872	95.939	89.677	82.778	101.37	89.478	86.224	90.017	83.052	92.623	89.854	83.952	82.686
1150	99.348	77.646	103.82	91.286	91.664	93.993	83.624	85.38	100.72	93.996	96.489	90.647	99.451	101.71	93.389	94.247	95.335	88.89	82.036	100.79	88.658	85.427	89.23	81.991	91.875	88.985	82.79	81.666
1140	98.716	76.734	103.34	90.346	90.936	93.188	82.564	84.47	100.14	93.36	95.64	90.006	99.074	101.13	92.691	93.618	94.738	88.095	81.293	100.2	87.802	84.639	88.412	80.908	91.165	88.118	81.618	80.644
1130	98.077	75.821	102.84	89.406	90.175	92.368	81.495	83.599	99.548	92.689	94.778	89.376	98.665	100.56	91.984	92.987	94.153	87.294	80.549	99.61	86.911	83.867	87.572	79.796	90.512	87.25	80.435	79.629
1120	97.43	74.908	102.34	88.468	89.388	91.533	80.418	82.768	98.968	91.984	93.905	88.775	98.22	99.978	91.27	92.353	93.578	86.488	79.806	99.012	85.988	83.115	86.716	78.652	89.932	86.373	79.242	78.625
1110	96.776	73.997	101.83	87.527	88.588	90.678	79.334	81.977	98.409	91.247	93.021	88.212	97.74	99.397	90.549	91.718	93.013	85.678	79.06	98.407	85.033	82.386	85.855	77.475	89.421	85.484	78.043	77.633
1100	96.113	73.088	101.32	86.577	87.792	89.799	78.241	81.227	97.866	90.485	92.131	87.681	97.227	98.815	89.823	91.084	92.456	84.864	78.309	97.791	84.055	81.681	84.999	76.269	88.95	84.583	76.845	76.653
1090	95.436	72.182	100.79	85.605	87.015	88.892	77.136	80.511	97.326	89.726	91.243	87.165	96.684	98.233	89.093	90.451	91.901	84.049	77.55	97.163	83.066	80.995	84.15	75.036	88.488	83.668	75.66	75.686
1080	94.747	71.282	100.27	84.61	86.259	87.958	76.013	79.813	96.786	88.989	90.358	86.648	96.116	97.651	88.359	89.82	91.339	83.234	76.786	96.525	82.082	80.318	83.309	73.778	88.014	82.737	74.5	74.733
1070	94.052	70.386	99.734	83.592	85.524	86.997	74.87	79.112	96.249	88.274	89.48	86.126	95.53	97.072	87.629	89.192	90.765	82.419	76.015	95.878	81.111	79.641	82.476	72.499	87.519	81.788	73.377	73.797
1060	93.368	69.493	99.199	82.555	84.812	86.013	73.709	78.398	95.712	87.567	88.608	85.601	94.931	96.494	86.907	88.568	90.177	81.605	75.233	95.225	80.153	78.961	81.653	71.208	86.995	80.823	72.297	72.877
1050	92.708	68.597	98.662	81.501	84.121	85.006	72.539	77.669	95.167	86.856	87.744	85.072	94.323	95.911	86.199	87.949	89.573	80.793	74.437	94.57	79.203	78.278	80.841	69.921	86.431	79.845	71.266	71.977
1040	92.07	67.7	98.123	80.432	83.454	83.978	71.367	76.927	94.596	86.139	86.895	84.536	93.708	95.316	85.503	87.332	88.955	79.986	73.622	93.921	78.261	77.595	80.04	68.653	85.823	78.855	70.284	71.104
1030	91.444	66.803	97.584	79.357	82.809	82.933	70.203	76.174	93.985	85.421	86.069	83.986	93.086	94.697	84.821	86.714	88.324	79.182	72.788	93.286	77.327	76.913	79.253	67.415	85.166	77.858	69.34	70.26
1020	90.817	65.903	97.046	78.28	82.176	81.878	69.06	75.41	93.323	84.705	85.274	83.415	92.459	94.046	84.147	86.093	87.682	78.384	71.934	92.668	76.398	76.231	78.479	66.213	84.461	76.861	68.417	69.448
1010	90.185	64.996	96.509	77.208	81.538	80.82	67.947	74.637	92.609	83.997	84.512	82.817	91.827	93.363	83.479	85.47	87.028	77.592	71.062	92.066	75.472	75.552	77.721	65.048	83.708	75.873	67.51	68.666
1000	89.55	64.082	95.975	76.153	80.884	79.765	66.864	73.855	91.847	83.3	83.782	82.191	91.191	92.649	82.814	84.844	86.369	76.807	70.174	91.482	74.548	74.875	76.978	63.92	82.91	74.898	66.617	67.915
990	88.913	63.157	95.443	75.125	80.214	78.719	65.817	73.066	91.051	82.611	83.085	81.536	90.552	91.905	82.148	84.205	85.72	76.026	69.271	90.914	73.619	74.202	76.251	62.83	82.069	73.938	65.743	67.196
980	88.275	62.218	94.915	74.129	79.53	77.687	64.811	72.269	90.241	81.912	82.42	80.848	89.911	91.134	81.479	83.547	85.092	75.243	68.354	90.35	72.677	73.533	75.541	61.78	81.184	72.997	64.888	66.509
970	87.638	61.266	94.387	73.166	78.834	76.674	63.848	71.459	89.446	81.181	81.779	80.126	89.27	90.337	80.803	82.866	84.487	74.451	67.424	89.775	71.714	72.87	74.849	60.77	80.257	72.079	64.052	65.855
960	87.002	60.3	93.854	72.238	78.127	75.681	62.922	70.634	88.664	80.405	81.149	79.371	88.629	89.515	80.117	82.158	83.903	73.645	66.483	89.179	70.728	72.212	74.167	59.796	79.29	71.181	63.237	65.228
950	86.363	59.323	93.318	71.339	77.408	74.71	62.019	69.787	87.88	79.583	80.52	78.59	87.988	88.668	79.421	81.426	83.33	72.821	65.53	88.562	69.722	71.56	73.486	58.832	78.285	70.293	62.442	64.618
940	85.706	58.336	92.779	70.453	76.674	73.761	61.127	68.911	87.083	78.718	79.884	77.788	87.35	87.8	78.718	80.684	82.762	71.98	64.569	87.926	68.697	70.914	72.8	57.861	77.242	69.405	61.659	64.011
930	85.024	57.339	92.238	69.567	75.921	72.834	60.237	68.002	86.275	77.813	79.242	76.967	86.712	86.91	78.007	79.954	82.197	71.123	63.599	87.272	67.655	70.268	72.101	56.892	76.164	68.516	60.881	63.398
920	84.316	56.334	91.697	68.674	75.149	71.932	59.345	67.063	85.459	76.87	78.595	76.13	86.067	86.001	77.291	79.246	81.637	70.255	62.623	86.601	66.597	69.619	71.379	55.971	75.054	67.624	60.104	62.777
910	83.587	55.322	91.156	67.769	74.36	71.053	58.45	66.096	84.644	75.907	77.937	75.276	85.407	85.074	76.569	78.558	81.082	69.383	61.64	85.907	65.524	68.961	70.624	55.133	73.926	66.725	59.331	62.142
900	82.845	54.304	90.614	66.845	73.555	70.189	57.554	65.101	83.833	74.943	77.26	74.406	84.726	84.13	75.842	77.882	80.529	68.509	60.653	85.182	64.441	68.292	69.834	54.374	72.795	65.817	58.562	61.492
890	82.101	53.281	90.067	65.903	72.735	69.33	56.656	64.081	83.029	73.986	76.557	73.523	84.022	83.171	75.113	77.218	79.972	67.633	59.662	84.419	63.355	67.607	69.01	53.671	71.666	64.904	57.799	60.828
880	81.368	52.253	89.511	64.955	71.901	68.473	55.758	63.041	82.23	73.039	75.825	72.627	83.296	82.206	74.379	76.565	79.401	66.755	58.669	83.614	62.275	66.904	68.153	53.008	70.539	63.985	57.042	60.151
870	80.655	51.222	88.949	64.025	71.054	67.612	54.857	61.991	81.431	72.109	75.063	71.719	82.55	81.246	73.639	75.926	78.817	65.877	57.674	82.767	61.204	66.184	67.264	52.365	69.416	63.062	56.291	59.471
860	79.966	50.189	88.38	63.131	70.195	66.744	53.949	60.942	80.624	71.196	74.278	70.802	81.784	80.296	72.887	75.302	78.213	65	56.679	81.882	60.145	65.447	66.345	51.728	68.3	62.136	55.547	58.793
850	79.3	49.154	87.798	62.276	69.325	65.867	53.032	59.901	79.803	70.301	73.482	69.875	81.001	79.359	72.125	74.692	77.589	64.123	55.684	80.959	59.096	64.694	65.397	51.085	67.198	61.209	54.811	58.124
840	78.656	48.119	87.201	61.457	68.446	64.982	52.108	58.871	78.96	69.424	72.681	68.941	80.201	78.44	71.354	74.097	76.943	63.249	54.691	80.001	58.053	63.927	64.421	50.429	66.117	60.286	54.083	57.462
830	78.037	47.084	86.584	60.668	67.557	64.1	51.179	57.85	78.09	68.551	71.877	68	79.384	77.543	70.575	73.514	76.281	62.378	53.704	79.008	57.013	63.147	63.418	49.755	65.063	59.369	53.362	56.801
820	77.441	46.051	85.945	59.905	66.66	63.23	50.244	56.841	77.193	67.666	71.077	67.054	78.554	76.669	69.789	72.938	75.608	61.51	52.729	77.982	55.977	62.353	62.39	49.059	64.037	58.456	52.642	56.126
810	76.869	45.02	85.284	59.165	65.757	62.38	49.305	55.843	76.281	66.758	70.286	66.104	77.71	75.819	68.997	72.365	74.927	60.647	51.768	76.926	54.948	61.547	61.342	48.339	63.037	57.543	51.917	55.427
800	76.311	43.988	84.604	58.443	64.848	61.553	48.362	54.855	75.372	65.824	69.511	65.151	76.856	74.994	68.199	71.788	74.238	59.788	50.826	75.845	53.925	60.73	60.286	47.596	62.055	56.629	51.182	54.698
790	75.753	42.952	83.906	57.741	63.934	60.749	47.417	53.873	74.477	64.865	68.754	64.197	75.999	74.194	67.398	71.198	73.542	58.928	49.909	74.752	52.911	59.903	59.236	46.831	61.077	55.703	50.437	53.939
780	75.19	41.909	83.191	57.052	63.016	59.966	46.474	52.889	73.6	63.883	68.016	63.241	75.149	73.419	66.589	70.589	72.834	58.064	49.019	73.657	51.906	59.071	58.224	46.043	60.086	54.752	49.679	53.156
770	74.625	40.863	82.465	56.367	62.095	59.196	45.538	51.901	72.743	62.88	67.304	62.287	74.309	72.664	65.765	69.96	72.111	57.198	48.15	72.568	50.91	58.241	57.266	45.227	59.079	53.772	48.897	52.356
760	74.067	39.813	81.741	55.682	61.172	58.427	44.612	50.91	71.904	61.859	66.62	61.334	73.483	71.926	64.918	69.31	71.373	56.331	47.3	71.488	49.925	57.422	56.344	44.38	58.055	52.765	48.079	51.549
750	73.526	38.761	81.031	54.991	60.249	57.647	43.699	49.915	71.087	60.827	65.957	60.389	72.669	71.202	64.049	68.642	70.62	55.463	46.47	70.422	48.951	56.619	55.419	43.505	57.02	51.734	47.216	50.737
740	73.004	37.708	80.333	54.293	59.325	56.85	42.807	48.92	70.299	59.8	65.303	59.463	71.87	70.483	63.157	67.957	69.854	54.596	45.671	69.377	47.99	55.839	54.47	42.609	55.976	50.679	46.308	49.92
730	72.498	36.654	79.629	53.594	58.402	56.037	41.944	47.921	69.543	58.786	64.643	58.562	71.081	69.759	62.247	67.255	69.077	53.73	44.909	68.353	47.041	55.082	53.492	41.703	54.932	49.603	45.357	49.098
720	71.989	35.6	78.899	52.898	57.48	55.211	41.119	46.913	68.819	57.794	63.973	57.686	70.299	69.027	61.317	66.538	68.288	52.866	44.188	67.35	46.106	54.351	52.49	40.796	53.888	48.511	44.368	48.271
710	71.466	34.547	78.136	52.211	56.562	54.371	40.335	45.896	68.12	56.827	63.295	56.837	69.517	68.29	60.37	65.805	67.488	52.004	43.507	66.346	45.185	53.643	51.466	39.895	52.845	47.407	43.349	47.439
700	70.928	33.496	77.341	51.537	55.646	53.519	39.592	44.871	67.429	55.885	62.609	56.014	68.729	67.554	59.41	65.063	66.68	51.146	42.865	65.331	44.279	52.952	50.422	39.007	51.804	46.295	42.303	46.598
690	70.386	32.447	76.516	50.878	54.735	52.655	38.89	43.84	66.738	54.97	61.916	55.219	67.931	66.821	58.443	64.316	65.863	50.291	42.259	64.317	43.388	52.277	49.358	38.141	50.765	45.174	41.237	45.742
680	69.853	31.402	75.663	50.234	53.829	51.78	38.229	42.803	66.036	54.081	61.217	54.451	67.122	66.093	57.472	63.567	65.038	49.44	41.677	63.318	42.513	51.618	48.275	37.298	49.731	44.046	40.16	44.864
670	69.336	30.36	74.783	49.605	52.929	50.895	37.609	41.763	65.319	53.22	60.513	53.711	66.302	65.369	56.505	62.817	64.206	48.595	41.109	62.344	41.655	50.976	47.176	36.481	48.698	42.916	39.083	43.966
660	68.845	29.323	73.878	48.99	52.036	50	37.037	40.723	64.589	52.387	59.803	52.997	65.474	64.649	55.55	62.065	63.372	47.755	40.551	61.399	40.814	50.348	46.066	35.687	47.662	41.79	38.018	43.049
650	68.382	28.293	72.951	48.391	51.15	49.096	36.516	39.691	63.847	51.582	59.089	52.302	64.638	63.933	54.614	61.313	62.542	46.921	40.002	60.483	39.991	49.73	44.953	34.918	46.615	40.675	36.968	42.125
640	67.947	27.277	72.009	47.801	50.272	48.184	36.044	38.678	63.094	50.807	58.371	51.62	63.798	63.216	53.701	60.56	61.719	46.095	39.46	59.598	39.185	49.12	43.846	34.175	45.549	39.58	35.939	41.206
630	67.54	26.285	71.055	47.211	49.402	47.264	35.603	37.691	62.331	50.06	57.649	50.943	62.962	62.489	52.819	59.804	60.912	45.28	38.921	58.744	38.397	48.516	42.753	33.46	44.462	38.513	34.935	40.299
620	67.159	25.326	70.091	46.615	48.542	46.334	35.173	36.734	61.559	49.335	56.925	50.268	62.13	61.744	51.969	59.04	60.123	44.489	38.384	57.912	37.629	47.914	41.678	32.78	43.353	37.481	33.956	39.411
610	66.796	24.404	69.118	46.013	47.692	45.391	34.743	35.806	60.778	48.621	56.198	49.593	61.304	60.972	51.151	58.267	59.355	43.727	37.847	57.095	36.879	47.312	40.621	32.136	42.226	36.483	33.004	38.545
600	66.434	23.52	68.137	45.407	46.853	44.431	34.307	34.907	59.989	47.91	55.47	48.92	60.485	60.169	50.366	57.482	58.608	42.993	37.31	56.289	36.149	46.709	39.582	31.527	41.085	35.515	32.077	37.703
590	66.041	22.673	67.149	44.796	46.025	43.457	33.863	34.037	59.193	47.201	54.74	48.245	59.673	59.334	49.613	56.682	57.878	42.288	36.766	55.496	35.438	46.106	38.561	30.957	39.937	34.575	31.174	36.884
580	65.601	21.863	66.155	44.182	45.208	42.47	33.411	33.196	58.386	46.493	54.01	47.564	58.867	58.468	48.894	55.867	57.162	41.611	36.215	54.717	34.747	45.503	37.561	30.429	38.786	33.669	30.285	36.089
570	65.116	21.09	65.157	43.564	44.408	41.469	32.956	32.386	57.565	45.787	53.28	46.876	58.061	57.574	48.209	55.038	56.452	40.962	35.653	53.952	34.076	44.901	36.58	29.947	37.641	32.802	29.402	35.318
560	64.592	20.351	64.156	42.944	43.635	40.458	32.51	31.606	56.729	45.079	52.55	46.182	57.254	56.659	47.558	54.196	55.742	40.338	35.077	53.196	33.425	44.3	35.621	29.507	36.506	31.977	28.527	34.572
550	64.035	19.642	63.153	42.318	42.895	39.438	32.086	30.859	55.88	44.365	51.821	45.483	56.447	55.743	46.947	53.343	55.024	39.734	34.485	52.438	32.795	43.701	34.683	29.099	35.39	31.197	27.667	33.856
540	63.444	18.962	62.149	41.684	42.188	38.416	31.686	30.15	55.022	43.645	51.094	44.78	55.64	54.84	46.38	52.478	54.291	39.148	33.875	51.672	32.185	43.103	33.767	28.71	34.3	30.46	26.841	33.174
530	62.82	18.321	61.145	41.036	41.515	37.4	31.305	29.482	54.162	42.921	50.368	44.073	54.832	53.955	45.85	51.604	53.541	38.575	33.243	50.893	31.595	42.507	32.873	28.328	33.239	29.761	26.061	32.528
520	62.163	17.726	60.148	40.369	40.869	36.395	30.939	28.855	53.302	42.192	49.645	43.362	54.015	53.086	45.34	50.72	52.78	38.012	32.581	50.095	31.026	41.913	32.003	27.947	32.205	29.101	25.33	31.914
510	61.476	17.181	59.163	39.681	40.239	35.406	30.583	28.269	52.448	41.459	48.923	42.648	53.184	52.233	44.83	49.835	52.014	37.458	31.903	49.275	30.478	41.319	31.156	27.561	31.2	28.48	24.644	31.322
500	60.77	16.682	58.192	38.971	39.62	34.436	30.233	27.724	51.609	40.723	48.197	41.931	52.336	51.396	44.306	48.958	51.245	36.915	31.24	48.432	29.951	40.719	30.332	27.164	30.228	27.899	23.986	30.742
490	60.06	16.231	57.236	38.242	39.012	33.491	29.886	27.219	50.79	39.985	47.464	41.211	51.473	50.577	43.772	48.095	50.475	36.382	30.607	47.571	29.443	40.112	29.533	26.752	29.295	27.36	23.344	30.163
480	59.355	15.825	56.294	37.493	38.417	32.571	29.534	26.75	49.995	39.244	46.726	40.491	50.596	49.775	43.233	47.247	49.702	35.859	30.009	46.697	28.952	39.499	28.758	26.326	28.402	26.848	22.719	29.581
470	58.662	15.464	55.369	36.725	37.835	31.675	29.175	26.308	49.221	38.501	45.983	39.768	49.707	48.992	42.691	46.419	48.928	35.346	29.452	45.818	28.467	38.88	28.008	25.886	27.548	26.354	22.125	28.996
460	57.973	15.14	54.461	35.938	37.266	30.805	28.807	25.882	48.461	37.757	45.236	39.045	48.802	48.221	42.139	45.615	48.154	34.844	28.933	44.945	27.982	38.256	27.283	25.432	26.733	25.876	21.57	28.415
450	57.27	14.852	53.57	35.134	36.706	29.96	28.43	25.466	47.709	37.015	44.485	38.322	47.877	47.448	41.569	44.837	47.379	34.352	28.447	44.083	27.489	37.627	26.583	24.964	25.959	25.417	21.042	27.845
440	56.536	14.599	52.698	34.317	36.151	29.142	28.036	25.061	46.954	36.282	43.731	37.599	46.931	46.664	40.976	44.082	46.604	33.871	27.974	43.234	26.986	36.993	25.909	24.486	25.224	24.97	20.533	27.29
430	55.766	14.38	51.845	33.495	35.599	28.349	27.617	24.666	46.187	35.57	42.974	36.876	45.967	45.873	40.36	43.347	45.831	33.4	27.493	42.396	26.475	36.355	25.26	24.003	24.529	24.525	20.042	26.753
420	54.962	14.196	51.009	32.675	35.05	27.583	27.168	24.281	45.399	34.886	42.216	36.154	44.988	45.085	39.722	42.627	45.059	32.939	26.99	41.571	25.956	35.713	24.636	23.519	23.875	24.071	19.574	26.234
410	54.143	14.045	50.186	31.859	34.505	26.843	26.697	23.907	44.59	34.233	41.455	35.434	44.006	44.307	39.063	41.924	44.289	32.49	26.465	40.759	25.429	35.068	24.038	23.046	23.26	23.607	19.131	25.731
400	53.329	13.928	49.373	31.049	33.964	26.13	26.215	23.543	43.763	33.61	40.694	34.716	43.039	43.543	38.384	41.237	43.521	32.057	25.92	39.96	24.893	34.419	23.465	22.595	22.685	23.134	18.705	25.244
390	52.532	13.843	48.571	30.251	33.427	25.444	25.725	23.189	42.928	33.017	39.931	33.999	42.101	42.792	37.681	40.567	42.757	31.645	25.356	39.174	24.35	33.768	22.918	22.17	22.15	22.658	18.293	24.774
380	51.76	13.789	47.782	29.468	32.894	24.788	25.228	22.845	42.102	32.453	39.168	33.286	41.2	42.054	36.95	39.916	41.997	31.252	24.772	38.403	23.8	33.114	22.397	21.769	21.655	22.189	17.898	24.321
370	51.013	13.767	47.006	28.707	32.367	24.167	24.723	22.509	41.296	31.918	38.406	32.575	40.334	41.328	36.19	39.282	41.244	30.879	24.17	37.646	23.25	32.457	21.901	21.394	21.199	21.733	17.524	23.884
360	50.276	13.775	46.242	27.978	31.85	23.583	24.213	22.183	40.512	31.413	37.644	31.868	39.502	40.608	35.397	38.666	40.505	30.525	23.549	36.904	22.703	31.799	21.43	21.052	20.782	21.296	17.172	23.472
350	49.536	13.813	45.493	27.287	31.347	23.036	23.71	21.866	39.749	30.938	36.883	31.164	38.702	39.883	34.569	38.068	39.78	30.19	22.91	36.174	22.166	31.14	20.985	20.751	20.404	20.879	16.842	23.096
340	48.784	13.88	44.758	26.641	30.859	22.525	23.221	21.557	39.009	30.493	36.123	30.465	37.929	39.147	33.703	37.482	39.071	29.874	22.258	35.445	21.641	30.479	20.564	20.495	20.063	20.479	16.534	22.764
330	48.02	13.974	44.037	26.043	30.389	22.049	22.745	21.256	38.289	30.076	35.366	29.77	37.18	38.395	32.804	36.906	38.378	29.581	21.603	34.707	21.128	29.818	20.168	20.271	19.75	20.098	16.252	22.478
320	47.259	14.096	43.325	25.49	29.941	21.6	22.283	20.963	37.584	29.689	34.611	29.079	36.448	37.627	31.886	36.33	37.696	29.315	20.959	33.956	20.626	29.156	19.797	20.062	19.454	19.735	16.002	22.237
310	46.515	14.242	42.619	24.978	29.518	21.166	21.834	20.677	36.893	29.327	33.858	28.394	35.719	36.845	30.958	35.747	37.018	29.079	20.336	33.192	20.136	28.494	19.453	19.858	19.168	19.388	15.788	22.034
300	45.793	14.406	41.919	24.501	29.118	20.739	21.397	20.401	36.214	28.985	33.109	27.714	34.997	36.047	30.032	35.153	36.335	28.875	19.736	32.416	19.657	27.832	19.141	19.655	18.889	19.059	15.605	21.853
290	45.092	14.583	41.226	24.06	28.741	20.318	20.973	20.139	35.549	28.652	32.363	27.04	34.29	35.237	29.113	34.544	35.64	28.708	19.166	31.629	19.189	27.17	18.866	19.455	18.617	18.747	15.44	21.683
280	44.411	14.771	40.537	23.65	28.386	19.903	20.561	19.901	34.897	28.318	31.622	26.372	33.605	34.413	28.2	33.918	34.932	28.58	18.638	30.832	18.732	26.51	18.625	19.259	18.353	18.452	15.28	21.522
270	43.751	14.969	39.842	23.259	28.054	19.494	20.162	19.694	34.252	27.981	30.885	25.71	32.944	33.576	27.295	33.273	34.212	28.498	18.165	30.024	18.287	25.85	18.419	19.067	18.097	18.173	15.12	21.371
260	43.111	15.177	39.118	22.878	27.744	19.092	19.774	19.522	33.608	27.648	30.157	25.055	32.301	32.727	26.405	32.61	33.481	28.459	17.759	29.206	17.859	25.193	18.246	18.883	17.848	17.909	14.96	21.23
250	42.493	15.394	38.35	22.503	27.456	18.696	19.399	19.387	32.96	27.33	29.444	24.406	31.661	31.867	25.541	31.93	32.744	28.465	17.422	28.384	17.454	24.536	18.097	18.711	17.606	17.661	14.8	21.099
