# Supplementary material for: Eye position affects flight altitude in visual approach to landing independent of level of expertise of pilot
Source: PLoS One. 2018 May 24;13(5):e0197585. doi: 10.1371/journal.pone.0197585 (PMC5967751; doi:10.1371/journal.pone.0197585)
Supplement: S1 Dataset — (ZIP) [file pone.0197585.s001.zip › S1 Dataset/participant30_expert.txt]

distance	trial1_increase	trial2_increase	trial3_increase	trial4_increase	trial1_decrease	trial2_decrease	trial3_decrease	trial4_decrease	trial1_control	trial2_control	trial3_control	trial4_control	trial5_control	trial6_control	trial7_control	trial8_control	trial9_control	trial10_control	trial11_control	trial12_control	trial13_control	trial14_control	trial15_control	trial16_control	trial17_control	trial18_control	trial19_control	trial20_control
2000	129.53	131.36	122.22	129.84	126.48	123.44	124.04	131.06	122.83	125.87	131.36	125.57	121.61	124.04	124.96	123.13	128.92	129.23	123.74	130.75	122.22	122.22	123.74	124.96	131.06	124.35	130.45	123.13
1990	129.53	131.36	122.22	129.84	126.49	123.44	124.05	131.06	122.83	125.88	131.36	125.57	121.61	124.05	124.96	123.13	128.92	129.23	123.74	130.75	122.22	122.22	123.74	124.96	131.06	124.35	130.45	123.13
1980	129.54	131.37	122.22	129.84	126.49	123.44	124.05	131.06	122.83	125.88	131.37	125.58	121.61	124.05	124.97	123.14	128.93	129.23	123.75	130.76	122.22	122.22	123.75	124.97	131.06	124.36	130.45	123.14
1970	129.54	131.37	122.23	129.85	126.49	123.44	124.05	131.06	122.84	125.88	131.37	125.58	121.62	124.05	124.97	123.14	128.93	129.24	123.75	130.76	122.23	122.23	123.75	124.97	131.06	124.36	130.45	123.14
1960	129.54	131.37	122.23	129.85	126.5	123.45	124.06	131.07	122.84	125.89	131.37	125.58	121.62	124.06	124.97	123.14	128.93	129.24	123.75	130.76	122.23	122.23	123.75	124.97	131.07	124.36	130.46	123.14
1950	129.54	131.37	122.23	129.85	126.49	123.45	124.06	131.07	122.84	125.89	131.37	125.58	121.62	124.06	124.97	123.14	128.93	129.24	123.75	130.76	122.23	122.23	123.76	124.97	131.07	124.36	130.46	123.14
1940	129.49	131.3	122.18	129.85	126.44	123.38	123.99	131.04	122.83	125.84	131.3	125.53	121.61	124	124.88	123.08	128.87	129.19	123.67	130.69	122.17	122.23	123.76	124.95	131.07	124.32	130.44	123.13
1930	129.35	131.13	122.05	129.84	126.3	123.17	123.78	130.96	122.82	125.69	131.12	125.37	121.59	123.82	124.65	122.9	128.73	129.06	123.45	130.48	122.02	122.24	123.76	124.9	131.06	124.21	130.37	123.09
1920	129.15	130.9	121.82	129.83	126.08	122.83	123.44	130.83	122.81	125.41	130.82	125.1	121.55	123.52	124.31	122.6	128.52	128.85	123.08	130.17	121.77	122.24	123.77	124.84	131	124.03	130.27	123.05
1910	128.94	130.67	121.5	129.81	125.81	122.38	122.97	130.64	122.8	125.01	130.4	124.73	121.49	123.13	123.94	122.24	128.28	128.6	122.6	129.86	121.43	122.24	123.77	124.77	130.86	123.81	130.14	123.02
1900	128.75	130.45	121.11	129.77	125.5	121.83	122.44	130.4	122.79	124.49	129.92	124.29	121.42	122.65	123.58	121.86	128.04	128.31	122.06	129.56	121.02	122.25	123.77	124.71	130.63	123.58	130.01	122.99
1890	128.56	130.24	120.68	129.71	125.2	121.19	121.92	130.12	122.78	123.86	129.41	123.8	121.34	122.09	123.19	121.48	127.79	127.99	121.43	129.28	120.56	122.24	123.78	124.65	130.31	123.34	129.9	122.95
1880	128.37	130.03	120.25	129.63	124.9	120.48	121.42	129.85	122.77	123.14	128.85	123.25	121.24	121.46	122.77	121.09	127.53	127.64	120.72	129	120.03	122.2	123.78	124.59	129.92	123.09	129.78	122.92
1870	128.2	129.83	119.83	129.52	124.6	119.74	120.93	129.58	122.76	122.35	128.25	122.67	121.13	120.8	122.32	120.67	127.26	127.28	119.94	128.73	119.42	122.11	123.78	124.53	129.45	122.83	129.67	122.89
1860	128.02	129.64	119.43	129.4	124.29	118.98	120.45	129.33	122.75	121.54	127.6	122.08	120.99	120.09	121.87	120.25	126.97	126.91	119.1	128.46	118.72	121.96	123.79	124.47	128.91	122.55	129.56	122.86
1850	127.86	129.45	119.04	129.25	123.97	118.21	119.98	129.08	122.74	120.71	126.91	121.46	120.83	119.36	121.42	119.83	126.67	126.53	118.24	128.21	117.95	121.76	123.79	124.42	128.31	122.26	129.45	122.83
1840	127.7	129.27	118.66	129.09	123.64	117.45	119.52	128.84	122.71	119.88	126.18	120.83	120.64	118.61	120.97	119.43	126.36	126.16	117.34	127.97	117.12	121.5	123.79	124.36	127.7	121.95	129.35	122.78
1830	127.54	129.1	118.3	128.9	123.29	116.72	119.08	128.61	122.59	119.04	125.42	120.18	120.44	117.84	120.52	119.04	126.03	125.78	116.45	127.74	116.24	121.2	123.77	124.31	127.11	121.63	129.25	122.69
1820	127.4	128.94	117.95	128.68	122.9	116.01	118.66	128.39	122.35	118.22	124.66	119.52	120.23	117.07	120.07	118.68	125.71	125.4	115.55	127.52	115.33	120.85	123.71	124.26	126.54	121.3	129.16	122.56
1810	127.26	128.79	117.62	128.42	122.44	115.34	118.26	128.18	121.99	117.41	123.9	118.84	120.03	116.32	119.63	118.32	125.38	125.01	114.63	127.31	114.42	120.46	123.62	124.16	125.97	120.96	129.07	122.38
1800	127.12	128.64	117.31	128.13	121.91	114.69	117.89	127.97	121.54	116.63	123.16	118.15	119.83	115.59	119.19	117.99	125.05	124.6	113.71	127.11	113.53	120.02	123.49	124	125.39	120.62	128.98	122.16
1790	126.95	128.51	117.01	127.81	121.31	114.07	117.53	127.75	121.04	115.89	122.41	117.48	119.61	114.86	118.76	117.68	124.72	124.15	112.79	126.93	112.69	119.54	123.32	123.78	124.81	120.25	128.85	121.9
1780	126.76	128.37	116.72	127.45	120.63	113.46	117.2	127.45	120.49	115.19	121.65	116.82	119.35	114.15	118.34	117.37	124.34	123.66	111.89	126.76	111.88	119.01	123.12	123.49	124.24	119.87	128.66	121.6
1770	126.54	128.2	116.41	127.05	119.89	112.86	116.9	127.07	119.89	114.52	120.9	116.15	119.03	113.45	117.93	117.06	123.86	123.15	111.02	126.61	111.11	118.45	122.88	123.14	123.67	119.43	128.41	121.26
1760	126.28	127.97	116.07	126.6	119.09	112.27	116.62	126.6	119.25	113.89	120.17	115.47	118.66	112.77	117.51	116.75	123.27	122.6	110.17	126.47	110.38	117.85	122.61	122.73	123.08	118.96	128.09	120.88
1750	125.97	127.68	115.71	126.12	118.24	111.71	116.36	126.05	118.57	113.31	119.45	114.76	118.22	112.11	117.05	116.44	122.6	122.02	109.34	126.35	109.7	117.22	122.3	122.25	122.49	118.44	127.72	120.47
1740	125.6	127.33	115.32	125.6	117.35	111.15	116.1	125.42	117.88	112.76	118.73	114.03	117.73	111.47	116.52	116.13	121.9	121.42	108.52	126.22	109.06	116.55	121.96	121.73	121.89	117.88	127.29	120.02
1730	125.16	126.91	114.91	125.04	116.46	110.62	115.84	124.71	117.16	112.24	118.01	113.3	117.17	110.84	115.93	115.82	121.15	120.8	107.72	126.09	108.46	115.85	121.58	121.16	121.29	117.29	126.8	119.54
1720	124.67	126.43	114.49	124.45	115.56	110.11	115.56	123.94	116.42	111.75	117.3	112.57	116.56	110.22	115.29	115.52	120.32	120.15	106.95	125.97	107.91	115.14	121.16	120.55	120.68	116.67	126.26	119.03
1710	124.12	125.87	114.03	123.82	114.68	109.61	115.24	123.11	115.68	111.29	116.59	111.83	115.9	109.62	114.62	115.21	119.44	119.48	106.21	125.84	107.4	114.41	120.72	119.9	120.06	116.01	125.67	118.5
1700	123.51	125.26	113.55	123.17	113.81	109.14	114.9	122.25	114.96	110.86	115.9	111.1	115.18	109.03	113.94	114.92	118.53	118.79	105.49	125.72	106.95	113.69	120.23	119.23	119.44	115.32	125.03	117.93
1690	122.85	124.58	113.05	122.49	112.96	108.69	114.54	121.37	114.24	110.44	115.22	110.37	114.41	108.46	113.23	114.62	117.6	118.09	104.77	125.58	106.54	112.97	119.72	118.52	118.8	114.6	124.34	117.34
1680	122.14	123.85	112.52	121.78	112.12	108.25	114.16	120.45	113.51	110.01	114.56	109.64	113.6	107.88	112.49	114.33	116.65	117.37	104.06	125.43	106.18	112.24	119.18	117.79	118.15	113.86	123.61	116.73
1670	121.39	123.06	111.98	121.06	111.3	107.83	113.75	119.51	112.77	109.57	113.89	108.92	112.76	107.31	111.75	114.03	115.69	116.64	103.36	125.27	105.87	111.52	118.61	117.05	117.49	113.1	122.84	116.08
1660	120.62	122.22	111.42	120.31	110.5	107.42	113.33	118.56	112.02	109.1	113.21	108.21	111.92	106.72	111	113.68	114.72	115.91	102.69	125.08	105.59	110.8	118.02	116.31	116.82	112.31	122.02	115.42
1650	119.85	121.33	110.83	119.54	109.69	107	112.88	117.61	111.27	108.62	112.53	107.5	111.09	106.13	110.23	113.29	113.76	115.16	102.03	124.87	105.29	110.09	117.4	115.56	116.15	111.5	121.17	114.72
1640	119.07	120.4	110.22	118.76	108.87	106.57	112.42	116.67	110.51	108.12	111.85	106.81	110.27	105.52	109.47	112.85	112.8	114.4	101.38	124.64	104.96	109.4	116.76	114.8	115.47	110.68	120.29	114.01
1630	118.25	119.44	109.59	117.96	108.05	106.09	111.93	115.72	109.74	107.6	111.16	106.11	109.46	104.88	108.7	112.37	111.86	113.65	100.75	124.39	104.63	108.69	116.11	114.03	114.79	109.84	119.38	113.27
1620	117.4	118.47	108.94	117.15	107.23	105.59	111.42	114.77	108.96	107.07	110.47	105.41	108.66	104.22	107.93	111.84	110.91	112.88	100.12	124.13	104.32	107.98	115.44	113.24	114.1	108.99	118.44	112.52
1610	116.53	117.49	108.27	116.34	106.43	105.05	110.88	113.83	108.17	106.53	109.79	104.72	107.88	103.58	107.17	111.28	109.96	112.12	99.516	123.83	104.02	107.24	114.75	112.43	113.42	108.14	117.47	111.75
1600	115.64	116.51	107.59	115.51	105.63	104.48	110.33	112.89	107.38	105.97	109.11	104.02	107.12	102.94	106.4	110.68	109	111.35	98.923	123.5	103.74	106.49	114.05	111.62	112.74	107.27	116.49	110.97
1590	114.76	115.52	106.89	114.69	104.84	103.89	109.75	111.97	106.59	105.41	108.43	103.33	106.37	102.31	105.64	110.04	108.05	110.57	98.34	123.15	103.45	105.73	113.34	110.8	112.06	106.4	115.5	110.18
1580	113.88	114.54	106.18	113.85	104.06	103.27	109.14	111.06	105.79	104.83	107.76	102.63	105.65	101.69	104.89	109.37	107.11	109.8	97.767	122.76	103.17	104.99	112.62	109.98	111.37	105.52	114.51	109.38
1570	113.03	113.55	105.46	113.02	103.3	102.62	108.5	110.17	105	104.25	107.09	101.94	104.94	101.08	104.14	108.67	106.19	109.02	97.198	122.35	102.88	104.25	111.9	109.15	110.68	104.65	113.52	108.57
1560	112.19	112.58	104.74	112.19	102.55	101.97	107.83	109.3	104.21	103.66	106.41	101.24	104.24	100.49	103.4	107.94	105.28	108.24	96.634	121.91	102.6	103.5	111.17	108.32	110	103.77	112.54	107.76
1550	111.37	111.61	104	111.37	101.82	101.32	107.13	108.45	103.42	103.06	105.74	100.55	103.55	99.905	102.67	107.2	104.39	107.46	96.075	121.45	102.31	102.75	110.44	107.49	109.31	102.9	111.56	106.94
1540	110.57	110.64	103.26	110.55	101.1	100.66	106.41	107.62	102.65	102.45	105.05	99.859	102.86	99.332	101.92	106.44	103.51	106.69	95.522	120.96	102.03	101.99	109.71	106.67	108.63	102.03	110.59	106.12
1530	109.8	109.69	102.52	109.73	100.37	99.982	105.67	106.8	101.88	101.81	104.34	99.169	102.17	98.762	101.18	105.68	102.66	105.9	94.977	120.46	101.75	101.22	108.97	105.85	107.95	101.17	109.63	105.3
1520	109.06	108.76	101.78	108.93	99.638	99.281	104.9	106	101.12	101.16	103.63	98.477	101.49	98.191	100.44	104.91	101.81	105.11	94.44	119.93	101.46	100.42	108.24	105.03	107.27	100.31	108.68	104.47
1510	108.36	107.82	101.02	108.13	98.905	98.563	104.12	105.2	100.37	100.49	102.91	97.78	100.82	97.623	99.711	104.14	100.95	104.3	93.911	119.39	101.11	99.597	107.5	104.23	106.58	99.47	107.73	103.63
1500	107.68	106.87	100.25	107.35	98.18	97.838	103.32	104.42	99.642	99.81	102.19	97.076	100.15	97.056	98.99	103.36	100.11	103.48	93.392	118.83	100.69	98.767	106.75	103.43	105.88	98.638	106.8	102.8
1490	107.01	105.91	99.46	106.57	97.463	97.114	102.51	103.66	98.921	99.115	101.45	96.364	99.495	96.488	98.269	102.58	99.291	102.64	92.877	118.25	100.2	97.947	106	102.65	105.16	97.82	105.87	101.97
1480	106.35	104.94	98.665	105.79	96.742	96.395	101.7	102.91	98.206	98.404	100.72	95.647	98.838	95.908	97.543	101.81	98.49	101.8	92.363	117.64	99.655	97.145	105.24	101.88	104.43	97.011	104.96	101.14
1470	105.71	103.96	97.861	104.99	96.01	95.682	100.88	102.17	97.485	97.676	99.981	94.926	98.178	95.31	96.808	101.03	97.702	100.95	91.846	117	99.046	96.365	104.47	101.13	103.7	96.202	104.06	100.32
1460	105.08	102.99	97.052	104.18	95.267	94.975	100.06	101.45	96.75	96.932	99.24	94.202	97.507	94.709	96.065	100.26	96.922	100.1	91.325	116.34	98.379	95.605	103.71	100.39	102.95	95.387	103.18	99.502
1450	104.48	102.04	96.238	103.35	94.514	94.275	99.243	100.73	96.004	96.172	98.492	93.472	96.821	94.115	95.316	99.491	96.146	99.237	90.802	115.66	97.661	94.867	102.95	99.669	102.2	94.566	102.31	98.695
1440	103.89	101.1	95.42	102.52	93.753	93.584	98.425	100.01	95.243	95.399	97.733	92.734	96.121	93.521	94.564	98.724	95.38	98.376	90.273	114.95	96.902	94.151	102.19	98.961	101.45	93.742	101.46	97.899
1430	103.3	100.16	94.601	101.68	92.987	92.902	97.611	99.289	94.461	94.614	96.954	91.989	95.407	92.917	93.808	97.953	94.621	97.515	89.73	114.22	96.105	93.459	101.43	98.258	100.72	92.918	100.61	97.115
1420	102.71	99.215	93.783	100.84	92.217	92.231	96.801	98.555	93.661	93.825	96.157	91.239	94.683	92.299	93.055	97.181	93.862	96.656	89.172	113.48	95.271	92.781	100.68	97.55	99.998	92.094	99.773	96.343
1410	102.14	98.275	92.966	99.991	91.452	91.57	95.998	97.806	92.862	93.034	95.362	90.484	93.95	91.662	92.315	96.418	93.1	95.812	88.598	112.72	94.405	92.102	99.931	96.833	99.257	91.271	98.931	95.576
1400	101.59	97.339	92.152	99.141	90.699	90.907	95.203	97.044	92.073	92.244	94.585	89.726	93.209	91.007	91.592	95.669	92.337	94.987	88.011	111.95	93.52	91.42	99.194	96.108	98.504	90.452	98.09	94.807
1390	101.03	96.409	91.342	98.29	89.961	90.236	94.417	96.277	91.286	91.455	93.822	88.966	92.462	90.338	90.886	94.933	91.574	94.18	87.412	111.16	92.625	90.75	98.466	95.378	97.75	89.638	97.251	94.032
1380	100.44	95.488	90.538	97.439	89.232	89.555	93.642	95.507	90.491	90.664	93.056	88.207	91.719	89.663	90.187	94.204	90.814	93.383	86.801	110.36	91.726	90.103	97.743	94.644	96.998	88.829	96.415	93.252
1370	99.853	94.575	89.736	96.591	88.512	88.867	92.878	94.736	89.688	89.87	92.283	87.456	90.992	88.99	89.484	93.475	90.055	92.592	86.179	109.56	90.822	89.48	97.018	93.908	96.251	88.028	95.579	92.469
1360	99.255	93.674	88.935	95.747	87.801	88.173	92.12	93.965	88.879	89.072	91.503	86.721	90.285	88.312	88.776	92.743	89.296	91.808	85.548	108.75	89.916	88.869	96.29	93.17	95.507	87.235	94.742	91.684
1350	98.65	92.784	88.136	94.907	87.095	87.475	91.36	93.195	88.067	88.273	90.72	86.002	89.584	87.623	88.067	92.006	88.533	91.034	84.908	107.94	89.018	88.255	95.562	92.433	94.768	86.451	93.904	90.9
1340	98.035	91.908	87.341	94.074	86.387	86.773	90.594	92.428	87.253	87.471	89.934	85.287	88.882	86.928	87.355	91.266	87.769	90.268	84.261	107.12	88.135	87.635	94.834	91.696	94.033	85.678	93.069	90.117
1330	97.408	91.045	86.55	93.248	85.675	86.069	89.821	91.664	86.448	86.66	89.148	84.57	88.179	86.238	86.637	90.526	87.004	89.505	83.606	106.3	87.269	87.009	94.102	90.962	93.294	84.916	92.236	89.336
1320	96.771	90.191	85.765	92.43	84.961	85.363	89.042	90.904	85.659	85.835	88.362	83.85	87.477	85.555	85.912	89.785	86.239	88.735	82.946	105.45	86.416	86.379	93.361	90.231	92.547	84.167	91.408	88.559
1310	96.126	89.338	84.988	91.612	84.245	84.658	88.261	90.149	84.888	84.998	87.576	83.134	86.778	84.874	85.182	89.044	85.477	87.955	82.281	104.59	85.575	85.746	92.624	89.505	91.794	83.43	90.585	87.787
1300	95.475	88.489	84.22	90.78	83.529	83.953	87.477	89.401	84.134	84.15	86.793	82.431	86.084	84.189	84.448	88.3	84.717	87.172	81.617	103.71	84.747	85.112	91.902	88.785	91.036	82.698	89.768	87.021
1290	94.815	87.649	83.461	89.929	82.814	83.249	86.692	88.657	83.4	83.292	86.012	81.744	85.394	83.497	83.711	87.549	83.961	86.396	80.96	102.83	83.933	84.477	91.191	88.07	90.274	81.961	88.96	86.263
1280	94.146	86.822	82.712	89.06	82.101	82.549	85.907	87.908	82.68	82.435	85.236	81.065	84.711	82.8	82.972	86.789	83.209	85.63	80.315	101.95	83.134	83.843	90.482	87.354	89.509	81.212	88.16	85.513
1270	93.464	86.006	81.975	88.175	81.39	81.852	85.124	87.152	81.967	81.607	84.465	80.382	84.034	82.099	82.232	86.02	82.463	84.867	79.684	101.06	82.343	83.209	89.774	86.632	88.744	80.461	87.368	84.772
1260	92.771	85.193	81.251	87.286	80.683	81.159	84.343	86.39	81.258	80.824	83.7	79.693	83.365	81.394	81.493	85.242	81.724	84.099	79.061	100.17	81.556	82.577	89.062	85.903	87.978	79.711	86.579	84.037
1250	92.068	84.375	80.539	86.399	79.98	80.473	83.566	85.624	80.551	80.07	82.94	79	82.705	80.689	80.754	84.463	80.989	83.328	78.446	99.305	80.771	81.948	88.339	85.169	87.212	78.954	85.794	83.307
1240	91.357	83.549	79.833	85.518	79.282	79.794	82.794	84.851	79.843	79.327	82.178	78.302	82.055	79.982	80.017	83.685	80.253	82.553	77.838	98.451	79.991	81.322	87.598	84.431	86.449	78.18	85.014	82.578
1230	90.638	82.716	79.127	84.641	78.59	79.13	82.028	84.069	79.131	78.595	81.41	77.603	81.414	79.271	79.284	82.912	79.509	81.777	77.24	97.607	79.214	80.7	86.85	83.691	85.688	77.39	84.24	81.841
1220	89.913	81.879	78.415	83.77	77.905	78.481	81.269	83.278	78.413	77.875	80.634	76.903	80.779	78.554	78.554	82.143	78.759	81.001	76.648	96.761	78.427	80.084	86.102	82.944	84.93	76.595	83.473	81.087
1210	89.182	81.037	77.696	82.907	77.228	77.85	80.518	82.479	77.69	77.162	79.853	76.201	80.143	77.83	77.827	81.379	78.003	80.226	76.056	95.907	77.629	79.473	85.356	82.189	84.178	75.801	82.714	80.317
1200	88.448	80.195	76.971	82.052	76.557	77.235	79.776	81.676	76.97	76.449	79.069	75.5	79.505	77.103	77.099	80.622	77.244	79.452	75.457	95.037	76.831	78.868	84.612	81.427	83.431	75.01	81.962	79.532
1190	87.71	79.357	76.241	81.206	75.888	76.632	79.04	80.874	76.261	75.736	78.281	74.8	78.864	76.382	76.369	79.872	76.482	78.681	74.847	94.153	76.044	78.271	83.865	80.658	82.69	74.218	81.209	78.733
1180	86.97	78.526	75.504	80.366	75.215	76.035	78.303	80.076	75.566	75.023	77.491	74.101	78.222	75.678	75.639	79.125	75.717	77.914	74.224	93.261	75.268	77.679	83.115	79.885	81.957	73.422	80.451	77.923
1170	86.228	77.704	74.756	79.524	74.535	75.441	77.562	79.282	74.884	74.312	76.699	73.405	77.58	74.989	74.911	78.38	74.951	77.15	73.591	92.367	74.488	77.085	82.362	79.107	81.231	72.622	79.687	77.102
1160	85.487	76.891	73.998	78.678	73.85	74.841	76.817	78.493	74.205	73.603	75.907	72.713	76.938	74.307	74.189	77.637	74.185	76.391	72.948	91.475	73.692	76.48	81.607	78.327	80.51	71.819	78.92	76.271
1150	84.746	76.088	73.232	77.829	73.161	74.231	76.069	77.71	73.525	72.892	75.116	72.024	76.292	73.624	73.476	76.897	73.418	75.633	72.296	90.581	72.883	75.855	80.85	77.545	79.791	71.014	78.15	75.431
1140	84.008	75.294	72.458	76.978	72.469	73.61	75.321	76.933	72.847	72.17	74.326	71.34	75.633	72.94	72.762	76.162	72.653	74.874	71.636	89.687	72.078	75.209	80.087	76.762	79.074	70.208	77.379	74.584
1130	83.272	74.501	71.679	76.128	71.77	72.983	74.572	76.164	72.178	71.436	73.538	70.661	74.961	72.256	72.037	75.433	71.89	74.114	70.969	88.799	71.282	74.542	79.317	75.979	78.361	69.403	76.607	73.73
1120	82.54	73.7	70.894	75.278	71.062	72.355	73.825	75.402	71.516	70.692	72.754	69.983	74.284	71.57	71.299	74.709	71.129	73.354	70.294	87.921	70.498	73.856	78.542	75.197	77.652	68.598	75.835	72.871
1110	81.812	72.896	70.104	74.43	70.345	71.725	73.078	74.649	70.852	69.939	71.98	69.3	73.611	70.88	70.552	73.987	70.372	72.595	69.614	87.05	69.726	73.153	77.763	74.424	76.947	67.795	75.064	72.008
1100	81.09	72.11	69.312	73.584	69.624	71.084	72.335	73.901	70.176	69.178	71.225	68.607	72.942	70.184	69.802	73.26	69.618	71.834	68.928	86.183	68.973	72.433	76.981	73.665	76.249	66.995	74.295	71.144
1090	80.374	71.351	68.516	72.742	68.904	70.421	71.594	73.155	69.487	68.41	70.492	67.907	72.27	69.484	69.051	72.524	68.87	71.062	68.231	85.332	68.242	71.7	76.197	72.927	75.557	66.198	73.529	70.293
1080	79.665	70.612	67.722	71.904	68.185	69.738	70.853	72.408	68.787	67.635	69.78	67.199	71.588	68.781	68.301	71.782	68.127	70.276	67.522	84.503	67.525	70.96	75.412	72.21	74.871	65.405	72.765	69.465
1070	78.965	69.882	66.934	71.072	67.469	69.05	70.096	71.668	68.076	66.849	69.091	66.485	70.897	68.074	67.548	71.035	67.391	69.479	66.803	83.684	66.815	70.214	74.627	71.51	74.188	64.618	72.006	68.669
1060	78.272	69.158	66.16	70.246	66.756	68.365	69.322	70.938	67.357	66.05	68.424	65.766	70.199	67.367	66.79	70.283	66.661	68.672	66.073	82.867	66.11	69.462	73.843	70.821	73.5	63.836	71.252	67.903
1050	77.587	68.443	65.403	69.426	66.047	67.684	68.542	70.215	66.629	65.24	67.772	65.04	69.495	66.657	66.025	69.528	65.939	67.856	65.334	82.053	65.412	68.706	73.061	70.137	72.804	63.061	70.503	67.16
1040	76.9	67.737	64.664	68.615	65.341	66.996	67.764	69.493	65.894	64.423	67.123	64.3	68.786	65.948	65.255	68.771	65.225	67.031	64.591	81.253	64.721	67.946	72.282	69.459	72.102	62.293	69.76	66.436
1030	76.207	67.042	63.943	67.811	64.64	66.297	66.987	68.77	65.152	63.609	66.463	63.541	68.072	65.239	64.481	68.012	64.52	66.199	63.855	80.464	64.04	67.184	71.507	68.788	71.394	61.534	69.024	65.728
1020	75.51	66.357	63.24	67.017	63.945	65.595	66.211	68.045	64.404	62.817	65.795	62.763	67.354	64.531	63.704	67.252	63.824	65.36	63.135	79.67	63.367	66.419	70.736	68.124	70.682	60.78	68.296	65.032
1010	74.809	65.683	62.555	66.228	63.255	64.904	65.438	67.319	63.652	62.057	65.126	61.969	66.633	63.824	62.925	66.491	63.135	64.515	62.426	78.865	62.705	65.656	69.971	67.456	69.966	60.029	67.575	64.344
1000	74.106	65.021	61.881	65.435	62.571	64.224	64.668	66.588	62.906	61.33	64.462	61.158	65.91	63.12	62.145	65.732	62.446	63.67	61.721	78.053	62.051	64.9	69.212	66.78	69.247	59.28	66.863	63.662
990	73.401	64.37	61.205	64.638	61.887	63.544	63.901	65.846	62.171	60.635	63.808	60.334	65.185	62.419	61.363	64.97	61.752	62.833	61.018	77.239	61.404	64.159	68.46	66.101	68.525	58.533	66.149	62.993
980	72.694	63.722	60.526	63.836	61.197	62.857	63.14	65.09	61.442	59.973	63.157	59.51	64.46	61.722	60.582	64.202	61.053	62.009	60.318	76.422	60.759	63.435	67.716	65.425	67.801	57.789	65.423	62.333
970	71.988	63.067	59.844	63.031	60.498	62.163	62.383	64.32	60.697	59.343	62.489	58.702	63.735	61.029	59.802	63.429	60.349	61.197	59.618	75.602	60.118	62.73	66.98	64.754	67.076	57.049	64.682	61.661
960	71.282	62.401	59.16	62.224	59.792	61.464	61.633	63.539	59.934	58.739	61.797	57.913	63.01	60.341	59.03	62.653	59.643	60.392	58.906	74.773	59.481	62.042	66.254	64.087	66.351	56.314	63.929	60.962
950	70.577	61.724	58.475	61.417	59.08	60.759	60.886	62.747	59.167	58.133	61.097	57.133	62.287	59.664	58.273	61.873	58.935	59.594	58.185	73.926	58.843	61.368	65.538	63.421	65.626	55.584	63.165	60.244
940	69.873	61.039	57.79	60.608	58.363	60.052	60.134	61.945	58.416	57.506	60.403	56.358	61.566	59.005	57.536	61.091	58.224	58.807	57.467	73.052	58.203	60.69	64.827	62.748	64.902	54.855	62.399	59.521
930	69.172	60.346	57.105	59.798	57.641	59.346	59.373	61.14	57.685	56.866	59.715	55.595	60.851	58.37	56.819	60.307	57.513	58.036	56.754	72.161	57.561	59.999	64.12	62.063	64.179	54.116	61.637	58.795
920	68.475	59.646	56.421	58.982	56.915	58.645	58.599	60.342	56.963	56.23	59.028	54.853	60.147	57.758	56.12	59.522	56.8	57.279	56.035	71.27	56.918	59.301	63.417	61.361	63.458	53.364	60.882	58.058
910	67.781	58.95	55.739	58.159	56.185	57.95	57.81	59.551	56.243	55.597	58.339	54.13	59.455	57.169	55.437	58.738	56.088	56.533	55.301	70.376	56.273	58.606	62.718	60.643	62.739	52.606	60.129	57.308
900	67.091	58.262	55.058	57.33	55.451	57.262	57.008	58.761	55.523	54.948	57.649	53.419	58.773	56.603	54.767	57.954	55.375	55.796	54.554	69.469	55.629	57.917	62.024	59.908	62.024	51.855	59.369	56.543
890	66.406	57.578	54.379	56.497	54.707	56.581	56.194	57.96	54.806	54.275	56.959	52.714	58.098	56.06	54.108	57.172	54.663	55.067	53.805	68.549	54.985	57.236	61.326	59.164	61.313	51.113	58.6	55.767
880	65.727	56.892	53.704	55.664	53.954	55.907	55.369	57.15	54.092	53.587	56.269	52.015	57.426	55.531	53.457	56.391	53.953	54.349	53.059	67.625	54.341	56.563	60.616	58.419	60.606	50.382	57.824	54.979
870	65.053	56.2	53.032	54.842	53.192	55.242	54.533	56.337	53.382	52.89	55.58	51.323	56.752	55.006	52.813	55.614	53.244	53.641	52.315	66.704	53.699	55.896	59.901	57.677	59.899	49.66	57.041	54.181
860	64.387	55.511	52.364	54.032	52.422	54.584	53.688	55.526	52.677	52.185	54.892	50.639	56.078	54.481	52.174	54.84	52.538	52.945	51.564	65.779	53.059	55.238	59.186	56.931	59.186	48.949	56.253	53.373
850	63.727	54.833	51.7	53.224	51.644	53.928	52.834	54.715	51.975	51.472	54.206	49.964	55.403	53.959	51.541	54.071	51.834	52.26	50.8	64.839	52.421	54.589	58.473	56.174	58.47	48.248	55.462	52.556
840	63.075	54.166	51.041	52.411	50.859	53.267	51.969	53.893	51.269	50.751	53.523	49.297	54.728	53.443	50.916	53.306	51.134	51.585	50.026	63.883	51.785	53.946	57.761	55.405	57.76	47.558	54.672	51.737
830	62.429	53.505	50.387	51.596	50.069	52.604	51.077	53.06	50.55	50.023	52.848	48.64	54.053	52.931	50.297	52.547	50.434	50.913	49.241	62.916	51.153	53.298	57.051	54.632	57.058	46.877	53.888	50.932
820	61.784	52.849	49.739	50.787	49.273	51.943	50.153	52.217	49.823	49.288	52.184	47.992	53.38	52.42	49.686	51.794	49.729	50.24	48.448	61.942	50.524	52.641	56.343	53.863	56.365	46.197	53.116	50.15
810	61.139	52.196	49.098	49.987	48.472	51.286	49.206	51.364	49.106	48.551	51.529	47.354	52.709	51.906	49.076	51.047	49.013	49.562	47.652	60.961	49.899	51.977	55.638	53.101	55.679	45.514	52.357	49.389
800	60.497	51.549	48.462	49.195	47.674	50.63	48.245	50.5	48.401	47.82	50.864	46.726	52.041	51.379	48.458	50.308	48.287	48.883	46.871	59.976	49.278	51.309	54.936	52.346	55.001	44.833	51.612	48.638
790	59.856	50.907	47.834	48.413	46.891	49.966	47.261	49.625	47.699	47.105	50.174	46.108	51.375	50.831	47.833	49.576	47.558	48.201	46.114	59	48.663	50.637	54.239	51.599	54.332	44.157	50.88	47.895
780	59.218	50.27	47.213	47.64	46.126	49.287	46.239	48.747	46.994	46.407	49.46	45.502	50.713	50.262	47.202	48.853	46.838	47.513	45.373	58.041	48.054	49.962	53.546	50.859	53.673	43.487	50.162	47.163
770	58.582	49.64	46.599	46.876	45.365	48.595	45.188	47.869	46.281	45.723	48.732	44.907	50.052	49.673	46.564	48.138	46.131	46.816	44.636	57.095	47.458	49.283	52.858	50.127	53.02	42.825	49.457	46.441
760	57.951	49.016	45.994	46.123	44.606	47.902	44.119	46.992	45.562	45.046	48	44.323	49.383	49.064	45.922	47.433	45.427	46.113	43.904	56.16	46.875	48.603	52.176	49.404	52.363	42.168	48.755	45.731
750	57.323	48.398	45.396	45.381	43.856	47.21	43.038	46.109	44.838	44.373	47.267	43.751	48.705	48.437	45.275	46.738	44.718	45.414	43.186	55.245	46.307	47.921	51.499	48.691	51.697	41.519	48.053	45.032
740	56.7	47.781	44.808	44.649	43.12	46.505	41.959	45.222	44.109	43.703	46.534	43.189	48.027	47.794	44.623	46.053	44.001	44.717	42.487	54.358	45.753	47.237	50.83	47.987	51.028	40.876	47.35	44.342
730	56.081	47.163	44.228	43.929	42.388	45.776	40.898	44.331	43.379	43.038	45.8	42.632	47.355	47.14	43.968	45.385	43.275	44.016	41.808	53.489	45.214	46.552	50.167	47.293	50.361	40.241	46.648	43.651
720	55.467	46.539	43.657	43.219	41.651	45.026	39.857	43.436	42.657	42.376	45.071	42.08	46.691	46.484	43.313	44.735	42.543	43.309	41.143	52.635	44.689	45.869	49.511	46.61	49.699	39.614	45.947	42.957
710	54.859	45.907	43.095	42.512	40.905	44.263	38.837	42.54	41.948	41.715	44.358	41.533	46.034	45.823	42.663	44.099	41.805	42.602	40.49	51.796	44.178	45.192	48.864	45.938	49.041	38.992	45.248	42.261
700	54.256	45.268	42.539	41.815	40.156	43.493	37.838	41.647	41.252	41.052	43.666	40.99	45.384	45.149	42.021	43.458	41.061	41.896	39.848	50.968	43.683	44.524	48.224	45.278	48.383	38.366	44.55	41.563
690	53.66	44.633	41.985	41.141	39.414	42.72	36.861	40.76	40.563	40.387	42.983	40.452	44.738	44.462	41.393	42.806	40.312	41.194	39.219	50.143	43.197	43.865	47.593	44.629	47.716	37.736	43.855	40.864
680	53.07	44.014	41.433	40.492	38.682	41.947	35.902	39.88	39.875	39.721	42.303	39.92	44.093	43.77	40.777	42.146	39.559	40.496	38.601	49.318	42.714	43.215	46.97	43.989	47.039	37.107	43.162	40.165
670	52.487	43.411	40.884	39.856	37.96	41.178	34.959	39.009	39.185	39.055	41.623	39.393	43.445	43.08	40.175	41.483	38.801	39.8	37.988	48.493	42.23	42.574	46.357	43.35	46.352	36.48	42.473	39.465
660	51.911	42.821	40.337	39.225	37.244	40.413	34.032	38.146	38.492	38.388	40.949	38.872	42.789	42.397	39.587	40.821	38.039	39.108	37.376	47.677	41.744	41.943	45.753	42.707	45.656	35.855	41.787	38.766
650	51.342	42.24	39.794	38.599	36.532	39.656	33.12	37.291	37.8	37.726	40.292	38.356	42.128	41.728	39.012	40.163	37.274	38.415	36.762	46.871	41.259	41.322	45.151	42.073	44.951	35.233	41.104	38.068
640	50.781	41.667	39.254	37.978	35.829	38.912	32.222	36.446	37.107	37.081	39.653	37.843	41.46	41.079	38.443	39.511	36.506	37.714	36.145	46.063	40.774	40.711	44.534	41.455	44.241	34.612	40.426	37.368
630	50.228	41.104	38.717	37.364	35.138	38.178	31.332	35.611	36.426	36.466	39.026	37.327	40.787	40.442	37.875	38.866	35.739	37.001	35.52	45.246	40.285	40.11	43.896	40.84	43.534	33.994	39.752	36.664
620	49.683	40.551	38.184	36.756	34.455	37.446	30.443	34.785	35.767	35.875	38.404	36.81	40.109	39.796	37.309	38.228	34.981	36.282	34.884	44.418	39.789	39.521	43.238	40.217	42.835	33.379	39.082	35.954
610	49.146	40.007	37.654	36.155	33.767	36.713	29.556	33.971	35.132	35.296	37.784	36.291	39.428	39.146	36.756	37.598	34.238	35.566	34.243	43.58	39.285	38.942	42.568	39.583	42.144	32.767	38.418	35.242
600	48.617	39.468	37.129	35.561	33.08	35.984	28.673	33.167	34.513	34.725	37.172	35.771	38.742	38.506	36.215	36.974	33.508	34.862	33.602	42.734	38.775	38.375	41.891	38.94	41.457	32.159	37.758	34.532
590	48.097	38.927	36.608	34.97	32.407	35.267	27.793	32.375	33.904	34.163	36.577	35.25	38.053	37.876	35.679	36.359	32.789	34.174	32.962	41.883	38.258	37.82	41.21	38.289	40.77	31.553	37.104	33.825
580	47.582	38.381	36.091	34.373	31.756	34.567	26.919	31.594	33.302	33.618	35.994	34.728	37.361	37.248	35.141	35.751	32.071	33.5	32.321	41.033	37.735	37.276	40.528	37.631	40.086	30.952	36.456	33.123
570	47.069	37.828	35.579	33.762	31.122	33.883	26.052	30.826	32.709	33.098	35.407	34.203	36.666	36.617	34.605	35.151	31.352	32.834	31.675	40.184	37.205	36.744	39.844	36.965	39.411	30.354	35.813	32.424
560	46.557	37.271	35.07	33.135	30.502	33.215	25.209	30.07	32.128	32.595	34.809	33.672	35.969	35.986	34.076	34.56	30.64	32.168	31.021	39.336	36.67	36.224	39.159	36.293	38.754	29.761	35.177	31.729
550	46.047	36.71	34.56	32.5	29.888	32.563	24.401	29.327	31.568	32.094	34.209	33.133	35.271	35.365	33.554	33.977	29.941	31.501	30.364	38.49	36.129	35.714	38.472	35.614	38.115	29.171	34.547	31.039
540	45.538	36.144	34.048	31.865	29.274	31.928	23.627	28.597	31.033	31.588	33.613	32.585	34.571	34.754	33.033	33.403	29.258	30.837	29.709	37.645	35.583	35.205	37.783	34.929	37.495	28.586	33.924	30.353
530	45.031	35.574	33.532	31.231	28.664	31.309	22.873	27.88	30.516	31.082	33.024	32.023	33.871	34.143	32.509	32.836	28.587	30.181	29.056	36.794	35.031	34.681	37.095	34.239	36.894	28.006	33.308	29.673
520	44.519	34.999	33.014	30.599	28.067	30.708	22.133	27.176	30	30.584	32.441	31.43	33.173	33.524	31.989	32.27	27.925	29.533	28.406	35.939	34.475	34.145	36.406	33.543	36.312	27.431	32.699	28.998
510	43.996	34.422	32.493	29.969	27.49	30.123	21.405	26.487	29.477	30.096	31.863	30.805	32.488	32.894	31.48	31.706	27.279	28.892	27.753	35.085	33.913	33.616	35.717	32.842	35.746	26.86	32.096	28.329
500	43.458	33.84	31.971	29.339	26.931	29.546	20.692	25.811	28.947	29.603	31.287	30.169	31.818	32.254	30.975	31.144	26.65	28.254	27.097	34.24	33.348	33.092	35.029	32.136	35.188	26.295	31.502	27.665
490	42.908	33.255	31.446	28.711	26.383	28.972	19.994	25.149	28.412	29.094	30.71	29.543	31.162	31.606	30.468	30.583	26.038	27.614	26.442	33.408	32.778	32.567	34.342	31.426	34.634	25.735	30.914	27.009
480	42.346	32.666	30.92	28.084	25.841	28.399	19.311	24.502	27.872	28.576	30.128	28.928	30.51	30.949	29.956	30.024	25.444	26.97	25.796	32.589	32.204	32.04	33.656	30.713	34.082	25.18	30.334	26.365
470	41.772	32.075	30.392	27.46	25.305	27.831	18.644	23.869	27.327	28.063	29.533	28.312	29.858	30.285	29.443	29.468	24.867	26.319	25.161	31.783	31.626	31.51	32.972	29.996	33.532	24.63	29.757	25.735
460	41.186	31.486	29.862	26.837	24.776	27.264	17.996	23.25	26.778	27.558	28.928	27.689	29.206	29.615	28.931	28.915	24.307	25.662	24.54	30.988	31.045	30.974	32.29	29.276	32.971	24.087	29.18	25.12
450	40.589	30.901	29.331	26.217	24.251	26.687	17.377	22.646	26.224	27.053	28.324	27.06	28.556	28.95	28.42	28.364	23.764	25.006	23.931	30.197	30.461	30.425	31.611	28.553	32.396	23.553	28.602	24.52
440	39.979	30.322	28.799	25.599	23.726	26.099	16.791	22.056	25.667	26.543	27.727	26.424	27.907	28.299	27.911	27.816	23.234	24.36	23.334	29.406	29.874	29.86	30.934	27.828	31.82	23.032	28.025	23.935
430	39.346	29.748	28.265	24.984	23.193	25.508	16.235	21.481	25.105	26.026	27.139	25.78	27.253	27.666	27.402	27.27	22.709	23.724	22.749	28.609	29.284	29.277	30.261	27.102	31.239	22.528	27.449	23.365
420	38.686	29.179	27.731	24.371	22.659	24.922	15.711	20.921	24.54	25.502	26.558	25.123	26.594	27.048	26.887	26.728	22.186	23.097	22.177	27.807	28.692	28.677	29.591	26.374	30.638	22.045	26.874	22.809
410	38.001	28.616	27.196	23.762	22.142	24.33	15.215	20.373	23.982	24.962	25.983	24.455	25.93	26.436	26.357	26.189	21.669	22.474	21.618	27.01	28.098	28.063	28.924	25.645	30.018	21.582	26.299	22.269
400	37.291	28.059	26.661	23.155	21.638	23.719	14.736	19.832	23.442	24.404	25.416	23.782	25.261	25.824	25.81	25.653	21.167	21.854	21.071	26.227	27.502	27.433	28.262	24.915	29.396	21.141	25.724	21.743
390	36.56	27.507	26.125	22.551	21.13	23.091	14.274	19.298	22.923	23.841	24.853	23.106	24.589	25.22	25.252	25.12	20.684	21.235	20.538	25.458	26.907	26.791	27.604	24.185	28.781	20.721	25.146	21.233
380	35.817	26.962	25.588	21.951	20.607	22.465	13.834	18.77	22.417	23.283	24.29	22.428	23.913	24.632	24.688	24.591	20.214	20.62	20.017	24.696	26.316	26.147	26.95	23.454	28.173	20.321	24.562	20.736
370	35.068	26.422	25.052	21.354	20.07	21.85	13.422	18.25	21.914	22.736	23.728	21.754	23.235	24.062	24.12	24.065	19.749	20.008	19.509	23.93	25.733	25.505	26.302	22.725	27.557	19.936	23.97	20.248
360	34.312	25.888	24.516	20.761	19.527	21.246	13.039	17.736	21.406	22.202	23.173	21.094	22.554	23.511	23.547	23.543	19.285	19.4	19.015	23.167	25.157	24.865	25.656	21.996	26.928	19.552	23.372	19.768
350	33.55	25.36	23.979	20.172	18.983	20.652	12.674	17.23	20.887	21.68	22.633	20.455	21.875	22.976	22.969	23.025	18.822	18.795	18.533	22.418	24.587	24.227	25.006	21.268	26.292	19.165	22.769	19.294
340	32.782	24.836	23.444	19.586	18.439	20.075	12.324	16.73	20.356	21.17	22.102	19.838	21.202	22.449	22.387	22.51	18.36	18.194	18.064	21.689	24.016	23.59	24.348	20.541	25.646	18.774	22.159	18.828
330	32.008	24.312	22.908	19.004	17.896	19.52	11.986	16.237	19.814	20.671	21.563	19.246	20.535	21.922	21.808	22	17.9	17.598	17.609	20.995	23.432	22.956	23.687	19.816	24.991	18.383	21.544	18.369
320	31.229	23.785	22.374	18.426	17.353	18.987	11.662	15.751	19.267	20.183	21.007	18.685	19.874	21.403	21.238	21.493	17.442	17.011	17.166	20.361	22.836	22.323	23.024	19.098	24.332	17.994	20.924	17.917
310	30.445	23.258	21.84	17.852	16.811	18.474	11.351	15.277	18.723	19.706	20.441	18.162	19.22	20.906	20.677	20.99	16.986	16.436	16.736	19.764	22.245	21.694	22.361	18.398	23.673	17.604	20.308	17.472
300	29.656	22.728	21.307	17.282	16.269	17.981	11.054	14.821	18.184	19.231	19.878	17.668	18.572	20.417	20.119	20.492	16.531	15.874	16.318	19.158	21.667	21.067	21.697	17.725	23.016	17.208	19.708	17.032
290	28.865	22.19	20.775	16.717	15.727	17.5	10.77	14.387	17.652	18.753	19.32	17.183	17.936	19.914	19.558	19.997	16.078	15.323	15.912	18.523	21.093	20.443	21.032	17.079	22.358	16.801	19.125	16.583
280	28.07	21.636	20.244	16.156	15.186	17.02	10.499	13.971	17.125	18.27	18.754	16.688	17.325	19.392	18.993	19.507	15.626	14.784	15.513	17.866	20.519	19.823	20.367	16.459	21.693	16.383	18.547	16.119
270	27.272	21.064	19.714	15.604	14.646	16.537	10.242	13.559	16.602	17.783	18.173	16.189	16.736	18.862	18.423	19.021	15.175	14.257	15.115	17.194	19.935	19.206	19.702	15.866	21.015	15.957	17.964	15.643
260	26.473	20.484	19.187	15.063	14.106	16.051	10.013	13.139	16.085	17.291	17.576	15.707	16.159	18.322	17.85	18.539	14.726	13.742	14.714	16.512	19.325	18.593	19.037	15.295	20.323	15.52	17.38	15.164
250	25.671	19.9	18.665	14.536	13.567	15.563	9.8177	12.716	15.573	16.789	16.967	15.259	15.589	17.762	17.275	18.061	14.278	13.238	14.308	15.818	18.705	17.985	18.372	14.739	19.633	15.072	16.8	14.69
