# Supplementary material for: Eye position affects flight altitude in visual approach to landing independent of level of expertise of pilot
Source: PLoS One. 2018 May 24;13(5):e0197585. doi: 10.1371/journal.pone.0197585 (PMC5967751; doi:10.1371/journal.pone.0197585)
Supplement: S1 Dataset — (ZIP) [file pone.0197585.s001.zip › S1 Dataset/participant31_expert.txt]

distance	trial1_increase	trial2_increase	trial3_increase	trial4_increase	trial1_decrease	trial2_decrease	trial3_decrease	trial4_decrease	trial1_control	trial2_control	trial3_control	trial4_control	trial5_control	trial6_control	trial7_control	trial8_control	trial9_control	trial10_control	trial11_control	trial12_control	trial13_control	trial14_control	trial15_control	trial16_control	trial17_control	trial18_control	trial19_control	trial20_control
2000	131.06	131.66	127.7	129.53	121.91	123.74	124.04	130.14	131.06	121.91	125.57	123.44	126.79	131.36	128.31	125.57	128.62	124.04	126.79	127.09	125.87	128.01	130.14	130.14	123.13	129.53	123.44	124.04
1990	131.06	131.67	127.71	129.53	121.91	123.74	124.05	130.14	131.06	121.91	125.57	123.44	126.79	131.36	128.32	125.57	128.62	124.05	126.79	127.1	125.88	128.01	130.14	130.14	123.13	129.53	123.44	124.05
1980	131.06	131.67	127.71	129.54	121.92	123.75	124.05	130.15	131.06	121.92	125.58	123.44	126.79	131.37	128.32	125.58	128.62	124.05	126.79	127.1	125.88	128.01	130.15	130.15	123.14	129.54	123.44	124.05
1970	131.06	131.67	127.71	129.54	121.92	123.75	124.05	130.15	131.06	121.92	125.58	123.44	126.8	131.37	128.32	125.58	128.63	124.05	126.8	127.1	125.88	128.02	130.15	130.15	123.14	129.54	123.44	124.05
1960	131.07	131.68	127.71	129.54	121.92	123.75	124.06	130.15	131.07	121.92	125.58	123.45	126.8	131.37	128.32	125.58	128.63	124.06	126.8	127.11	125.89	128.02	130.15	130.15	123.14	129.54	123.45	124.06
1950	131.07	131.68	127.72	129.55	121.93	123.76	124.06	130.16	131.07	121.93	125.58	123.45	126.8	131.38	128.32	125.58	128.63	124.06	126.8	127.11	125.89	128.02	130.16	130.16	123.15	129.55	123.45	124.06
1940	131.03	131.68	127.72	129.55	121.92	123.76	124.06	130.16	131.07	121.91	125.59	123.45	126.78	131.38	128.25	125.59	128.6	124.06	126.81	127.11	125.89	128.03	130.16	130.16	123.15	129.55	123.45	124.06
1930	130.9	131.68	127.72	129.55	121.9	123.76	124.07	130.16	131.08	121.86	125.56	123.43	126.69	131.38	128.03	125.59	128.5	124.07	126.81	127.11	125.9	128.03	130.16	130.15	123.15	129.55	123.46	124.07
1920	130.63	131.65	127.73	129.56	121.88	123.77	124.07	130.15	131.08	121.78	125.44	123.39	126.51	131.38	127.61	125.59	128.32	124.07	126.81	127.12	125.9	128.03	130.17	130.09	123.16	129.52	123.46	124.07
1910	130.22	131.49	127.73	129.55	121.85	123.77	124.07	130.07	131.07	121.66	125.18	123.36	126.23	131.36	127.03	125.56	128.04	124.07	126.82	127.12	125.9	128.04	130.17	129.91	123.16	129.43	123.46	124.07
1900	129.67	131.16	127.73	129.52	121.83	123.77	124.08	129.88	130.99	121.52	124.8	123.33	125.86	131.25	126.32	125.46	127.69	124.08	126.82	127.13	125.86	128.04	130.16	129.6	123.16	129.25	123.47	124.08
1890	129	130.66	127.74	129.45	121.81	123.78	124.08	129.57	130.77	121.35	124.28	123.3	125.42	131.01	125.5	125.27	127.26	124.07	126.82	127.12	125.75	128.02	130.07	129.19	123.17	128.96	123.47	124.08
1880	128.21	130.03	127.72	129.32	121.79	123.78	124.08	129.15	130.35	121.16	123.62	123.27	124.92	130.66	124.59	125	126.76	124.01	126.83	127.07	125.56	127.99	129.89	128.68	123.17	128.58	123.47	124.08
1870	127.33	129.32	127.67	129.13	121.76	123.76	124.08	128.62	129.74	120.94	122.87	123.23	124.34	130.22	123.62	124.65	126.18	123.86	126.82	126.89	125.28	127.91	129.57	128.09	123.17	128.1	123.48	124.02
1860	126.38	128.56	127.54	128.88	121.74	123.68	124.07	127.98	128.97	120.7	122.07	123.17	123.7	129.7	122.6	124.2	125.53	123.58	126.75	126.59	124.92	127.78	129.11	127.44	123.18	127.54	123.48	123.84
1850	125.4	127.79	127.32	128.58	121.72	123.47	124.05	127.26	128.1	120.4	121.24	123.02	123	129.1	121.57	123.66	124.8	123.19	126.6	126.15	124.51	127.58	128.52	126.75	123.18	126.88	123.48	123.49
1840	124.4	127.02	126.99	128.21	121.71	123.15	124.02	126.48	127.21	120	120.4	122.7	122.26	128.43	120.51	123.03	124.02	122.69	126.36	125.59	124.07	127.33	127.82	126.01	123.18	126.15	123.47	123
1830	123.39	126.24	126.55	127.78	121.69	122.7	123.99	125.66	126.32	119.48	119.59	122.24	121.47	127.71	119.44	122.32	123.17	122.08	126.04	124.91	123.61	127.01	127.06	125.25	123.15	125.35	123.41	122.39
1820	122.39	125.45	126.02	127.27	121.67	122.13	123.97	124.8	125.42	118.86	118.79	121.71	120.66	126.95	118.37	121.52	122.26	121.37	125.65	124.12	123.12	126.64	126.26	124.47	123.02	124.5	123.28	121.68
1810	121.41	124.67	125.39	126.69	121.65	121.46	123.93	123.93	124.51	118.15	118.01	121.15	119.83	126.17	117.32	120.64	121.31	120.59	125.17	123.28	122.62	126.2	125.44	123.69	122.74	123.61	123.07	120.9
1800	120.44	123.91	124.67	126.04	121.58	120.69	123.86	123.08	123.61	117.34	117.24	120.57	119	125.39	116.28	119.71	120.36	119.76	124.62	122.41	122.07	125.71	124.61	122.9	122.34	122.7	122.78	120.08
1790	119.51	123.16	123.91	125.32	121.43	119.87	123.73	122.26	122.71	116.48	116.48	119.94	118.17	124.6	115.25	118.76	119.41	118.9	124	121.54	121.47	125.15	123.78	122.1	121.87	121.79	122.42	119.24
1780	118.61	122.41	123.12	124.56	121.18	119.03	123.53	121.43	121.81	115.58	115.73	119.3	117.35	123.82	114.24	117.8	118.45	118.02	123.3	120.65	120.82	124.54	122.96	121.29	121.36	120.9	121.99	118.37
1770	117.71	121.67	122.3	123.77	120.83	118.18	123.25	120.6	120.91	114.65	115.01	118.64	116.54	123.07	113.24	116.83	117.5	117.14	122.55	119.76	120.12	123.88	122.17	120.5	120.79	120.01	121.49	117.49
1760	116.83	120.94	121.45	122.98	120.38	117.31	122.89	119.76	120.02	113.71	114.3	117.97	115.75	122.34	112.27	115.87	116.54	116.27	121.76	118.9	119.4	123.16	121.38	119.7	120.17	119.1	120.93	116.59
1750	115.96	120.21	120.61	122.18	119.84	116.43	122.46	118.95	119.13	112.79	113.61	117.29	114.97	121.63	111.31	114.91	115.61	115.39	120.97	118.07	118.66	122.41	120.62	118.92	119.5	118.18	120.36	115.67
1740	115.11	119.49	119.77	121.38	119.22	115.56	121.95	118.17	118.26	111.89	112.92	116.61	114.2	120.92	110.37	113.98	114.69	114.51	120.17	117.27	117.91	121.63	119.87	118.15	118.82	117.26	119.79	114.76
1730	114.26	118.79	118.95	120.58	118.52	114.7	121.36	117.4	117.4	110.99	112.22	115.92	113.42	120.22	109.43	113.08	113.79	113.63	119.37	116.5	117.12	120.85	119.17	117.39	118.12	116.35	119.23	113.86
1720	113.42	118.09	118.13	119.77	117.75	113.87	120.71	116.64	116.56	110.1	111.52	115.23	112.64	119.53	108.49	112.2	112.91	112.76	118.55	115.73	116.31	120.07	118.48	116.64	117.42	115.45	118.66	112.98
1710	112.57	117.39	117.33	118.98	116.94	113.05	120	115.88	115.73	109.23	110.8	114.54	111.86	118.84	107.56	111.35	112.05	111.92	117.73	114.98	115.51	119.28	117.8	115.89	116.72	114.56	118.08	112.11
1700	111.74	116.69	116.54	118.19	116.11	112.23	119.28	115.12	114.91	108.37	110.09	113.83	111.09	118.17	106.65	110.5	111.19	111.09	116.91	114.24	114.72	118.49	117.09	115.14	116.03	113.7	117.5	111.24
1690	110.93	115.99	115.73	117.42	115.28	111.4	118.55	114.37	114.1	107.53	109.39	113.09	110.32	117.51	105.75	109.67	110.35	110.26	116.09	113.51	113.94	117.69	116.4	114.4	115.36	112.85	116.9	110.36
1680	110.14	115.28	114.9	116.65	114.44	110.55	117.82	113.62	113.28	106.69	108.69	112.34	109.56	116.86	104.85	108.83	109.51	109.43	115.27	112.79	113.17	116.9	115.72	113.66	114.68	112.02	116.31	109.5
1670	109.38	114.57	114.06	115.89	113.6	109.69	117.1	112.88	112.46	105.86	108	111.59	108.81	116.2	103.94	107.98	108.67	108.61	114.46	112.1	112.41	116.12	115.08	112.93	113.99	111.19	115.73	108.67
1660	108.63	113.86	113.25	115.15	112.76	108.83	116.38	112.15	111.66	105.02	107.32	110.83	108.07	115.55	103.07	107.12	107.84	107.8	113.67	111.41	111.66	115.36	114.46	112.21	113.3	110.36	115.17	107.86
1650	107.89	113.15	112.44	114.42	111.92	107.97	115.68	111.43	110.87	104.19	106.64	110.08	107.35	114.9	102.24	106.26	107.02	107.01	112.9	110.74	110.91	114.62	113.86	111.5	112.63	109.53	114.62	107.05
1640	107.17	112.44	111.63	113.74	111.1	107.11	114.98	110.72	110.1	103.36	105.94	109.34	106.64	114.26	101.43	105.4	106.19	106.23	112.13	110.06	110.18	113.88	113.27	110.79	111.98	108.72	114.06	106.25
1630	106.46	111.71	110.8	113.08	110.3	106.27	114.31	110.01	109.35	102.53	105.23	108.6	105.94	113.62	100.62	104.55	105.37	105.46	111.35	109.38	109.47	113.12	112.67	110.09	111.36	107.92	113.51	105.46
1620	105.77	110.98	109.99	112.42	109.51	105.45	113.65	109.31	108.6	101.69	104.5	107.85	105.27	113	99.805	103.71	104.54	104.7	110.57	108.69	108.76	112.36	112.07	109.4	110.75	107.13	112.97	104.69
1610	105.09	110.27	109.2	111.76	108.74	104.63	112.99	108.6	107.86	100.86	103.78	107.11	104.61	112.38	98.982	102.9	103.73	103.96	109.78	107.99	108.03	111.61	111.46	108.72	110.14	106.35	112.43	103.94
1600	104.41	109.56	108.44	111.1	107.95	103.81	112.34	107.9	107.13	100.03	103.05	106.37	103.96	111.77	98.155	102.11	102.92	103.23	109	107.3	107.3	110.88	110.84	108.04	109.53	105.59	111.92	103.2
1590	103.75	108.85	107.69	110.45	107.17	103	111.68	107.2	106.4	99.211	102.33	105.62	103.31	111.16	97.327	101.34	102.13	102.49	108.24	106.6	106.59	110.17	110.22	107.36	108.92	104.85	111.43	102.45
1580	103.08	108.12	106.95	109.8	106.39	102.2	111.03	106.49	105.67	98.396	101.61	104.88	102.66	110.54	96.5	100.58	101.36	101.76	107.5	105.9	105.87	109.47	109.6	106.67	108.3	104.12	110.96	101.71
1570	102.42	107.36	106.22	109.15	105.62	101.41	110.38	105.78	104.92	97.59	100.88	104.15	102	109.93	95.674	99.855	100.6	101.04	106.78	105.2	105.15	108.78	109	105.96	107.67	103.41	110.5	100.98
1560	101.76	106.58	105.5	108.49	104.86	100.61	109.74	105.07	104.16	96.79	100.16	103.42	101.33	109.31	94.851	99.147	99.858	100.32	106.07	104.51	104.44	108.09	108.44	105.23	107.04	102.71	110.06	100.25
1550	101.09	105.8	104.79	107.82	104.12	99.805	109.11	104.37	103.41	95.989	99.423	102.7	100.66	108.71	94.033	98.454	99.135	99.607	105.36	103.82	103.75	107.4	107.89	104.49	106.41	102.02	109.61	99.528
1540	100.42	105.01	104.08	107.15	103.37	98.992	108.47	103.67	102.65	95.187	98.681	101.98	99.998	108.1	93.219	97.77	98.429	98.906	104.67	103.14	103.08	106.73	107.36	103.74	105.79	101.34	109.18	98.818
1530	99.741	104.23	103.39	106.48	102.61	98.175	107.84	102.97	101.89	94.383	97.93	101.28	99.342	107.5	92.413	97.093	97.737	98.211	103.99	102.47	102.42	106.07	106.84	102.98	105.18	100.68	108.74	98.113
1520	99.063	103.44	102.7	105.8	101.85	97.366	107.2	102.27	101.14	93.579	97.17	100.59	98.693	106.91	91.615	96.426	97.044	97.51	103.31	101.81	101.78	105.41	106.33	102.24	104.58	100.02	108.31	97.407
1510	98.384	102.66	102.02	105.13	101.09	96.577	106.56	101.56	100.4	92.774	96.406	99.915	98.051	106.32	90.826	95.769	96.347	96.797	102.63	101.15	101.15	104.77	105.82	101.51	103.98	99.347	107.88	96.691
1500	97.707	101.87	101.34	104.45	100.34	95.812	105.92	100.84	99.656	91.965	95.65	99.253	97.421	105.75	90.047	95.122	95.66	96.075	101.95	100.51	100.51	104.13	105.33	100.8	103.39	98.663	107.48	95.959
1490	97.031	101.09	100.66	103.78	99.589	95.065	105.28	100.12	98.927	91.153	94.911	98.605	96.807	105.17	89.28	94.478	94.989	95.349	101.25	99.879	99.853	103.49	104.83	100.11	102.81	97.969	107.08	95.212
1480	96.358	100.32	99.979	103.11	98.843	94.327	104.64	99.396	98.214	90.341	94.194	97.965	96.211	104.6	88.526	93.833	94.324	94.623	100.53	99.249	99.181	102.85	104.32	99.427	102.23	97.267	106.7	94.458
1470	95.689	99.555	99.3	102.44	98.102	93.594	103.99	98.668	97.518	89.529	93.493	97.327	95.621	104.01	87.781	93.185	93.656	93.902	99.81	98.612	98.487	102.21	103.8	98.757	101.65	96.557	106.31	93.717
1460	95.025	98.797	98.623	101.78	97.362	92.863	103.34	97.94	96.833	88.719	92.8	96.693	95.028	103.43	87.038	92.538	92.984	93.186	99.09	97.969	97.77	101.57	103.27	98.088	101.08	95.842	105.92	92.999
1450	94.367	98.048	97.945	101.13	96.623	92.123	102.68	97.209	96.156	87.912	92.106	96.061	94.427	102.84	86.288	91.893	92.309	92.475	98.379	97.33	97.03	100.93	102.72	97.417	100.51	95.121	105.53	92.303
1440	93.715	97.309	97.263	100.48	95.888	91.373	102	96.474	95.483	87.11	91.414	95.424	93.814	102.26	85.526	91.249	91.633	91.771	97.676	96.703	96.268	100.28	102.16	96.746	99.936	94.397	105.14	91.615
1430	93.071	96.582	96.578	99.82	95.158	90.622	101.3	95.733	94.815	86.314	90.724	94.776	93.188	101.67	84.754	90.609	90.958	91.076	96.979	96.087	95.487	99.619	101.58	96.076	99.355	93.67	104.74	90.922
1420	92.433	95.867	95.891	99.16	94.434	89.872	100.58	94.988	94.151	85.524	90.038	94.118	92.548	101.08	83.978	89.973	90.284	90.389	96.293	95.474	94.687	98.951	100.98	95.41	98.763	92.942	104.35	90.221
1410	91.794	95.165	95.203	98.508	93.718	89.123	99.845	94.24	93.485	84.735	89.357	93.459	91.893	100.48	83.196	89.343	89.612	89.712	95.62	94.858	93.882	98.276	100.34	94.747	98.167	92.213	103.96	89.514
1400	91.151	94.471	94.514	97.874	93.008	88.371	99.094	93.49	92.809	83.94	88.682	92.802	91.227	99.883	82.406	88.718	88.943	89.047	94.949	94.241	93.097	97.597	99.679	94.088	97.571	91.485	103.57	88.803
1390	90.51	93.785	93.822	97.254	92.3	87.617	98.331	92.739	92.12	83.141	88.014	92.151	90.549	99.278	81.616	88.101	88.278	88.394	94.276	93.622	92.348	96.915	99.009	93.435	96.978	90.759	103.18	88.089
1380	89.873	93.106	93.123	96.639	91.591	86.862	97.555	91.99	91.416	82.343	87.349	91.505	89.861	98.671	80.833	87.491	87.617	87.753	93.603	93.004	91.628	96.23	98.336	92.787	96.387	90.036	102.79	87.374
1370	89.241	92.438	92.416	96.019	90.879	86.107	96.77	91.241	90.705	81.551	86.68	90.866	89.164	98.063	80.059	86.889	86.963	87.127	92.931	92.388	90.92	95.549	97.662	92.141	95.796	89.317	102.4	86.659
1360	88.615	91.78	91.703	95.383	90.164	85.354	95.982	90.496	89.991	80.764	85.998	90.234	88.46	97.454	79.294	86.295	86.315	86.515	92.262	91.774	90.215	94.887	96.986	91.495	95.197	88.602	102.01	85.943
1350	87.995	91.133	90.988	94.733	89.449	84.604	95.205	89.754	89.275	79.979	85.303	89.61	87.757	96.846	78.54	85.704	85.674	85.918	91.596	91.164	89.514	94.256	96.309	90.85	94.587	87.894	101.62	85.23
1340	87.378	90.494	90.272	94.07	88.731	83.858	94.447	89.011	88.558	79.194	84.595	88.995	87.068	96.239	77.796	85.114	85.041	85.338	90.934	90.558	88.819	93.653	95.632	90.205	93.972	87.192	101.22	84.519
1330	86.76	89.855	89.556	93.395	88.002	83.117	93.709	88.266	87.842	78.416	83.877	88.391	86.399	95.634	77.066	84.519	84.416	84.774	90.278	89.957	88.132	93.065	94.957	89.559	93.382	86.497	100.83	83.811
1320	86.132	89.213	88.842	92.71	87.26	82.382	92.991	87.52	87.132	77.666	83.151	87.797	85.749	95.033	76.364	83.917	83.801	84.227	89.628	89.361	87.453	92.491	94.284	88.908	92.827	85.811	100.43	83.108
1310	85.49	88.569	88.13	92.016	86.509	81.653	92.294	86.773	86.431	76.947	82.427	87.215	85.119	94.435	75.704	83.305	83.196	83.699	88.984	88.773	86.787	91.93	93.615	88.251	92.293	85.134	100.03	82.41
1300	84.834	87.925	87.422	91.314	85.76	80.933	91.618	86.028	85.742	76.253	81.712	86.645	84.509	93.842	75.084	82.683	82.594	83.187	88.343	88.191	86.142	91.374	92.951	87.584	91.762	84.468	99.641	81.719
1290	84.164	87.281	86.717	90.604	85.017	80.221	90.958	85.285	85.063	75.579	81.006	86.088	83.921	93.255	74.495	82.052	81.984	82.681	87.701	87.616	85.523	90.817	92.291	86.908	91.219	83.812	99.25	81.035
1280	83.484	86.64	86.019	89.889	84.284	79.519	90.3	84.546	84.396	74.923	80.31	85.54	83.354	92.674	73.929	81.413	81.361	82.157	87.053	87.042	84.924	90.257	91.639	86.223	90.654	83.167	98.862	80.357
1270	82.792	86	85.326	89.168	83.56	78.827	89.643	83.81	83.741	74.283	79.625	84.996	82.799	92.1	73.381	80.767	80.726	81.615	86.401	86.463	84.33	89.695	90.993	85.531	90.062	82.535	98.477	79.682
1260	82.093	85.363	84.64	88.451	82.845	78.146	88.987	83.079	83.092	73.652	78.951	84.45	82.245	91.533	72.844	80.114	80.08	81.091	85.744	85.877	83.729	89.127	90.355	84.833	89.445	81.914	98.092	79.009
1250	81.396	84.725	83.954	87.745	82.141	77.478	88.336	82.354	82.443	73.025	78.289	83.899	81.69	90.975	72.311	79.456	79.426	80.623	85.083	85.287	83.117	88.552	89.716	84.13	88.804	81.302	97.698	78.338
1240	80.711	84.083	83.257	87.054	81.449	76.822	87.689	81.636	81.791	72.393	77.64	83.34	81.154	90.426	71.778	78.793	78.764	80.196	84.421	84.693	82.495	87.969	89.069	83.422	88.141	80.695	97.285	77.67
1230	80.044	83.439	82.546	86.377	80.769	76.174	87.048	80.925	81.138	71.747	77.003	82.774	80.647	89.885	71.244	78.126	78.094	79.782	83.758	84.095	81.859	87.381	88.398	82.711	87.457	80.095	96.848	77.007
1220	79.391	82.792	81.82	85.709	80.099	75.525	86.414	80.221	80.483	71.087	76.372	82.204	80.159	89.346	70.71	77.456	77.417	79.363	83.099	83.496	81.208	86.787	87.692	81.997	86.753	79.499	96.386	76.348
1210	78.745	82.144	81.083	85.049	79.431	74.868	85.799	79.515	79.821	70.413	75.734	81.628	79.68	88.803	70.178	76.784	76.734	78.925	82.455	82.895	80.542	86.19	86.961	81.282	86.03	78.897	95.901	75.696
1200	78.1	81.495	80.334	84.39	78.761	74.202	85.214	78.804	79.153	69.727	75.068	81.049	79.203	88.249	69.647	76.11	76.046	78.461	81.828	82.293	79.863	85.588	86.231	80.575	85.303	78.278	95.394	75.05
1190	77.458	80.846	79.577	83.727	78.092	73.528	84.659	78.087	78.48	69.03	74.371	80.466	78.727	87.683	69.118	75.436	75.354	77.972	81.217	81.691	79.177	84.985	85.508	79.889	84.591	77.646	94.867	74.411
1180	76.816	80.199	78.815	83.058	77.423	72.847	84.114	77.366	77.801	68.322	73.677	79.874	78.247	87.112	68.591	74.761	74.663	77.461	80.617	81.09	78.499	84.379	84.784	79.229	83.888	77.031	94.319	73.781
1170	76.172	79.553	78.059	82.396	76.756	72.162	83.564	76.644	77.119	67.607	73.007	79.271	77.745	86.54	68.07	74.087	73.985	76.927	80.026	80.49	77.831	83.772	84.053	78.587	83.186	76.439	93.752	73.167
1160	75.525	78.909	77.313	81.752	76.092	71.471	83.006	75.928	76.435	66.893	72.363	78.653	77.212	85.966	67.56	73.419	73.327	76.376	79.438	79.891	77.151	83.164	83.315	77.956	82.485	75.842	93.167	72.577
1150	74.876	78.268	76.575	81.121	75.432	70.777	82.443	75.218	75.752	66.187	71.732	78.018	76.665	85.39	67.061	72.766	72.677	75.826	78.854	79.296	76.458	82.557	82.573	77.333	81.786	75.218	92.571	72.013
1140	74.224	77.632	75.843	80.483	74.776	70.079	81.874	74.516	75.075	65.49	71.107	77.368	76.129	84.806	66.571	72.132	72.025	75.287	78.275	78.704	75.773	81.95	81.827	76.721	81.091	74.563	91.981	71.473
1130	73.571	77.007	75.118	79.837	74.125	69.378	81.29	73.82	74.405	64.802	70.484	76.711	75.607	84.215	66.085	71.516	71.37	74.757	77.701	78.115	75.099	81.345	81.079	76.119	80.401	73.881	91.408	70.949
1120	72.918	76.395	74.406	79.19	73.48	68.676	80.688	73.131	73.743	64.123	69.866	76.054	75.082	83.617	65.603	70.915	70.717	74.22	77.132	77.531	74.418	80.743	80.329	75.53	79.717	73.174	90.849	70.427
1110	72.266	75.797	73.706	78.54	72.841	67.972	80.069	72.446	73.089	63.454	69.254	75.402	74.543	83.014	65.124	70.319	70.073	73.657	76.568	76.945	73.715	80.143	79.578	74.953	79.039	72.446	90.286	69.901
1100	71.613	75.211	73.019	77.88	72.21	67.269	79.433	71.761	72.443	62.795	68.648	74.754	73.995	82.406	64.65	69.727	69.438	73.065	76.005	76.351	72.989	79.547	78.828	74.387	78.368	71.721	89.71	69.37
1090	70.963	74.64	72.347	77.205	71.586	66.565	78.782	71.079	71.805	62.148	68.049	74.112	73.449	81.793	64.18	69.139	68.814	72.473	75.44	75.746	72.241	78.955	78.078	73.827	77.704	71.013	89.123	68.833
1080	70.314	74.08	71.689	76.515	70.97	65.863	78.116	70.398	71.171	61.511	67.458	73.474	72.913	81.178	63.714	68.558	68.199	71.903	74.871	75.132	71.474	78.368	77.331	73.265	77.041	70.314	88.532	68.294
1070	69.667	73.518	71.046	75.813	70.364	65.162	77.437	69.721	70.539	60.886	66.874	72.842	72.386	80.559	63.253	67.981	67.594	71.352	74.295	74.511	70.69	77.787	76.589	72.7	76.38	69.617	87.939	67.751
1060	69.025	72.947	70.418	75.099	69.767	64.464	76.748	69.048	69.904	60.269	66.298	72.217	71.869	79.939	62.798	67.403	66.997	70.809	73.712	73.885	69.891	77.211	75.862	72.133	75.722	68.92	87.347	67.2
1050	68.398	72.367	69.807	74.378	69.174	63.769	76.052	68.379	69.266	59.654	65.731	71.6	71.362	79.318	62.347	66.816	66.405	70.265	73.122	73.263	69.092	76.641	75.155	71.566	75.067	68.227	86.755	66.638
1040	67.797	71.78	69.206	73.655	68.578	63.077	75.354	67.71	68.622	59.037	65.173	70.99	70.864	78.703	61.902	66.226	65.812	69.72	72.527	72.65	68.301	76.071	74.46	70.998	74.416	67.538	86.164	66.067
1030	67.226	71.185	68.597	72.935	67.97	62.39	74.655	67.04	67.976	58.418	64.619	70.389	70.376	78.103	61.462	65.642	65.211	69.165	71.928	72.048	67.521	75.501	73.767	70.431	73.769	66.862	85.571	65.487
1020	66.68	70.584	67.966	72.221	67.349	61.707	73.954	66.367	67.326	57.798	64.066	69.795	69.899	77.519	61.028	65.067	64.596	68.587	71.324	71.457	66.751	74.931	73.07	69.864	73.122	66.207	84.972	64.898
1010	66.153	69.978	67.321	71.515	66.717	61.032	73.252	65.692	66.674	57.176	63.51	69.199	69.432	76.953	60.599	64.501	63.972	67.978	70.716	70.877	65.991	74.358	72.372	69.298	72.466	65.573	84.362	64.302
1000	65.636	69.366	66.677	70.817	66.074	60.367	72.551	65.017	66.021	56.554	62.947	68.596	68.969	76.402	60.171	63.933	63.356	67.339	70.106	70.309	65.242	73.779	71.673	68.734	71.8	64.962	83.739	63.698
990	65.123	68.75	66.037	70.122	65.421	59.717	71.851	64.338	65.368	55.932	62.363	67.988	68.502	75.849	59.735	63.36	62.756	66.673	69.493	69.747	64.506	73.193	70.975	68.174	71.127	64.367	83.105	63.088
980	64.61	68.129	65.398	69.423	64.761	59.083	71.152	63.652	64.719	55.312	61.752	67.375	68.03	75.276	59.288	62.783	62.169	65.982	68.878	69.183	63.782	72.602	70.279	67.626	70.446	63.771	82.453	62.471
970	64.093	67.504	64.755	68.717	64.103	58.464	70.456	62.959	64.082	54.703	61.118	66.759	67.554	74.683	58.832	62.216	61.581	65.279	68.261	68.609	63.071	72.006	69.584	67.097	69.759	63.161	81.779	61.849
960	63.562	66.876	64.109	68.011	63.452	57.863	69.764	62.26	63.461	54.111	60.471	66.14	67.075	74.079	58.367	61.667	60.979	64.574	67.644	68.026	62.374	71.406	68.892	66.587	69.067	62.551	81.082	61.222
950	63.015	66.245	63.46	67.322	62.809	57.286	69.073	61.555	62.852	53.537	59.815	65.518	66.593	73.472	57.893	61.127	60.361	63.869	67.027	67.44	61.692	70.803	68.204	66.097	68.369	61.957	80.364	60.59
940	62.459	65.612	62.81	66.658	62.156	56.732	68.376	60.846	62.251	52.976	59.151	64.895	66.108	72.863	57.411	60.585	59.732	63.164	66.41	66.859	61.024	70.196	67.519	65.622	67.66	61.376	79.624	59.954
930	61.912	64.978	62.159	66.009	61.487	56.204	67.662	60.132	61.65	52.422	58.484	64.27	65.62	72.252	56.92	60.038	59.11	62.46	65.793	66.287	60.368	69.587	66.839	65.155	66.94	60.791	78.866	59.314
920	61.382	64.342	61.507	65.366	60.816	55.699	66.925	59.415	61.051	51.87	57.828	63.644	65.131	71.639	56.422	59.491	58.507	61.757	65.178	65.723	59.714	68.977	66.163	64.689	66.209	60.193	78.089	58.672
910	60.869	63.706	60.856	64.726	60.156	55.21	66.162	58.696	60.453	51.321	57.188	63.019	64.64	71.024	55.916	58.948	57.917	61.055	64.565	65.167	59.053	68.364	65.493	64.221	65.469	59.593	77.296	58.027
900	60.365	63.069	60.209	64.093	59.499	54.73	65.38	57.973	59.852	50.775	56.566	62.393	64.148	70.408	55.403	58.412	57.332	60.351	63.955	64.62	58.384	67.751	64.83	63.748	64.721	59.009	76.487	57.382
890	59.863	62.432	59.575	63.463	58.829	54.244	64.583	57.247	59.241	50.232	55.96	61.77	63.655	69.792	54.882	57.882	56.746	59.643	63.347	64.081	57.705	67.138	64.173	63.272	63.974	58.444	75.664	56.744
880	59.361	61.797	58.96	62.821	58.139	53.749	63.774	56.513	58.617	49.692	55.371	61.154	63.161	69.176	54.355	57.358	56.154	58.931	62.742	63.543	57.015	66.526	63.523	62.792	63.25	57.875	74.827	56.118
870	58.859	61.162	58.36	62.16	57.429	53.254	62.952	55.771	57.985	49.157	54.794	60.548	62.668	68.56	53.821	56.84	55.55	58.215	62.142	63.001	56.312	65.914	62.881	62.31	62.548	57.276	73.978	55.509
860	58.358	60.53	57.764	61.49	56.701	52.76	62.119	55.02	57.357	48.625	54.228	59.953	62.186	67.943	53.281	56.328	54.93	57.496	61.545	62.452	55.597	65.303	62.247	61.825	61.858	56.642	73.119	54.915
850	57.856	59.899	57.163	60.821	55.959	52.256	61.275	54.263	56.734	48.098	53.671	59.369	61.724	67.321	52.736	55.823	54.29	56.775	60.951	61.897	54.878	64.694	61.621	61.337	61.17	55.994	72.249	54.338
840	57.349	59.271	56.556	60.152	55.208	51.725	60.422	53.499	56.117	47.571	53.12	58.795	61.285	66.692	52.185	55.326	53.631	56.053	60.348	61.337	54.166	64.088	61.004	60.85	60.483	55.35	71.372	53.777
830	56.836	58.65	55.944	59.474	54.464	51.151	59.559	52.729	55.505	47.042	52.563	58.228	60.867	66.058	51.637	54.836	52.955	55.33	59.724	60.776	53.464	63.484	60.386	60.377	59.801	54.714	70.487	53.232
820	56.317	58.039	55.336	58.782	53.73	50.536	58.689	51.954	54.9	46.51	51.982	57.666	60.458	65.42	51.101	54.353	52.261	54.607	59.074	60.217	52.764	62.884	59.757	59.926	59.123	54.085	69.601	52.7
810	55.792	57.441	54.739	58.077	53.007	49.901	57.811	51.173	54.295	45.975	51.379	57.104	60.049	64.778	50.584	53.878	51.562	53.884	58.4	59.663	52.064	62.288	59.113	59.492	58.451	53.461	68.731	52.178
800	55.259	56.854	54.152	57.36	52.294	49.256	56.928	50.383	53.683	45.439	50.772	56.54	59.64	64.132	50.087	53.41	50.873	53.163	57.721	59.112	51.378	61.695	58.457	59.063	57.784	52.843	67.889	51.661
790	54.714	56.28	53.56	56.633	51.591	48.603	56.039	49.581	53.062	44.9	50.171	55.969	59.231	63.484	49.607	52.949	50.201	52.444	57.073	58.559	50.73	61.108	57.788	58.631	57.124	52.232	67.072	51.145
780	54.163	55.712	52.957	55.895	50.898	47.94	55.147	48.769	52.436	44.36	49.576	55.388	58.823	62.833	49.14	52.488	49.542	51.727	56.463	58.002	50.113	60.525	57.108	58.196	56.471	51.627	66.263	50.623
770	53.616	55.15	52.343	55.149	50.208	47.27	54.251	47.946	51.809	43.819	48.987	54.799	58.417	62.181	48.682	52.017	48.888	51.013	55.878	57.444	49.5	59.948	56.417	57.76	55.825	51.029	65.452	50.089
760	53.082	54.59	51.72	54.395	49.511	46.612	53.353	47.115	51.183	43.277	48.402	54.206	58.012	61.527	48.227	51.532	48.236	50.302	55.301	56.883	48.873	59.375	55.717	57.323	55.182	50.438	64.639	49.541
750	52.558	54.026	51.087	53.639	48.803	45.994	52.453	46.277	50.559	42.736	47.823	53.614	57.608	60.867	47.76	51.031	47.583	49.596	54.726	56.321	48.228	58.804	55.007	56.885	54.529	49.855	63.826	48.98
740	52.029	53.451	50.446	52.884	48.084	45.412	51.549	45.438	49.936	42.2	47.249	53.029	57.206	60.194	47.278	50.516	46.925	48.894	54.151	55.758	47.567	58.232	54.287	56.446	53.859	49.28	63.014	48.415
730	51.482	52.866	49.797	52.134	47.356	44.848	50.635	44.6	49.314	41.672	46.677	52.452	56.806	59.505	46.789	49.987	46.262	48.197	53.579	55.194	46.893	57.658	53.56	56.007	53.167	48.713	62.203	47.864
720	50.917	52.272	49.141	51.394	46.627	44.29	49.706	43.764	48.694	41.152	46.104	51.883	56.408	58.806	46.297	49.445	45.593	47.506	53.008	54.63	46.213	57.084	52.824	55.567	52.453	48.155	61.386	47.332
710	50.34	51.67	48.477	50.664	45.905	43.737	48.764	42.93	48.077	40.64	45.53	51.32	56.011	58.113	45.803	48.89	44.919	46.821	52.433	54.066	45.561	56.509	52.081	55.127	51.719	47.605	60.558	46.809
700	49.754	51.06	47.807	49.943	45.191	43.192	47.812	42.111	47.462	40.136	44.955	50.76	55.617	57.428	45.306	48.323	44.242	46.143	51.848	53.502	44.955	55.935	51.332	54.687	50.966	47.064	59.717	46.283
690	49.165	50.443	47.141	49.233	44.485	42.652	46.856	41.317	46.85	39.639	44.379	50.201	55.223	56.738	44.807	47.743	43.56	45.472	51.25	52.939	44.369	55.361	50.576	54.247	50.194	46.532	58.867	45.754
680	48.579	49.821	46.491	48.533	43.777	42.107	45.898	40.551	46.242	39.151	43.804	49.642	54.819	56.036	44.305	47.153	42.875	44.808	50.64	52.377	43.775	54.788	49.815	53.807	49.404	46.01	58.01	45.231
670	48.005	49.198	45.859	47.844	43.063	41.555	44.939	39.812	45.636	38.671	43.228	49.086	54.396	55.32	43.801	46.566	42.187	44.152	50.019	51.816	43.165	54.212	49.049	53.364	48.597	45.495	57.157	44.718
660	47.445	48.577	45.241	47.167	42.342	40.996	43.989	39.1	45.026	38.199	42.653	48.531	53.946	54.594	43.295	45.992	41.497	43.505	49.387	51.257	42.541	53.63	48.278	52.909	47.774	44.985	56.319	44.205
650	46.894	47.958	44.625	46.502	41.616	40.426	43.076	38.403	44.405	37.736	42.079	47.979	53.467	53.863	42.787	45.43	40.804	42.865	48.746	50.701	41.907	53.036	47.504	52.429	46.938	44.476	55.498	43.683
640	46.351	47.34	44.005	45.848	40.885	39.839	42.206	37.701	43.773	37.278	41.506	47.429	52.972	53.14	42.28	44.875	40.111	42.226	48.095	50.146	41.262	52.429	46.727	51.918	46.1	43.966	54.697	43.149
630	45.814	46.725	43.379	45.201	40.15	39.23	41.352	36.986	43.13	36.818	40.934	46.875	52.478	52.433	41.783	44.322	39.429	41.582	47.435	49.595	40.61	51.81	45.947	51.39	45.264	43.45	53.914	42.605
620	45.282	46.112	42.749	44.561	39.413	38.6	40.493	36.26	42.476	36.353	40.364	46.309	51.989	51.737	41.3	43.766	38.775	40.94	46.767	49.046	39.961	51.178	45.165	50.872	44.43	42.929	53.15	42.052
610	44.746	45.503	42.116	43.933	38.672	37.949	39.625	35.523	41.814	35.88	39.796	45.73	51.503	51.042	40.833	43.208	38.15	40.306	46.09	48.5	39.319	50.535	44.382	50.367	43.599	42.399	52.406	41.491
600	44.203	44.896	41.479	43.316	37.93	37.279	38.756	34.778	41.143	35.4	39.227	45.14	51.016	50.346	40.381	42.65	37.547	39.684	45.407	47.954	38.683	49.881	43.599	49.857	42.772	41.857	51.678	40.922
590	43.651	44.292	40.84	42.704	37.194	36.59	37.895	34.027	40.47	34.914	38.655	44.54	50.524	49.65	39.94	42.106	36.938	39.07	44.728	47.4	38.054	49.217	42.826	49.332	41.948	41.303	50.958	40.344
580	43.093	43.693	40.198	42.091	36.482	35.888	37.047	33.287	39.8	34.422	38.077	43.929	50.03	48.954	39.501	41.589	36.316	38.46	44.057	46.834	37.423	48.543	42.075	48.793	41.128	40.738	50.235	39.759
570	42.529	43.097	39.554	41.475	35.799	35.19	36.211	32.581	39.138	33.925	37.494	43.31	49.53	48.26	39.056	41.096	35.695	37.853	43.392	46.256	36.784	47.86	41.347	48.242	40.316	40.16	49.504	39.166
560	41.959	42.506	38.909	40.858	35.14	34.506	35.388	31.916	38.484	33.422	36.906	42.694	49.022	47.563	38.602	40.605	35.096	37.249	42.72	45.668	36.135	47.168	40.631	47.678	39.519	39.57	48.763	38.566
550	41.384	41.919	38.262	40.242	34.494	33.838	34.579	31.289	37.838	32.914	36.315	42.084	48.503	46.86	38.139	40.101	34.519	36.649	42.034	45.069	35.48	46.473	39.918	47.102	38.745	38.956	48.013	37.96
540	40.803	41.337	37.613	39.625	33.855	33.183	33.782	30.693	37.2	32.4	35.719	41.481	47.975	46.152	37.664	39.582	33.952	36.049	41.335	44.462	34.821	45.796	39.205	46.513	38.001	38.314	47.257	37.347
530	40.218	40.756	36.965	39.008	33.224	32.542	33	30.128	36.571	31.881	35.121	40.885	47.437	45.44	37.175	39.055	33.384	35.445	40.622	43.843	34.164	45.171	38.493	45.905	37.288	37.657	46.494	36.728
520	39.627	40.169	36.315	38.392	32.599	31.915	32.232	29.593	35.95	31.357	34.519	40.297	46.891	44.725	36.67	38.529	32.81	34.839	39.899	43.211	33.508	44.59	37.773	45.279	36.606	37.011	45.725	36.104
510	39.032	39.571	35.666	37.776	31.983	31.302	31.478	29.087	35.337	30.829	33.914	39.715	46.336	44.006	36.15	38.004	32.229	34.23	39.164	42.566	32.854	44.017	37.036	44.635	35.949	36.38	44.95	35.474
500	38.433	38.963	35.016	37.156	31.376	30.705	30.739	28.595	34.728	30.296	33.306	39.142	45.769	43.285	35.614	37.475	31.641	33.62	38.418	41.912	32.201	43.428	36.278	43.974	35.303	35.747	44.171	34.839
490	37.831	38.346	34.368	36.525	30.778	30.126	30.01	28.104	34.121	29.759	32.696	38.572	45.187	42.561	35.064	36.939	31.048	33.008	37.658	41.252	31.551	42.821	35.504	43.296	34.664	35.102	43.387	34.2
480	37.224	37.72	33.72	35.88	30.188	29.571	29.277	27.611	33.515	29.223	32.084	37.999	44.59	41.836	34.499	36.4	30.45	32.395	36.881	40.585	30.902	42.207	34.725	42.602	34.032	34.448	42.6	33.559
470	36.615	37.085	33.073	35.22	29.606	29.038	28.537	27.117	32.912	28.705	31.47	37.417	43.979	41.109	33.92	35.896	29.846	31.782	36.087	39.911	30.257	41.6	33.949	41.893	33.409	33.785	41.809	32.929
460	36.009	36.443	32.428	34.548	29.027	28.529	27.789	26.624	32.311	28.216	30.856	36.829	43.353	40.382	33.327	35.449	29.238	31.167	35.276	39.231	29.611	41.004	33.177	41.169	32.795	33.115	41.017	32.324
450	35.407	35.793	31.785	33.863	28.45	28.037	27.034	26.131	31.712	27.757	30.25	36.234	42.715	39.654	32.721	35.028	28.624	30.552	34.451	38.545	28.962	40.409	32.401	40.43	32.184	32.437	40.222	31.743
440	34.811	35.135	31.144	33.165	27.874	27.556	26.275	25.638	31.117	27.317	29.658	35.633	42.063	38.926	32.104	34.598	28.007	29.937	33.611	37.855	28.312	39.808	31.616	39.677	31.574	31.753	39.426	31.169
430	34.221	34.471	30.505	32.456	27.301	27.079	25.518	25.146	30.524	26.889	29.079	35.028	41.4	38.199	31.494	34.149	27.384	29.319	32.757	37.159	27.666	39.192	30.821	38.911	30.957	31.063	38.63	30.59
420	33.636	33.804	29.869	31.736	26.728	26.603	24.77	24.653	29.935	26.469	28.504	34.417	40.727	37.473	30.902	33.688	26.758	28.692	31.896	36.46	27.023	38.558	30.018	38.133	30.333	30.366	37.833	30.007
410	33.055	33.139	29.235	31.004	26.148	26.125	24.034	24.161	29.35	26.053	27.927	33.801	40.058	36.749	30.325	33.22	26.128	28.05	31.049	35.757	26.379	37.911	29.207	37.342	29.696	29.668	37.037	29.42
400	32.472	32.474	28.605	30.262	25.556	25.648	23.314	23.665	28.767	25.638	27.35	33.181	39.4	36.026	29.75	32.731	25.495	27.393	30.228	35.05	25.73	37.259	28.39	36.54	29.044	28.984	36.241	28.832
390	31.88	31.794	27.979	29.51	24.956	25.171	22.631	23.161	28.184	25.218	26.772	32.557	38.757	35.305	29.17	32.204	24.859	26.722	29.422	34.341	25.073	36.605	27.565	35.728	28.374	28.318	35.448	28.242
380	31.278	31.086	27.356	28.748	24.357	24.695	22.016	22.65	27.597	24.794	26.195	31.929	38.126	34.588	28.585	31.634	24.219	26.037	28.622	33.629	24.406	35.95	26.741	34.905	27.684	27.666	34.656	27.651
370	30.668	30.348	26.736	27.977	23.763	24.215	21.468	22.131	27.007	24.365	25.618	31.297	37.494	33.873	28.002	31.036	23.577	25.335	27.825	32.916	23.729	35.292	25.923	34.074	26.975	27.013	33.867	27.058
360	30.05	29.581	26.116	27.198	23.174	23.73	20.975	21.604	26.413	23.925	25.03	30.663	36.853	33.162	27.43	30.427	22.932	24.613	27.032	32.199	23.053	34.631	25.117	33.233	26.247	26.355	33.079	26.464
350	29.425	28.787	25.488	26.416	22.589	23.236	20.531	21.071	25.815	23.468	24.423	30.032	36.201	32.449	26.871	29.815	22.286	23.87	26.245	31.474	22.389	33.961	24.321	32.385	25.501	25.691	32.286	25.87
340	28.792	27.968	24.85	25.634	22.007	22.735	20.127	20.53	25.216	22.991	23.809	29.417	35.541	31.727	26.315	29.199	21.637	23.108	25.462	30.74	21.743	33.276	23.524	31.529	24.738	25.024	31.478	25.275
330	28.152	27.127	24.2	24.852	21.43	22.228	19.725	19.982	24.613	22.494	23.207	28.824	34.873	30.999	25.757	28.58	20.987	22.327	24.681	29.999	21.122	32.573	22.723	30.666	23.957	24.353	30.645	24.679
320	27.506	26.282	23.54	24.072	20.857	21.713	19.295	19.428	24.008	21.982	22.624	28.252	34.197	30.275	25.194	27.956	20.336	21.528	23.897	29.25	20.538	31.854	21.917	29.798	23.16	23.68	29.784	24.084
310	26.853	25.444	22.87	23.293	20.289	21.192	18.835	18.866	23.401	21.479	22.06	27.696	33.515	29.55	24.627	27.329	19.683	20.711	23.107	28.495	20.006	31.121	21.108	28.924	22.346	23.004	28.898	23.489
300	26.194	24.616	22.19	22.515	19.725	20.664	18.351	18.298	22.792	21.001	21.504	27.152	32.827	28.805	24.048	26.699	19.03	19.877	22.309	27.734	19.511	30.372	20.297	28.048	21.517	22.327	27.987	22.894
290	25.529	23.794	21.502	21.731	19.166	20.13	17.848	17.724	22.181	20.545	20.951	26.615	32.133	28.027	23.452	26.066	18.376	19.026	21.504	26.967	19.02	29.61	19.483	27.175	20.673	21.647	27.057	22.3
280	24.86	22.972	20.805	20.936	18.612	19.589	17.325	17.143	21.568	20.093	20.399	26.083	31.434	27.223	22.839	25.43	17.721	18.159	20.692	26.195	18.518	28.835	18.668	26.307	19.815	20.965	26.114	21.705
270	24.185	22.143	20.099	20.126	18.064	19.042	16.782	16.556	20.954	19.634	19.848	25.547	30.73	26.408	22.208	24.792	17.064	17.277	19.875	25.418	18.003	28.046	17.851	25.444	18.942	20.283	25.172	21.105
260	23.505	21.306	19.388	19.298	17.52	18.49	16.219	15.962	20.339	19.162	19.296	25.001	30.021	25.587	21.562	24.155	16.4	16.381	19.052	24.637	17.48	27.245	17.033	24.586	18.058	19.599	24.24	20.498
250	22.821	20.462	18.678	18.451	16.981	17.931	15.636	15.363	19.723	18.679	18.738	24.445	29.308	24.761	20.9	23.522	15.729	15.47	18.225	23.853	16.948	26.432	16.215	23.732	17.169	18.915	23.32	19.884
