# Supplementary material for: Eye position affects flight altitude in visual approach to landing independent of level of expertise of pilot
Source: PLoS One. 2018 May 24;13(5):e0197585. doi: 10.1371/journal.pone.0197585 (PMC5967751; doi:10.1371/journal.pone.0197585)
Supplement: S1 Dataset — (ZIP) [file pone.0197585.s001.zip › S1 Dataset/participant32_expert.txt]

distance	trial1_increase	trial2_increase	trial3_increase	trial4_increase	trial1_decrease	trial2_decrease	trial3_decrease	trial4_decrease	trial1_control	trial2_control	trial3_control	trial4_control	trial5_control	trial6_control	trial7_control	trial8_control	trial9_control	trial10_control	trial11_control	trial12_control	trial13_control	trial14_control	trial15_control	trial16_control	trial17_control	trial18_control	trial19_control	trial20_control
2000	124.04	126.48	121.61	124.04	123.44	124.04	127.7	122.52	126.79	124.04	130.14	122.52	128.62	130.75	130.14	122.22	127.4	128.62	129.23	121.91	130.14	128.31	122.22	128.92	127.09	130.45	121.61	129.84
1990	124.05	126.49	121.61	124.05	123.44	124.05	127.71	122.52	126.79	124.05	130.14	122.52	128.62	130.75	130.14	122.22	127.4	128.62	129.23	121.91	130.14	128.32	122.22	128.92	127.1	130.45	121.61	129.84
1980	124.05	126.49	121.61	124.05	123.44	124.05	127.71	122.53	126.79	124.05	130.15	122.53	128.62	130.76	130.15	122.22	127.4	128.62	129.23	121.92	130.15	128.32	122.22	128.93	127.1	130.45	121.61	129.84
1970	124.05	126.49	121.62	124.05	123.44	124.05	127.71	122.53	126.8	124.05	130.15	122.53	128.63	130.76	130.15	122.23	127.41	128.63	129.24	121.92	130.15	128.32	122.23	128.93	127.1	130.45	121.62	129.85
1960	124.06	126.5	121.62	124.06	123.45	124.06	127.71	122.53	126.8	124.06	130.15	122.53	128.63	130.76	130.15	122.23	127.41	128.63	129.24	121.92	130.15	128.32	122.23	128.93	127.11	130.46	121.62	129.85
1950	124.06	126.49	121.62	124.06	123.45	124.06	127.72	122.54	126.8	124.06	130.15	122.53	128.63	130.76	130.16	122.23	127.41	128.63	129.24	121.93	130.16	128.32	122.23	128.94	127.11	130.46	121.62	129.85
1940	124	126.4	121.61	124.04	123.38	123.99	127.72	122.54	126.81	123.99	130.05	122.47	128.57	130.68	130.16	122.23	127.35	128.64	129.25	121.93	130.15	128.3	122.23	128.94	127.11	130.45	121.62	129.85
1930	123.81	126.14	121.59	123.96	123.18	123.77	127.7	122.54	126.79	123.82	129.75	122.29	128.39	130.44	130.16	122.23	127.16	128.64	129.25	121.93	130.15	128.23	122.24	128.94	127.11	130.42	121.61	129.86
1920	123.46	125.72	121.55	123.82	122.82	123.36	127.64	122.52	126.74	123.54	129.22	121.96	128.06	130.04	130.16	122.24	126.84	128.64	129.25	121.94	130.14	128.13	122.24	128.95	127.12	130.35	121.57	129.86
1910	122.95	125.18	121.5	123.62	122.31	122.8	127.5	122.42	126.62	123.08	128.47	121.48	127.59	129.48	130.16	122.24	126.38	128.65	129.26	121.94	130.13	128.03	122.24	128.95	127.12	130.26	121.5	129.86
1900	122.31	124.57	121.43	123.36	121.64	122.12	127.29	122.22	126.44	122.4	127.5	120.85	127	128.8	130.16	122.24	125.8	128.65	129.26	121.94	130.12	127.94	122.25	128.95	127.12	130.13	121.4	129.87
1890	121.54	123.91	121.31	123.06	120.82	121.34	127	121.91	126.19	121.52	126.34	120.1	126.27	128.02	130.17	122.24	125.13	128.65	129.25	121.95	130.12	127.84	122.25	128.96	127.12	129.98	121.27	129.87
1880	120.67	123.24	121.12	122.73	119.85	120.49	126.65	121.54	125.88	120.43	124.99	119.21	125.42	127.18	130.17	122.24	124.37	128.65	129.2	121.95	130.11	127.76	122.26	128.96	127.09	129.78	121.11	129.86
1870	119.71	122.56	120.85	122.36	118.73	119.59	126.22	121.13	125.53	119.18	123.5	118.19	124.5	126.27	130.17	122.25	123.55	128.63	129.09	121.95	130.11	127.67	122.26	128.93	127.03	129.55	120.92	129.82
1860	118.69	121.9	120.49	121.97	117.48	118.65	125.74	120.69	125.16	117.8	121.92	117.07	123.54	125.32	130.15	122.25	122.72	128.59	128.91	121.95	130.1	127.58	122.26	128.86	126.94	129.31	120.71	129.75
1850	117.63	121.26	120.06	121.54	116.17	117.67	125.21	120.21	124.78	116.32	120.27	115.84	122.57	124.34	130.1	122.24	121.88	128.51	128.66	121.93	130.1	127.5	122.26	128.75	126.81	129.05	120.47	129.65
1840	116.54	120.64	119.55	121.09	114.83	116.66	124.63	119.69	124.39	114.76	118.58	114.52	121.57	123.36	130.02	122.2	121.04	128.4	128.35	121.87	130.09	127.43	122.24	128.59	126.65	128.77	120.21	129.51
1830	115.43	120.05	118.98	120.62	113.49	115.64	124	119.16	124	113.17	116.88	113.12	120.55	122.37	129.95	122.11	120.18	128.27	127.98	121.77	130.09	127.35	122.19	128.39	126.43	128.48	119.92	129.34
1820	114.31	119.48	118.36	120.12	112.14	114.65	123.33	118.61	123.61	111.62	115.21	111.64	119.51	121.38	129.88	121.95	119.31	128.1	127.54	121.61	130.07	127.28	122.07	128.19	126.15	128.18	119.61	129.13
1810	113.21	118.91	117.69	119.61	110.81	113.68	122.63	118.05	123.21	110.13	113.6	110.1	118.46	120.43	129.82	121.73	118.47	127.91	127.04	121.4	130.04	127.22	121.89	127.96	125.82	127.86	119.3	128.88
1800	112.16	118.33	116.99	119.11	109.5	112.74	121.91	117.47	122.8	108.7	112.06	108.54	117.41	119.52	129.75	121.46	117.66	127.69	126.48	121.14	129.96	127.15	121.65	127.72	125.43	127.53	118.98	128.61
1790	111.16	117.71	116.24	118.62	108.22	111.82	121.16	116.9	122.35	107.33	110.59	106.96	116.38	118.65	129.69	121.13	116.89	127.45	125.87	120.84	129.82	127.08	121.36	127.45	124.99	127.19	118.64	128.3
1780	110.2	117.07	115.48	118.16	106.98	110.93	120.39	116.33	121.84	106.02	109.18	105.39	115.35	117.8	129.63	120.78	116.16	127.18	125.22	120.48	129.6	126.99	121	127.15	124.5	126.81	118.26	127.96
1770	109.29	116.43	114.7	117.7	105.77	110.08	119.62	115.77	121.26	104.77	107.84	103.87	114.34	116.98	129.57	120.41	115.46	126.89	124.57	120.08	129.29	126.88	120.6	126.83	123.96	126.39	117.84	127.59
1760	108.44	115.78	113.93	117.24	104.61	109.24	118.85	115.23	120.62	103.59	106.58	102.41	113.35	116.17	129.51	120.03	114.79	126.57	123.92	119.63	128.91	126.74	120.14	126.5	123.38	125.92	117.37	127.2
1750	107.63	115.13	113.16	116.78	103.5	108.41	118.09	114.68	119.91	102.47	105.39	101.02	112.36	115.37	129.46	119.63	114.13	126.24	123.28	119.14	128.44	126.58	119.63	126.14	122.74	125.41	116.86	126.78
1740	106.86	114.49	112.39	116.32	102.43	107.57	117.34	114.14	119.15	101.43	104.28	99.715	111.39	114.59	129.37	119.21	113.47	125.88	122.62	118.62	127.9	126.39	119.07	125.76	122.07	124.86	116.31	126.33
1730	106.1	113.84	111.63	115.87	101.41	106.72	116.58	113.59	118.34	100.45	103.25	98.48	110.45	113.82	129.21	118.78	112.8	125.51	121.95	118.05	127.29	126.18	118.46	125.37	121.36	124.26	115.73	125.86
1720	105.32	113.2	110.87	115.44	100.4	105.89	115.81	113.05	117.48	99.55	102.3	97.322	109.52	113.08	128.93	118.33	112.14	125.11	121.29	117.44	126.61	125.95	117.81	124.96	120.61	123.63	115.14	125.37
1710	104.51	112.57	110.12	115.01	99.381	105.07	115.04	112.53	116.59	98.719	101.43	96.242	108.6	112.34	128.54	117.87	111.5	124.69	120.64	116.81	125.89	125.7	117.12	124.53	119.82	122.97	114.55	124.85
1700	103.72	111.95	109.38	114.59	98.352	104.26	114.26	112.03	115.65	97.944	100.65	95.24	107.68	111.6	128.04	117.42	110.88	124.24	119.99	116.13	125.15	125.41	116.43	124.1	119.01	122.27	113.95	124.3
1690	102.93	111.33	108.65	114.16	97.321	103.46	113.49	111.55	114.71	97.214	99.94	94.298	106.77	110.86	127.44	116.98	110.26	123.77	119.36	115.43	124.38	125.07	115.76	123.65	118.16	121.55	113.35	123.74
1680	102.15	110.72	107.94	113.75	96.296	102.66	112.72	111.09	113.79	96.521	99.317	93.376	105.86	110.13	126.74	116.54	109.64	123.26	118.74	114.72	123.59	124.66	115.11	123.19	117.29	120.79	112.75	123.14
1670	101.39	110.11	107.24	113.33	95.284	101.86	111.95	110.63	112.92	95.855	98.756	92.454	104.96	109.42	126	116.11	109.03	122.74	118.14	114.01	122.78	124.18	114.47	122.72	116.39	120.01	112.16	122.52
1660	100.64	109.5	106.57	112.92	94.285	101.06	111.18	110.17	112.11	95.197	98.211	91.545	104.07	108.71	125.23	115.68	108.41	122.19	117.54	113.32	121.96	123.64	113.82	122.25	115.47	119.21	111.58	121.87
1650	99.906	108.88	105.91	112.52	93.299	100.27	110.41	109.7	111.35	94.537	97.652	90.66	103.19	108	124.45	115.26	107.79	121.61	116.95	112.65	121.15	123.08	113.17	121.77	114.54	118.38	111.03	121.19
1640	99.189	108.27	105.27	112.11	92.33	99.47	109.64	109.23	110.64	93.896	97.083	89.803	102.33	107.3	123.64	114.84	107.17	121.02	116.37	111.98	120.36	122.48	112.5	121.28	113.58	117.54	110.49	120.5
1630	98.491	107.65	104.65	111.7	91.377	98.677	108.88	108.76	109.97	93.303	96.514	88.974	101.48	106.61	122.8	114.41	106.55	120.41	115.79	111.32	119.58	121.86	111.84	120.77	112.62	116.68	109.98	119.78
1620	97.81	107.05	104.05	111.26	90.436	97.888	108.12	108.28	109.33	92.754	95.949	88.175	100.64	105.91	121.95	113.99	105.92	119.79	115.21	110.66	118.83	121.2	111.17	120.25	111.64	115.81	109.46	119.05
1610	97.144	106.44	103.46	110.81	89.506	97.105	107.36	107.8	108.72	92.225	95.388	87.405	99.828	105.22	121.09	113.56	105.29	119.15	114.64	110.01	118.1	120.52	110.51	119.72	110.66	114.92	108.94	118.31
1600	96.491	105.85	102.87	110.34	88.585	96.329	106.6	107.31	108.13	91.701	94.83	86.654	99.033	104.53	120.23	113.13	104.65	118.5	114.08	109.38	117.39	119.83	109.84	119.17	109.67	114.03	108.41	117.55
1590	95.847	105.26	102.27	109.85	87.671	95.563	105.82	106.81	107.56	91.175	94.268	85.913	98.259	103.85	119.39	112.7	104.01	117.85	113.54	108.75	116.67	119.14	109.18	118.61	108.68	113.13	107.87	116.78
1580	95.207	104.67	101.67	109.34	86.766	94.807	105.02	106.31	107	90.639	93.697	85.18	97.506	103.17	118.56	112.28	103.37	117.18	113	108.14	115.94	118.46	108.53	118.04	107.7	112.22	107.31	116
1570	94.569	104.08	101.07	108.82	85.868	94.062	104.2	105.81	106.46	90.09	93.116	84.451	96.777	102.51	117.77	111.86	102.72	116.51	112.46	107.55	115.2	117.8	107.89	117.46	106.73	111.32	106.75	115.21
1560	93.933	103.5	100.47	108.29	84.976	93.33	103.37	105.3	105.93	89.523	92.526	83.721	96.072	101.84	117	111.44	102.07	115.83	111.91	106.96	114.45	117.15	107.25	116.87	105.76	110.41	106.18	114.43
1550	93.301	102.92	99.874	107.75	84.089	92.611	102.52	104.78	105.39	88.928	91.929	82.981	95.392	101.18	116.26	111.02	101.41	115.15	111.35	106.38	113.72	116.52	106.63	116.28	104.77	109.51	105.61	113.63
1540	92.673	102.35	99.273	107.21	83.209	91.908	101.67	104.26	104.84	88.292	91.325	82.231	94.737	100.52	115.55	110.62	100.73	114.46	110.78	105.79	113	115.87	106.01	115.68	103.77	108.6	105.04	112.84
1530	92.047	101.76	98.658	106.66	82.338	91.221	100.8	103.73	104.26	87.602	90.716	81.479	94.102	99.858	114.86	110.22	100.04	113.77	110.21	105.19	112.3	115.22	105.4	115.09	102.75	107.71	104.46	112.06
1520	91.42	101.17	98.024	106.11	81.477	90.551	99.929	103.19	103.67	86.857	90.096	80.734	93.484	99.189	114.17	109.82	99.343	113.06	109.63	104.6	111.62	114.54	104.78	114.49	101.73	106.82	103.89	111.29
1510	90.793	100.57	97.372	105.54	80.626	89.899	99.05	102.65	103.06	86.075	89.456	79.999	92.875	98.519	113.5	109.43	98.637	112.34	109.05	104	110.95	113.86	104.15	113.89	100.7	105.94	103.33	110.53
1500	90.167	99.965	96.707	104.98	79.787	89.264	98.172	102.1	102.43	85.277	88.789	79.276	92.271	97.849	112.83	109.03	97.925	111.61	108.47	103.41	110.29	113.18	103.51	113.3	99.69	105.08	102.79	109.79
1490	89.543	99.356	96.04	104.4	78.962	88.64	97.301	101.56	101.79	84.469	88.096	78.563	91.674	97.179	112.16	108.63	97.207	110.87	107.88	102.82	109.63	112.5	102.87	112.7	98.688	104.22	102.27	109.06
1480	88.921	98.742	95.378	103.83	78.151	88.021	96.442	101.01	101.13	83.651	87.378	77.863	91.084	96.511	111.5	108.22	96.485	110.13	107.29	102.23	108.97	111.83	102.23	112.1	97.7	103.38	101.77	108.33
1470	88.304	98.118	94.72	103.25	77.355	87.405	95.6	100.46	100.46	82.823	86.636	77.175	90.502	95.846	110.84	107.81	95.761	109.38	106.68	101.65	108.31	111.17	101.59	111.5	96.726	102.56	101.28	107.6
1460	87.692	97.486	94.067	102.67	76.574	86.79	94.775	99.916	99.778	81.986	85.872	76.5	89.931	95.185	110.18	107.4	95.034	108.63	106.08	101.07	107.65	110.51	100.95	110.88	95.768	101.75	100.79	106.88
1450	87.085	96.846	93.421	102.1	75.811	86.174	93.967	99.373	99.086	81.153	85.087	75.84	89.368	94.528	109.53	106.98	94.308	107.88	105.47	100.51	107	109.86	100.31	110.26	94.828	100.97	100.31	106.17
1440	86.485	96.199	92.782	101.54	75.066	85.559	93.17	98.834	98.386	80.336	84.282	75.191	88.811	93.877	108.89	106.56	93.582	107.14	104.86	99.95	106.38	109.23	99.674	109.63	93.908	100.22	99.819	105.46
1430	85.892	95.547	92.151	100.98	74.339	84.945	92.38	98.299	97.687	79.537	83.459	74.549	88.257	93.233	108.26	106.13	92.858	106.39	104.25	99.4	105.78	108.6	99.042	109	93.006	99.495	99.332	104.76
1420	85.307	94.892	91.528	100.44	73.632	84.334	91.596	97.769	96.996	78.759	82.624	73.916	87.707	92.596	107.62	105.7	92.138	105.65	103.64	98.852	105.2	107.99	98.415	108.37	92.114	98.801	98.846	104.08
1410	84.73	94.233	90.901	99.914	72.951	83.726	90.819	97.246	96.317	78	81.787	73.291	87.161	91.967	106.97	105.26	91.421	104.92	103.03	98.304	104.62	107.37	97.795	107.74	91.231	98.137	98.363	103.4
1400	84.163	93.573	90.264	99.398	72.299	83.122	90.05	96.731	95.65	77.262	80.951	72.674	86.621	91.348	106.3	104.82	90.71	104.19	102.42	97.753	104.02	106.75	97.18	107.11	90.356	97.506	97.883	102.74
1390	83.606	92.912	89.615	98.895	71.676	82.522	89.285	96.223	94.995	76.545	80.117	72.059	86.086	90.738	105.61	104.37	90.005	103.48	101.82	97.2	103.41	106.13	96.568	106.48	89.491	96.907	97.408	102.09
1380	83.06	92.251	88.956	98.399	71.082	81.928	88.519	95.723	94.354	75.85	79.285	71.442	85.558	90.133	104.91	103.93	89.308	102.77	101.23	96.647	102.79	105.52	95.957	105.85	88.639	96.341	96.937	101.46
1370	82.525	91.591	88.288	97.902	70.518	81.339	87.748	95.222	93.727	75.177	78.457	70.82	85.037	89.532	104.19	103.48	88.619	102.08	100.64	96.095	102.16	104.91	95.349	105.23	87.801	95.809	96.473	100.84
1360	81.998	90.934	87.613	97.401	69.983	80.758	86.975	94.716	93.116	74.528	77.633	70.194	84.523	88.934	103.46	103.04	87.939	101.39	100.05	95.545	101.52	104.3	94.747	104.6	86.976	95.312	96.015	100.23
1350	81.468	90.28	86.933	96.894	69.477	80.183	86.201	94.2	92.52	73.895	76.814	69.564	84.009	88.341	102.73	102.59	87.27	100.7	99.475	94.997	100.88	103.69	94.149	103.98	86.168	94.848	95.565	99.625
1340	80.928	89.631	86.247	96.381	68.977	79.617	85.427	93.673	91.942	73.272	76.001	68.926	83.489	87.753	101.98	102.15	86.611	100.01	98.908	94.453	100.22	103.06	93.559	103.35	85.376	94.41	95.123	99.025
1330	80.369	88.986	85.557	95.864	68.46	79.059	84.653	93.136	91.381	72.657	75.195	68.279	82.961	87.161	101.23	101.71	85.964	99.315	98.351	93.911	99.549	102.42	92.975	102.73	84.602	93.982	94.69	98.428
1320	79.781	88.348	84.864	95.342	67.915	78.505	83.882	92.591	90.831	72.052	74.397	67.622	82.426	86.556	100.47	101.28	85.327	98.627	97.804	93.362	98.867	101.77	92.393	102.11	83.846	93.552	94.266	97.836
1310	79.156	87.716	84.169	94.813	67.349	77.949	83.115	92.037	90.285	71.457	73.608	66.962	81.886	85.934	99.702	100.85	84.696	97.94	97.268	92.804	98.179	101.11	91.806	101.49	83.11	93.114	93.852	97.251
1300	78.491	87.086	83.474	94.274	66.78	77.389	82.351	91.477	89.743	70.869	72.828	66.302	81.342	85.294	98.938	100.43	84.072	97.25	96.741	92.237	97.491	100.42	91.214	100.88	82.394	92.665	93.449	96.669
1290	77.793	86.457	82.779	93.727	66.221	76.823	81.592	90.91	89.206	70.285	72.059	65.643	80.793	84.627	98.188	100.01	83.454	96.553	96.215	91.662	96.803	99.723	90.618	100.28	81.699	92.207	93.058	96.089
1280	77.073	85.829	82.085	93.172	65.673	76.253	80.84	90.339	88.672	69.704	71.3	64.986	80.24	83.925	97.462	99.598	82.841	95.846	95.686	91.082	96.116	99.008	90.018	99.676	81.025	91.735	92.678	95.509
1270	76.335	85.203	81.393	92.611	65.13	75.679	80.094	89.763	88.139	69.128	70.554	64.331	79.684	83.187	96.761	99.195	82.227	95.132	95.156	90.497	95.425	98.279	89.416	99.07	80.369	91.242	92.304	94.925
1260	75.579	84.575	80.704	92.044	64.588	75.103	79.356	89.186	87.605	68.558	69.822	63.679	79.125	82.414	96.076	98.794	81.605	94.412	94.625	89.907	94.724	97.537	88.813	98.457	79.728	90.726	91.925	94.335
1250	74.804	83.938	80.019	91.473	64.043	74.524	78.627	88.617	87.07	67.992	69.114	63.03	78.565	81.609	95.397	98.395	80.978	93.686	94.094	89.315	94.011	96.784	88.21	97.839	79.103	90.188	91.529	93.734
1240	74.013	83.29	79.34	90.899	63.489	73.943	77.907	88.069	86.531	67.427	68.436	62.384	78.003	80.771	94.719	97.998	80.345	92.952	93.565	88.72	93.287	96.022	87.608	97.213	78.492	89.628	91.115	93.121
1230	73.21	82.631	78.666	90.322	62.917	73.361	77.197	87.545	85.985	66.861	67.788	61.743	77.44	79.903	94.045	97.603	79.708	92.207	93.036	88.124	92.554	95.251	87.007	96.579	77.887	89.054	90.684	92.498
1220	72.413	81.963	77.999	89.743	62.317	72.779	76.498	87.044	85.426	66.294	67.171	61.107	76.877	79.006	93.377	97.212	79.068	91.453	92.504	87.523	91.813	94.473	86.409	95.934	77.284	88.474	90.237	91.866
1210	71.639	81.288	77.339	89.163	61.69	72.197	75.811	86.567	84.855	65.726	66.579	60.475	76.321	78.086	92.715	96.825	78.425	90.691	91.964	86.915	91.065	93.693	85.814	95.28	76.679	87.891	89.775	91.226
1200	70.892	80.606	76.688	88.583	61.037	71.615	75.136	86.102	84.27	65.159	66.007	59.85	75.78	77.157	92.059	96.443	77.78	89.922	91.414	86.301	90.311	92.925	85.223	94.618	76.069	87.307	89.299	90.578
1190	70.175	79.917	76.046	88.004	60.36	71.035	74.474	85.641	83.675	64.592	65.45	59.231	75.256	76.233	91.402	96.066	77.135	89.146	90.851	85.68	89.554	92.178	84.637	93.95	75.454	86.721	88.81	89.925
1180	69.488	79.224	75.409	87.427	59.669	70.456	73.826	85.18	83.069	64.027	64.908	58.618	74.75	75.323	90.74	95.695	76.488	88.355	90.279	85.049	88.793	91.452	84.057	93.274	74.836	86.133	88.308	89.265
1170	68.838	78.528	74.772	86.852	58.976	69.879	73.191	84.72	82.452	63.463	64.382	58.012	74.261	74.431	90.066	95.33	75.842	87.546	89.697	84.403	88.038	90.75	83.48	92.587	74.214	85.545	87.794	88.601
1160	68.233	77.835	74.131	86.28	58.284	69.305	72.567	84.264	81.821	62.901	63.871	57.414	73.789	73.555	89.381	94.972	75.197	86.719	89.108	83.74	87.296	90.07	82.903	91.889	73.591	84.957	87.269	87.933
1150	67.68	77.154	73.487	85.712	57.593	68.734	71.95	83.811	81.17	62.341	63.368	56.824	73.335	72.697	88.683	94.621	74.554	85.875	88.517	83.06	86.571	89.412	82.326	91.183	72.966	84.371	86.739	87.263
1140	67.166	76.487	72.838	85.149	56.904	68.167	71.341	83.362	80.493	61.785	62.868	56.242	72.899	71.858	87.975	94.273	73.913	85.016	87.927	82.363	85.863	88.769	81.75	90.48	72.339	83.785	86.208	86.591
1130	66.661	75.835	72.188	84.589	56.219	67.605	70.74	82.918	79.786	61.229	62.368	55.669	72.481	71.037	87.258	93.926	73.274	84.15	87.339	81.652	85.169	88.135	81.175	89.787	71.712	83.202	85.676	85.918
1120	66.137	75.198	71.537	84.027	55.55	67.047	70.146	82.479	79.05	60.666	61.868	55.104	72.079	70.237	86.538	93.579	72.64	83.29	86.753	80.927	84.487	87.511	80.602	89.113	71.085	82.622	85.145	85.245
1110	65.583	74.575	70.885	83.457	54.904	66.494	69.556	82.045	78.289	60.086	61.366	54.549	71.689	69.457	85.83	93.233	72.009	82.444	86.171	80.195	83.815	86.898	80.03	88.465	70.459	82.045	84.619	84.572
1100	65.004	73.961	70.232	82.878	54.285	65.946	68.962	81.618	77.515	59.486	60.858	54.001	71.309	68.699	85.15	92.89	71.383	81.612	85.593	79.461	83.153	86.297	79.453	87.841	69.833	81.471	84.109	83.901
1090	64.401	73.356	69.581	82.292	53.693	65.405	68.362	81.196	76.737	58.866	60.337	53.458	70.939	67.963	84.511	92.547	70.763	80.795	85.019	78.73	82.5	85.706	78.863	87.233	69.21	80.903	83.617	83.233
1080	63.774	72.76	68.931	81.698	53.128	64.869	67.756	80.781	75.96	58.229	59.803	52.916	70.578	67.249	83.911	92.199	70.148	79.993	84.445	78.007	81.845	85.12	78.257	86.636	68.588	80.339	83.143	82.568
1070	63.119	72.174	68.283	81.082	52.591	64.341	67.145	80.373	75.188	57.576	59.255	52.377	70.222	66.559	83.339	91.838	69.539	79.207	83.869	77.291	81.182	84.531	77.632	86.05	67.969	79.781	82.688	81.906
1060	62.436	71.595	67.638	80.424	52.085	63.819	66.526	79.973	74.427	56.905	58.695	51.84	69.869	65.891	82.786	91.465	68.937	78.439	83.292	76.582	80.508	83.932	76.991	85.477	67.354	79.229	82.251	81.25
1050	61.735	71.019	66.996	79.714	51.614	63.305	65.896	79.58	73.686	56.221	58.124	51.306	69.518	65.244	82.25	91.081	68.337	77.688	82.714	75.883	79.825	83.316	76.334	84.915	66.742	78.684	81.833	80.598
1040	61.033	70.445	66.359	78.956	51.179	62.799	65.255	79.193	72.972	55.533	57.54	50.776	69.166	64.614	81.734	90.686	67.736	76.956	82.135	75.193	79.135	82.685	75.661	84.36	66.134	78.146	81.434	79.953
1030	60.341	69.868	65.725	78.169	50.779	62.3	64.604	78.804	72.285	54.857	56.946	50.254	68.808	64	81.234	90.282	67.136	76.244	81.549	74.514	78.439	82.04	74.97	83.812	65.53	77.615	81.055	79.315
1020	59.665	69.288	65.098	77.386	50.414	61.81	63.944	78.408	71.625	54.206	56.341	49.748	68.44	63.4	80.74	89.868	66.536	75.548	80.95	73.846	77.737	81.382	74.258	83.271	64.932	77.092	80.688	78.684
1010	59.001	68.706	64.48	76.621	50.084	61.329	63.274	78.005	70.993	53.582	55.725	49.269	68.059	62.808	80.243	89.446	65.938	74.858	80.338	73.191	77.029	80.712	73.525	82.733	64.339	76.578	80.326	78.061
1000	58.352	68.121	63.878	75.877	49.783	60.856	62.597	77.595	70.389	52.983	55.1	48.818	67.667	62.215	79.742	89.016	65.343	74.165	79.711	72.548	76.313	80.03	72.774	82.195	63.752	76.07	79.962	77.447
990	57.715	67.533	63.298	75.153	49.509	60.393	61.914	77.18	69.814	52.411	54.469	48.396	67.263	61.61	79.233	88.579	64.749	73.469	79.073	71.918	75.585	79.338	72.005	81.659	63.171	75.561	79.589	76.842
980	57.094	66.938	62.741	74.447	49.259	59.938	61.236	76.759	69.267	51.864	53.842	48.001	66.848	60.991	78.705	88.135	64.159	72.773	78.424	71.301	74.846	78.636	71.22	81.124	62.597	75.046	79.202	76.247
970	56.487	66.327	62.208	73.762	49.029	59.493	60.566	76.334	68.746	51.343	53.222	47.627	66.422	60.36	78.152	87.685	63.572	72.076	77.765	70.693	74.098	77.925	70.419	80.592	62.03	74.524	78.793	75.662
960	55.895	65.701	61.698	73.096	48.812	59.058	59.907	75.904	68.235	50.851	52.61	47.267	65.981	59.718	77.576	87.23	62.988	71.38	77.096	70.093	73.341	77.206	69.608	80.062	61.47	73.997	78.358	75.085
950	55.319	65.068	61.211	72.447	48.601	58.632	59.259	75.47	67.731	50.39	52.005	46.918	65.518	59.065	76.976	86.77	62.409	70.686	76.419	69.5	72.576	76.481	68.802	79.536	60.918	73.465	77.895	74.505
940	54.758	64.436	60.748	71.808	48.384	58.216	58.631	75.032	67.231	49.963	51.408	46.58	65.028	58.402	76.359	86.306	61.835	69.994	75.733	68.915	71.805	75.749	68.031	79.01	60.374	72.929	77.4	73.913
930	54.214	63.806	60.302	71.168	48.152	57.811	58.028	74.591	66.738	49.56	50.82	46.251	64.512	57.729	75.728	85.838	61.265	69.305	75.041	68.339	71.034	75.011	67.316	78.479	59.837	72.389	76.875	73.31
920	53.685	63.18	59.855	70.52	47.904	57.415	57.453	74.147	66.253	49.169	50.245	45.927	63.973	57.052	75.089	85.368	60.701	68.625	74.342	67.77	70.279	74.269	66.664	77.939	59.31	71.845	76.323	72.695
910	53.167	62.556	59.4	69.864	47.641	57.029	56.904	73.7	65.775	48.788	49.687	45.603	63.419	56.378	74.445	84.895	60.143	67.962	73.637	67.205	69.55	73.524	66.072	77.389	58.791	71.299	75.757	72.067
900	52.646	61.936	58.94	69.201	47.356	56.648	56.369	73.252	65.306	48.415	49.145	45.276	62.863	55.712	73.798	84.421	59.591	67.321	72.928	66.642	68.85	72.776	65.516	76.827	58.281	70.75	75.188	71.422
890	52.118	61.32	58.482	68.533	47.042	56.266	55.838	72.801	64.842	48.049	48.621	44.943	62.32	55.054	73.149	83.946	59.045	66.701	72.215	66.082	68.179	72.029	64.95	76.25	57.781	70.199	74.616	70.753
880	51.582	60.708	58.025	67.86	46.698	55.878	55.309	72.342	64.381	47.676	48.113	44.599	61.793	54.405	72.497	83.471	58.506	66.101	71.499	65.526	67.535	71.287	64.354	75.657	57.289	69.647	74.041	70.061
870	51.041	60.101	57.571	67.183	46.325	55.483	54.784	71.868	63.915	47.289	47.621	44.242	61.283	53.763	71.844	82.997	57.974	65.516	70.781	64.973	66.919	70.554	63.746	75.048	56.808	69.093	73.464	69.356
860	50.494	59.499	57.119	66.503	45.935	55.084	54.262	71.376	63.442	46.889	47.146	43.873	60.779	53.13	71.19	82.523	57.45	64.939	70.061	64.417	66.319	69.829	63.154	74.423	56.336	68.539	72.884	68.652
850	49.942	58.905	56.669	65.821	45.531	54.674	53.737	70.869	62.962	46.475	46.678	43.492	60.276	52.505	70.535	82.051	56.932	64.366	69.34	63.853	65.724	69.112	62.585	73.778	55.87	67.984	72.304	67.952
840	49.385	58.322	56.222	65.136	45.113	54.241	53.202	70.345	62.472	46.05	46.207	43.099	59.77	51.89	69.881	81.58	56.423	63.8	68.619	63.278	65.12	68.406	62.031	73.111	55.406	67.43	71.722	67.256
830	48.826	57.754	55.777	64.45	44.677	53.78	52.655	69.799	61.964	45.62	45.729	42.694	59.257	51.285	69.228	81.113	55.922	63.237	67.898	62.693	64.496	67.709	61.479	72.423	54.945	66.876	71.141	66.563
820	48.277	57.202	55.335	63.764	44.22	53.291	52.099	69.232	61.435	45.192	45.244	42.277	58.738	50.689	68.576	80.649	55.429	62.674	67.179	62.098	63.847	67.023	60.927	71.715	54.485	66.323	70.561	65.874
810	47.747	56.664	54.896	63.078	43.741	52.774	51.533	68.644	60.884	44.768	44.753	41.849	58.214	50.103	67.926	80.188	54.945	62.111	66.462	61.495	63.169	66.349	60.374	70.989	54.022	65.768	69.982	65.19
800	47.238	56.141	54.46	62.393	43.24	52.231	50.958	68.035	60.313	44.348	44.257	41.416	57.685	49.528	67.279	79.732	54.467	61.548	65.748	60.884	62.46	65.686	59.817	70.246	53.547	65.208	69.406	64.511
790	46.75	55.634	54.027	61.713	42.72	51.663	50.374	67.408	59.723	43.931	43.755	40.986	57.152	48.963	66.637	79.28	53.985	60.985	65.037	60.266	61.722	65.034	59.248	69.486	53.06	64.642	68.832	63.838
780	46.281	55.142	53.598	61.043	42.183	51.069	49.782	66.763	59.114	43.518	43.249	40.559	56.614	48.409	66.006	78.834	53.49	60.423	64.33	59.641	60.966	64.389	58.665	68.719	52.559	64.07	68.261	63.171
770	45.832	54.666	53.173	60.384	41.645	50.45	49.182	66.099	58.486	43.108	42.737	40.138	56.073	47.866	65.387	78.393	52.979	59.862	63.628	59.009	60.208	63.746	58.069	67.956	52.047	63.493	67.694	62.511
760	45.403	54.206	52.747	59.736	41.123	49.807	48.574	65.419	57.843	42.702	42.221	39.72	55.529	47.334	64.781	77.95	52.454	59.3	62.932	58.372	59.445	63.102	57.461	67.209	51.524	62.913	67.131	61.859
750	44.989	53.761	52.314	59.1	40.621	49.139	47.96	64.723	57.196	42.3	41.7	39.306	54.981	46.813	64.187	77.492	51.916	58.727	62.241	57.731	58.667	62.456	56.841	66.48	50.989	62.328	66.573	61.215
740	44.588	53.327	51.869	58.476	40.139	48.449	47.345	64.012	56.554	41.901	41.175	38.896	54.431	46.304	63.602	77.017	51.365	58.136	61.556	57.093	57.871	61.809	56.21	65.77	50.444	61.74	66.021	60.579
730	44.197	52.893	51.413	57.864	39.672	47.743	46.731	63.287	55.922	41.506	40.646	38.49	53.879	45.806	63.02	76.525	50.802	57.524	60.879	56.467	57.067	61.162	55.572	65.08	49.887	61.149	65.472	59.95
720	43.819	52.448	50.945	57.265	39.21	47.036	46.119	62.549	55.297	41.115	40.112	38.089	53.324	45.32	62.436	76.019	50.227	56.891	60.209	55.854	56.269	60.515	54.935	64.408	49.321	60.556	64.917	59.326
710	43.454	51.987	50.466	56.679	38.751	46.34	45.508	61.798	54.68	40.727	39.574	37.688	52.768	44.845	61.849	75.498	49.64	56.24	59.548	55.254	55.486	59.869	54.306	63.756	48.745	59.96	64.353	58.702
700	43.1	51.511	49.973	56.107	38.295	45.655	44.9	61.035	54.069	40.343	39.034	37.28	52.211	44.383	61.262	74.966	49.041	55.577	58.895	54.667	54.72	59.225	53.684	63.121	48.159	59.368	63.781	58.081
690	42.758	51.03	49.459	55.549	37.844	44.982	44.294	60.262	53.459	39.963	38.497	36.86	51.653	43.932	60.674	74.427	48.434	54.916	58.25	54.093	53.971	58.58	53.069	62.494	47.564	58.786	63.2	57.462
680	42.428	50.55	48.919	55.005	37.396	44.319	43.69	59.479	52.851	39.585	37.969	36.428	51.095	43.493	60.087	73.884	47.828	54.261	57.616	53.533	53.238	57.933	52.461	61.873	46.96	58.22	62.613	56.846
670	42.109	50.072	48.353	54.476	36.954	43.668	43.09	58.688	52.243	39.207	37.453	35.985	50.536	43.065	59.499	73.338	47.233	53.61	56.991	52.985	52.522	57.278	51.862	61.256	46.347	57.67	62.02	56.233
660	41.797	49.597	47.766	53.964	36.516	43.028	42.492	57.888	51.638	38.824	36.951	35.532	49.978	42.65	58.913	72.789	46.651	52.952	56.377	52.44	51.823	56.612	51.27	60.646	45.726	57.135	61.421	55.625
650	41.488	49.124	47.16	53.473	36.082	42.401	41.898	57.082	51.035	38.437	36.46	35.068	49.42	42.246	58.327	72.237	46.084	52.285	55.773	51.894	51.141	55.934	50.687	60.038	45.098	56.616	60.817	55.02
640	41.183	48.653	46.54	53.006	35.653	41.787	41.309	56.27	50.435	38.045	35.982	34.594	48.863	41.854	57.738	71.683	45.531	51.609	55.18	51.347	50.466	55.245	50.113	59.425	44.463	56.113	60.208	54.42
630	40.88	48.183	45.906	52.563	35.229	41.185	40.723	55.452	49.838	37.65	35.517	34.11	48.308	41.473	57.144	71.128	44.992	50.925	54.598	50.798	49.795	54.545	49.549	58.803	43.825	55.626	59.596	53.826
620	40.581	47.704	45.257	52.143	34.806	40.597	40.141	54.631	49.244	37.252	35.064	33.617	47.754	41.104	56.544	70.572	44.466	50.233	54.021	50.25	49.126	53.836	48.994	58.173	43.194	55.156	58.98	53.236
610	40.286	47.212	44.594	51.745	34.382	40.022	39.564	53.805	48.654	36.849	34.623	33.124	47.202	40.746	55.939	70.017	43.955	49.536	53.441	49.701	48.46	53.117	48.449	57.536	42.572	54.701	58.361	52.652
600	39.993	46.706	43.917	51.366	33.954	39.46	38.992	52.978	48.069	36.443	34.195	32.644	46.652	40.4	55.329	69.461	43.459	48.835	52.858	49.154	47.799	52.39	47.913	56.893	41.96	54.26	57.74	52.074
590	39.703	46.189	43.228	50.998	33.523	38.904	38.425	52.149	47.488	36.033	33.779	32.185	46.104	40.064	54.715	68.908	42.977	48.135	52.272	48.607	47.143	51.654	47.389	56.245	41.358	53.824	57.118	51.502
580	39.415	45.66	42.526	50.637	33.09	38.346	37.863	51.319	46.912	35.619	33.376	31.747	45.56	39.74	54.097	68.355	42.509	47.439	51.69	48.061	46.492	50.911	46.875	55.59	40.766	53.388	56.497	50.937
570	39.131	45.119	41.813	50.283	32.654	37.786	37.307	50.489	46.341	35.203	32.984	31.321	45.018	39.425	53.476	67.805	42.046	46.745	51.115	47.514	45.844	50.161	46.371	54.924	40.185	52.952	55.881	50.377
560	38.848	44.567	41.092	49.935	32.216	37.225	36.756	49.66	45.775	34.782	32.599	30.9	44.48	39.115	52.853	67.258	41.583	46.055	50.545	46.962	45.196	49.405	45.879	54.246	39.614	52.514	55.274	49.819
550	38.568	44.005	40.37	49.595	31.776	36.664	36.211	48.836	45.216	34.358	32.218	30.471	43.945	38.807	52.226	66.715	41.118	45.369	49.982	46.403	44.543	48.643	45.397	53.556	39.053	52.065	54.676	49.26
540	38.29	43.432	39.66	49.262	31.333	36.103	35.672	48.021	44.662	33.931	31.838	30.033	43.414	38.496	51.598	66.175	40.652	44.687	49.424	45.834	43.877	47.876	44.927	52.855	38.504	51.602	54.087	48.701
530	38.014	42.849	38.971	48.931	30.888	35.542	35.139	47.217	44.115	33.501	31.454	29.591	42.888	38.18	50.968	65.64	40.187	44.009	48.873	45.254	43.191	47.104	44.466	52.145	37.966	51.125	53.507	48.142
520	37.739	42.26	38.306	48.598	30.442	34.982	34.612	46.426	43.574	33.068	31.066	29.157	42.365	37.859	50.337	65.109	39.721	43.336	48.324	44.66	42.48	46.328	44.01	51.424	37.439	50.635	52.936	47.583
510	37.466	41.67	37.664	48.264	29.993	34.423	34.092	45.647	43.039	32.632	30.675	28.739	41.847	37.532	49.706	64.584	39.255	42.669	47.769	44.055	41.751	45.549	43.557	50.697	36.923	50.131	52.376	47.025
500	37.195	41.083	37.045	47.923	29.543	33.864	33.578	44.882	42.512	32.192	30.28	28.335	41.335	37.199	49.079	64.065	38.789	42.007	47.205	43.44	41.018	44.768	43.107	49.974	36.419	49.615	51.826	46.469
490	36.925	40.503	36.449	47.574	29.091	33.307	33.071	44.139	41.992	31.751	29.883	27.938	40.827	36.861	48.46	63.551	38.324	41.351	46.633	42.825	40.288	43.988	42.661	49.265	35.927	49.086	51.287	45.913
480	36.656	39.931	35.876	47.216	28.638	32.751	32.571	43.426	41.479	31.306	29.482	27.547	40.324	36.517	47.849	63.045	37.859	40.702	46.052	42.22	39.561	43.221	42.22	48.574	35.446	48.545	50.759	45.359
470	36.388	39.365	35.326	46.849	28.183	32.197	32.077	42.743	40.973	30.859	29.077	27.162	39.826	36.168	47.247	62.546	37.394	40.059	45.459	41.628	38.836	42.468	41.777	47.9	34.974	47.993	50.24	44.806
460	36.12	38.807	34.8	46.474	27.727	31.645	31.59	42.092	40.473	30.409	28.669	26.783	39.334	35.813	46.653	62.054	36.929	39.424	44.851	41.051	38.113	41.731	41.326	47.241	34.503	47.428	49.726	44.256
450	35.853	38.257	34.298	46.091	27.27	31.095	31.111	41.465	39.973	29.959	28.258	26.407	38.848	35.452	46.068	61.57	36.463	38.796	44.229	40.488	37.393	41.009	40.863	46.594	34.029	46.853	49.213	43.708
440	35.587	37.714	33.82	45.7	26.812	30.547	30.636	40.85	39.469	29.512	27.843	26.031	38.368	35.084	45.492	61.093	35.99	38.175	43.594	39.938	36.676	40.302	40.388	45.955	33.55	46.266	48.698	43.162
430	35.321	37.179	33.366	45.3	26.352	30.003	30.162	40.234	38.957	29.071	27.425	25.652	37.893	34.711	44.926	60.618	35.509	37.562	42.945	39.403	35.962	39.611	39.903	45.326	33.068	45.669	48.178	42.619
420	35.055	36.653	32.932	44.892	25.892	29.461	29.686	39.617	38.439	28.635	27.003	25.272	37.425	34.332	44.369	60.137	35.022	36.957	42.284	38.882	35.253	38.936	39.408	44.707	32.584	45.062	47.656	42.078
410	34.789	36.134	32.505	44.477	25.435	28.922	29.21	39	37.913	28.206	26.578	24.887	36.963	33.946	43.822	59.647	34.528	36.36	41.611	38.375	34.548	38.278	38.899	44.098	32.096	44.446	47.126	41.541
400	34.523	35.625	32.07	44.051	24.985	28.386	28.734	38.385	37.381	27.782	26.149	24.495	36.507	33.555	43.284	59.144	34.028	35.768	40.926	37.881	33.847	37.635	38.373	43.5	31.606	43.82	46.587	41.006
390	34.256	35.124	31.626	43.613	24.543	27.854	28.257	37.772	36.843	27.365	25.717	24.092	36.058	33.157	42.757	58.627	33.522	35.178	40.23	37.396	33.152	37.001	37.83	42.913	31.113	43.185	46.038	40.475
380	33.989	34.631	31.175	43.156	24.107	27.325	27.78	37.16	36.299	26.952	25.285	23.68	35.615	32.753	42.236	58.097	33.01	34.588	39.523	36.912	32.461	36.37	37.27	42.336	30.617	42.542	45.479	39.948
370	33.721	34.148	30.716	42.678	23.679	26.801	27.303	36.544	35.75	26.546	24.862	23.26	35.177	32.344	41.713	57.555	32.493	33.999	38.805	36.426	31.777	35.74	36.693	41.765	30.12	41.892	44.912	39.425
360	33.452	33.67	30.252	42.177	23.258	26.28	26.825	35.923	35.195	26.145	24.452	22.83	34.742	31.928	41.18	57	31.97	33.412	38.079	35.939	31.098	35.111	36.1	41.191	29.619	41.243	44.337	38.905
350	33.177	33.188	29.781	41.653	22.845	25.763	26.348	35.298	34.634	25.751	24.054	22.391	34.304	31.506	40.633	56.434	31.441	32.821	37.347	35.446	30.426	34.486	35.486	40.613	29.117	40.609	43.754	38.389
340	32.894	32.699	29.299	41.109	22.438	25.25	25.871	34.667	34.069	25.362	23.669	21.944	33.859	31.077	40.075	55.857	30.908	32.225	36.615	34.945	29.76	33.864	34.851	40.032	28.613	40.001	43.163	37.878
330	32.601	32.204	28.805	40.543	22.039	24.742	25.393	34.033	33.499	24.978	23.294	21.487	33.406	30.643	39.505	55.269	30.369	31.624	35.885	34.436	29.101	33.245	34.192	39.447	28.106	39.418	42.562	37.371
320	32.299	31.703	28.296	39.956	21.647	24.239	24.916	33.396	32.924	24.599	22.931	21.023	32.944	30.204	38.924	54.672	29.826	31.017	35.162	33.92	28.449	32.629	33.51	38.86	27.598	38.857	41.947	36.868
310	31.988	31.196	27.774	39.349	21.262	23.739	24.439	32.754	32.346	24.218	22.571	20.55	32.474	29.758	38.332	54.066	29.279	30.405	34.447	33.396	27.804	32.017	32.808	38.271	27.088	38.31	41.318	36.37
300	31.668	30.685	27.238	38.722	20.884	23.245	23.962	32.106	31.763	23.835	22.208	20.068	31.996	29.306	37.729	53.45	28.727	29.789	33.741	32.859	27.166	31.409	32.094	37.679	26.577	37.766	40.675	35.876
290	31.339	30.168	26.689	38.075	20.514	22.756	23.485	31.448	31.177	23.449	21.84	19.579	31.51	28.849	37.117	52.827	28.171	29.169	33.043	32.309	26.536	30.804	31.375	37.086	26.064	37.218	40.02	35.387
280	31.001	29.646	26.127	37.41	20.15	22.271	23.009	30.78	30.588	23.062	21.467	19.081	31.017	28.386	36.497	52.196	27.611	28.545	32.354	31.744	25.914	30.197	30.652	36.491	25.55	36.657	39.353	34.903
270	30.654	29.12	25.553	36.726	19.793	21.792	22.533	30.102	29.995	22.672	21.091	18.576	30.516	27.918	35.883	51.558	27.048	27.917	31.675	31.165	25.3	29.587	29.925	35.895	25.035	36.082	38.674	34.418
260	30.297	28.589	24.967	36.025	19.444	21.317	22.058	29.415	29.4	22.281	20.71	18.063	30.008	27.445	35.282	50.914	26.482	27.286	31.005	30.573	24.694	28.974	29.195	35.298	24.519	35.495	37.984	33.93
250	29.932	28.054	24.369	35.308	19.101	20.848	21.583	28.72	28.802	21.889	20.325	17.544	29.493	26.966	34.695	50.264	25.912	26.651	30.345	29.968	24.095	28.357	28.461	34.7	24.002	34.895	37.283	33.439
