# Supplementary material for: Eye position affects flight altitude in visual approach to landing independent of level of expertise of pilot
Source: PLoS One. 2018 May 24;13(5):e0197585. doi: 10.1371/journal.pone.0197585 (PMC5967751; doi:10.1371/journal.pone.0197585)
Supplement: S1 Dataset — (ZIP) [file pone.0197585.s001.zip › S1 Dataset/participant3_novice.txt]

distance	trial1_increase	trial2_increase	trial3_increase	trial4_increase	trial1_decrease	trial2_decrease	trial3_decrease	trial4_decrease	trial1_control	trial2_control	trial3_control	trial4_control	trial5_control	trial6_control	trial7_control	trial8_control	trial9_control	trial10_control	trial11_control	trial12_control	trial13_control	trial14_control	trial15_control	trial16_control	trial17_control	trial18_control	trial19_control	trial20_control
2000	128.31	124.35	123.44	127.7	123.13	121.91	124.35	128.62	129.53	126.79	128.01	130.14	122.22	121.61	122.52	122.22	125.57	124.65	125.26	131.36	127.09	130.45	123.44	126.48	130.14	126.18	126.48	127.7
1990	128.32	124.35	123.44	127.71	123.13	121.91	124.35	128.62	129.53	126.79	128.01	130.14	122.22	121.61	122.52	122.22	125.57	124.66	125.27	131.36	127.1	130.45	123.44	126.49	130.14	126.18	126.49	127.71
1980	128.32	124.36	123.44	127.71	123.14	121.92	124.36	128.62	129.54	126.79	128.01	130.15	122.22	121.61	122.53	122.22	125.58	124.66	125.27	131.37	127.1	130.45	123.44	126.49	130.15	126.18	126.49	127.71
1970	128.32	124.36	123.44	127.71	123.14	121.92	124.36	128.63	129.54	126.8	128.02	130.15	122.23	121.62	122.53	122.23	125.58	124.66	125.27	131.37	127.1	130.45	123.44	126.49	130.15	126.19	126.49	127.71
1960	128.32	124.36	123.45	127.71	123.14	121.92	124.36	128.63	129.54	126.8	128.02	130.15	122.23	121.62	122.53	122.23	125.58	124.67	125.28	131.37	127.11	130.46	123.45	126.5	130.15	126.19	126.5	127.71
1950	128.32	124.37	123.45	127.72	123.14	121.93	124.37	128.63	129.55	126.8	128.02	130.15	122.23	121.62	122.53	122.23	125.58	124.67	125.28	131.37	127.11	130.45	123.45	126.5	130.16	126.19	126.5	127.72
1940	128.2	124.37	123.36	127.72	123.1	121.92	124.37	128.64	129.51	126.69	127.91	130.08	122.13	121.62	122.48	122.23	125.5	124.67	125.28	131.34	127.11	130.36	123.45	126.5	130.16	126.2	126.5	127.72
1930	127.85	124.36	123.1	127.72	122.97	121.89	124.37	128.64	129.34	126.36	127.55	129.83	121.84	121.61	122.32	122.24	125.24	124.68	125.29	131.22	127.11	130.06	123.44	126.51	130.16	126.2	126.51	127.72
1920	127.28	124.3	122.61	127.73	122.73	121.85	124.37	128.64	129.01	125.75	126.91	129.35	121.34	121.59	122.04	122.24	124.82	124.68	125.29	130.95	127.12	129.55	123.42	126.51	130.17	126.2	126.51	127.73
1910	126.56	124.16	121.91	127.73	122.41	121.78	124.38	128.65	128.57	124.94	126.12	128.69	120.62	121.56	121.66	122.23	124.32	124.67	125.28	130.51	127.12	128.84	123.39	126.51	130.17	126.21	126.51	127.73
1900	125.72	123.91	121.04	127.73	121.98	121.7	124.38	128.65	128.1	124.03	125.33	127.92	119.75	121.51	121.18	122.21	123.83	124.62	125.27	129.88	127.1	128.06	123.36	126.52	130.17	126.21	126.52	127.73
1890	124.77	123.58	120.02	127.74	121.44	121.61	124.39	128.65	127.62	123.03	124.53	127.06	118.78	121.42	120.67	122.17	123.36	124.48	125.26	129.03	127.04	127.29	123.32	126.52	130.18	126.21	126.52	127.74
1880	123.74	123.15	118.9	127.74	120.8	121.51	124.39	128.66	127.06	121.94	123.62	126.07	117.78	121.28	120.16	122.09	122.91	124.26	125.25	128.07	126.92	126.47	123.29	126.52	130.18	126.22	126.52	127.74
1870	122.68	122.62	117.71	127.7	120.05	121.4	124.39	128.66	126.42	120.75	122.53	124.99	116.77	121.07	119.66	121.95	122.47	123.93	125.24	127.11	126.72	125.56	123.26	126.53	130.18	126.22	126.51	127.73
1860	121.65	122	116.52	127.61	119.19	121.28	124.4	128.66	125.68	119.52	121.33	123.89	115.76	120.8	119.15	121.74	122.04	123.52	125.24	126.14	126.44	124.57	123.23	126.53	130.19	126.23	126.49	127.7
1850	120.63	121.3	115.35	127.43	118.28	121.15	124.4	128.64	124.86	118.31	120.1	122.83	114.74	120.47	118.64	121.46	121.62	123.02	125.23	125.1	126.08	123.57	123.2	126.53	130.19	126.23	126.45	127.61
1840	119.61	120.56	114.19	127.16	117.33	121.02	124.4	128.62	123.95	117.14	118.86	121.79	113.73	120.09	118.13	121.12	121.23	122.42	125.22	123.97	125.63	122.58	123.17	126.53	130.14	126.23	126.41	127.44
1830	118.59	119.81	113.05	126.78	116.35	120.88	124.4	128.58	122.99	116	117.63	120.76	112.73	119.65	117.62	120.72	120.87	121.74	125.21	122.81	125.07	121.6	123.14	126.51	129.95	126.23	126.35	127.18
1820	117.6	119.03	111.94	126.3	115.33	120.73	124.36	128.5	122.02	114.88	116.38	119.74	111.76	119.15	117.11	120.25	120.56	120.97	125.18	121.66	124.39	120.6	123.11	126.44	129.56	126.24	126.29	126.84
1810	116.65	118.19	110.88	125.73	114.27	120.57	124.21	128.35	121.06	113.78	115.16	118.75	110.83	118.59	116.57	119.71	120.28	120.14	125.12	120.52	123.62	119.6	123.09	126.3	128.96	126.24	126.21	126.4
1800	115.75	117.3	109.86	125.06	113.21	120.41	123.91	128.11	120.12	112.73	113.97	117.81	109.94	117.97	116	119.11	120.05	119.27	125.03	119.39	122.74	118.62	123.07	126.05	128.2	126.21	126.11	125.88
1790	114.89	116.37	108.89	124.31	112.16	120.25	123.48	127.79	119.18	111.72	112.84	116.9	109.1	117.29	115.37	118.43	119.84	118.42	124.88	118.29	121.8	117.67	123.04	125.67	127.39	126.04	125.98	125.27
1780	114.08	115.43	107.98	123.47	111.13	120.08	122.91	127.38	118.25	110.76	111.77	116.03	108.29	116.56	114.7	117.7	119.67	117.56	124.66	117.22	120.84	116.76	123.02	125.16	126.53	125.65	125.77	124.57
1770	113.28	114.5	107.11	122.55	110.11	119.9	122.23	126.88	117.33	109.82	110.75	115.2	107.52	115.78	113.97	116.92	119.52	116.68	124.35	116.2	119.89	115.88	122.98	124.54	125.6	125.01	125.48	123.78
1760	112.5	113.6	106.29	121.61	109.11	119.73	121.42	126.3	116.41	108.89	109.79	114.37	106.78	114.95	113.2	116.11	119.37	115.79	123.93	115.24	118.95	115.02	122.84	123.8	124.59	124.21	125.1	122.92
1750	111.73	112.7	105.49	120.66	108.15	119.55	120.51	125.64	115.52	107.98	108.88	113.54	106.07	114.1	112.39	115.26	119.19	114.91	123.41	114.31	118.01	114.2	122.52	122.98	123.53	123.38	124.63	121.98
1740	110.98	111.8	104.7	119.72	107.21	119.38	119.53	124.9	114.65	107.09	107.99	112.69	105.36	113.23	111.55	114.4	119.03	114.03	122.78	113.39	117.07	113.4	122.03	122.13	122.42	122.55	124.05	121
1730	110.27	110.9	103.9	118.77	106.31	119.26	118.49	124.09	113.79	106.23	107.11	111.87	104.64	112.36	110.71	113.54	118.89	113.17	122.04	112.47	116.13	112.63	121.38	121.3	121.29	121.63	123.39	119.99
1720	109.56	110.02	103.1	117.79	105.44	119.17	117.41	123.21	112.95	105.37	106.26	111.06	103.92	111.47	109.9	112.71	118.77	112.32	121.19	111.58	115.2	111.85	120.68	120.45	120.16	120.63	122.64	118.97
1710	108.87	109.17	102.31	116.81	104.58	119.09	116.3	122.27	112.12	104.53	105.45	110.24	103.19	110.58	109.08	111.9	118.67	111.48	120.27	110.75	114.27	111.06	119.98	119.56	119.05	119.6	121.8	117.93
1700	108.17	108.35	101.53	115.83	103.73	119.01	115.19	121.29	111.3	103.67	104.67	109.41	102.49	109.69	108.23	111.09	118.59	110.65	119.31	109.94	113.36	110.25	119.21	118.66	117.95	118.59	120.89	116.91
1690	107.48	107.54	100.77	114.86	102.88	118.93	114.1	120.28	110.5	102.81	103.9	108.56	101.79	108.8	107.37	110.3	118.52	109.82	118.34	109.12	112.45	109.44	118.33	117.77	116.88	117.6	119.92	115.9
1680	106.8	106.74	100.02	113.92	102.03	118.84	113.04	119.26	109.7	101.94	103.12	107.71	101.09	107.92	106.52	109.52	118.44	108.99	117.34	108.27	111.56	108.62	117.35	116.9	115.83	116.63	118.91	114.91
1670	106.13	105.95	99.271	112.99	101.19	118.75	112.02	118.24	108.9	101.07	102.37	106.88	100.36	107.05	105.7	108.76	118.29	108.16	116.31	107.4	110.69	107.81	116.37	116.03	114.81	115.68	117.87	113.95
1660	105.44	105.19	98.533	112.09	100.36	118.59	111.05	117.24	108.1	100.19	101.65	106.05	99.612	106.19	104.9	108.02	118.02	107.35	115.26	106.54	109.84	107.01	115.41	115.14	113.81	114.74	116.82	113.02
1650	104.74	104.44	97.806	111.21	99.554	118.34	110.09	116.27	107.3	99.316	100.96	105.25	98.848	105.36	104.12	107.28	117.59	106.54	114.2	105.71	109	106.22	114.46	114.24	112.85	113.81	115.79	112.11
1640	104.02	103.7	97.091	110.36	98.765	117.99	109.16	115.32	106.5	98.442	100.28	104.46	98.074	104.54	103.34	106.55	117.03	105.74	113.13	104.9	108.18	105.43	113.47	113.33	111.92	112.88	114.78	111.22
1630	103.29	102.98	96.38	109.52	97.996	117.52	108.26	114.37	105.7	97.572	99.588	103.68	97.295	103.75	102.56	105.81	116.33	104.95	112.08	104.13	107.37	104.66	112.43	112.41	111.02	111.97	113.8	110.35
1620	102.55	102.24	95.666	108.71	97.239	116.93	107.39	113.42	104.9	96.706	98.893	102.92	96.524	102.98	101.76	105.06	115.52	104.18	111.05	103.39	106.55	103.9	111.37	111.48	110.16	111.07	112.86	109.48
1610	101.81	101.5	94.948	107.91	96.486	116.19	106.56	112.47	104.09	95.847	98.198	102.16	95.777	102.23	100.96	104.29	114.68	103.42	110.05	102.69	105.72	103.15	110.33	110.56	109.34	110.18	111.95	108.63
1600	101.08	100.75	94.226	107.13	95.744	115.31	105.73	111.55	103.26	94.995	97.503	101.4	95.068	101.49	100.16	103.5	113.86	102.67	109.08	102	104.88	102.42	109.33	109.63	108.56	109.32	111.06	107.8
1590	100.37	99.986	93.504	106.36	95.018	114.37	104.91	110.65	102.43	94.153	96.81	100.65	94.395	100.77	99.383	102.73	113.02	101.93	108.15	101.33	104.04	101.68	108.37	108.72	107.81	108.46	110.17	106.98
1580	99.662	99.212	92.782	105.57	94.31	113.42	104.11	109.76	101.59	93.321	96.119	99.929	93.736	100.06	98.632	101.98	112.1	101.19	107.26	100.66	103.2	100.94	107.44	107.83	107.08	107.62	109.26	106.18
1570	98.961	98.43	92.062	104.79	93.618	112.47	103.35	108.86	100.75	92.5	95.433	99.219	93.081	99.361	97.911	101.24	111.1	100.46	106.4	100	102.37	100.18	106.53	106.97	106.35	106.77	108.35	105.38
1560	98.256	97.642	91.344	104	92.936	111.5	102.64	107.95	99.912	91.686	94.751	98.503	92.432	98.668	97.218	100.52	110.08	99.73	105.57	99.357	101.55	99.419	105.66	106.14	105.62	105.91	107.47	104.56
1550	97.549	96.85	90.63	103.21	92.256	110.5	101.96	107.04	99.07	90.863	94.074	97.772	91.791	97.974	96.556	99.788	109.06	99.006	104.77	98.723	100.73	98.647	104.8	105.3	104.89	105.04	106.62	103.74
1540	96.857	96.054	89.917	102.43	91.568	109.5	101.3	106.16	98.228	90.025	93.405	97.038	91.161	97.267	95.926	99.063	108.05	98.287	104.01	98.099	99.926	97.869	103.97	104.44	104.15	104.16	105.76	102.91
1530	96.195	95.256	89.2	101.65	90.863	108.51	100.66	105.3	97.388	89.175	92.743	96.31	90.542	96.547	95.327	98.342	107.05	97.577	103.27	97.478	99.134	97.09	103.16	103.58	103.42	103.27	104.9	102.1
1520	95.563	94.458	88.48	100.86	90.156	107.55	100.01	104.42	96.553	88.32	92.083	95.589	89.93	95.837	94.762	97.629	106.05	96.874	102.55	96.856	98.354	96.316	102.33	102.73	102.69	102.37	104.02	101.32
1510	94.95	93.662	87.758	100.07	89.48	106.61	99.359	103.55	95.722	87.466	91.423	94.863	89.322	95.162	94.228	96.923	105.07	96.171	101.81	96.223	97.584	95.55	101.49	101.93	101.96	101.48	103.16	100.57
1500	94.351	92.868	87.037	99.276	88.836	105.7	98.705	102.68	94.898	86.614	90.759	94.13	88.711	94.523	93.713	96.226	104.12	95.462	101.07	95.574	96.821	94.794	100.63	101.15	101.24	100.59	102.31	99.817
1490	93.766	92.079	86.317	98.486	88.196	104.82	98.051	101.85	94.082	85.766	90.087	93.395	88.095	93.902	93.204	95.536	103.21	94.745	100.31	94.911	96.064	94.049	99.778	100.38	100.52	99.713	101.48	99.07
1480	93.197	91.304	85.599	97.697	87.54	103.98	97.397	101.03	93.275	84.921	89.408	92.663	87.474	93.277	92.698	94.847	102.33	94.022	99.552	94.234	95.317	93.314	98.956	99.587	99.796	98.858	100.67	98.327
1470	92.643	90.545	84.888	96.912	86.865	103.16	96.736	100.2	92.478	84.077	88.727	91.937	86.85	92.642	92.198	94.151	101.47	93.295	98.787	93.546	94.579	92.589	98.158	98.792	99.057	98.027	99.872	97.59
1460	92.101	89.803	84.189	96.131	86.174	102.38	96.061	99.348	91.693	83.229	88.057	91.217	86.224	91.998	91.704	93.442	100.61	92.565	98.019	92.847	93.849	91.863	97.374	98.012	98.297	97.219	99.091	96.86
1450	91.565	89.081	83.506	95.357	85.476	101.62	95.37	98.493	90.92	82.379	87.406	90.505	85.598	91.346	91.219	92.718	99.785	91.834	97.249	92.14	93.118	91.133	96.6	97.252	97.52	96.437	98.315	96.139
1440	91.03	88.377	82.839	94.59	84.788	100.87	94.665	97.651	90.161	81.53	86.774	89.8	84.971	90.69	90.741	91.993	98.986	91.102	96.478	91.431	92.38	90.411	95.837	96.51	96.727	95.68	97.542	95.428
1430	90.494	87.694	82.189	93.832	84.119	100.14	93.948	96.829	89.416	80.69	86.154	89.104	84.344	90.03	90.272	91.287	98.2	90.371	95.709	90.725	91.638	89.719	95.089	95.781	95.928	94.951	96.774	94.726
1420	89.959	87.032	81.555	93.084	83.468	99.407	93.22	96.028	88.687	79.868	85.537	88.418	83.72	89.366	89.812	90.607	97.413	89.642	94.942	90.022	90.891	89.058	94.35	95.059	95.143	94.249	96.014	94.031
1410	89.423	86.391	80.936	92.346	82.819	98.678	92.483	95.246	87.975	79.068	84.92	87.743	83.097	88.7	89.362	89.95	96.627	88.916	94.179	89.324	90.142	88.399	93.605	94.341	94.379	93.572	95.261	93.339
1400	88.879	85.772	80.322	91.621	82.162	97.952	91.738	94.486	87.278	78.292	84.304	87.079	82.479	88.034	88.922	89.303	95.844	88.194	93.421	88.631	89.393	87.722	92.848	93.617	93.628	92.906	94.512	92.642
1390	88.318	85.164	79.708	90.907	81.494	97.229	90.986	93.748	86.593	77.539	83.689	86.421	81.864	87.367	88.493	88.659	95.066	87.478	92.67	87.943	88.644	87.028	92.08	92.879	92.878	92.23	93.758	91.933
1380	87.74	84.555	79.092	90.199	80.818	96.511	90.228	93.033	85.911	76.811	83.078	85.756	81.253	86.701	88.075	88.018	94.296	86.768	91.926	87.262	87.902	86.365	91.304	92.129	92.126	91.537	92.996	91.207
1370	87.146	83.926	78.478	89.486	80.136	95.798	89.466	92.322	85.228	76.107	82.471	85.075	80.641	86.037	87.662	87.38	93.532	86.065	91.19	86.588	87.172	85.768	90.521	91.371	91.373	90.828	92.227	90.464
1360	86.539	83.271	77.866	88.759	79.448	95.076	88.702	91.586	84.546	75.425	81.861	84.384	80.022	85.376	87.249	86.749	92.762	85.37	90.465	85.923	86.456	85.225	89.732	90.612	90.621	90.112	91.452	89.718
1350	85.918	82.59	77.257	88.018	78.756	94.329	87.943	90.816	83.865	74.746	81.243	83.697	79.391	84.72	86.837	86.118	91.975	84.684	89.75	85.266	85.753	84.703	88.94	89.858	89.872	89.394	90.674	88.983
1340	85.285	81.887	76.651	87.266	78.061	93.553	87.193	90.027	83.188	74.053	80.61	83.017	78.748	84.068	86.427	85.484	91.169	84.009	89.048	84.614	85.062	84.179	88.145	89.115	89.126	88.674	89.893	88.262
1330	84.64	81.171	76.045	86.505	77.363	92.766	86.454	89.232	82.514	73.349	79.963	82.346	78.093	83.422	86.018	84.838	90.346	83.344	88.358	83.963	84.377	83.641	87.349	88.381	88.385	87.954	89.112	87.54
1320	83.985	80.458	75.432	85.735	76.662	92.005	85.726	88.434	81.845	72.647	79.309	81.684	77.429	82.782	85.612	84.182	89.51	82.689	87.682	83.313	83.698	83.081	86.562	87.647	87.649	87.235	88.33	86.804
1310	83.319	79.756	74.805	84.957	75.961	91.283	85.011	87.634	81.178	71.962	78.652	81.027	76.757	82.15	85.206	83.516	88.666	82.035	87.02	82.665	83.018	82.499	85.8	86.91	86.919	86.516	87.549	86.065
1300	82.645	79.065	74.163	84.173	75.259	90.592	84.308	86.832	80.508	71.3	77.996	80.371	76.076	81.527	84.794	82.842	87.821	81.377	86.37	82.019	82.328	81.897	85.071	86.168	86.197	85.8	86.771	85.342
1290	81.962	78.386	73.509	83.388	74.559	89.913	83.618	86.028	79.829	70.651	77.339	79.715	75.395	80.912	84.373	82.162	86.976	80.712	85.723	81.377	81.626	81.277	84.37	85.423	85.483	85.087	85.996	84.643
1280	81.274	77.718	72.842	82.608	73.865	89.224	82.937	85.225	79.138	69.992	76.677	79.06	74.729	80.308	83.937	81.475	86.133	80.041	85.068	80.74	80.914	80.637	83.675	84.678	84.778	84.378	85.225	83.951
1270	80.585	77.06	72.164	81.838	73.183	88.516	82.261	84.422	78.434	69.311	76.006	78.407	74.094	79.713	83.486	80.786	85.298	79.368	84.401	80.105	80.193	79.98	82.975	83.932	84.083	83.674	84.46	83.246
1260	79.901	76.403	71.476	81.082	72.522	87.79	81.592	83.625	77.72	68.616	75.327	77.757	73.493	79.13	83.02	80.103	84.476	78.691	83.723	79.468	79.465	79.307	82.271	83.187	83.399	82.977	83.702	82.524
1250	79.223	75.736	70.779	80.346	71.883	87.049	80.93	82.846	76.996	67.919	74.64	77.11	72.929	78.559	82.541	79.426	83.668	78.013	83.036	78.827	78.731	78.617	81.565	82.444	82.725	82.287	82.951	81.788
1240	78.55	75.053	70.082	79.628	71.26	86.294	80.272	82.09	76.263	67.224	73.948	76.467	72.393	78	82.046	78.751	82.877	77.333	82.34	78.183	77.99	77.911	80.859	81.704	82.052	81.604	82.208	81.049
1230	77.877	74.355	69.399	78.93	70.642	85.52	79.606	81.36	75.522	66.528	73.26	75.828	71.876	77.454	81.526	78.076	82.102	76.653	81.637	77.536	77.244	77.192	80.153	80.967	81.373	80.93	81.475	80.308
1220	77.202	73.645	68.756	78.252	70.025	84.725	78.922	80.655	74.774	65.823	72.607	75.194	71.374	76.914	80.974	77.399	81.344	75.973	80.928	76.888	76.495	76.458	79.449	80.235	80.687	80.265	80.752	79.567
1210	76.525	72.923	68.163	77.595	69.411	83.916	78.218	79.97	74.02	65.099	72.003	74.567	70.887	76.373	80.391	76.722	80.605	75.295	80.214	76.239	75.742	75.712	78.747	79.509	79.995	79.61	80.033	78.825
1200	75.846	72.19	67.613	76.958	68.801	83.105	77.496	79.291	73.259	64.36	71.426	73.945	70.402	75.825	79.778	76.045	79.884	74.619	79.495	75.589	74.987	74.954	78.049	78.789	79.299	78.964	79.296	78.084
1190	75.167	71.448	67.096	76.33	68.196	82.303	76.759	78.597	72.494	63.617	70.848	73.33	69.894	75.273	79.137	75.37	79.184	73.945	78.772	74.94	74.23	74.184	77.354	78.076	78.599	78.318	78.531	77.345
1180	74.489	70.706	66.603	75.695	67.594	81.508	76.014	77.881	71.726	62.887	70.263	72.721	69.353	74.717	78.469	74.698	78.503	73.275	78.046	74.292	73.473	73.405	76.665	77.371	77.897	77.664	77.742	76.608
1170	73.812	69.975	66.115	75.05	66.986	80.71	75.267	77.153	70.953	62.172	69.674	72.113	68.786	74.158	77.778	74.029	77.835	72.609	77.319	73.645	72.717	72.619	75.981	76.674	77.193	77.002	76.943	75.881
1160	73.137	69.256	65.606	74.397	66.363	79.903	74.519	76.43	70.181	61.475	69.083	71.496	68.198	73.597	77.084	73.364	77.166	71.947	76.591	73	71.961	71.853	75.303	75.987	76.488	76.334	76.148	75.169
1150	72.464	68.551	65.063	73.737	65.728	79.086	73.77	75.72	69.415	60.792	68.49	70.868	67.591	73.034	76.405	72.704	76.476	71.291	75.863	72.358	71.211	71.136	74.632	75.311	75.782	75.661	75.369	74.474
1140	71.795	67.855	64.493	73.071	65.079	78.262	73.021	75.015	68.658	60.111	67.896	70.23	66.967	72.469	75.746	72.049	75.761	70.642	75.136	71.719	70.477	70.471	73.969	74.642	75.077	74.984	74.606	73.794
1130	71.129	67.164	63.93	72.4	64.42	77.433	72.274	74.296	67.912	59.412	67.293	69.581	66.324	71.904	75.102	71.4	75.032	69.999	74.411	71.084	69.765	69.837	73.306	73.967	74.373	74.303	73.86	73.123
1120	70.468	66.477	63.394	71.725	63.751	76.6	71.538	73.559	67.176	58.69	66.681	68.924	65.673	71.339	74.453	70.758	74.297	69.363	73.688	70.454	69.078	69.213	72.633	73.274	73.67	73.619	73.132	72.457
1110	69.813	65.795	62.868	71.045	63.075	75.781	70.816	72.826	66.451	57.968	66.059	68.267	65.023	70.774	73.792	70.123	73.561	68.735	72.968	69.828	68.415	68.592	71.947	72.56	72.97	72.935	72.419	71.788
1100	69.163	65.119	62.328	70.362	62.409	74.99	70.109	72.119	65.737	57.275	65.429	67.627	64.38	70.21	73.119	69.496	72.824	68.115	72.252	69.208	67.776	67.976	71.249	71.828	72.274	72.256	71.709	71.108
1090	68.519	64.449	61.763	69.677	61.768	74.23	69.418	71.442	65.036	56.619	64.79	67.011	63.745	69.648	72.444	68.878	72.086	67.499	71.541	68.592	67.161	67.366	70.542	71.079	71.58	71.586	70.999	70.42
1080	67.882	63.787	61.175	68.989	61.158	73.499	68.744	70.765	64.347	55.994	64.143	66.41	63.115	69.086	71.778	68.269	71.347	66.876	70.836	67.977	66.559	66.763	69.825	70.315	70.892	70.926	70.29	69.735
1070	67.253	63.133	60.566	68.3	60.563	72.783	68.085	70.065	63.672	55.386	63.49	65.807	62.493	68.521	71.122	67.67	70.613	66.243	70.136	67.358	65.961	66.162	69.101	69.539	70.208	70.278	69.591	69.064
1060	66.632	62.486	59.936	67.615	59.962	72.071	67.437	69.342	63.009	54.779	62.831	65.199	61.879	67.947	70.461	67.081	69.888	65.601	69.444	66.734	65.362	65.556	68.369	68.764	69.53	69.639	68.912	68.408
1050	66.019	61.848	59.287	66.94	59.346	71.361	66.797	68.622	62.358	54.163	62.17	64.586	61.272	67.357	69.784	66.498	69.176	64.949	68.759	66.1	64.758	64.937	67.63	68.001	68.858	69.008	68.255	67.755
1040	65.415	61.22	58.621	66.278	58.721	70.654	66.165	67.921	61.712	53.531	61.516	63.969	60.675	66.75	69.089	65.919	68.477	64.291	68.083	65.455	64.152	64.305	66.885	67.264	68.193	68.376	67.609	67.098
1030	64.82	60.601	57.946	65.623	58.104	69.952	65.542	67.248	61.071	52.886	60.869	63.35	60.086	66.129	68.383	65.335	67.788	63.625	67.415	64.799	63.544	63.662	66.139	66.555	67.535	67.732	66.967	66.436
1020	64.235	59.992	57.28	64.965	57.504	69.256	64.929	66.6	60.435	52.239	60.231	62.729	59.507	65.494	67.679	64.745	67.105	62.952	66.756	64.133	62.935	63.012	65.405	65.874	66.877	67.072	66.327	65.77
1010	63.661	59.394	56.641	64.3	56.918	68.566	64.325	65.974	59.805	51.596	59.6	62.106	58.93	64.845	66.982	64.147	66.425	62.274	66.108	63.457	62.325	62.362	64.698	65.214	66.21	66.4	65.691	65.102
1000	63.096	58.806	56.036	63.632	56.335	67.884	63.727	65.358	59.181	50.962	58.977	61.482	58.346	64.184	66.29	63.542	65.75	61.591	65.469	62.774	61.714	61.711	64.023	64.549	65.531	65.728	65.06	64.432
990	62.542	58.229	55.464	62.979	55.741	67.209	63.13	64.736	58.564	50.335	58.364	60.857	57.75	63.512	65.579	62.932	65.081	60.903	64.836	62.09	61.104	61.06	63.385	63.866	64.841	65.064	64.434	63.761
980	61.992	57.661	54.917	62.359	55.13	66.539	62.529	64.1	57.954	49.716	57.759	60.232	57.148	62.832	64.829	62.316	64.417	60.212	64.2	61.408	60.494	60.41	62.777	63.161	64.142	64.416	63.807	63.089
970	61.439	57.094	54.391	61.774	54.503	65.868	61.919	63.452	57.352	49.104	57.164	59.607	56.547	62.151	64.049	61.695	63.76	59.521	63.555	60.729	59.884	59.76	62.174	62.44	63.435	63.785	63.175	62.417
960	60.878	56.517	53.875	61.213	53.867	65.195	61.302	62.792	56.757	48.5	56.579	58.982	55.949	61.471	63.269	61.059	63.111	58.84	62.902	60.053	59.276	59.111	61.561	61.721	62.72	63.168	62.537	61.745
950	60.308	55.924	53.359	60.667	53.235	64.515	60.678	62.123	56.171	47.903	56.004	58.359	55.355	60.791	62.509	60.401	62.468	58.182	62.243	59.381	58.67	58.464	60.933	61.014	61.997	62.556	61.894	61.074
940	59.732	55.314	52.837	60.129	52.609	63.825	60.054	61.444	55.591	47.304	55.44	57.736	54.76	60.11	61.773	59.722	61.831	57.559	61.578	58.713	58.065	57.82	60.295	60.323	61.268	61.943	61.248	60.404
930	59.15	54.688	52.308	59.589	51.991	63.128	59.434	60.757	55.013	46.693	54.886	57.116	54.16	59.422	61.058	59.032	61.184	56.96	60.907	58.049	57.464	57.178	59.655	59.645	60.532	61.32	60.599	59.736
920	58.561	54.047	51.774	59.045	51.379	62.423	58.82	60.061	54.434	46.071	54.344	56.498	53.554	58.726	60.363	58.342	60.517	56.369	60.232	57.39	56.865	56.539	59.024	58.982	59.795	60.687	59.947	59.071
910	57.967	53.392	51.235	58.505	50.774	61.712	58.21	59.361	53.853	45.443	53.812	55.882	52.942	58.025	59.691	57.657	59.831	55.783	59.553	56.736	56.269	55.903	58.406	58.332	59.071	60.042	59.292	58.409
900	57.368	52.723	50.692	57.972	50.177	60.994	57.606	58.661	53.273	44.821	53.286	55.27	52.325	57.326	59.04	56.983	59.133	55.205	58.87	56.088	55.677	55.272	57.8	57.697	58.375	59.388	58.634	57.75
890	56.764	52.053	50.144	57.43	49.587	60.272	57.008	57.965	52.689	44.208	52.757	54.661	51.705	56.639	58.405	56.319	58.431	54.641	58.185	55.447	55.088	54.644	57.204	57.077	57.707	58.729	57.962	57.095
880	56.156	51.397	49.593	56.867	49.001	59.546	56.415	57.272	52.091	43.605	52.216	54.055	51.081	55.968	57.775	55.666	57.731	54.089	57.497	54.812	54.504	54.021	56.615	56.46	57.057	58.07	57.271	56.444
870	55.544	50.761	49.039	56.284	48.414	58.816	55.82	56.584	51.476	43.01	51.659	53.454	50.453	55.311	57.142	55.023	57.035	53.543	56.807	54.183	53.925	53.404	56.027	55.833	56.415	57.414	56.559	55.798
860	54.929	50.144	48.481	55.697	47.825	58.083	55.219	55.9	50.842	42.419	51.086	52.858	49.825	54.662	56.502	54.393	56.342	53.004	56.116	53.562	53.351	52.791	55.439	55.192	55.781	56.76	55.831	55.158
850	54.311	49.539	47.92	55.113	47.236	57.347	54.606	55.22	50.19	41.82	50.517	52.266	49.207	54.019	55.857	53.774	55.652	52.471	55.424	52.945	52.782	52.183	54.847	54.537	55.156	56.108	55.098	54.523
840	53.69	48.944	47.357	54.524	46.646	56.61	53.982	54.546	49.522	41.2	49.969	51.679	48.614	53.383	55.207	53.167	54.966	51.945	54.732	52.326	52.218	51.573	54.248	53.871	54.54	55.459	54.371	53.893
830	53.067	48.358	46.791	53.924	46.057	55.872	53.345	53.878	48.837	40.552	49.429	51.097	48.056	52.754	54.555	52.574	54.285	51.426	54.041	51.706	51.66	50.95	53.643	53.194	53.933	54.813	53.665	53.271
820	52.442	47.782	46.224	53.312	45.468	55.134	52.699	53.216	48.138	39.884	48.878	50.521	47.536	52.133	53.899	51.993	53.608	50.912	53.355	51.084	51.108	50.314	53.033	52.506	53.337	54.171	52.982	52.655
810	51.816	47.213	45.655	52.69	44.88	54.396	52.043	52.561	47.428	39.214	48.309	49.952	47.035	51.516	53.241	51.425	52.937	50.396	52.679	50.462	50.563	49.666	52.418	51.809	52.739	53.532	52.322	52.045
800	51.19	46.646	45.084	52.058	44.293	53.66	51.378	51.912	46.713	38.553	47.724	49.388	46.521	50.893	52.581	50.872	52.272	49.872	52.015	49.84	50.02	49.006	51.8	51.108	52.124	52.889	51.681	51.438
790	50.563	46.078	44.513	51.417	43.707	52.937	50.706	51.271	45.994	37.907	47.125	48.831	45.984	50.258	51.919	50.332	51.613	49.33	51.363	49.219	49.462	48.335	51.177	50.414	51.488	52.239	51.053	50.825
780	49.936	45.5	43.942	50.768	43.124	52.238	50.033	50.638	45.271	37.274	46.513	48.281	45.431	49.613	51.257	49.805	50.962	48.767	50.717	48.598	48.874	47.654	50.552	49.734	50.831	51.582	50.439	50.194
770	49.309	44.905	43.37	50.113	42.542	51.565	49.362	50.012	44.544	36.653	45.893	47.737	44.884	48.958	50.594	49.285	50.317	48.18	50.074	47.978	48.253	46.963	49.924	49.071	50.156	50.92	49.839	49.543
760	48.683	44.292	42.798	49.459	41.963	50.912	48.693	49.391	43.814	36.043	45.271	47.199	44.358	48.296	49.931	48.77	49.68	47.577	49.434	47.359	47.6	46.263	49.293	48.429	49.473	50.253	49.251	48.872
750	48.058	43.663	42.226	48.808	41.386	50.269	48.028	48.761	43.081	35.447	44.646	46.646	43.854	47.625	49.269	48.251	49.05	46.961	48.797	46.742	46.918	45.553	48.66	47.81	48.798	49.582	48.67	48.181
740	47.435	43.018	41.655	48.159	40.813	49.632	47.366	48.11	42.345	34.862	44.018	46.058	43.361	46.947	48.607	47.722	48.418	46.336	48.165	46.127	46.209	44.836	48.026	47.206	48.138	48.906	48.089	47.475
730	46.814	42.358	41.084	47.514	40.242	49.003	46.707	47.441	41.608	34.291	43.389	45.439	42.876	46.263	47.941	47.178	47.768	45.7	47.537	45.514	45.499	44.12	47.391	46.597	47.484	48.228	47.501	46.767
720	46.195	41.683	40.508	46.872	39.675	48.381	46.052	46.76	40.87	33.733	42.757	44.834	42.398	45.572	47.267	46.619	47.092	45.055	46.915	44.904	44.832	43.413	46.754	45.972	46.819	47.546	46.903	46.071
710	45.579	40.997	39.917	46.234	39.112	47.768	45.401	46.075	40.136	33.188	42.124	44.269	41.926	44.875	46.583	46.048	46.394	44.399	46.297	44.297	44.22	42.723	46.118	45.328	46.136	46.862	46.292	45.397
700	44.966	40.313	39.309	45.599	38.553	47.165	44.756	45.396	39.414	32.657	41.493	43.731	41.45	44.176	45.887	45.465	45.683	43.735	45.686	43.693	43.645	42.056	45.481	44.673	45.448	46.175	45.668	44.745
690	44.356	39.647	38.686	44.97	37.998	46.568	44.115	44.731	38.712	32.139	40.869	43.179	40.96	43.489	45.181	44.869	44.97	43.062	45.08	43.092	43.056	41.411	44.845	44.014	44.771	45.488	45.032	44.117
680	43.75	39.009	38.061	44.345	37.447	45.971	43.48	44.08	38.029	31.634	40.259	42.587	40.451	42.826	44.472	44.261	44.255	42.381	44.481	42.495	42.43	40.788	44.21	43.356	44.109	44.807	44.385	43.51
670	43.147	38.4	37.448	43.725	36.901	45.366	42.851	43.436	37.367	31.143	39.669	41.968	39.922	42.19	43.764	43.643	43.54	41.693	43.888	41.902	41.785	40.177	43.576	42.704	43.463	44.142	43.726	42.925
660	42.549	37.819	36.849	43.11	36.36	44.746	42.228	42.789	36.725	30.665	39.1	41.337	39.376	41.578	43.07	43.013	42.824	41.006	43.302	41.313	41.15	39.57	42.944	42.058	42.831	43.496	43.056	42.356
650	41.956	37.262	36.265	42.502	35.824	44.107	41.611	42.137	36.102	30.201	38.549	40.697	38.82	40.983	42.397	42.373	42.106	40.325	42.723	40.728	40.535	38.965	42.313	41.417	42.214	42.869	42.381	41.787
640	41.367	36.714	35.694	41.899	35.293	43.452	41.001	41.485	35.5	29.746	38.011	40.048	38.256	40.395	41.749	41.722	41.389	39.656	42.152	40.148	39.937	38.364	41.685	40.783	41.612	42.252	41.71	41.198
630	40.784	36.163	35.135	41.293	34.765	42.802	40.395	40.838	34.918	29.282	37.484	39.39	37.684	39.811	41.122	41.062	40.672	39.002	41.588	39.573	39.347	37.767	41.059	40.154	41.024	41.645	41.053	40.589
620	40.206	35.608	34.584	40.674	34.234	42.175	39.787	40.197	34.357	28.794	36.961	38.721	37.104	39.224	40.51	40.393	39.955	38.361	41.029	39.003	38.754	37.175	40.437	39.532	40.444	41.048	40.417	39.978
610	39.633	35.049	34.035	40.04	33.693	41.573	39.171	39.554	33.815	28.286	36.438	38.044	36.516	38.635	39.908	39.715	39.239	37.734	40.466	38.435	38.156	36.588	39.818	38.917	39.855	40.461	39.796	39.376
600	39.067	34.493	33.484	39.391	33.139	40.986	38.542	38.905	33.286	27.769	35.917	37.366	35.925	38.044	39.312	39.029	38.525	37.112	39.891	37.864	37.549	36.006	39.202	38.309	39.249	39.876	39.185	38.784
590	38.506	33.944	32.928	38.729	32.572	40.398	37.895	38.252	32.757	27.244	35.396	36.706	35.342	37.451	38.723	38.336	37.816	36.486	39.305	37.288	36.932	35.429	38.591	37.707	38.625	39.285	38.578	38.195
580	37.952	33.404	32.368	38.054	31.991	39.805	37.229	37.594	32.218	26.714	34.876	36.086	34.772	36.857	38.143	37.635	37.116	35.859	38.709	36.709	36.303	34.858	37.983	37.113	37.984	38.685	37.973	37.605
570	37.404	32.87	31.803	37.369	31.398	39.205	36.542	36.932	31.669	26.178	34.358	35.515	34.218	36.261	37.57	36.927	36.431	35.248	38.102	36.125	35.664	34.286	37.381	36.512	37.327	38.076	37.364	37.014
560	36.863	32.337	31.235	36.683	30.794	38.601	35.838	36.267	31.11	25.634	33.841	34.989	33.678	35.665	37.006	36.216	35.763	34.67	37.481	35.539	35.014	33.71	36.783	35.89	36.655	37.46	36.741	36.421
550	36.329	31.802	30.663	36.005	30.178	37.987	35.128	35.601	30.541	25.086	33.325	34.499	33.154	35.069	36.448	35.507	35.117	34.128	36.835	34.95	34.355	33.13	36.19	35.245	35.968	36.837	36.105	35.821
540	35.802	31.265	30.088	35.335	29.551	37.358	34.427	34.94	29.964	24.544	32.803	34.029	32.643	34.472	35.89	34.803	34.495	33.601	36.164	34.358	33.687	32.546	35.602	34.588	35.271	36.208	35.468	35.213
530	35.281	30.727	29.511	34.673	28.912	36.714	33.74	34.287	29.378	24.021	32.272	33.573	32.134	33.881	35.332	34.105	33.896	33.07	35.487	33.764	33.016	31.96	35.02	33.928	34.576	35.573	34.837	34.593
520	34.763	30.188	28.93	34.009	28.263	36.057	33.061	33.64	28.784	23.524	31.727	33.131	31.616	33.305	34.772	33.411	33.314	32.531	34.827	33.168	32.347	31.37	34.444	33.265	33.895	34.932	34.212	33.959
510	34.241	29.649	28.347	33.334	27.604	35.386	32.38	32.995	28.189	23.052	31.166	32.697	31.081	32.754	34.213	32.723	32.746	31.986	34.19	32.569	31.686	30.778	33.874	32.599	33.231	34.285	33.589	33.306
500	33.709	29.109	27.761	32.649	26.935	34.703	31.707	32.348	27.594	22.605	30.587	32.262	30.536	32.236	33.654	32.044	32.192	31.435	33.573	31.969	31.035	30.183	33.306	31.929	32.579	33.633	32.963	32.638
490	33.164	28.569	27.174	31.964	26.259	34.007	31.061	31.699	27.002	22.182	29.995	31.817	29.987	31.756	33.096	31.378	31.65	30.881	32.969	31.367	30.397	29.586	32.733	31.257	31.934	32.975	32.332	31.962
480	32.608	28.027	26.585	31.294	25.597	33.299	30.456	31.049	26.412	21.783	29.396	31.356	29.436	31.316	32.538	30.73	31.122	30.321	32.37	30.764	29.771	28.986	32.147	30.582	31.296	32.314	31.698	31.283
470	32.042	27.472	26	30.645	24.979	32.58	29.89	30.397	25.824	21.407	28.791	30.882	28.883	30.914	31.982	30.098	30.592	29.758	31.772	30.16	29.156	28.385	31.547	29.91	30.667	31.648	31.06	30.608
460	31.464	26.897	25.428	30.016	24.413	31.85	29.344	29.745	25.237	21.045	28.181	30.393	28.327	30.538	31.426	29.483	30.045	29.19	31.177	29.555	28.554	27.783	30.936	29.247	30.046	30.978	30.42	29.938
450	30.877	26.3	24.874	29.394	23.896	31.11	28.809	29.092	24.653	20.681	27.566	29.892	27.769	30.182	30.866	28.885	29.481	28.619	30.579	28.949	27.963	27.178	30.312	28.599	29.435	30.306	29.776	29.274
440	30.279	25.682	24.339	28.754	23.413	30.359	28.278	28.44	24.071	20.31	26.945	29.378	27.209	29.844	30.3	28.304	28.917	28.043	29.976	28.343	27.386	26.573	29.678	27.969	28.832	29.637	29.131	28.616
430	29.673	25.052	23.822	28.094	22.95	29.599	27.751	27.787	23.492	19.932	26.32	28.85	26.648	29.523	29.73	27.74	28.361	27.465	29.367	27.737	26.821	25.967	29.033	27.356	28.238	28.975	28.483	27.964
420	29.065	24.43	23.318	27.431	22.504	28.831	27.229	27.135	22.915	19.549	25.696	28.31	26.095	29.211	29.164	27.194	27.817	26.883	28.751	27.131	26.268	25.36	28.377	26.751	27.64	28.321	27.837	27.319
410	28.458	23.829	22.821	26.778	22.078	28.06	26.706	26.484	22.341	19.161	25.082	27.757	25.56	28.894	28.608	26.665	27.283	26.298	28.131	26.525	25.728	24.752	27.711	26.148	27.034	27.675	27.199	26.679
400	27.852	23.244	22.33	26.138	21.672	27.299	26.18	25.833	21.77	18.767	24.489	27.191	25.05	28.561	28.064	26.154	26.753	25.71	27.505	25.92	25.196	24.144	27.035	25.543	26.416	27.035	26.57	26.047
390	27.248	22.652	21.835	25.497	21.28	26.562	25.65	25.184	21.202	18.367	23.922	26.613	24.568	28.207	27.532	25.661	26.219	25.12	26.874	25.315	24.668	23.536	26.351	24.938	25.789	26.397	25.949	25.421
380	26.65	22.038	21.333	24.847	20.887	25.858	25.116	24.536	20.637	17.962	23.378	26.023	24.115	27.832	27.013	25.185	25.673	24.528	26.239	24.711	24.143	22.927	25.661	24.331	25.154	25.757	25.333	24.802
370	26.064	21.414	20.819	24.204	20.481	25.186	24.573	23.89	20.076	17.553	22.841	25.424	23.687	27.437	26.506	24.725	25.114	23.933	25.6	24.109	23.621	22.319	24.972	23.725	24.509	25.116	24.715	24.183
360	25.489	20.81	20.295	23.582	20.062	24.547	24.015	23.246	19.518	17.148	22.3	24.827	23.279	27.023	26.003	24.274	24.544	23.336	24.957	23.507	23.102	21.712	24.294	23.119	23.855	24.473	24.094	23.556
350	24.925	20.245	19.767	22.978	19.631	23.94	23.434	22.604	18.963	16.759	21.75	24.246	22.886	26.589	25.48	23.829	23.963	22.738	24.311	22.908	22.581	21.105	23.638	22.513	23.184	23.83	23.471	22.917
340	24.373	19.723	19.238	22.37	19.189	23.36	22.831	21.964	18.412	16.402	21.194	23.684	22.492	26.135	24.926	23.389	23.371	22.138	23.67	22.31	22.054	20.499	23.005	21.908	22.495	23.186	22.845	22.266
330	23.832	19.241	18.711	21.744	18.737	22.789	22.206	21.327	17.865	16.081	20.634	23.136	22.088	25.66	24.34	22.955	22.769	21.538	23.034	21.713	21.521	19.893	22.382	21.304	21.789	22.542	22.219	21.604
320	23.302	18.788	18.184	21.099	18.273	22.208	21.563	20.692	17.321	15.794	20.068	22.589	21.671	25.16	23.725	22.528	22.156	20.936	22.399	21.119	20.982	19.29	21.731	20.7	21.067	21.898	21.59	20.932
310	22.776	18.346	17.658	20.437	17.798	21.612	20.909	20.06	16.782	15.541	19.498	22.041	21.242	24.63	23.082	22.106	21.534	20.333	21.763	20.527	20.438	18.687	21.039	20.097	20.342	21.254	20.961	20.257
300	22.245	17.906	17.133	19.771	17.313	21.01	20.244	19.432	16.246	15.321	18.924	21.505	20.802	24.071	22.417	21.682	20.902	19.73	21.132	19.937	19.888	18.086	20.324	19.496	19.636	20.611	20.33	19.598
290	21.705	17.47	16.608	19.117	16.816	20.405	19.57	18.812	15.717	15.134	18.345	21.03	20.351	23.495	21.743	21.248	20.26	19.127	20.508	19.35	19.334	17.487	19.613	18.896	18.957	19.969	19.699	18.961
280	21.154	17.051	16.084	18.478	16.309	19.8	18.89	18.203	15.199	14.961	17.762	20.642	19.89	22.917	21.066	20.799	19.608	18.523	19.896	18.766	18.775	16.889	18.921	18.298	18.304	19.328	19.068	18.348
270	20.594	16.646	15.561	17.848	15.791	19.194	18.212	17.609	14.695	14.776	17.175	20.323	19.417	22.341	20.384	20.337	18.948	17.92	19.301	18.185	18.211	16.294	18.252	17.701	17.674	18.688	18.436	17.754
260	20.026	16.24	15.039	17.218	15.263	18.587	17.543	17.028	14.205	14.568	16.586	20.03	18.94	21.768	19.668	19.862	18.281	17.317	18.731	17.606	17.643	15.701	17.608	17.106	17.061	18.049	17.804	17.17
250	19.449	15.823	14.519	16.58	14.724	17.979	16.886	16.464	13.729	14.342	16.002	19.747	18.476	21.191	18.918	19.374	17.615	16.715	18.237	17.031	17.071	15.11	16.987	16.513	16.454	17.413	17.172	16.581
