# Supplementary material for: Eye position affects flight altitude in visual approach to landing independent of level of expertise of pilot
Source: PLoS One. 2018 May 24;13(5):e0197585. doi: 10.1371/journal.pone.0197585 (PMC5967751; doi:10.1371/journal.pone.0197585)
Supplement: S1 Dataset — (ZIP) [file pone.0197585.s001.zip › S1 Dataset/participant4_novice.txt]

distance	trial1_increase	trial2_increase	trial3_increase	trial4_increase	trial1_decrease	trial2_decrease	trial3_decrease	trial4_decrease	trial1_control	trial2_control	trial3_control	trial4_control	trial5_control	trial6_control	trial7_control	trial8_control	trial9_control	trial10_control	trial11_control	trial12_control	trial13_control	trial14_control	trial15_control	trial16_control	trial17_control	trial18_control	trial19_control	trial20_control
2000	124.04	126.48	121.61	124.04	123.44	124.04	127.7	122.52	126.79	124.04	130.14	122.52	128.62	130.75	130.14	122.22	127.4	128.62	129.23	121.91	130.14	128.31	122.22	128.92	127.09	130.45	121.61	129.84
1990	124.05	126.49	121.61	124.05	123.44	124.05	127.71	122.52	126.79	124.05	130.14	122.52	128.62	130.75	130.14	122.22	127.4	128.62	129.23	121.91	130.14	128.32	122.22	128.92	127.1	130.45	121.61	129.84
1980	124.05	126.49	121.61	124.05	123.44	124.05	127.71	122.53	126.79	124.05	130.15	122.53	128.62	130.76	130.15	122.22	127.4	128.62	129.23	121.92	130.15	128.32	122.22	128.93	127.1	130.45	121.61	129.84
1970	124.05	126.49	121.62	124.05	123.44	124.05	127.71	122.53	126.8	124.05	130.15	122.53	128.63	130.76	130.15	122.23	127.41	128.63	129.24	121.92	130.15	128.32	122.23	128.93	127.1	130.45	121.62	129.85
1960	124.06	126.5	121.62	124.06	123.45	124.06	127.71	122.53	126.8	124.06	130.15	122.53	128.63	130.76	130.15	122.23	127.41	128.63	129.24	121.92	130.15	128.32	122.23	128.93	127.11	130.46	121.62	129.85
1950	124.06	126.49	121.62	124.05	123.45	124.06	127.71	122.53	126.8	124.06	130.15	122.53	128.63	130.76	130.15	122.23	127.41	128.63	129.24	121.92	130.15	128.32	122.23	128.93	127.11	130.46	121.62	129.85
1940	124.08	126.38	121.54	123.96	123.42	123.98	127.62	122.43	126.7	124.05	130.06	122.46	128.54	130.68	130.07	122.23	127.36	128.57	129.15	121.86	130.06	128.24	122.23	128.86	127.1	130.38	121.54	129.75
1930	124.13	126.06	121.31	123.69	123.32	123.77	127.35	122.13	126.4	123.98	129.78	122.23	128.28	130.44	129.85	122.24	127.21	128.39	128.89	121.68	129.8	128.02	122.23	128.66	127.07	130.15	121.33	129.49
1920	124.2	125.52	120.93	123.25	123.12	123.38	126.9	121.63	125.88	123.79	129.28	121.86	127.83	130.04	129.47	122.24	126.93	128.07	128.45	121.38	129.36	127.63	122.16	128.3	127.01	129.77	120.96	129.03
1910	124.26	124.79	120.39	122.67	122.83	122.83	126.31	120.97	125.18	123.47	128.6	121.43	127.22	129.49	128.95	122.24	126.55	127.61	127.83	120.99	128.73	127.11	121.99	127.8	126.91	129.25	120.45	128.42
1900	124.3	123.96	119.72	121.98	122.45	122.13	125.63	120.18	124.35	123.1	127.79	120.97	126.45	128.87	128.32	122.25	126.14	127.03	127.05	120.51	127.95	126.47	121.72	127.16	126.76	128.59	119.8	127.69
1890	124.29	123.09	118.94	121.23	122	121.29	124.88	119.29	123.42	122.71	126.87	120.44	125.54	128.22	127.61	122.25	125.75	126.35	126.13	119.95	126.99	125.73	121.35	126.38	126.56	127.81	119.03	126.86
1880	124.22	122.18	118.06	120.41	121.47	120.3	124.04	118.34	122.43	122.29	125.86	119.79	124.52	127.52	126.82	122.26	125.36	125.6	125.09	119.3	125.89	124.91	120.9	125.47	126.29	126.92	118.14	125.95
1870	124.1	121.24	117.09	119.53	120.88	119.2	123.12	117.33	121.41	121.84	124.8	119.07	123.38	126.74	125.96	122.26	124.93	124.8	123.95	118.61	124.66	124.03	120.38	124.44	125.96	125.94	117.16	124.97
1860	123.9	120.25	116.1	118.59	120.23	117.99	122.14	116.28	120.41	121.34	123.72	118.34	122.12	125.86	125.04	122.26	124.45	123.96	122.76	117.89	123.32	123.09	119.81	123.39	125.57	124.9	116.11	123.91
1850	123.65	119.2	115.09	117.63	119.52	116.69	121.17	115.21	119.44	120.81	122.65	117.58	120.76	124.88	124.06	122.27	123.9	123.11	121.53	117.14	121.9	122.11	119.18	122.38	125.11	123.8	115.02	122.8
1840	123.32	118.13	114.07	116.67	118.77	115.33	120.23	114.17	118.51	120.27	121.6	116.75	119.29	123.82	123.05	122.27	123.3	122.24	120.33	116.34	120.43	121.09	118.51	121.4	124.6	122.67	113.91	121.68
1830	122.92	117.05	113.07	115.73	117.97	113.95	119.33	113.16	117.61	119.73	120.56	115.84	117.72	122.66	122.03	122.27	122.67	121.38	119.17	115.5	118.94	120.05	117.82	120.4	124.03	121.52	112.8	120.59
1820	122.44	115.97	112.08	114.82	117.15	112.6	118.45	112.19	116.75	119.2	119.57	114.89	116.06	121.43	121	122.27	122.03	120.52	118.05	114.63	117.47	119.03	117.11	119.38	123.4	120.38	111.7	119.52
1810	121.88	114.91	111.12	113.94	116.33	111.31	117.59	111.25	115.93	118.7	118.62	113.91	114.39	120.11	119.96	122.28	121.42	119.69	116.96	113.73	116.05	118.04	116.4	118.36	122.76	119.26	110.61	118.47
1800	121.25	113.88	110.2	113.05	115.51	110.05	116.73	110.32	115.14	118.21	117.7	112.9	112.76	118.72	118.92	122.27	120.83	118.89	115.87	112.8	114.69	117.1	115.68	117.38	122.12	118.18	109.54	117.45
1790	120.55	112.87	109.32	112.14	114.7	108.79	115.89	109.41	114.4	117.75	116.8	111.86	111.21	117.32	117.87	122.18	120.27	118.13	114.76	111.85	113.4	116.19	114.97	116.45	121.51	117.15	108.53	116.47
1780	119.78	111.85	108.48	111.21	113.91	107.51	115.06	108.52	113.69	117.31	115.92	110.77	109.72	115.95	116.82	121.94	119.72	117.41	113.65	110.88	112.16	115.34	114.27	115.56	120.89	116.16	107.55	115.51
1770	118.98	110.8	107.67	110.25	113.12	106.22	114.29	107.66	113.01	116.89	115.05	109.66	108.3	114.63	115.77	121.51	119.18	116.71	112.55	109.91	110.98	114.52	113.6	114.73	120.24	115.21	106.6	114.59
1760	118.19	109.74	106.89	109.27	112.36	104.92	113.54	106.79	112.34	116.46	114.2	108.53	106.95	113.38	114.73	120.91	118.65	116.02	111.49	108.98	109.87	113.76	112.96	113.93	119.56	114.26	105.65	113.68
1750	117.42	108.66	106.12	108.3	111.61	103.61	112.8	105.92	111.69	116.04	113.38	107.39	105.67	112.19	113.7	120.14	118.13	115.33	110.47	108.09	108.82	113.05	112.34	113.14	118.86	113.31	104.72	112.77
1740	116.66	107.57	105.38	107.35	110.88	102.32	112.03	105.04	111.05	115.63	112.58	106.25	104.47	111.06	112.68	119.21	117.63	114.61	109.47	107.25	107.84	112.37	111.71	112.3	118.17	112.37	103.8	111.86
1730	115.89	106.49	104.64	106.43	110.17	101.05	111.23	104.18	110.42	115.21	111.81	105.12	103.34	110	111.66	118.19	117.13	113.85	108.49	106.47	106.94	111.7	111.04	111.36	117.51	111.44	102.91	110.96
1720	115.11	105.44	103.9	105.53	109.47	99.829	110.42	103.33	109.78	114.79	111.05	104	102.3	109	110.67	117.11	116.65	113.05	107.53	105.71	106.1	111	110.35	110.34	116.89	110.55	102.03	110.06
1710	114.31	104.42	103.14	104.66	108.77	98.667	109.63	102.51	109.13	114.35	110.3	102.89	101.33	108.07	109.69	116	116.18	112.22	106.6	104.94	105.34	110.26	109.67	109.25	116.31	109.67	101.17	109.18
1700	113.5	103.46	102.35	103.79	108.07	97.561	108.87	101.69	108.48	113.88	109.58	101.8	100.41	107.19	108.73	114.86	115.71	111.37	105.68	104.09	104.64	109.49	109.01	108.12	115.71	108.83	100.32	108.34
1690	112.68	102.54	101.55	102.94	107.36	96.512	108.14	100.86	107.82	113.4	108.92	100.74	99.54	106.35	107.8	113.67	115.25	110.51	104.78	103.14	104.03	108.68	108.37	106.94	115.08	107.99	99.464	107.52
1680	111.86	101.66	100.73	102.09	106.65	95.522	107.39	100.02	107.15	112.92	108.32	99.706	98.708	105.5	106.88	112.44	114.8	109.65	103.91	102.15	103.46	107.85	107.76	105.71	114.4	107.17	98.603	106.72
1670	111.04	100.83	99.906	101.26	105.95	94.591	106.62	99.191	106.49	112.42	107.76	98.714	97.907	104.66	105.99	111.17	114.35	108.8	103.05	101.21	102.86	107.01	107.17	104.46	113.68	106.35	97.743	105.93
1660	110.22	100.02	99.116	100.44	105.24	93.722	105.84	98.379	105.82	111.92	107.23	97.766	97.128	103.82	105.13	109.92	113.89	107.96	102.21	100.33	102.14	106.17	106.61	103.19	112.94	105.54	96.885	105.13
1650	109.4	99.233	98.378	99.643	104.54	92.914	105.08	97.581	105.17	111.41	106.71	96.863	96.36	103	104.3	108.71	113.41	107.13	101.41	99.434	101.25	105.32	106.07	101.92	112.18	104.75	96.031	104.34
1640	108.59	98.463	97.71	98.862	103.84	92.16	104.33	96.799	104.53	110.9	106.19	95.992	95.602	102.18	103.49	107.56	112.93	106.32	100.64	98.508	100.24	104.48	105.55	100.64	111.4	103.96	95.185	103.55
1630	107.79	97.707	97.112	98.095	103.15	91.445	103.59	96.029	103.93	110.38	105.65	95.137	94.854	101.37	102.72	106.47	112.45	105.53	99.92	97.568	99.182	103.63	105.05	99.366	110.61	103.2	94.366	102.76
1620	107	96.949	96.545	97.333	102.47	90.765	102.83	95.274	103.37	109.86	105.09	94.286	94.119	100.58	101.98	105.43	111.97	104.76	99.237	96.65	98.188	102.79	104.58	98.096	109.82	102.44	93.592	101.96
1610	106.23	96.181	95.954	96.57	101.8	90.118	102.08	94.536	102.83	109.35	104.52	93.434	93.396	99.803	101.26	104.44	111.51	104.03	98.58	95.749	97.272	101.95	104.1	96.848	109.03	101.7	92.853	101.14
1600	105.48	95.401	95.28	95.806	101.14	89.498	101.35	93.808	102.3	108.85	103.93	92.578	92.673	99.035	100.57	103.49	111.07	103.33	97.937	94.834	96.353	101.11	103.6	95.631	108.25	100.96	92.136	100.29
1590	104.75	94.617	94.505	95.044	100.49	88.895	100.64	93.086	101.78	108.37	103.33	91.721	91.943	98.275	99.89	102.59	110.65	102.66	97.306	93.894	95.397	100.26	103.08	94.446	107.43	100.21	91.437	99.45
1580	104.05	93.841	93.672	94.286	99.852	88.305	99.947	92.358	101.26	107.9	102.72	90.865	91.206	97.51	99.223	101.74	110.25	102.03	96.688	92.93	94.417	99.39	102.54	93.295	106.6	99.442	90.755	98.616
1570	103.37	93.075	92.845	93.533	99.224	87.729	99.267	91.619	100.75	107.44	102.1	90.011	90.463	96.731	98.563	100.94	109.87	101.42	96.079	91.948	93.441	98.519	101.99	92.179	105.81	98.673	90.089	97.794
1560	102.71	92.322	92.078	92.786	98.598	87.168	98.595	90.869	100.24	106.97	101.45	89.161	89.716	95.928	97.91	100.16	109.51	100.84	95.475	90.95	92.484	97.654	101.43	91.099	105.06	97.911	89.438	96.982
1550	102.07	91.574	91.343	92.046	97.968	86.623	97.929	90.112	99.727	106.47	100.77	88.315	88.967	95.099	97.265	99.337	109.16	100.29	94.868	89.939	91.543	96.792	100.86	90.057	104.34	97.16	88.799	96.179
1540	101.44	90.824	90.574	91.315	97.334	86.095	97.263	89.348	99.192	105.95	100.06	87.476	88.216	94.249	96.63	98.42	108.79	99.77	94.249	88.921	90.609	95.914	100.29	89.054	103.69	96.424	88.154	95.389
1530	100.82	90.068	89.743	90.594	96.696	85.58	96.587	88.58	98.637	105.4	99.319	86.645	87.461	93.386	96.004	97.449	108.4	99.267	93.612	87.901	89.681	95.003	99.708	88.085	103.11	95.708	87.496	94.611
1520	100.2	89.305	88.851	89.883	96.056	85.072	95.9	87.814	98.065	104.83	98.558	85.823	86.7	92.519	95.383	96.475	108	98.777	92.957	86.882	88.762	94.067	99.117	87.142	102.58	95.014	86.825	93.847
1510	99.592	88.535	87.903	89.185	95.414	84.566	95.203	87.053	97.476	104.24	97.787	85.011	85.926	91.65	94.765	95.514	107.58	98.295	92.284	85.874	87.867	93.12	98.517	86.213	102.09	94.341	86.148	93.093
1500	98.988	87.77	86.899	88.499	94.771	84.061	94.499	86.304	96.873	103.66	97.009	84.207	85.138	90.779	94.148	94.565	107.15	97.818	91.596	84.882	87.006	92.167	97.913	85.289	101.62	93.69	85.468	92.341
1490	98.388	87.028	85.835	87.828	94.13	83.553	93.79	85.576	96.255	103.07	96.225	83.405	84.337	89.908	93.526	93.629	106.7	97.339	90.894	83.91	86.181	91.209	97.309	84.37	101.14	93.063	84.788	91.588
1480	97.791	86.316	84.708	87.171	93.491	83.041	93.075	84.872	95.625	102.5	95.435	82.599	83.525	89.036	92.891	92.71	106.24	96.85	90.178	82.964	85.391	90.254	96.705	83.458	100.67	92.458	84.106	90.829
1470	97.206	85.626	83.524	86.53	92.855	82.521	92.356	84.194	94.982	101.94	94.642	81.78	82.704	88.167	92.241	91.812	105.76	96.343	89.45	82.046	84.64	89.314	96.085	82.555	100.2	91.871	83.416	90.067
1460	96.64	84.941	82.295	85.905	92.223	81.984	91.635	83.541	94.33	101.41	93.846	80.945	81.874	87.3	91.576	90.938	105.26	95.818	88.711	81.168	83.937	88.4	95.4	81.663	99.711	91.285	82.717	89.302
1450	96.095	84.253	81.027	85.297	91.596	81.422	90.912	82.915	93.667	100.88	93.048	80.096	81.036	86.438	90.897	90.088	104.74	95.276	87.963	80.36	83.294	87.518	94.65	80.782	99.149	90.69	82.005	88.536
1440	95.561	83.564	79.724	84.707	90.975	80.836	90.188	82.315	92.996	100.37	92.25	79.233	80.192	85.581	90.21	89.263	104.2	94.718	87.213	79.626	82.709	86.668	93.908	79.914	98.528	90.081	81.282	87.769
1430	95.027	82.876	78.396	84.136	90.362	80.225	89.465	81.729	92.318	99.859	91.453	78.359	79.342	84.731	89.519	88.465	103.65	94.145	86.462	78.945	82.142	85.85	93.221	79.058	97.894	89.459	80.547	87.004
1420	94.492	82.191	77.051	83.584	89.755	79.593	88.743	81.145	91.634	99.354	90.658	77.475	78.488	83.888	88.826	87.696	103.09	93.559	85.713	78.279	81.549	85.067	92.57	78.217	97.224	88.831	79.806	86.24
1410	93.958	81.509	75.694	83.049	89.154	78.938	88.024	80.563	90.955	98.85	89.867	76.583	77.631	83.054	88.132	86.95	102.51	92.959	84.966	77.597	80.92	84.323	91.906	77.381	96.457	88.199	79.068	85.478
1400	93.427	80.831	74.346	82.522	88.554	78.263	87.309	79.995	90.287	98.346	89.081	75.682	76.771	82.229	87.437	86.2	101.9	92.347	84.222	76.926	80.257	83.622	91.21	76.541	95.615	87.568	78.339	84.721
1390	92.898	80.157	73.034	81.989	87.952	77.569	86.595	79.44	89.633	97.841	88.3	74.776	75.911	81.415	86.742	85.421	101.27	91.723	83.481	76.291	79.566	82.965	90.507	75.693	94.749	86.937	77.62	83.968
1380	92.365	79.489	71.742	81.44	87.346	76.855	85.867	78.895	88.992	97.337	87.525	73.864	75.05	80.612	86.049	84.614	100.62	91.09	82.745	75.693	78.848	82.351	89.83	74.838	93.888	86.305	76.91	83.221
1370	91.815	78.827	70.438	80.869	86.736	76.123	85.121	78.363	88.365	96.834	86.759	72.948	74.19	79.818	85.357	83.79	99.944	90.447	82.014	75.125	78.102	81.769	89.177	73.978	93.004	85.668	76.207	82.48
1360	91.247	78.168	69.119	80.267	86.124	75.375	84.363	77.834	87.753	96.332	86.001	72.029	73.328	79.028	84.669	82.957	99.251	89.795	81.288	74.577	77.321	81.2	88.529	73.116	92.055	85.019	75.507	81.747
1350	90.661	77.501	67.836	79.628	85.51	74.614	83.6	77.306	87.156	95.826	85.253	71.108	72.453	78.24	83.984	82.115	98.54	89.136	80.558	74.039	76.486	80.636	87.857	72.25	91.029	84.357	74.805	81.021
1340	90.06	76.819	66.632	78.959	84.895	73.846	82.831	76.769	86.572	95.311	84.516	70.187	71.558	77.445	83.304	81.271	97.812	88.471	79.813	73.507	75.591	80.077	87.152	71.383	89.955	83.682	74.093	80.305
1330	89.444	76.122	65.519	78.273	84.281	73.077	82.058	76.208	85.997	94.785	83.79	69.267	70.643	76.641	82.629	80.44	97.074	87.8	79.052	72.982	74.669	79.525	86.42	70.515	88.887	82.996	73.371	79.598
1320	88.814	75.411	64.468	77.58	83.668	72.31	81.28	75.618	85.426	94.25	83.077	68.348	69.715	75.831	81.963	79.627	96.336	87.125	78.277	72.464	73.766	78.982	85.669	69.647	87.862	82.301	72.641	78.895
1310	88.172	74.688	63.422	76.881	83.057	71.548	80.501	75	84.857	93.706	82.376	67.432	68.797	75.014	81.311	78.837	95.606	86.445	77.499	71.945	72.914	78.447	84.9	68.781	86.865	81.596	71.91	78.196
1300	87.518	73.961	62.387	76.162	82.448	70.79	79.719	74.367	84.291	93.155	81.69	66.52	67.92	74.193	80.675	78.074	94.889	85.764	76.736	71.401	72.116	77.92	84.116	67.916	85.854	80.884	71.188	77.5
1290	86.853	73.238	61.391	75.412	81.843	70.037	78.937	73.732	83.73	92.598	81.018	65.613	67.099	73.373	80.055	77.339	94.189	85.08	75.997	70.815	71.364	77.398	83.316	67.053	84.835	80.163	70.482	76.809
1280	86.179	72.526	60.451	74.628	81.242	69.294	78.155	73.096	83.171	92.035	80.355	64.711	66.335	72.565	79.455	76.632	93.513	84.395	75.29	70.183	70.624	76.878	82.502	66.195	83.816	79.436	69.795	76.124
1270	85.496	71.827	59.569	73.812	80.645	68.564	77.375	72.457	82.611	91.467	79.694	63.816	65.61	71.776	78.879	75.955	92.863	83.711	74.614	69.507	69.873	76.36	81.675	65.34	82.797	78.704	69.12	75.445
1260	84.806	71.144	58.739	72.976	80.055	67.85	76.597	71.807	82.044	90.896	79.034	62.929	64.906	71.01	78.328	75.306	92.238	83.031	73.958	68.792	69.117	75.844	80.837	64.491	81.781	77.966	68.448	74.771
1250	84.109	70.476	57.961	72.134	79.47	67.152	75.821	71.151	81.469	90.322	78.374	62.051	64.219	70.267	77.804	74.688	91.626	82.359	73.315	68.047	68.386	75.331	79.989	63.648	80.781	77.224	67.776	74.099
1240	83.406	69.824	57.232	71.306	78.888	66.469	75.05	70.49	80.885	89.745	77.717	61.182	63.548	69.548	77.304	74.099	91.025	81.699	72.687	67.279	67.704	74.822	79.132	62.811	79.796	76.479	67.102	73.426
1230	82.7	69.188	56.548	70.499	78.3	65.797	74.284	69.823	80.293	89.168	77.064	60.327	62.897	68.848	76.831	73.534	90.439	81.049	72.074	66.488	67.058	74.316	78.267	61.982	78.808	75.732	66.426	72.753
1220	81.989	68.569	55.912	69.713	77.703	65.132	73.523	69.15	79.694	88.591	76.414	59.495	62.264	68.163	76.384	72.99	89.871	80.405	71.473	65.674	66.416	73.815	77.397	61.161	77.808	74.983	65.759	72.074
1210	81.277	67.968	55.337	68.938	77.1	64.473	72.769	68.473	79.09	88.014	75.768	58.692	61.64	67.483	75.964	72.458	89.322	79.766	70.869	64.838	65.764	73.319	76.521	60.348	76.794	74.234	65.108	71.389
1200	80.562	67.38	54.831	68.169	76.49	63.815	72.022	67.803	78.48	87.439	75.128	57.917	61.016	66.805	75.575	71.934	88.787	79.131	70.252	63.984	65.108	72.827	75.642	59.545	75.769	73.484	64.472	70.699
1190	79.847	66.774	54.391	67.407	75.875	63.161	71.284	67.141	77.866	86.866	74.493	57.171	60.389	66.128	75.22	71.418	88.269	78.505	69.619	63.118	64.47	72.338	74.76	58.752	74.735	72.729	63.844	70.005
1180	79.133	66.123	54.009	66.653	75.256	62.511	70.553	66.485	77.248	86.296	73.866	56.453	59.758	65.454	74.899	70.905	87.76	77.894	68.973	62.252	63.865	71.847	73.87	57.969	73.694	71.969	63.219	69.307
1170	78.42	65.443	53.686	65.909	74.635	61.866	69.829	65.827	76.627	85.73	73.253	55.756	59.125	64.782	74.612	70.382	87.259	77.305	68.315	61.392	63.295	71.355	72.961	57.198	72.646	71.202	62.594	68.606
1160	77.709	64.759	53.414	65.175	74.018	61.226	69.102	65.168	76.003	85.168	72.668	55.065	58.492	64.114	74.351	69.844	86.761	76.739	67.646	60.545	62.761	70.86	72.026	56.438	71.593	70.431	61.97	67.903
1150	77.001	64.084	53.163	64.451	73.408	60.591	68.369	64.517	75.377	84.612	72.121	54.371	57.857	63.451	74.109	69.294	86.258	76.191	66.967	59.717	62.26	70.364	71.073	55.69	70.536	69.656	61.341	67.195
1140	76.297	63.417	52.877	63.739	72.81	59.963	67.632	63.88	74.751	84.062	71.616	53.675	57.223	62.789	73.881	68.731	85.746	75.635	66.277	58.913	61.792	69.867	70.108	54.954	69.478	68.881	60.701	66.479
1130	75.598	62.756	52.495	63.034	72.227	59.341	66.89	63.258	74.124	83.518	71.15	52.979	56.588	62.124	73.663	68.157	85.228	75.051	65.578	58.136	61.359	69.369	69.135	54.232	68.427	68.111	60.048	65.754
1120	74.904	62.104	52.012	62.332	71.658	58.726	66.147	62.643	73.497	82.982	70.723	52.284	55.953	61.449	73.454	67.572	84.704	74.44	64.87	57.393	60.959	68.871	68.166	53.522	67.394	67.358	59.383	65.021
1110	74.217	61.48	51.458	61.629	71.091	58.119	65.401	62.024	72.871	82.454	70.335	51.59	55.319	60.757	73.243	66.977	84.174	73.831	64.154	56.682	60.594	68.373	67.227	52.813	66.387	66.634	58.708	64.282
1100	73.537	60.902	50.845	60.924	70.516	57.52	64.654	61.394	72.247	81.934	69.982	50.898	54.682	60.049	73.016	66.372	83.64	73.253	63.43	56.006	60.261	67.875	66.342	52.071	65.41	65.935	58.024	63.538
1090	72.865	60.367	50.166	60.217	69.934	56.929	63.907	60.756	71.625	81.422	69.655	50.208	54.039	59.327	72.762	65.768	83.103	72.713	62.7	55.359	59.957	67.378	65.531	51.268	64.465	65.235	57.335	62.802
1080	72.201	59.859	49.417	59.509	69.344	56.346	63.159	60.114	71.005	80.914	69.333	49.52	53.391	58.597	72.478	65.18	82.562	72.209	61.963	54.729	59.679	66.882	64.803	50.419	63.557	64.523	56.657	62.085
1070	71.545	59.348	48.604	58.801	68.748	55.771	62.413	59.47	70.389	80.401	68.999	48.835	52.736	57.862	72.164	64.616	82.018	71.741	61.221	54.11	59.424	66.387	64.15	49.572	62.684	63.806	55.995	61.398
1060	70.889	58.82	47.743	58.094	68.148	55.197	61.668	58.829	69.772	79.872	68.648	48.153	52.077	57.12	71.82	64.068	81.473	71.298	60.478	53.501	59.186	65.894	63.515	48.754	61.849	63.09	55.347	60.748
1050	70.229	58.275	46.852	57.389	67.543	54.625	60.931	58.193	69.146	79.322	68.279	47.475	51.413	56.376	71.448	63.523	80.926	70.875	59.749	52.903	58.957	65.404	62.851	47.959	61.045	62.378	54.704	60.133
1040	69.564	57.714	45.958	56.685	66.934	54.055	60.203	57.563	68.51	78.752	67.895	46.801	50.745	55.638	71.047	62.978	80.378	70.47	59.052	52.317	58.731	64.925	62.163	47.157	60.261	61.67	54.06	59.547
1030	68.895	57.142	45.086	55.983	66.323	53.487	59.488	56.939	67.862	78.164	67.496	46.132	50.073	54.91	70.618	62.432	79.831	70.086	58.392	51.743	58.504	64.466	61.502	46.332	59.485	60.965	53.418	58.982
1020	68.223	56.565	44.25	55.284	65.715	52.922	58.784	56.322	67.206	77.558	67.081	45.468	49.399	54.195	70.16	61.888	79.283	69.722	57.769	51.17	58.275	64.025	60.893	45.486	58.715	60.265	52.776	58.437
1010	67.548	55.99	43.454	54.589	65.113	52.361	58.093	55.711	66.541	76.936	66.642	44.809	48.721	53.499	69.675	61.346	78.737	69.378	57.172	50.588	58.04	63.602	60.326	44.619	57.952	59.569	52.138	57.906
1000	66.872	55.419	42.699	53.898	64.517	51.803	57.414	55.106	65.868	76.299	66.171	44.155	48.041	52.83	69.162	60.801	78.192	69.054	56.583	49.996	57.796	63.199	59.789	43.735	57.198	58.878	51.502	57.376
990	66.195	54.851	41.988	53.211	63.928	51.248	56.748	54.51	65.187	75.646	65.663	43.508	47.359	52.19	68.623	60.246	77.649	68.743	55.998	49.393	57.538	62.817	59.28	42.835	56.453	58.186	50.87	56.836
980	65.518	54.287	41.324	52.529	63.346	50.697	56.096	53.921	64.501	74.979	65.118	42.866	46.676	51.578	68.057	59.672	77.109	68.428	55.418	48.78	57.264	62.461	58.798	41.918	55.718	57.487	50.241	56.285
970	64.841	53.726	40.705	51.853	62.772	50.151	55.458	53.341	63.808	74.3	64.536	42.232	45.991	50.991	67.465	59.083	76.572	68.1	54.843	48.16	56.974	62.132	58.346	40.985	54.993	56.778	49.617	55.723
960	64.165	53.168	40.133	51.185	62.205	49.61	54.834	52.769	63.11	73.608	63.919	41.604	45.305	50.409	66.849	58.496	76.039	67.759	54.275	47.531	56.668	61.829	57.923	40.037	54.279	56.06	48.997	55.153
950	63.491	52.615	39.606	50.527	61.646	49.073	54.224	52.207	62.408	72.904	63.267	40.984	44.619	49.819	66.207	57.927	75.51	67.408	53.708	46.895	56.347	61.544	57.526	39.075	53.576	55.343	48.381	54.574
940	62.819	52.066	39.124	49.877	61.094	48.541	53.63	51.653	61.701	72.19	62.581	40.37	43.933	49.224	65.542	57.377	74.985	67.049	53.134	46.251	56.01	61.268	57.151	38.116	52.885	54.642	47.772	53.988
930	62.15	51.522	38.687	49.219	60.54	48.015	53.05	51.109	60.992	71.467	61.862	39.765	43.247	48.628	64.854	56.828	74.466	66.697	52.551	45.6	55.657	60.991	56.798	37.217	52.205	53.967	47.167	53.393
920	61.484	50.983	38.274	48.547	59.981	47.494	52.486	50.575	60.28	70.735	61.119	39.168	42.563	48.029	64.144	56.268	73.952	66.362	51.96	44.943	55.289	60.707	56.465	36.415	51.538	53.311	46.569	52.791
910	60.823	50.449	37.853	47.857	59.414	46.979	51.938	50.051	59.566	69.995	60.364	38.578	41.879	47.428	63.412	55.696	73.444	66.05	51.361	44.28	54.905	60.416	56.151	35.716	50.884	52.65	45.975	52.182
900	60.166	49.924	37.411	47.153	58.843	46.469	51.406	49.535	58.853	69.248	59.615	37.998	41.196	46.818	62.659	55.114	72.943	65.759	50.756	43.611	54.505	60.119	55.834	35.108	50.242	51.975	45.379	51.566
890	59.514	49.411	36.949	46.435	58.266	45.966	50.899	49.019	58.146	68.496	58.875	37.425	40.516	46.2	61.888	54.523	72.446	65.487	50.144	42.937	54.09	59.816	55.5	34.57	49.614	51.297	44.774	50.943
880	58.868	48.912	36.471	45.705	57.685	45.469	50.421	48.493	57.452	67.738	58.145	36.862	39.838	45.574	61.103	53.924	71.949	65.229	49.526	42.258	53.66	59.507	55.146	34.07	48.999	50.639	44.161	50.314
870	58.228	48.427	35.977	44.963	57.1	44.979	49.972	47.966	56.775	66.977	57.422	36.307	39.162	44.939	60.316	53.318	71.446	64.983	48.902	41.575	53.215	59.192	54.764	33.573	48.398	50.009	43.54	49.68
860	57.595	47.956	35.468	44.217	56.512	44.495	49.541	47.442	56.115	66.212	56.703	35.761	38.489	44.294	59.544	52.704	70.935	64.749	48.273	40.888	52.755	58.867	54.341	33.063	47.81	49.394	42.913	49.04
850	56.969	47.493	34.942	43.487	55.92	44.018	49.125	46.922	55.472	65.444	55.985	35.224	37.819	43.63	58.797	52.083	70.416	64.526	47.639	40.197	52.28	58.526	53.87	32.535	47.226	48.779	42.287	48.395
840	56.35	47.032	34.406	42.785	55.326	43.548	48.724	46.402	54.846	64.675	55.264	34.697	37.153	42.942	58.074	51.456	69.891	64.315	47	39.504	51.791	58.164	53.35	31.994	46.62	48.159	41.67	47.746
830	55.74	46.568	33.873	42.113	54.73	43.084	48.339	45.87	54.235	63.907	54.539	34.179	36.491	42.233	57.373	50.823	69.359	64.115	46.357	38.808	51.288	57.781	52.782	31.441	45.97	47.534	41.064	47.093
820	55.143	46.102	33.348	41.469	54.132	42.628	47.97	45.307	53.63	63.147	53.81	33.67	35.833	41.502	56.68	50.184	68.822	63.927	45.709	38.11	50.771	57.376	52.163	30.875	45.271	46.906	40.467	46.436
810	54.567	45.635	32.832	40.854	53.533	42.179	47.615	44.703	53.026	62.403	53.079	33.171	35.179	40.751	55.983	49.541	68.28	63.75	45.059	37.41	50.24	56.95	51.491	30.297	44.553	46.274	39.88	45.775
800	53.984	45.167	32.324	40.268	52.933	41.737	47.265	44.064	52.426	61.678	52.345	32.681	34.529	39.988	55.278	48.89	67.732	63.58	44.405	36.709	49.696	56.504	50.765	29.706	43.89	45.633	39.297	45.112
790	53.351	44.699	31.824	39.711	52.332	41.302	46.922	43.398	51.828	60.971	51.61	32.201	33.885	39.234	54.566	48.216	67.181	63.4	43.748	36.008	49.139	56.038	49.99	29.103	43.359	44.978	38.717	44.449
780	52.652	44.23	31.332	39.182	51.732	40.875	46.583	42.723	51.235	60.282	50.874	31.731	33.246	38.505	53.849	47.504	66.625	63.197	43.089	35.306	48.569	55.551	49.172	28.488	42.97	44.307	38.14	43.796
770	51.883	43.76	30.847	38.682	51.132	40.451	46.241	42.047	50.647	59.613	50.138	31.27	32.612	37.821	53.128	46.748	66.067	62.976	42.428	34.604	47.987	55.045	48.313	27.862	42.635	43.619	37.565	43.164
760	51.048	43.29	30.37	38.209	50.533	40.022	45.886	41.374	50.063	58.961	49.401	30.818	31.984	37.2	52.406	45.951	65.505	62.736	41.765	33.902	47.394	54.521	47.443	27.223	42.241	42.916	36.994	42.553
750	50.149	42.819	29.901	37.751	49.935	39.579	45.508	40.7	49.484	58.321	48.666	30.377	31.361	36.656	51.688	45.115	64.941	62.47	41.101	33.202	46.791	53.988	46.619	26.573	41.738	42.199	36.427	41.959
740	49.187	42.349	29.441	37.298	49.339	39.121	45.106	40.021	48.911	57.686	47.932	29.944	30.745	36.181	50.975	44.239	64.378	62.175	40.436	32.502	46.188	53.452	45.876	25.925	41.14	41.473	35.864	41.377
730	48.163	41.878	28.988	36.842	48.744	38.646	44.68	39.328	48.343	57.055	47.2	29.522	30.135	35.718	50.274	43.327	63.826	61.851	39.77	31.805	45.608	52.915	45.212	25.303	40.499	40.745	35.305	40.805
720	47.077	41.407	28.543	36.384	48.151	38.156	44.231	38.62	47.781	56.43	46.47	29.108	29.531	35.202	49.587	42.377	63.29	61.506	39.105	31.109	45.066	52.375	44.592	24.721	39.86	40.028	34.75	40.238
710	45.932	40.937	28.106	35.923	47.552	37.652	43.76	37.899	47.225	55.811	45.743	28.701	28.934	34.619	48.914	41.392	62.769	61.146	38.439	30.416	44.557	51.837	43.981	24.219	39.238	39.329	34.2	39.675
700	44.729	40.467	27.677	35.461	46.941	37.133	43.266	37.165	46.676	55.199	45.02	28.296	28.344	34.007	48.249	40.372	62.263	60.762	37.774	29.725	44.073	51.304	43.37	23.855	38.63	38.649	33.654	39.112
690	43.497	39.997	27.256	34.996	46.318	36.6	42.75	36.421	46.134	54.594	44.3	27.891	27.76	33.41	47.565	39.318	61.773	60.339	37.112	29.038	43.604	50.778	42.765	23.648	38.031	37.985	33.114	38.548
680	42.315	39.528	26.843	34.525	45.683	36.053	42.212	35.673	45.598	53.996	43.585	27.481	27.184	32.843	46.856	38.232	61.299	59.874	36.461	28.354	43.148	50.259	42.17	23.584	37.442	37.321	32.578	37.983
670	41.262	39.059	26.438	34.035	45.037	35.492	41.653	34.935	45.069	53.407	42.875	27.065	26.615	32.281	46.137	37.124	60.84	59.379	35.827	27.678	42.705	49.746	41.589	23.555	36.868	36.644	32.048	37.413
660	40.36	38.591	26.041	33.521	44.381	34.917	41.072	34.211	44.543	52.824	42.169	26.642	26.053	31.691	45.42	36.03	60.397	58.861	35.211	27.018	42.275	49.241	41.024	23.308	36.311	35.955	31.524	36.838
650	39.604	38.124	25.65	32.982	43.715	34.329	40.48	33.503	44.014	52.242	41.47	26.212	25.498	31.063	44.706	34.994	59.969	58.334	34.613	26.383	41.857	48.742	40.476	22.729	35.773	35.264	31.004	36.265
640	38.969	37.658	25.268	32.418	43.04	33.729	39.882	32.815	43.478	51.654	40.776	25.777	24.951	30.403	43.992	34.039	59.545	57.806	34.031	25.776	41.453	48.248	39.944	22.031	35.253	34.584	30.487	35.706
630	38.417	37.193	24.893	31.837	42.357	33.115	39.28	32.148	42.933	51.058	40.089	25.335	24.411	29.721	43.273	33.169	59.113	57.278	33.468	25.197	41.056	47.754	39.428	21.454	34.751	33.916	29.969	35.166
620	37.922	36.73	24.525	31.254	41.665	32.49	38.674	31.504	42.382	50.457	39.409	24.887	23.879	29.023	42.55	32.381	58.659	56.74	32.921	24.647	40.659	47.26	38.924	21.048	34.267	33.246	29.449	34.639
610	37.48	36.267	24.164	30.685	40.965	31.855	38.063	30.882	41.824	49.85	38.737	24.433	23.354	28.311	41.822	31.675	58.186	56.179	32.393	24.117	40.259	46.766	38.412	20.762	33.801	32.549	28.927	34.114
600	37.09	35.806	23.811	30.138	40.246	31.222	37.448	30.283	41.259	49.238	38.071	23.973	22.837	27.583	41.09	31.05	57.697	55.599	31.882	23.597	39.856	46.272	37.879	20.53	33.352	31.821	28.404	33.572
590	36.743	35.347	23.464	29.604	39.491	30.6	36.828	29.706	40.689	48.622	37.414	23.506	22.328	26.841	40.356	30.52	57.2	55.014	31.389	23.08	39.451	45.779	37.322	20.316	32.921	31.089	27.879	33.006
580	36.414	34.889	23.124	29.062	38.692	29.991	36.205	29.151	40.112	48.002	36.765	23.034	21.826	26.096	39.62	30.107	56.703	54.438	30.914	22.567	39.044	45.287	36.744	20.105	32.509	30.393	27.353	32.417
570	36.088	34.432	22.791	28.497	37.847	29.395	35.579	28.619	39.53	47.379	36.124	22.555	21.332	25.375	38.883	29.82	56.21	53.862	30.457	22.058	38.634	44.796	36.159	19.898	32.113	29.755	26.827	31.807
560	35.761	33.977	22.464	27.907	36.96	28.812	34.95	28.11	38.946	46.752	35.492	22.07	20.846	24.705	38.149	29.66	55.72	53.274	30.017	21.555	38.223	44.307	35.576	19.696	31.735	29.173	26.303	31.183
550	35.431	33.524	22.142	27.3	36.039	28.242	34.319	27.629	38.37	46.123	34.869	21.58	20.367	24.1	37.428	29.619	55.234	52.671	29.595	21.057	37.81	43.819	34.997	19.499	31.367	28.631	25.789	30.558
540	35.086	33.073	21.812	26.687	35.102	27.684	33.685	27.205	37.816	45.491	34.255	21.083	19.897	23.56	36.73	29.686	54.751	52.053	29.19	20.564	37.395	43.334	34.422	19.308	31.001	28.109	25.29	29.942
530	34.713	32.624	21.448	26.072	34.17	27.14	33.05	26.87	37.289	44.858	33.651	20.581	19.433	23.085	36.071	29.826	54.272	51.422	28.803	20.076	36.978	42.849	33.85	19.122	30.634	27.599	24.807	29.339
520	34.296	32.177	21.042	25.469	33.253	26.609	32.413	26.658	36.79	44.223	33.054	20.073	18.978	22.671	35.466	29.989	53.797	50.779	28.433	19.593	36.559	42.361	33.281	18.939	30.237	27.102	24.337	28.748
510	33.822	31.731	20.601	24.884	32.354	26.091	31.775	26.585	36.317	43.587	32.455	19.56	18.534	22.305	34.924	30.147	53.325	50.124	28.08	19.115	36.142	41.867	32.716	18.761	29.778	26.609	23.872	28.167
500	33.291	31.288	20.139	24.317	31.471	25.587	31.135	26.649	35.865	42.95	31.852	19.05	18.104	21.96	34.445	30.295	52.859	49.458	27.739	18.643	35.736	41.36	32.155	18.585	29.251	26.111	23.406	27.597
490	32.714	30.847	19.661	23.769	30.605	25.097	30.496	26.796	35.424	42.314	31.242	18.558	17.693	21.619	34.029	30.437	52.397	48.787	27.405	18.176	35.343	40.841	31.6	18.413	28.685	25.603	22.939	27.039
480	32.098	30.404	19.168	23.238	29.756	24.616	29.856	26.941	34.987	41.677	30.627	18.099	17.305	21.284	33.67	30.57	51.939	48.119	27.071	17.737	34.965	40.31	31.054	18.243	28.126	25.085	22.472	26.492
470	31.444	29.956	18.665	22.732	28.924	24.137	29.216	27.034	34.549	41.041	30.008	17.682	16.939	20.953	33.355	30.687	51.487	47.459	26.738	17.391	34.6	39.766	30.521	18.075	27.602	24.558	22.004	25.957
460	30.755	29.502	18.16	22.268	28.115	23.654	28.577	27.066	34.105	40.406	29.385	17.307	16.595	20.618	33.076	30.78	51.039	46.806	26.4	17.189	34.249	39.212	30	17.908	27.094	24.013	21.536	25.433
450	30.045	29.043	17.657	21.853	27.331	23.163	27.938	27.043	33.657	39.772	28.758	16.973	16.273	20.257	32.833	30.848	50.597	46.161	26.043	17.138	33.907	38.647	29.492	17.742	26.584	23.44	21.068	24.922
440	29.345	28.578	17.179	21.477	26.575	22.662	27.3	26.966	33.204	39.14	28.128	16.68	15.972	19.863	32.627	30.882	50.161	45.523	25.663	17.232	33.565	38.077	28.997	17.576	26.077	22.833	20.6	24.428
430	28.688	28.109	16.745	21.12	25.847	22.153	26.664	26.836	32.748	38.51	27.494	16.425	15.693	19.436	32.454	30.871	49.729	44.893	25.259	17.464	33.216	37.514	28.512	17.398	25.57	22.197	20.132	23.953
420	28.082	27.64	16.358	20.759	25.146	21.634	26.029	26.652	32.287	37.883	26.858	16.211	15.434	18.986	32.31	30.809	49.301	44.271	24.833	17.805	32.856	36.966	28.027	17.183	25.063	21.539	19.664	23.494
410	27.527	27.174	16.004	20.384	24.473	21.108	25.396	26.414	31.823	37.258	26.218	16.031	15.195	18.531	32.187	30.698	48.855	43.656	24.385	18.209	32.486	36.439	27.532	16.918	24.552	20.868	19.196	23.041
400	27.02	26.712	15.657	20.007	23.827	20.573	24.765	26.121	31.354	36.636	25.577	15.872	14.976	18.083	32.083	30.536	48.382	43.039	23.915	18.639	32.106	35.934	27.026	16.604	24.029	20.191	18.733	22.591
390	26.56	26.252	15.304	19.644	23.21	20.03	24.136	25.781	30.882	36.018	24.945	15.722	14.766	17.643	31.992	30.326	47.902	42.415	23.423	19.069	31.717	35.447	26.509	16.243	23.48	19.524	18.289	22.145
380	26.134	25.795	14.948	19.299	22.62	19.479	23.511	25.419	30.406	35.403	24.333	15.576	14.56	17.21	31.91	30.069	47.421	41.785	22.913	19.468	31.317	34.964	25.982	15.835	22.906	18.882	17.875	21.701
370	25.716	25.342	14.589	18.96	22.053	18.924	22.895	25.062	29.926	34.793	23.745	15.436	14.357	16.784	31.832	29.775	46.941	41.15	22.398	19.819	30.908	34.473	25.447	15.381	22.305	18.283	17.494	21.256
360	25.294	24.891	14.229	18.61	21.501	18.368	22.307	24.731	29.443	34.187	23.184	15.294	14.156	16.363	31.753	29.447	46.465	40.511	21.888	20.115	30.489	33.969	24.902	14.882	21.679	17.75	17.145	20.807
350	24.865	24.444	13.867	18.243	20.963	17.819	21.769	24.421	28.956	33.586	22.654	15.135	13.958	15.948	31.666	29.085	45.989	39.868	21.386	20.355	30.061	33.448	24.353	14.358	21.044	17.29	16.825	20.354
340	24.435	23.998	13.503	17.86	20.436	17.282	21.291	24.117	28.466	32.989	22.159	14.95	13.763	15.54	31.568	28.688	45.52	39.222	20.894	20.534	29.623	32.913	23.81	13.86	20.441	16.903	16.534	19.897
330	24.006	23.55	13.137	17.462	19.923	16.762	20.871	23.806	27.973	32.398	21.701	14.737	13.57	15.137	31.454	28.257	45.062	38.573	20.412	20.642	29.175	32.367	23.28	13.424	19.902	16.586	16.263	19.436
320	23.578	23.097	12.768	17.051	19.422	16.258	20.509	23.483	27.476	31.812	21.279	14.497	13.379	14.739	31.319	27.804	44.606	37.927	19.938	20.677	28.719	31.815	22.765	13.055	19.432	16.338	15.999	18.972
310	23.151	22.639	12.397	16.636	18.936	15.77	20.203	23.149	26.977	31.231	20.894	14.23	13.189	14.348	31.152	27.362	44.149	37.286	19.474	20.646	28.253	31.26	22.265	12.742	19.032	16.139	15.739	18.503
300	22.726	22.177	12.024	16.235	18.462	15.298	19.949	22.805	26.475	30.657	20.546	13.937	12.999	13.962	30.944	26.975	43.692	36.651	19.019	20.566	27.778	30.713	21.78	12.451	18.697	15.962	15.483	18.033
290	22.3	21.71	11.648	15.862	18	14.842	19.734	22.451	25.97	30.089	20.232	13.617	12.81	13.588	30.687	26.665	43.236	36.023	18.572	20.46	27.294	30.183	21.309	12.151	18.417	15.796	15.229	17.565
280	21.876	21.24	11.27	15.518	17.542	14.402	19.55	22.088	25.463	29.526	19.955	13.269	12.621	13.231	30.383	26.432	42.78	35.392	18.136	20.341	26.802	29.662	20.852	11.832	18.17	15.641	14.971	17.101
270	21.452	20.768	10.89	15.195	17.077	13.977	19.395	21.715	24.953	28.971	19.712	12.895	12.432	12.896	30.031	26.273	42.324	34.746	17.714	20.209	26.301	29.122	20.41	11.5	17.947	15.498	14.711	16.645
260	21.028	20.3	10.507	14.887	16.602	13.569	19.264	21.331	24.441	28.422	19.504	12.502	12.242	12.58	29.632	26.166	41.868	34.084	17.324	20.058	25.801	28.545	19.983	11.191	17.747	15.368	14.447	16.202
250	20.605	19.843	10.122	14.593	16.115	13.176	19.142	20.938	23.927	27.88	19.33	12.109	12.051	12.285	29.187	26.076	41.403	33.406	16.976	19.884	25.307	27.94	19.567	10.966	17.567	15.251	14.18	15.776
