# Supplementary material for: Eye position affects flight altitude in visual approach to landing independent of level of expertise of pilot
Source: PLoS One. 2018 May 24;13(5):e0197585. doi: 10.1371/journal.pone.0197585 (PMC5967751; doi:10.1371/journal.pone.0197585)
Supplement: S1 Dataset — (ZIP) [file pone.0197585.s001.zip › S1 Dataset/participant5_novice.txt]

distance	trial1_increase	trial2_increase	trial3_increase	trial4_increase	trial1_decrease	trial2_decrease	trial3_decrease	trial4_decrease	trial1_control	trial2_control	trial3_control	trial4_control	trial5_control	trial6_control	trial7_control	trial8_control	trial9_control	trial10_control	trial11_control	trial12_control	trial13_control	trial14_control	trial15_control	trial16_control	trial17_control	trial18_control	trial19_control	trial20_control
2000	131.06	131.66	127.7	129.53	121.91	123.74	124.04	130.14	131.06	121.91	125.57	123.44	126.79	131.36	128.31	125.57	128.62	124.04	126.79	127.09	125.87	128.01	130.14	130.14	123.13	129.53	123.44	124.04
1990	131.06	131.67	127.71	129.53	121.91	123.74	124.05	130.14	131.06	121.91	125.57	123.44	126.79	131.36	128.32	125.57	128.62	124.05	126.79	127.1	125.88	128.01	130.14	130.14	123.13	129.53	123.44	124.05
1980	131.06	131.67	127.71	129.54	121.92	123.75	124.05	130.15	131.06	121.92	125.58	123.44	126.79	131.37	128.32	125.58	128.62	124.05	126.79	127.1	125.88	128.01	130.15	130.15	123.14	129.54	123.44	124.05
1970	131.06	131.67	127.71	129.54	121.92	123.75	124.05	130.15	131.06	121.92	125.58	123.44	126.8	131.37	128.32	125.58	128.63	124.05	126.8	127.1	125.88	128.02	130.15	130.15	123.14	129.54	123.44	124.05
1960	131.07	131.68	127.71	129.54	121.92	123.75	124.06	130.15	131.07	121.92	125.58	123.45	126.8	131.37	128.32	125.58	128.63	124.06	126.8	127.11	125.89	128.02	130.15	130.15	123.14	129.54	123.45	124.06
1950	131.07	131.68	127.72	129.55	121.93	123.75	124.06	130.15	131.07	121.92	125.58	123.45	126.8	131.38	128.33	125.58	128.63	124.06	126.8	127.11	125.89	128.02	130.16	130.16	123.15	129.55	123.45	124.06
1940	131.07	131.67	127.72	129.55	121.93	123.75	124.06	130.13	130.95	121.81	125.59	123.39	126.81	131.38	128.34	125.57	128.6	123.99	126.83	127.11	125.84	128.03	130.15	130.16	123.15	129.55	123.45	124.06
1930	131.09	131.64	127.72	129.55	121.93	123.74	124.07	130.04	130.54	121.51	125.59	123.21	126.81	131.4	128.35	125.47	128.49	123.82	126.89	127.07	125.67	128.03	130.09	130.14	123.15	129.54	123.46	124.06
1920	131.11	131.6	127.72	129.55	121.94	123.73	124.06	129.87	129.82	121.08	125.59	122.91	126.81	131.48	128.35	125.24	128.29	123.51	126.96	126.91	125.36	128.03	129.95	130.07	123.16	129.48	123.46	124.04
1910	131.11	131.56	127.67	129.53	121.94	123.71	124.02	129.62	128.91	120.59	125.56	122.48	126.82	131.59	128.33	124.89	128	123.08	127.03	126.62	124.91	128.04	129.72	129.93	123.15	129.32	123.45	123.94
1900	131.08	131.52	127.53	129.45	121.94	123.65	123.9	129.31	127.96	120.1	125.49	121.96	126.82	131.7	128.27	124.47	127.63	122.54	127.1	126.26	124.36	128.04	129.4	129.73	123.12	129.07	123.4	123.73
1890	131	131.49	127.31	129.28	121.94	123.49	123.68	128.94	127.01	119.61	125.35	121.35	126.8	131.81	128.17	124	127.21	121.92	127.16	125.88	123.73	128.04	128.98	129.46	123	128.72	123.29	123.43
1880	130.83	131.45	126.99	129.02	121.91	123.24	123.38	128.51	126.07	119.1	125.15	120.67	126.74	131.91	128.03	123.48	126.73	121.22	127.22	125.49	123.05	128.04	128.47	129.12	122.79	128.29	123.08	123.05
1870	130.57	131.42	126.58	128.68	121.81	122.93	122.99	128.05	125.16	118.61	124.89	119.94	126.61	131.97	127.85	122.89	126.21	120.48	127.28	125.07	122.32	128.02	127.87	128.72	122.49	127.79	122.8	122.6
1860	130.21	131.39	126.09	128.24	121.64	122.57	122.51	127.55	124.28	118.13	124.57	119.15	126.41	132.01	127.62	122.25	125.65	119.68	127.34	124.62	121.53	127.98	127.19	128.27	122.1	127.25	122.43	122.09
1850	129.76	131.35	125.53	127.73	121.38	122.2	121.95	127.01	123.43	117.67	124.2	118.33	126.17	131.99	127.34	121.54	125.04	118.84	127.37	124.13	120.71	127.89	126.45	127.77	121.63	126.66	121.99	121.53
1840	129.23	131.32	124.89	127.13	121.05	121.78	121.33	126.45	122.6	117.21	123.78	117.48	125.92	131.91	127.01	120.79	124.4	117.96	127.31	123.6	119.85	127.77	125.67	127.26	121.08	126.04	121.47	120.91
1830	128.61	131.3	124.2	126.45	120.66	121.28	120.67	125.85	121.81	116.74	123.3	116.6	125.64	131.74	126.64	119.99	123.73	117.06	127.16	123.04	119	127.61	124.87	126.72	120.49	125.4	120.87	120.24
1820	127.92	131.27	123.46	125.71	120.2	120.72	119.98	125.23	121.05	116.23	122.77	115.72	125.32	131.5	126.23	119.15	123.02	116.19	126.93	122.43	118.16	127.42	124.04	126.18	119.85	124.73	120.22	119.54
1810	127.17	131.24	122.66	124.92	119.69	120.08	119.26	124.59	120.35	115.67	122.21	114.87	124.96	131.19	125.81	118.28	122.29	115.35	126.61	121.8	117.34	127.2	123.2	125.61	119.18	124.05	119.53	118.81
1800	126.39	131.22	121.83	124.11	119.13	119.39	118.53	123.92	119.72	115.07	121.61	114.04	124.54	130.8	125.4	117.41	121.53	114.54	126.23	121.13	116.54	126.93	122.34	125.03	118.48	123.35	118.82	118.07
1790	125.61	131.2	120.95	123.29	118.55	118.65	117.78	123.23	119.15	114.43	120.99	113.25	124.1	130.34	125	116.55	120.75	113.78	125.79	120.44	115.76	126.62	121.48	124.41	117.74	122.64	118.1	117.33
1780	124.83	131.18	120.05	122.43	117.93	117.86	117.03	122.52	118.64	113.75	120.34	112.49	123.64	129.8	124.6	115.71	119.96	113.05	125.29	119.75	115	126.25	120.62	123.76	116.98	121.92	117.37	116.58
1770	124.04	131.16	119.14	121.52	117.29	117.04	116.3	121.8	118.18	113.03	119.67	111.78	123.16	129.2	124.18	114.87	119.16	112.36	124.74	119.05	114.26	125.82	119.77	123.06	116.21	121.2	116.64	115.8
1760	123.23	131.14	118.24	120.58	116.63	116.21	115.57	121.09	117.76	112.27	118.98	111.11	122.67	128.54	123.74	114.04	118.35	111.71	124.14	118.36	113.56	125.35	118.93	122.34	115.47	120.49	115.91	114.99
1750	122.39	131.13	117.34	119.63	115.96	115.38	114.85	120.4	117.37	111.5	118.27	110.48	122.17	127.82	123.29	113.2	117.55	111.11	123.46	117.68	112.91	124.82	118.1	121.59	114.76	119.8	115.19	114.16
1740	121.52	131.11	116.46	118.66	115.31	114.56	114.14	119.72	116.97	110.71	117.55	109.89	121.65	127.08	122.8	112.36	116.75	110.54	122.72	117.02	112.3	124.25	117.29	120.81	114.07	119.13	114.49	113.32
1730	120.64	131.05	115.58	117.71	114.66	113.74	113.44	119.07	116.49	109.91	116.82	109.35	121.12	126.32	122.26	111.5	115.97	110	121.94	116.36	111.72	123.64	116.51	120.03	113.38	118.48	113.83	112.46
1720	119.75	130.92	114.72	116.76	114.03	112.93	112.76	118.44	115.89	109.09	116.09	108.85	120.59	125.55	121.68	110.62	115.2	109.48	121.14	115.72	111.16	123	115.76	119.25	112.69	117.79	113.2	111.59
1710	118.85	130.7	113.86	115.82	113.42	112.13	112.1	117.81	115.19	108.26	115.36	108.41	120.05	124.78	121.07	109.73	114.45	108.93	120.32	115.08	110.61	122.32	115.03	118.48	112	117.06	112.61	110.71
1700	117.95	130.4	112.99	114.89	112.82	111.34	111.44	117.2	114.44	107.41	114.61	108.01	119.51	123.99	120.44	108.84	113.71	108.34	119.48	114.44	110.08	121.62	114.31	117.72	111.3	116.3	112.03	109.83
1690	117.06	130.05	112.11	113.97	112.24	110.56	110.79	116.6	113.68	106.56	113.86	107.64	118.96	123.18	119.79	107.94	113	107.7	118.57	113.81	109.56	120.89	113.59	116.97	110.62	115.51	111.45	108.97
1680	116.19	129.63	111.21	113.07	111.68	109.8	110.14	116	112.9	105.74	113.1	107.29	118.41	122.37	119.12	107.04	112.29	107.02	117.61	113.19	109.04	120.15	112.85	116.24	109.94	114.7	110.85	108.13
1670	115.34	129.13	110.29	112.18	111.13	109.05	109.5	115.38	112.1	104.95	112.34	106.95	117.86	121.57	118.44	106.14	111.57	106.31	116.6	112.57	108.51	119.41	112.12	115.53	109.29	113.89	110.21	107.33
1660	114.51	128.53	109.36	111.31	110.59	108.31	108.86	114.73	111.29	104.19	111.58	106.58	117.31	120.77	117.76	105.24	110.84	105.58	115.58	111.97	107.97	118.68	111.37	114.84	108.67	113.09	109.56	106.56
1650	113.7	127.84	108.42	110.46	110.04	107.56	108.21	114.07	110.46	103.43	110.83	106.21	116.77	119.98	117.06	104.37	110.09	104.83	114.57	111.37	107.42	117.95	110.63	114.16	108.08	112.28	108.9	105.82
1640	112.89	127.07	107.48	109.62	109.47	106.8	107.55	113.39	109.64	102.69	110.07	105.83	116.23	119.18	116.36	103.52	109.34	104.06	113.58	110.79	106.87	117.23	109.88	113.48	107.51	111.48	108.23	105.12
1630	112.07	126.24	106.53	108.77	108.88	106.02	106.88	112.7	108.86	101.95	109.33	105.44	115.69	118.36	115.66	102.71	108.57	103.28	112.62	110.22	106.32	116.51	109.14	112.8	106.94	110.69	107.56	104.46
1620	111.23	125.37	105.58	107.93	108.27	105.22	106.21	111.99	108.11	101.21	108.59	105.04	115.17	117.54	114.95	101.93	107.8	102.5	111.67	109.65	105.76	115.81	108.4	112.1	106.38	109.93	106.89	103.83
1610	110.38	124.48	104.62	107.09	107.64	104.42	105.53	111.27	107.39	100.49	107.85	104.63	114.65	116.71	114.24	101.16	107.02	101.71	110.74	109.09	105.2	115.12	107.66	111.39	105.8	109.21	106.21	103.24
1600	109.53	123.61	103.67	106.26	107	103.61	104.85	110.55	106.68	99.766	107.13	104.21	114.14	115.88	113.53	100.39	106.24	100.94	109.8	108.52	104.63	114.44	106.93	110.66	105.2	108.51	105.51	102.69
1590	108.68	122.78	102.72	105.44	106.35	102.79	104.16	109.83	105.98	99.041	106.42	103.8	113.63	115.04	112.83	99.624	105.46	100.17	108.87	107.96	104.07	113.78	106.2	109.93	104.59	107.85	104.8	102.18
1580	107.82	121.97	101.78	104.63	105.69	101.96	103.47	109.12	105.28	98.31	105.73	103.37	113.11	114.21	112.13	98.865	104.67	99.406	107.94	107.41	103.52	113.13	105.49	109.2	103.97	107.22	104.08	101.72
1570	106.97	121.16	100.85	103.83	105.03	101.14	102.79	108.43	104.58	97.57	105.05	102.95	112.57	113.38	111.44	98.112	103.89	98.653	107.02	106.86	102.96	112.5	104.78	108.46	103.34	106.63	103.35	101.28
1560	106.12	120.36	99.921	103.04	104.37	100.33	102.11	107.74	103.87	96.819	104.37	102.52	112.03	112.55	110.75	97.369	103.11	97.912	106.11	106.32	102.4	111.88	104.08	107.75	102.7	106.07	102.62	100.86
1550	105.3	119.55	99.005	102.27	103.72	99.555	101.43	107.07	103.13	96.055	103.71	102.09	111.48	111.73	110.08	96.631	102.34	97.183	105.21	105.78	101.83	111.27	103.4	107.07	102.05	105.53	101.9	100.46
1540	104.49	118.75	98.103	101.52	103.06	98.812	100.75	106.41	102.37	95.279	103.05	101.65	110.93	110.92	109.41	95.897	101.57	96.468	104.32	105.25	101.27	110.63	102.73	106.41	101.4	105	101.22	100.04
1530	103.71	117.95	97.214	100.78	102.41	98.105	100.08	105.76	101.58	94.495	102.39	101.21	110.38	110.12	108.76	95.161	100.8	95.768	103.45	104.73	100.7	109.97	102.08	105.77	100.73	104.45	100.6	99.629
1520	102.95	117.13	96.341	100.06	101.76	97.427	99.423	105.13	100.78	93.703	101.72	100.75	109.82	109.33	108.11	94.423	100.05	95.084	102.6	104.2	100.14	109.3	101.44	105.14	100.07	103.89	100.03	99.212
1510	102.22	116.27	95.484	99.351	101.1	96.771	98.772	104.52	99.975	92.904	101.04	100.28	109.26	108.55	107.46	93.684	99.33	94.418	101.76	103.67	99.577	108.61	100.82	104.52	99.404	103.33	99.5	98.795
1500	101.51	115.39	94.647	98.658	100.44	96.124	98.13	103.92	99.176	92.103	100.36	99.798	108.7	107.79	106.81	92.946	98.645	93.769	100.95	103.14	99.016	107.93	100.21	103.88	98.736	102.77	99.008	98.378
1490	100.83	114.52	93.828	97.978	99.758	95.484	97.496	103.35	98.381	91.304	99.672	99.301	108.14	107.04	106.15	92.209	98.004	93.14	100.15	102.6	98.46	107.28	99.629	103.25	98.069	102.2	98.541	97.961
1480	100.16	113.64	93.031	97.314	99.067	94.85	96.867	102.78	97.582	90.512	98.98	98.794	107.58	106.31	105.48	91.476	97.402	92.531	99.364	102.06	97.907	106.64	99.063	102.61	97.404	101.63	98.09	97.54
1470	99.492	112.78	92.255	96.665	98.367	94.222	96.244	102.23	96.776	89.727	98.285	98.277	107.03	105.6	104.81	90.746	96.829	91.943	98.585	101.52	97.361	106.04	98.518	101.96	96.742	101.06	97.656	97.114
1460	98.835	111.92	91.503	96.028	97.666	93.597	95.627	101.67	95.964	88.951	97.59	97.751	106.48	104.89	104.14	90.022	96.28	91.377	97.816	100.96	96.82	105.48	97.993	101.3	96.083	100.48	97.237	96.682
1450	98.185	111.06	90.775	95.401	96.974	92.975	95.017	101.11	95.149	88.185	96.895	97.217	105.94	104.2	103.47	89.303	95.749	90.831	97.058	100.38	96.287	104.94	97.49	100.63	95.431	99.913	96.83	96.245
1440	97.537	110.22	90.071	94.785	96.296	92.357	94.417	100.55	94.332	87.43	96.202	96.676	105.4	103.51	102.8	88.573	95.232	90.301	96.314	99.782	95.761	104.43	97.009	99.961	94.784	99.343	96.421	95.798
1430	96.881	109.39	89.387	94.181	95.636	91.741	93.826	99.99	93.514	86.687	95.511	96.129	104.87	102.82	102.14	87.815	94.725	89.787	95.584	99.162	95.245	103.92	96.547	99.286	94.145	98.775	96.007	95.34
1420	96.212	108.57	88.709	93.586	94.996	91.119	93.246	99.434	92.697	85.958	94.824	95.577	104.35	102.15	101.48	87.026	94.224	89.287	94.87	98.525	94.738	103.41	96.101	98.609	93.515	98.21	95.588	94.872
1410	95.53	107.77	88.028	92.996	94.371	90.485	92.673	98.881	91.882	85.243	94.142	95.02	103.81	101.49	100.82	86.21	93.724	88.797	94.171	97.871	94.241	102.87	95.668	97.929	92.895	97.65	95.165	94.395
1400	94.838	106.99	87.341	92.405	93.753	89.835	92.106	98.333	91.07	84.543	93.466	94.461	103.26	100.83	100.17	85.38	93.226	88.317	93.491	97.203	93.755	102.31	95.246	97.249	92.285	97.095	94.74	93.91
1390	94.138	106.23	86.653	91.811	93.142	89.171	91.543	97.786	90.262	83.859	92.797	93.899	102.7	100.16	99.528	84.541	92.731	87.844	92.827	96.521	93.28	101.73	94.831	96.569	91.687	96.546	94.312	93.418
1380	93.429	105.5	85.964	91.21	92.538	88.495	90.984	97.235	89.459	83.193	92.137	93.33	102.11	99.473	98.895	83.699	92.24	87.366	92.173	95.828	92.813	101.13	94.419	95.891	91.101	96.003	93.884	92.919
1370	92.714	104.81	85.276	90.592	91.943	87.808	90.424	96.672	88.663	82.544	91.486	92.753	101.5	98.752	98.269	82.858	91.754	86.87	91.512	95.136	92.348	100.53	94.006	95.216	90.528	95.468	93.454	92.415
1360	91.991	104.16	84.586	89.948	91.359	87.111	89.856	96.089	87.863	81.909	90.845	92.169	100.86	97.999	97.643	82.02	91.269	86.344	90.83	94.457	91.881	99.917	93.589	94.544	89.97	94.941	93.021	91.905
1350	91.255	103.53	83.889	89.276	90.785	86.405	89.28	95.484	87.044	81.281	90.215	91.579	100.2	97.216	97.013	81.189	90.783	85.784	90.122	93.794	91.412	99.294	93.166	93.877	89.426	94.423	92.582	91.391
1340	90.508	102.93	83.18	88.575	90.223	85.691	88.698	94.856	86.202	80.659	89.596	90.984	99.526	96.407	96.38	80.369	90.285	85.191	89.39	93.147	90.943	98.663	92.731	93.215	88.898	93.915	92.135	90.874
1330	89.75	102.37	82.459	87.848	89.669	84.97	88.111	94.207	85.34	80.04	88.987	90.385	98.83	95.577	95.744	79.563	89.767	84.566	88.636	92.515	90.473	98.026	92.277	92.559	88.386	93.432	91.675	90.354
1320	88.983	101.84	81.726	87.097	89.118	84.244	87.521	93.538	84.464	79.428	88.378	89.783	98.117	94.73	95.108	78.771	89.223	83.909	87.861	91.895	90.003	97.382	91.797	91.905	87.891	93.005	91.182	89.831
1310	88.209	101.34	80.984	86.324	88.563	83.513	86.927	92.852	83.593	78.821	87.764	89.179	97.389	93.877	94.472	77.994	88.656	83.211	87.067	91.286	89.532	96.738	91.284	91.249	87.413	92.652	90.645	89.308
1300	87.428	100.83	80.232	85.535	88.001	82.779	86.33	92.159	82.736	78.206	87.14	88.574	96.645	93.028	93.838	77.233	88.066	82.469	86.255	90.687	89.055	96.102	90.738	90.588	86.953	92.382	90.076	88.784
1290	86.645	100.3	79.472	84.733	87.43	82.042	85.732	91.471	81.897	77.577	86.509	87.969	95.889	92.193	93.205	76.488	87.456	81.685	85.426	90.099	88.573	95.479	90.16	89.917	86.511	92.171	89.488	88.261
1280	85.868	99.733	78.706	83.918	86.853	81.304	85.133	90.792	81.076	76.931	85.872	87.364	95.122	91.377	92.576	75.761	86.827	80.879	84.581	89.524	88.085	94.873	89.552	89.235	86.088	91.98	88.892	87.738
1270	85.103	99.164	77.933	83.092	86.27	80.565	84.534	90.124	80.272	76.272	85.229	86.762	94.344	90.582	91.95	75.052	86.189	80.08	83.722	88.957	87.593	94.288	88.915	88.54	85.685	91.76	88.289	87.217
1260	84.351	98.604	77.155	82.257	85.682	79.827	83.936	89.465	79.488	75.601	84.58	86.161	93.558	89.808	91.33	74.362	85.547	79.301	82.85	88.389	87.097	93.726	88.268	87.835	85.299	91.434	87.679	86.698
1250	83.614	98.053	76.373	81.414	85.091	79.09	83.339	88.817	78.722	74.918	83.917	85.564	92.764	89.046	90.715	73.691	84.905	78.538	81.966	87.813	86.598	93.188	87.629	87.121	84.926	90.918	87.062	86.183
1240	82.891	97.505	75.591	80.575	84.496	78.355	82.745	88.179	77.978	74.228	83.236	84.971	91.965	88.292	90.107	73.04	84.262	77.778	81.071	87.228	86.096	92.666	87.01	86.399	84.549	90.194	86.44	85.671
1230	82.183	96.947	74.818	79.752	83.9	77.625	82.151	87.548	77.254	73.536	82.536	84.384	91.16	87.546	89.502	72.407	83.618	77.014	80.169	86.636	85.587	92.148	86.414	85.669	84.162	89.376	85.814	85.163
1220	81.492	96.373	74.063	78.948	83.302	76.898	81.554	86.922	76.547	72.843	81.82	83.802	90.353	86.811	88.893	71.779	82.975	76.25	79.266	86.036	85.068	91.619	85.836	84.933	83.762	88.591	85.184	84.66
1210	80.817	95.779	73.332	78.163	82.703	76.176	80.951	86.302	75.844	72.15	81.089	83.226	89.544	86.085	88.277	71.142	82.332	75.497	78.363	85.425	84.541	91.077	85.269	84.192	83.353	87.904	84.552	84.163
1200	80.159	95.165	72.625	77.397	82.104	75.461	80.336	85.682	75.14	71.461	80.343	82.658	88.733	85.36	87.655	70.488	81.692	74.754	77.464	84.801	84.006	90.522	84.708	83.446	82.928	87.321	83.918	83.668
1190	79.52	94.532	71.941	76.652	81.507	74.757	79.703	85.052	74.435	70.78	79.585	82.098	87.924	84.621	87.028	69.816	81.055	74.016	76.568	84.165	83.464	89.956	84.144	82.697	82.475	86.784	83.284	83.174
1180	78.899	93.883	71.277	75.927	80.911	74.073	79.054	84.4	73.73	70.11	78.814	81.546	87.116	83.862	86.396	69.128	80.421	73.277	75.676	83.518	82.916	89.374	83.566	81.946	81.989	86.19	82.649	82.679
1170	78.296	93.217	70.619	75.223	80.318	73.414	78.388	83.724	73.028	69.45	78.032	81.003	86.312	83.086	85.762	68.426	79.791	72.539	74.79	82.862	82.362	88.776	82.973	81.193	81.471	85.46	82.016	82.183
1160	77.705	92.536	69.963	74.542	79.728	72.779	77.708	83.027	72.328	68.801	77.24	80.471	85.512	82.294	85.125	67.71	79.165	71.802	73.911	82.197	81.803	88.162	82.364	80.439	80.923	84.554	81.385	81.688
1150	77.111	91.842	69.308	73.884	79.142	72.171	77.015	82.315	71.63	68.159	76.439	79.949	84.717	81.489	84.487	66.981	78.546	71.068	73.039	81.524	81.236	87.533	81.742	79.686	80.345	83.479	80.756	81.194
1140	76.506	91.139	68.656	73.248	78.559	71.586	76.308	81.591	70.937	67.515	75.636	79.437	83.928	80.67	83.848	66.24	77.932	70.336	72.176	80.844	80.657	86.889	81.107	78.935	79.74	82.292	80.131	80.702
1130	75.889	90.443	68.008	72.635	77.974	71.021	75.59	80.857	70.248	66.867	74.857	78.937	83.148	79.839	83.209	65.487	77.325	69.609	71.323	80.157	80.068	86.233	80.46	78.185	79.116	81.101	79.51	80.211
1120	75.262	89.76	67.36	72.04	77.387	70.475	74.861	80.115	69.563	66.217	74.119	78.45	82.375	78.998	82.57	64.723	76.725	68.887	70.479	79.465	79.468	85.564	79.805	77.439	78.486	80.004	78.894	79.719
1110	74.626	89.091	66.707	71.455	76.793	69.937	74.122	79.366	68.884	65.565	73.425	77.971	81.612	78.155	81.934	63.95	76.134	68.169	69.648	78.769	78.86	84.885	79.151	76.696	77.862	79.03	78.284	79.222
1100	73.982	88.433	66.043	70.873	76.189	69.386	73.374	78.616	68.211	64.911	72.774	77.496	80.852	77.318	81.299	63.167	75.547	67.45	68.828	78.069	78.243	84.195	78.504	75.958	77.246	78.17	77.68	78.717
1090	73.331	87.769	65.369	70.292	75.572	68.808	72.618	77.867	67.545	64.258	72.164	77.012	80.097	76.49	80.667	62.377	74.958	66.719	68.021	77.367	77.619	83.496	77.864	75.225	76.636	77.419	77.084	78.197
1080	72.672	87.09	64.686	69.711	74.934	68.201	71.854	77.121	66.885	63.605	71.595	76.513	79.346	75.671	80.04	61.585	74.354	65.964	67.228	76.661	76.988	82.789	77.232	74.498	76.034	76.775	76.492	77.659
1070	72.008	86.394	63.994	69.126	74.275	67.576	71.085	76.378	66.234	62.952	71.057	75.996	78.6	74.861	79.416	60.804	73.725	65.182	66.45	75.948	76.352	82.078	76.608	73.778	75.44	76.239	75.899	77.102
1060	71.337	85.683	63.295	68.537	73.594	66.94	70.31	75.639	65.589	62.301	70.543	75.461	77.86	74.061	78.798	60.053	73.067	64.376	65.686	75.219	75.71	81.372	75.992	73.066	74.855	75.8	75.298	76.529
1050	70.661	84.96	62.588	67.941	72.894	66.298	69.532	74.904	64.945	61.652	70.05	74.912	77.128	73.272	78.185	59.338	72.38	63.55	64.938	74.474	75.064	80.676	75.386	72.362	74.279	75.419	74.691	75.939
1040	69.981	84.226	61.875	67.334	72.176	65.647	68.749	74.174	64.296	61.006	69.575	74.349	76.398	72.495	77.576	58.654	71.666	62.705	64.203	73.715	74.415	79.992	74.789	71.668	73.713	75.045	74.079	75.333
1030	69.297	83.481	61.156	66.716	71.444	64.989	67.965	73.451	63.639	60.362	69.107	73.783	75.663	71.73	76.965	57.989	70.927	61.845	63.475	72.943	73.763	79.318	74.202	70.982	73.158	74.662	73.463	74.713
1020	68.61	82.738	60.432	66.087	70.707	64.324	67.179	72.734	62.976	59.723	68.637	73.219	74.921	70.979	76.348	57.332	70.165	60.979	62.75	72.158	73.116	78.649	73.627	70.307	72.614	74.281	72.843	74.079
1010	67.92	82.005	59.704	65.449	69.969	63.653	66.392	72.024	62.309	59.087	68.159	72.658	74.174	70.241	75.723	56.675	69.386	60.117	62.026	71.363	72.482	77.977	73.062	69.643	72.081	73.92	72.22	73.432
1000	67.229	81.29	58.971	64.801	69.233	62.983	65.605	71.323	61.637	58.454	67.67	72.101	73.422	69.517	75.091	56.015	68.599	59.269	61.305	70.558	71.864	77.303	72.509	68.989	71.555	73.585	71.595	72.773
990	66.535	80.591	58.235	64.145	68.498	62.315	64.819	70.63	60.961	57.821	67.172	71.548	72.668	68.809	74.454	55.35	67.806	58.437	60.586	69.743	71.261	76.628	71.968	68.348	71.024	73.275	70.966	72.102
980	65.842	79.909	57.496	63.48	67.766	61.652	64.036	69.946	60.281	57.185	66.664	70.998	71.911	68.116	73.818	54.679	67.009	57.623	59.857	68.92	70.675	75.953	71.439	67.719	70.479	72.979	70.33	71.421
970	65.148	79.243	56.755	62.808	67.038	60.992	63.254	69.273	59.599	56.547	66.148	70.443	71.153	67.439	73.185	54	66.207	56.827	59.106	68.094	70.105	75.279	70.921	67.102	69.916	72.666	69.685	70.732
960	64.454	78.587	56.012	62.129	66.313	60.337	62.477	68.61	58.915	55.907	65.624	69.877	70.394	66.776	72.556	53.31	65.4	56.049	58.329	67.276	69.543	74.606	70.409	66.494	69.336	72.322	69.033	70.046
950	63.761	77.927	55.269	61.444	65.593	59.687	61.703	67.958	58.228	55.259	65.093	69.298	69.635	66.124	71.932	52.612	64.591	55.29	57.527	66.481	68.978	73.935	69.899	65.893	68.738	71.951	68.375	69.367
940	63.07	77.263	54.525	60.753	64.878	59.042	60.935	67.318	57.541	54.597	64.554	68.704	68.877	65.474	71.312	51.906	63.78	54.551	56.703	65.714	68.406	73.266	69.386	65.295	68.125	71.564	67.71	68.698
930	62.381	76.594	53.782	60.056	64.17	58.403	60.172	66.69	56.852	53.913	64.008	68.093	68.121	64.82	70.698	51.193	62.968	53.831	55.867	64.975	67.828	72.602	68.87	64.699	67.497	71.164	67.041	68.035
920	61.695	75.922	53.039	59.357	63.469	57.771	59.416	66.074	56.163	53.206	63.456	67.466	67.368	64.158	70.089	50.473	62.162	53.13	55.025	64.264	67.245	71.941	68.354	64.1	66.855	70.751	66.367	67.372
910	61.012	75.249	52.298	58.659	62.775	57.146	58.667	65.47	55.474	52.478	62.897	66.826	66.617	63.487	69.483	49.747	61.364	52.439	54.178	63.581	66.659	71.285	67.837	63.494	66.199	70.327	65.69	66.702
900	60.332	74.574	51.558	57.97	62.088	56.528	57.924	64.871	54.786	51.729	62.333	66.179	65.871	62.804	68.875	49.015	60.576	51.752	53.326	62.928	66.069	70.635	67.32	62.874	65.532	69.896	65.01	66.027
890	59.657	73.898	50.821	57.293	61.395	55.918	57.185	64.263	54.099	50.961	61.764	65.526	65.13	62.11	68.267	48.277	59.797	51.071	52.469	62.303	65.476	69.99	66.802	62.235	64.858	69.461	64.327	65.348
880	58.984	73.223	50.087	56.63	60.683	55.315	56.446	63.636	53.413	50.174	61.19	64.871	64.401	61.405	67.659	47.535	59.028	50.397	51.609	61.705	64.881	69.352	66.285	61.574	64.186	69.02	63.643	64.666
870	58.309	72.548	49.357	55.981	59.948	54.722	55.702	62.992	52.73	49.374	60.611	64.217	63.694	60.691	67.052	46.789	58.266	49.729	50.75	61.116	64.285	68.72	65.763	60.891	63.522	68.574	62.959	63.981
860	57.632	71.874	48.631	55.345	59.192	54.137	54.952	62.331	52.049	48.568	60.029	63.569	63.009	59.967	66.446	46.04	57.503	49.069	49.902	60.516	63.687	68.085	65.226	60.187	62.872	68.123	62.274	63.295
850	56.952	71.198	47.908	54.723	58.418	53.562	54.197	61.656	51.37	47.765	59.444	62.926	62.347	59.235	65.841	45.299	56.734	48.417	49.083	59.898	63.089	67.442	64.667	59.467	62.237	67.668	61.59	62.607
840	56.272	70.514	47.191	54.116	57.63	52.996	53.438	60.967	50.696	46.972	58.855	62.288	61.704	58.495	65.239	44.579	55.956	47.774	48.302	59.262	62.488	66.792	64.086	58.735	61.616	67.209	60.907	61.919
830	55.591	69.817	46.48	53.523	56.832	52.441	52.676	60.264	50.031	46.193	58.264	61.657	61.066	57.75	64.64	43.89	55.166	47.139	47.56	58.612	61.881	66.141	63.484	57.996	61.01	66.745	60.226	61.231
820	54.911	69.107	45.774	52.945	56.026	51.895	51.911	59.547	49.377	45.432	57.671	61.032	60.422	57.008	64.036	43.239	54.368	46.511	46.858	57.947	61.257	65.495	62.862	57.257	60.42	66.278	59.547	60.544
810	54.23	68.386	45.074	52.383	55.212	51.36	51.145	58.82	48.736	44.687	57.076	60.414	59.766	56.276	63.416	42.626	53.561	45.886	46.194	57.27	60.61	64.861	62.221	56.522	59.845	65.808	58.871	59.859
800	53.551	67.655	44.381	51.835	54.391	50.835	50.378	58.088	48.108	43.959	56.479	59.805	59.097	55.561	62.775	42.04	52.747	45.259	45.568	56.59	59.942	64.239	61.561	55.794	59.287	65.335	58.199	59.175
790	52.873	66.918	43.695	51.299	53.563	50.319	49.61	57.352	47.491	43.248	55.873	59.203	58.413	54.864	62.115	41.465	51.926	44.628	44.981	55.918	59.253	63.623	60.882	55.073	58.745	64.859	57.525	58.495
780	52.194	66.18	43.016	50.772	52.73	49.8	48.841	56.613	46.88	42.555	55.252	58.611	57.717	54.185	61.437	40.895	51.1	43.992	44.431	55.258	58.547	63.006	60.186	54.358	58.219	64.38	56.849	57.818
770	51.51	65.442	42.345	50.252	51.894	49.268	48.074	55.873	46.273	41.881	54.616	58.027	57.009	53.525	60.743	40.331	50.276	43.35	43.908	54.611	57.835	62.385	59.473	53.652	57.704	63.9	56.169	57.145
760	50.821	64.705	41.683	49.74	51.066	48.714	47.308	55.13	45.662	41.225	53.964	57.453	56.29	52.881	60.032	39.772	49.469	42.705	43.4	53.976	57.123	61.76	58.748	52.953	57.193	63.418	55.488	56.477
750	50.127	63.968	41.028	49.236	50.258	48.132	46.544	54.386	45.041	40.587	53.299	56.888	55.56	52.25	59.307	39.221	48.689	42.056	42.902	53.353	56.416	61.127	58.02	52.263	56.683	62.934	54.805	55.814
740	49.429	63.232	40.382	48.741	49.473	47.523	45.782	53.641	44.411	39.97	52.62	56.329	54.819	51.629	58.579	38.678	47.937	41.404	42.412	52.742	55.716	60.467	57.309	51.582	56.174	62.449	54.122	55.156
730	48.728	62.499	39.746	48.255	48.709	46.888	45.023	52.897	43.773	39.371	51.928	55.773	54.069	51.02	57.856	38.141	47.214	40.749	41.928	52.144	55.023	59.769	56.63	50.91	55.669	61.964	53.439	54.5
720	48.023	61.769	39.118	47.778	47.968	46.231	44.267	52.153	43.126	38.792	51.224	55.219	53.313	50.423	57.145	37.612	46.514	40.092	41.453	51.55	54.337	59.03	55.987	50.248	55.166	61.477	52.756	53.843
710	47.316	61.041	38.5	47.309	47.249	45.556	43.516	51.41	42.471	38.233	50.508	54.662	52.56	49.837	56.444	37.091	45.827	39.431	40.985	50.95	53.66	58.257	55.372	49.596	54.667	60.977	52.074	53.184
700	46.607	60.311	37.892	46.845	46.553	44.867	42.769	50.669	41.81	37.693	49.781	54.101	51.821	49.256	55.754	36.583	45.145	38.762	40.514	50.339	52.99	57.465	54.773	48.955	54.171	60.45	51.394	52.525
690	45.896	59.564	37.293	46.378	45.877	44.167	42.027	49.929	41.141	37.169	49.044	53.537	51.1	48.68	55.075	36.096	44.464	38.084	40.03	49.718	52.33	56.671	54.183	48.324	53.68	59.891	50.716	51.867
680	45.184	58.791	36.705	45.904	45.217	43.461	41.291	49.188	40.466	36.657	48.297	52.969	50.396	48.104	54.407	35.632	43.781	37.397	39.53	49.089	51.679	55.882	53.602	47.705	53.191	59.302	50.04	51.209
670	44.471	57.992	36.127	45.423	44.563	42.748	40.561	48.436	39.788	36.156	47.541	52.395	49.709	47.525	53.751	35.193	43.096	36.702	39.015	48.452	51.036	55.097	53.031	47.096	52.701	58.689	49.368	50.554
660	43.757	57.168	35.559	44.936	43.905	42.029	39.838	47.671	39.113	35.663	46.777	51.808	49.039	46.944	53.105	34.775	42.41	35.999	38.485	47.807	50.391	54.318	52.462	46.49	52.202	58.055	48.7	49.9
650	43.044	56.324	35.001	44.44	43.238	41.304	39.121	46.895	38.446	35.175	46.012	51.204	48.386	46.362	52.462	34.37	41.725	35.288	37.941	47.156	49.733	53.543	51.886	45.881	51.685	57.406	48.035	49.249
640	42.331	55.47	34.447	43.931	42.566	40.573	38.411	46.109	37.79	34.691	45.255	50.582	47.751	45.778	51.803	33.969	41.039	34.571	37.383	46.498	49.062	52.773	51.298	45.268	51.148	56.75	47.371	48.6
630	41.62	54.61	33.89	43.409	41.888	39.837	37.703	45.313	37.144	34.212	44.513	49.943	47.133	45.194	51.12	33.566	40.355	33.848	36.812	45.833	48.379	52.011	50.698	44.652	50.594	56.093	46.703	47.955
620	40.909	53.746	33.323	42.874	41.205	39.097	36.991	44.509	36.509	33.739	43.788	49.29	46.525	44.608	50.415	33.162	39.671	33.118	36.227	45.163	47.686	51.26	50.087	44.034	50.022	55.445	46.027	47.314
610	40.2	52.878	32.743	42.324	40.518	38.353	36.272	43.696	35.885	33.271	43.082	48.621	45.919	44.015	49.697	32.745	38.988	32.383	35.629	44.488	46.982	50.525	49.466	43.414	49.434	54.81	45.341	46.677
600	39.493	52.007	32.151	41.755	39.828	37.606	35.546	42.875	35.272	32.806	42.393	47.939	45.317	43.405	48.972	32.296	38.307	31.643	35.017	43.807	46.269	49.807	48.836	42.787	48.83	54.179	44.646	46.045
590	38.789	51.137	31.544	41.167	39.134	36.852	34.814	42.047	34.67	32.339	41.723	47.243	44.717	42.772	48.24	31.807	37.628	30.898	34.393	43.122	45.547	49.104	48.196	42.147	48.211	53.54	43.943	45.418
580	38.088	50.274	30.918	40.557	38.437	36.089	34.076	41.212	34.079	31.87	41.071	46.535	44.118	42.116	47.503	31.277	36.94	30.149	33.757	42.434	44.817	48.418	47.548	41.49	47.581	52.892	43.233	44.795
570	37.39	49.42	30.273	39.923	37.737	35.317	33.334	40.372	33.499	31.393	40.438	45.827	43.517	41.437	46.76	30.708	36.23	29.4	33.108	41.741	44.078	47.746	46.891	40.816	46.943	52.234	42.515	44.171
560	36.695	48.583	29.61	39.262	37.035	34.535	32.587	39.526	32.932	30.898	39.824	45.13	42.912	40.736	46.011	30.103	35.492	28.656	32.447	41.046	43.333	47.083	46.227	40.13	46.299	51.568	41.791	43.54
550	36.005	47.768	28.934	38.575	36.332	33.748	31.837	38.676	32.372	30.378	39.229	44.447	42.304	40.017	45.263	29.459	34.724	27.92	31.776	40.349	42.58	46.424	45.555	39.439	45.65	50.895	41.061	42.899
540	35.318	46.976	28.251	37.863	35.627	32.96	31.083	37.822	31.809	29.844	38.648	43.777	41.694	39.283	44.528	28.785	33.93	27.198	31.101	39.663	41.828	45.768	44.876	38.748	44.995	50.211	40.326	42.25
530	34.637	46.209	27.571	37.127	34.922	32.173	30.326	36.969	31.234	29.306	38.08	43.118	41.082	38.542	43.811	28.104	33.112	26.49	30.432	38.997	41.095	45.114	44.191	38.059	44.335	49.505	39.585	41.593
520	33.96	45.462	26.898	36.366	34.216	31.387	29.566	36.121	30.647	28.77	37.523	42.466	40.466	37.801	43.116	27.431	32.275	25.795	29.777	38.354	40.395	44.464	43.5	37.376	43.67	48.771	38.841	40.929
510	33.288	44.723	26.232	35.582	33.507	30.603	28.804	35.283	30.049	28.233	36.974	41.82	39.832	37.065	42.441	26.772	31.433	25.113	29.143	37.734	39.733	43.817	42.803	36.702	43.002	48.008	38.093	40.258
500	32.622	43.986	25.573	34.774	32.791	29.822	28.04	34.464	29.441	27.696	36.43	41.176	39.167	36.334	41.786	26.125	30.595	24.446	28.531	37.136	39.105	43.168	42.101	36.04	42.33	47.218	37.341	39.581
490	31.962	43.249	24.921	33.937	32.065	29.043	27.278	33.667	28.823	27.157	35.89	40.527	38.469	35.607	41.152	25.487	29.766	23.793	27.94	36.559	38.511	42.511	41.395	35.393	41.655	46.402	36.587	38.899
480	31.307	42.515	24.277	33.065	31.323	28.267	26.524	32.894	28.195	26.618	35.356	39.866	37.74	34.885	40.539	24.861	28.946	23.154	27.369	35.998	37.944	41.842	40.684	34.764	40.978	45.56	35.831	38.211
470	30.659	41.783	23.642	32.157	30.559	27.503	25.784	32.143	27.558	26.079	34.825	39.184	36.985	34.168	39.947	24.245	28.134	22.53	26.819	35.451	37.396	41.163	39.971	34.154	40.299	44.695	35.073	37.517
460	30.017	41.055	23.026	31.213	29.774	26.762	25.061	31.414	26.912	25.539	34.294	38.479	36.209	33.456	39.376	23.641	27.331	21.921	26.29	34.911	36.865	40.474	39.254	33.562	39.618	43.806	34.315	36.82
450	29.383	40.324	22.433	30.242	28.97	26.05	24.354	30.709	26.256	24.999	33.761	37.751	35.414	32.75	38.824	23.048	26.542	21.323	25.781	34.371	36.341	39.776	38.534	32.989	38.936	42.894	33.566	36.119
440	28.755	39.576	21.864	29.263	28.158	25.366	23.668	30.026	25.592	24.462	33.226	37.004	34.606	32.05	38.287	22.466	25.776	20.727	25.294	33.83	35.81	39.068	37.809	32.434	38.254	41.961	32.837	35.414
430	28.134	38.8	21.319	28.282	27.357	24.71	23.007	29.367	24.92	23.935	32.689	36.245	33.787	31.357	37.763	21.897	25.036	20.125	24.828	33.289	35.266	38.343	37.069	31.897	37.572	41.007	32.131	34.703
420	27.52	37.997	20.797	27.303	26.576	24.075	22.374	28.732	24.24	23.428	32.145	35.473	32.965	30.67	37.253	21.339	24.322	19.514	24.382	32.747	34.711	37.596	36.312	31.373	36.891	40.038	31.45	33.982
410	26.913	37.171	20.301	26.324	25.818	23.448	21.774	28.121	23.551	22.945	31.581	34.691	32.148	29.99	36.754	20.793	23.633	18.898	23.957	32.206	34.144	36.826	35.538	30.86	36.21	39.076	30.794	33.251
400	26.306	36.334	19.836	25.353	25.08	22.816	21.206	27.533	22.856	22.487	30.98	33.904	31.339	29.318	36.259	20.258	22.971	18.283	23.552	31.666	33.561	36.034	34.748	30.356	35.531	38.147	30.161	32.511
390	25.688	35.496	19.404	24.4	24.364	22.172	20.669	26.97	22.153	22.052	30.339	33.115	30.542	28.653	35.763	19.729	22.334	17.669	23.168	31.127	32.945	35.22	33.944	29.857	34.854	37.259	29.553	31.762
380	25.047	34.659	19.015	23.474	23.669	21.513	20.164	26.43	21.444	21.641	29.657	32.33	29.758	27.996	35.263	19.202	21.722	17.056	22.804	30.588	32.288	34.386	33.126	29.354	34.179	36.409	28.968	31.005
370	24.375	33.816	18.678	22.574	22.995	20.838	19.691	25.914	20.728	21.252	28.937	31.558	28.989	27.347	34.755	18.666	21.123	16.448	22.46	30.05	31.595	33.532	32.295	28.847	33.507	35.599	28.4	30.24
360	23.672	32.96	18.395	21.699	22.344	20.146	19.248	25.422	20.006	20.887	28.18	30.8	28.233	26.707	34.234	18.111	20.517	15.857	22.136	29.513	30.876	32.659	31.451	28.336	32.837	34.826	27.842	29.468
350	22.947	32.089	18.166	20.851	21.714	19.439	18.838	24.945	19.278	20.544	27.386	30.057	27.492	26.074	33.682	17.537	19.897	15.298	21.831	28.968	30.135	31.777	30.595	27.82	32.172	34.092	27.293	28.69
340	22.213	31.203	17.989	20.034	21.107	18.725	18.458	24.473	18.545	20.223	26.561	29.33	26.765	25.451	33.077	16.951	19.263	14.773	21.541	28.406	29.372	30.907	29.727	27.301	31.51	33.391	26.752	27.906
330	21.481	30.305	17.862	19.261	20.522	18.017	18.109	23.998	17.811	19.905	25.716	28.617	26.053	24.836	32.408	16.355	18.618	14.281	21.259	27.82	28.586	30.081	28.849	26.779	30.853	32.697	26.217	27.116
320	20.759	29.395	17.774	18.546	19.955	17.325	17.788	23.516	17.08	19.541	24.857	27.919	25.356	24.23	31.676	15.749	17.961	13.82	20.979	27.212	27.779	29.31	27.969	26.249	30.198	31.988	25.681	26.322
310	20.049	28.473	17.707	17.894	19.399	16.651	17.486	23.027	16.353	19.104	23.987	27.226	24.675	23.633	30.882	15.135	17.293	13.388	20.697	26.584	26.95	28.59	27.096	25.709	29.539	31.264	25.135	25.523
300	19.35	27.54	17.656	17.315	18.85	15.998	17.2	22.527	15.63	18.605	23.108	26.522	24.009	23.045	30.029	14.511	16.614	12.974	20.398	25.934	26.101	27.896	26.235	25.157	28.868	30.532	24.57	24.72
290	18.662	26.598	17.605	16.816	18.306	15.369	16.926	22.014	14.91	18.057	22.221	25.803	23.36	22.466	29.121	13.88	15.925	12.568	20.066	25.265	25.234	27.204	25.39	24.594	28.18	29.795	23.985	23.914
280	17.985	25.656	17.543	16.4	17.77	14.765	16.666	21.481	14.195	17.47	21.338	25.069	22.726	21.896	28.175	13.253	15.225	12.168	19.692	24.577	24.353	26.508	24.566	24.017	27.471	29.053	23.379	23.105
270	17.32	24.732	17.465	16.068	17.242	14.184	16.42	20.92	13.484	16.847	20.474	24.323	22.109	21.328	27.214	12.66	14.517	11.776	19.274	23.868	23.468	25.809	23.777	23.424	26.738	28.308	22.753	22.296
260	16.666	23.853	17.371	15.825	16.721	13.617	16.187	20.329	12.778	16.188	19.635	23.563	21.508	20.758	26.246	12.132	13.817	11.393	18.811	23.141	22.587	25.11	23.036	22.811	25.982	27.558	22.108	21.493
250	16.024	23.035	17.257	15.678	16.208	13.046	15.966	19.708	12.077	15.5	18.82	22.792	20.924	20.181	25.27	11.683	13.149	11.013	18.304	22.396	21.713	24.411	22.352	22.181	25.208	26.805	21.444	20.696
