# Supplementary material for: Eye position affects flight altitude in visual approach to landing independent of level of expertise of pilot
Source: PLoS One. 2018 May 24;13(5):e0197585. doi: 10.1371/journal.pone.0197585 (PMC5967751; doi:10.1371/journal.pone.0197585)
Supplement: S1 Dataset — (ZIP) [file pone.0197585.s001.zip › S1 Dataset/participant6_novice.txt]

distance	trial1_increase	trial2_increase	trial3_increase	trial4_increase	trial1_decrease	trial2_decrease	trial3_decrease	trial4_decrease	trial1_control	trial2_control	trial3_control	trial4_control	trial5_control	trial6_control	trial7_control	trial8_control	trial9_control	trial10_control	trial11_control	trial12_control	trial13_control	trial14_control	trial15_control	trial16_control	trial17_control	trial18_control	trial19_control	trial20_control
2000	122.83	129.23	129.23	129.23	129.53	121.61	128.92	131.36	122.83	131.66	124.96	122.22	121.91	125.87	125.26	131.66	129.23	131.06	131.36	129.53	129.84	125.57	124.96	129.23	127.09	125.26	122.22	127.4
1990	122.83	129.23	129.23	129.23	129.53	121.61	128.92	131.36	122.83	131.67	124.96	122.22	121.91	125.88	125.27	131.67	129.23	131.06	131.36	129.53	129.84	125.57	124.96	129.23	127.1	125.27	122.22	127.4
1980	122.83	129.23	129.23	129.23	129.54	121.61	128.93	131.37	122.83	131.67	124.97	122.22	121.92	125.88	125.27	131.67	129.23	131.06	131.37	129.54	129.84	125.58	124.97	129.23	127.1	125.27	122.22	127.4
1970	122.84	129.24	129.24	129.24	129.54	121.62	128.93	131.37	122.84	131.67	124.97	122.23	121.92	125.88	125.27	131.67	129.24	131.06	131.37	129.54	129.85	125.58	124.97	129.24	127.1	125.27	122.23	127.41
1960	122.84	129.24	129.24	129.24	129.54	121.62	128.93	131.37	122.84	131.68	124.97	122.23	121.92	125.89	125.28	131.68	129.24	131.07	131.37	129.54	129.85	125.58	124.97	129.24	127.11	125.28	122.23	127.41
1950	122.84	129.24	129.24	129.24	129.55	121.62	128.94	131.37	122.84	131.68	124.97	122.23	121.93	125.89	125.28	131.68	129.24	131.06	131.38	129.55	129.85	125.58	124.97	129.24	127.11	125.28	122.23	127.41
1940	122.83	129.24	129.23	129.23	129.55	121.62	128.93	131.32	122.84	131.68	124.97	122.23	121.92	125.89	125.27	131.67	129.2	130.92	131.37	129.54	129.84	125.57	124.91	129.19	127.1	125.27	122.16	127.41
1930	122.81	129.21	129.21	129.21	129.55	121.58	128.88	131.17	122.85	131.63	124.96	122.24	121.91	125.87	125.25	131.66	129.11	130.51	131.33	129.52	129.82	125.5	124.72	129.02	127.06	125.25	121.96	127.36
1920	122.76	129.17	129.16	129.17	129.54	121.52	128.73	130.9	122.84	131.47	124.93	122.24	121.88	125.85	125.21	131.63	128.98	129.81	131.26	129.49	129.77	125.34	124.43	128.7	126.99	125.22	121.59	127.23
1910	122.69	129.08	129.08	129.11	129.48	121.42	128.49	130.52	122.82	131.21	124.88	122.23	121.85	125.81	125.15	131.59	128.85	128.89	131.16	129.44	129.71	125.06	124.07	128.25	126.88	125.17	121.1	127.01
1900	122.59	128.93	128.99	129.03	129.36	121.28	128.19	130.05	122.79	130.89	124.81	122.17	121.8	125.76	125.08	131.54	128.73	127.81	131.01	129.37	129.63	124.7	123.68	127.71	126.73	125.1	120.51	126.69
1890	122.46	128.72	128.88	128.94	129.15	121.1	127.85	129.49	122.74	130.53	124.74	122.01	121.74	125.7	124.99	131.48	128.59	126.59	130.82	129.29	129.53	124.28	123.22	127.09	126.53	125.03	119.81	126.28
1880	122.31	128.44	128.76	128.83	128.86	120.87	127.45	128.85	122.65	130.13	124.63	121.74	121.66	125.62	124.89	131.41	128.43	125.32	130.58	129.2	129.41	123.82	122.68	126.41	126.3	124.93	119.02	125.8
1870	122.13	128.1	128.61	128.68	128.5	120.58	126.99	128.14	122.53	129.68	124.5	121.39	121.57	125.51	124.77	131.33	128.24	124.07	130.3	129.1	129.28	123.32	122.06	125.69	126.03	124.82	118.19	125.28
1860	121.92	127.71	128.45	128.47	128.09	120.25	126.46	127.37	122.38	129.17	124.33	120.96	121.44	125.37	124.63	131.25	128.03	122.85	129.99	128.98	129.13	122.79	121.4	124.96	125.73	124.69	117.35	124.71
1850	121.66	127.28	128.27	128.17	127.65	119.87	125.87	126.56	122.2	128.61	124.14	120.46	121.29	125.2	124.48	131.14	127.81	121.66	129.65	128.84	128.96	122.25	120.69	124.22	125.4	124.52	116.5	124.09
1840	121.37	126.8	128.07	127.82	127.18	119.44	125.23	125.7	121.99	128.01	123.92	119.91	121.11	125	124.31	130.99	127.56	120.48	129.29	128.69	128.76	121.69	119.94	123.46	125.06	124.32	115.66	123.43
1830	121.05	126.28	127.85	127.43	126.68	118.96	124.54	124.83	121.73	127.39	123.67	119.31	120.9	124.78	124.1	130.75	127.29	119.35	128.9	128.51	128.52	121.14	119.17	122.68	124.71	124.09	114.8	122.74
1820	120.71	125.74	127.6	127.02	126.15	118.43	123.81	123.96	121.44	126.74	123.39	118.7	120.67	124.54	123.87	130.45	127.02	118.26	128.49	128.3	128.26	120.59	118.35	121.89	124.33	123.82	113.97	122.03
1810	120.35	125.18	127.34	126.58	125.61	117.86	123.04	123.11	121.12	126.07	123.09	118.07	120.42	124.26	123.6	130.11	126.73	117.23	128.05	128.07	127.96	120.04	117.51	121.11	123.92	123.53	113.19	121.3
1800	119.99	124.61	127.05	126.11	125.07	117.26	122.26	122.27	120.76	125.41	122.78	117.43	120.15	123.95	123.3	129.75	126.41	116.25	127.59	127.8	127.63	119.5	116.65	120.34	123.47	123.21	112.46	120.57
1790	119.6	124.01	126.73	125.62	124.53	116.61	121.46	121.44	120.37	124.77	122.47	116.8	119.87	123.61	122.97	129.36	126.07	115.32	127.12	127.51	127.27	118.98	115.77	119.6	122.99	122.86	111.75	119.83
1780	119.22	123.41	126.41	125.11	124	115.93	120.64	120.61	119.97	124.15	122.16	116.24	119.56	123.24	122.61	128.93	125.68	114.44	126.63	127.19	126.89	118.47	114.88	118.87	122.5	122.49	111.08	119.09
1770	118.83	122.8	126.07	124.58	123.45	115.22	119.82	119.8	119.57	123.54	121.83	115.73	119.23	122.84	122.23	128.45	125.24	113.6	126.13	126.85	126.48	117.98	113.99	118.18	121.99	122.09	110.42	118.35
1760	118.44	122.21	125.73	124.02	122.9	114.49	118.99	119.02	119.15	122.93	121.49	115.25	118.87	122.42	121.83	127.95	124.73	112.79	125.62	126.48	126.05	117.51	113.08	117.51	121.47	121.67	109.8	117.63
1750	118.05	121.63	125.36	123.45	122.34	113.75	118.17	118.25	118.73	122.34	121.14	114.79	118.5	121.97	121.43	127.41	124.14	112.01	125.1	126.09	125.59	117.05	112.17	116.86	120.92	121.23	109.21	116.93
1740	117.66	121.05	124.98	122.87	121.76	112.99	117.38	117.52	118.29	121.77	120.76	114.35	118.1	121.49	121.02	126.84	123.48	111.27	124.58	125.69	125.11	116.6	111.26	116.25	120.37	120.77	108.65	116.25
1730	117.27	120.46	124.57	122.27	121.19	112.23	116.61	116.8	117.83	121.22	120.37	113.93	117.69	121	120.61	126.24	122.74	110.57	124.05	125.28	124.62	116.15	110.36	115.64	119.79	120.29	108.11	115.59
1720	116.89	119.87	124.15	121.66	120.61	111.46	115.85	116.08	117.38	120.68	119.97	113.52	117.26	120.48	120.18	125.63	121.94	109.91	123.52	124.87	124.11	115.69	109.49	115.04	119.21	119.79	107.6	114.93
1710	116.51	119.29	123.7	121.05	120.03	110.7	115.09	115.37	116.92	120.16	119.55	113.13	116.82	119.95	119.74	125	121.1	109.27	122.99	124.46	123.58	115.23	108.64	114.44	118.61	119.28	107.09	114.28
1700	116.14	118.7	123.25	120.42	119.44	109.94	114.32	114.66	116.46	119.64	119.12	112.74	116.39	119.41	119.29	124.36	120.24	108.65	122.46	124.05	123.03	114.76	107.81	113.85	118.01	118.76	106.61	113.63
1690	115.76	118.1	122.79	119.79	118.86	109.18	113.54	113.96	116	119.13	118.68	112.33	115.97	118.86	118.82	123.7	119.36	108.07	121.93	123.65	122.48	114.29	107	113.26	117.4	118.24	106.13	113
1680	115.36	117.49	122.32	119.15	118.29	108.44	112.78	113.27	115.53	118.64	118.23	111.92	115.55	118.31	118.33	123.04	118.48	107.51	121.4	123.23	121.91	113.8	106.19	112.68	116.8	117.72	105.68	112.38
1670	114.93	116.86	121.85	118.52	117.71	107.71	112.02	112.59	115.05	118.15	117.77	111.51	115.14	117.76	117.84	122.37	117.6	106.98	120.87	122.8	121.34	113.3	105.39	112.12	116.2	117.22	105.24	111.77
1660	114.47	116.23	121.38	117.88	117.14	107	111.27	111.92	114.58	117.68	117.31	111.11	114.74	117.21	117.33	121.71	116.7	106.46	120.35	122.37	120.76	112.79	104.61	111.56	115.61	116.72	104.81	111.17
1650	113.98	115.58	120.9	117.24	116.57	106.3	110.54	111.26	114.1	117.23	116.83	110.7	114.33	116.66	116.81	121.05	115.81	105.97	119.81	121.92	120.17	112.28	103.84	111	115.02	116.21	104.39	110.59
1640	113.47	114.93	120.42	116.61	116	105.61	109.81	110.63	113.62	116.78	116.35	110.29	113.93	116.11	116.28	120.4	114.92	105.5	119.26	121.47	119.58	111.76	103.09	110.43	114.43	115.68	103.97	110.01
1630	112.94	114.26	119.94	115.98	115.43	104.92	109.1	110	113.14	116.32	115.86	109.88	113.53	115.56	115.75	119.75	114.04	105.06	118.71	121.01	118.99	111.23	102.34	109.86	113.84	115.15	103.57	109.43
1620	112.39	113.6	119.45	115.34	114.86	104.24	108.4	109.4	112.67	115.84	115.35	109.46	113.14	115.02	115.21	119.12	113.15	104.64	118.16	120.55	118.39	110.7	101.61	109.28	113.25	114.6	103.18	108.85
1610	111.81	112.93	118.96	114.71	114.3	103.58	107.72	108.8	112.19	115.35	114.84	109.03	112.73	114.49	114.67	118.5	112.28	104.23	117.61	120.06	117.8	110.16	100.88	108.71	112.67	114.04	102.79	108.26
1600	111.22	112.26	118.46	114.07	113.73	102.92	107.05	108.21	111.7	114.83	114.32	108.59	112.33	113.96	114.13	117.9	111.42	103.82	117.06	119.55	117.21	109.63	100.15	108.13	112.1	113.48	102.4	107.67
1590	110.61	111.59	117.95	113.43	113.15	102.27	106.38	107.63	111.19	114.31	113.79	108.13	111.92	113.45	113.6	117.31	110.57	103.4	116.51	119	116.62	109.09	99.434	107.55	111.53	112.91	102.02	107.08
1580	109.99	110.92	117.43	112.8	112.55	101.64	105.71	107.07	110.66	113.78	113.25	107.66	111.51	112.94	113.09	116.73	109.73	102.97	115.96	118.42	116.03	108.56	98.72	106.98	110.97	112.32	101.64	106.46
1570	109.36	110.26	116.9	112.17	111.94	101.02	105.04	106.52	110.1	113.24	112.71	107.16	111.1	112.44	112.6	116.17	108.9	102.53	115.39	117.8	115.41	108.02	98.013	106.41	110.4	111.72	101.26	105.84
1560	108.74	109.6	116.34	111.55	111.32	100.42	104.38	105.97	109.52	112.7	112.15	106.66	110.7	111.95	112.12	115.64	108.09	102.09	114.79	117.16	114.77	107.5	97.316	105.83	109.82	111.11	100.88	105.2
1550	108.13	108.94	115.76	110.93	110.69	99.826	103.72	105.41	108.93	112.14	111.58	106.17	110.29	111.45	111.66	115.12	107.28	101.65	114.18	116.5	114.13	106.97	96.629	105.25	109.24	110.48	100.47	104.56
1540	107.52	108.29	115.17	110.32	110.06	99.234	103.06	104.86	108.32	111.58	111	105.68	109.89	110.97	111.21	114.62	106.48	101.19	113.55	115.82	113.47	106.44	95.953	104.67	108.64	109.85	100.03	103.9
1530	106.92	107.66	114.57	109.69	109.41	98.631	102.38	104.3	107.7	111.01	110.42	105.2	109.5	110.49	110.77	114.15	105.7	100.71	112.91	115.13	112.81	105.9	95.289	104.09	108.04	109.2	99.561	103.24
1520	106.32	107.03	113.95	109.06	108.77	98.016	101.69	103.74	107.07	110.43	109.83	104.73	109.1	110.02	110.35	113.69	104.92	100.2	112.26	114.42	112.15	105.36	94.639	103.5	107.44	108.55	99.092	102.57
1510	105.71	106.41	113.33	108.42	108.11	97.392	100.99	103.18	106.43	109.84	109.24	104.26	108.72	109.55	109.94	113.27	104.14	99.68	111.59	113.72	111.49	104.8	94.003	102.91	106.84	107.9	98.623	101.91
1500	105.1	105.81	112.69	107.77	107.47	96.76	100.28	102.62	105.78	109.25	108.65	103.8	108.34	109.1	109.52	112.86	103.36	99.136	110.94	113.03	110.82	104.23	93.383	102.33	106.23	107.24	98.143	101.25
1490	104.48	105.21	112.06	107.12	106.83	96.124	99.562	102.06	105.12	108.66	108.05	103.32	107.97	108.65	109.11	112.48	102.57	98.57	110.29	112.34	110.16	103.66	92.779	101.73	105.62	106.58	97.639	100.6
1480	103.87	104.61	111.44	106.47	106.2	95.484	98.836	101.5	104.46	108.08	107.46	102.85	107.61	108.2	108.69	112.13	101.79	97.976	109.65	111.66	109.51	103.1	92.186	101.13	105.02	105.92	97.107	99.931
1470	103.26	104.01	110.83	105.82	105.58	94.836	98.105	100.92	103.8	107.5	106.87	102.36	107.25	107.74	108.27	111.79	101.01	97.357	109.03	110.98	108.87	102.54	91.602	100.5	104.41	105.26	96.55	99.256
1460	102.65	103.41	110.24	105.17	104.96	94.175	97.37	100.34	103.14	106.93	106.28	101.87	106.89	107.28	107.85	111.46	100.24	96.713	108.43	110.31	108.27	101.98	91.027	99.866	103.82	104.6	95.969	98.571
1450	102.05	102.81	109.66	104.51	104.32	93.503	96.632	99.76	102.47	106.38	105.69	101.38	106.51	106.81	107.42	111.14	99.468	96.05	107.83	109.64	107.68	101.42	90.46	99.215	103.22	103.95	95.367	97.879
1440	101.45	102.2	109.08	103.87	103.66	92.82	95.893	99.173	101.81	105.82	105.12	100.88	106.11	106.33	106.98	110.82	98.705	95.373	107.26	108.97	107.12	100.88	89.895	98.554	102.63	103.3	94.743	97.182
1430	100.85	101.59	108.52	103.22	103	92.129	95.153	98.585	101.15	105.27	104.54	100.39	105.69	105.82	106.52	110.49	97.949	94.685	106.7	108.32	106.57	100.33	89.327	97.882	102.05	102.66	94.101	96.481
1420	100.23	100.99	107.96	102.58	102.33	91.431	94.414	97.994	100.49	104.71	103.97	99.893	105.26	105.3	106.04	110.16	97.203	93.985	106.15	107.67	106.04	99.801	88.752	97.201	101.47	102.02	93.454	95.776
1410	99.608	100.38	107.42	101.95	101.67	90.726	93.677	97.391	99.84	104.17	103.4	99.399	104.82	104.75	105.55	109.83	96.459	93.268	105.6	107.03	105.53	99.275	88.17	96.512	100.88	101.37	92.816	95.07
1400	98.974	99.754	106.88	101.32	101	90.017	92.94	96.771	99.195	103.63	102.83	98.904	104.36	104.19	105.02	109.48	95.702	92.535	105.06	106.39	105.03	98.759	87.582	95.814	100.27	100.72	92.192	94.363
1390	98.332	99.126	106.35	100.72	100.33	89.305	92.2	96.131	98.555	103.1	102.26	98.406	103.89	103.61	104.47	109.1	94.919	91.801	104.52	105.75	104.53	98.253	86.99	95.102	99.664	100.05	91.571	93.656
1380	97.684	98.493	105.82	100.13	99.656	88.59	91.449	95.474	97.912	102.57	101.7	97.901	103.41	103.01	103.88	108.69	94.114	91.086	103.98	105.1	104.05	97.753	86.393	94.375	99.04	99.382	90.938	92.951
1370	97.032	97.85	105.3	99.558	98.977	87.873	90.686	94.802	97.26	102.06	101.16	97.391	102.92	102.4	103.27	108.25	93.292	90.398	103.44	104.45	103.59	97.255	85.794	93.629	98.402	98.707	90.288	92.248
1360	96.376	97.186	104.78	99.009	98.289	87.157	89.91	94.115	96.599	101.56	100.64	96.876	102.43	101.78	102.63	107.8	92.46	89.737	102.89	103.79	103.13	96.752	85.192	92.862	97.748	98.028	89.622	91.549
1350	95.718	96.495	104.27	98.475	97.587	86.442	89.123	93.415	95.936	101.07	100.13	96.358	101.93	101.15	101.99	107.35	91.617	89.096	102.34	103.12	102.68	96.243	84.589	92.075	97.083	97.347	88.944	90.855
1340	95.059	95.779	103.77	97.948	96.869	85.729	88.327	92.702	95.285	100.59	99.626	95.832	101.42	100.52	101.33	106.9	90.765	88.473	101.78	102.42	102.24	95.728	83.984	91.269	96.405	96.666	88.255	90.167
1330	94.4	95.043	103.29	97.424	96.136	85.019	87.523	91.979	94.66	100.11	99.124	95.294	100.91	99.889	100.65	106.43	89.905	87.864	101.21	101.71	101.78	95.209	83.38	90.448	95.718	95.984	87.555	89.486
1320	93.742	94.295	102.81	96.903	95.39	84.314	86.712	91.244	94.053	99.638	98.612	94.746	100.39	99.261	99.97	105.92	89.038	87.264	100.62	100.99	101.31	94.687	82.777	89.621	95.021	95.304	86.847	88.811
1310	93.087	93.538	102.34	96.382	94.633	83.614	85.896	90.501	93.454	99.153	98.089	94.189	99.871	98.63	99.277	105.39	88.167	86.674	100.02	100.24	100.83	94.163	82.175	88.798	94.317	94.627	86.131	88.14
1300	92.436	92.772	101.88	95.857	93.865	82.92	85.075	89.751	92.861	98.651	97.556	93.625	99.337	97.993	98.577	104.83	87.291	86.093	99.394	99.487	100.33	93.637	81.576	87.982	93.606	93.954	85.408	87.461
1290	91.789	91.998	101.41	95.322	93.089	82.234	84.251	88.997	92.274	98.136	97.016	93.054	98.792	97.351	97.87	104.25	86.412	85.523	98.753	98.719	99.821	93.109	80.979	87.174	92.89	93.285	84.679	86.763
1280	91.148	91.215	100.92	94.775	92.305	81.555	83.424	88.247	91.694	97.614	96.469	92.477	98.237	96.705	97.158	103.64	85.533	84.964	98.098	97.94	99.3	92.582	80.387	86.374	92.173	92.619	83.946	86.036
1270	90.514	90.419	100.4	94.216	91.515	80.886	82.596	87.503	91.113	97.089	95.916	91.895	97.674	96.057	96.442	103.02	84.653	84.418	97.432	97.151	98.769	92.056	79.798	85.584	91.471	91.947	83.21	85.281
1260	89.887	89.609	99.866	93.648	90.72	80.227	81.769	86.765	90.519	96.562	95.358	91.31	97.104	95.409	95.723	102.37	83.774	83.881	96.763	96.359	98.228	91.531	79.215	84.804	90.803	91.264	82.471	84.508
1250	89.27	88.789	99.324	93.07	89.92	79.579	80.942	86.033	89.911	96.033	94.796	90.722	96.528	94.76	95.004	101.73	82.897	83.348	96.091	95.576	97.679	91.008	78.636	84.036	90.177	90.573	81.732	83.721
1240	88.661	87.965	98.781	92.481	89.121	78.942	80.118	85.302	89.296	95.503	94.231	90.132	95.947	94.112	94.285	101.08	82.024	82.819	95.416	94.81	97.121	90.488	78.059	83.281	89.594	89.881	80.993	82.927
1230	88.056	87.141	98.227	91.872	88.329	78.314	79.297	84.571	88.676	94.974	93.66	89.542	95.362	93.467	93.568	100.44	81.156	82.293	94.732	94.06	96.559	89.972	77.474	82.538	89.043	89.191	80.255	82.131
1220	87.451	86.319	97.654	91.238	87.547	77.687	78.48	83.838	88.046	94.451	93.078	88.952	94.774	92.825	92.853	99.802	80.293	81.765	94.038	93.32	96.005	89.46	76.876	81.807	88.514	88.505	79.519	81.332
1210	86.841	85.5	97.06	90.577	86.775	77.051	77.668	83.107	87.396	93.933	92.483	88.362	94.185	92.187	92.142	99.169	79.437	81.227	93.336	92.59	95.465	88.948	76.265	81.079	88.006	87.822	78.787	80.531
1200	86.224	84.683	96.449	89.891	86.015	76.401	76.862	82.377	86.718	93.416	91.877	87.775	93.595	91.554	91.436	98.542	78.588	80.668	92.627	91.869	94.933	88.421	75.642	80.348	87.517	87.144	78.059	79.729
1190	85.602	83.871	95.821	89.183	85.268	75.736	76.061	81.65	86.01	92.901	91.263	87.191	93.006	90.927	90.736	97.92	77.749	80.083	91.912	91.159	94.4	87.87	75.003	79.611	87.043	86.472	77.336	78.928
1180	84.975	83.065	95.178	88.453	84.533	75.063	75.26	80.926	85.282	92.389	90.655	86.61	92.424	90.308	90.043	97.299	76.919	79.473	91.192	90.454	93.865	87.293	74.345	78.863	86.57	85.807	76.619	78.128
1170	84.345	82.265	94.521	87.703	83.813	74.388	74.458	80.207	84.545	91.88	90.07	86.034	91.853	89.697	89.359	96.676	76.099	78.84	90.468	89.753	93.327	86.693	73.666	78.104	86.091	85.149	75.909	77.33
1160	83.712	81.473	93.851	86.933	83.108	73.712	73.654	79.492	83.804	91.376	89.506	85.463	91.296	89.094	88.684	96.053	75.291	78.185	89.742	89.05	92.783	86.071	72.965	77.335	85.608	84.5	75.207	76.536
1150	83.077	80.688	93.169	86.145	82.419	73.036	72.85	78.784	83.058	90.876	88.953	84.899	90.753	88.501	88.019	95.431	74.496	77.509	89.015	88.344	92.225	85.428	72.237	76.557	85.12	83.859	74.514	75.746
1140	82.442	79.906	92.476	85.34	81.744	72.36	72.039	78.082	82.309	90.381	88.406	84.341	90.224	87.919	87.366	94.81	73.713	76.819	88.286	87.631	91.642	84.766	71.483	75.772	84.629	83.223	73.83	74.966
1130	81.806	79.124	91.773	84.52	81.08	71.685	71.221	77.388	81.557	89.889	87.864	83.791	89.711	87.34	86.724	94.183	72.944	76.124	87.562	86.907	91.031	84.083	70.71	74.98	84.136	82.587	73.157	74.2
1120	81.172	78.343	91.061	83.685	80.422	71.011	70.395	76.702	80.803	89.392	87.329	83.249	89.214	86.755	86.096	93.535	72.19	75.435	86.847	86.17	90.391	83.375	69.922	74.187	83.641	81.95	72.495	73.452
1110	80.539	77.565	90.342	82.836	79.774	70.34	69.565	76.025	80.05	88.883	86.801	82.717	88.733	86.155	85.481	92.861	71.452	74.755	86.145	85.42	89.726	82.64	69.122	73.398	83.144	81.307	71.844	72.719
1100	79.909	76.79	89.616	81.976	79.135	69.67	68.729	75.357	79.296	88.361	86.278	82.194	88.267	85.537	84.881	92.162	70.727	74.073	85.456	84.66	89.044	81.88	68.311	72.616	82.646	80.648	71.206	71.996
1090	79.278	76.019	88.885	81.104	78.506	68.997	67.89	74.699	78.545	87.827	85.749	81.681	87.81	84.907	84.294	91.442	70.009	73.384	84.778	83.892	88.348	81.098	67.49	71.841	82.148	79.97	70.581	71.281
1080	78.642	75.254	88.15	80.223	77.887	68.324	67.048	74.052	77.796	87.283	85.21	81.175	87.361	84.277	83.711	90.707	69.289	72.69	84.106	83.123	87.639	80.306	66.659	71.071	81.65	79.295	69.97	70.575
1070	78.001	74.495	87.412	79.334	77.281	67.656	66.205	73.416	77.051	86.726	84.661	80.665	86.921	83.654	83.126	89.962	68.566	71.992	83.438	82.37	86.918	79.511	65.828	70.296	81.153	78.635	69.372	69.871
1060	77.356	73.742	86.677	78.438	76.686	66.994	65.36	72.791	76.311	86.154	84.104	80.138	86.481	83.04	82.537	89.21	67.841	71.291	82.776	81.642	86.186	78.716	65.005	69.51	80.65	77.988	68.786	69.167
1050	76.707	72.997	85.953	77.535	76.104	66.34	64.515	72.172	75.576	85.562	83.538	79.594	86.025	82.434	81.946	88.448	67.114	70.587	82.117	80.938	85.444	77.921	64.207	68.713	80.122	77.342	68.201	68.456
1040	76.056	72.26	85.248	76.631	75.534	65.692	63.67	71.537	74.847	84.953	82.95	79.033	85.548	81.837	81.355	87.674	66.376	69.882	81.451	80.258	84.692	77.128	63.452	67.909	79.543	76.693	67.611	67.737
1030	75.404	71.53	84.564	75.731	74.978	65.052	62.827	70.868	74.126	84.327	82.327	78.458	85.057	81.25	80.761	86.885	65.621	69.176	80.774	79.594	83.933	76.335	62.742	67.104	78.899	76.042	67.017	67.01
1020	74.751	70.798	83.901	74.846	74.429	64.421	61.986	70.165	73.413	83.685	81.668	77.871	84.558	80.672	80.158	86.08	64.851	68.47	80.085	78.937	83.167	75.537	62.061	66.302	78.203	75.391	66.42	66.272
1010	74.097	70.052	83.258	73.98	73.859	63.798	61.148	69.451	72.709	83.028	80.979	77.28	84.05	80.106	79.547	85.263	64.074	67.764	79.387	78.275	82.399	74.733	61.392	65.504	77.475	74.734	65.821	65.52
1000	73.445	69.286	82.629	73.133	73.254	63.185	60.314	68.757	72.015	82.361	80.27	76.687	83.524	79.55	78.929	84.434	63.291	67.06	78.678	77.602	81.64	73.924	60.731	64.71	76.721	74.065	65.221	64.753
990	72.793	68.501	82.009	72.307	72.625	62.582	59.485	68.095	71.331	81.696	79.551	76.092	82.975	78.999	78.303	83.591	62.502	66.357	77.952	76.917	80.9	73.112	60.081	63.921	75.944	73.379	64.619	63.973
980	72.144	67.702	81.394	71.501	71.996	61.985	58.66	67.459	70.658	81.038	78.822	75.495	82.402	78.443	77.672	82.717	61.709	65.656	77.203	76.221	80.184	72.297	59.45	63.137	75.142	72.676	64.018	63.184
970	71.498	66.893	80.774	70.717	71.371	61.39	57.842	66.844	70	80.389	78.088	74.898	81.808	77.873	77.032	81.802	60.911	64.958	76.426	75.515	79.493	71.481	58.841	62.36	74.316	71.957	63.416	62.39
960	70.855	66.072	80.135	69.955	70.728	60.796	57.03	66.249	69.363	79.749	77.353	74.3	81.207	77.287	76.373	80.852	60.11	64.264	75.625	74.801	78.822	70.664	58.25	61.588	73.468	71.223	62.815	61.596
950	70.217	65.236	79.472	69.216	70.054	60.203	56.225	65.675	68.754	79.118	76.633	73.703	80.61	76.685	75.69	79.885	59.305	63.575	74.8	74.078	78.168	69.848	57.672	60.825	72.598	70.476	62.216	60.802
940	69.583	64.412	78.797	68.5	69.347	59.604	55.428	65.114	68.178	78.497	75.941	73.107	80.022	76.06	74.984	78.912	58.499	62.89	73.953	73.348	77.534	69.034	57.094	60.069	71.713	69.716	61.618	60.008
930	68.955	63.648	78.134	67.809	68.611	58.991	54.64	64.556	67.636	77.887	75.286	72.507	79.448	75.397	74.258	77.937	57.691	62.21	73.086	72.612	76.919	68.224	56.508	59.323	70.825	68.944	61.022	59.216
920	68.333	62.961	77.49	67.142	67.847	58.362	53.861	63.992	67.127	77.287	74.669	71.895	78.885	74.676	73.518	76.96	56.885	61.536	72.202	71.87	76.32	67.425	55.912	58.584	69.941	68.161	60.429	58.425
910	67.718	62.324	76.851	66.5	67.055	57.716	53.089	63.421	66.647	76.698	74.085	71.267	78.327	73.9	72.769	75.981	56.096	60.869	71.312	71.123	75.73	66.641	55.309	57.851	69.059	67.368	59.839	57.637
900	67.11	61.708	76.211	65.883	66.238	57.055	52.321	62.844	66.186	76.116	73.521	70.624	77.773	73.114	72.012	75.002	55.344	60.209	70.427	70.372	75.139	65.872	54.703	57.117	68.183	66.565	59.253	56.851
890	66.51	61.104	75.572	65.292	65.395	56.38	51.55	62.261	65.738	75.536	72.966	69.975	77.223	72.337	71.248	74.023	54.642	59.556	69.553	69.618	74.539	65.118	54.1	56.385	67.31	65.754	58.67	56.065
880	65.918	60.514	74.932	64.726	64.533	55.692	50.771	61.673	65.305	74.959	72.417	69.323	76.676	71.55	70.477	73.047	53.992	58.911	68.694	68.861	73.931	64.381	53.499	55.653	66.444	64.937	58.083	55.273
870	65.335	59.941	74.285	64.178	63.664	54.991	49.984	61.076	64.885	74.384	71.877	68.671	76.123	70.735	69.7	72.073	53.393	58.274	67.846	68.102	73.317	63.66	52.895	54.918	65.584	64.119	57.486	54.476
860	64.761	59.385	73.624	63.639	62.795	54.279	49.19	60.459	64.473	73.805	71.345	68.019	75.558	69.903	68.918	71.104	52.843	57.646	66.997	67.342	72.69	62.957	52.284	54.175	64.732	63.313	56.867	53.676
850	64.197	58.836	72.945	63.105	61.926	53.554	48.39	59.809	64.06	73.212	70.816	67.364	74.98	69.074	68.132	70.14	52.342	57.027	66.14	66.582	72.042	62.272	51.666	53.419	63.877	62.53	56.224	52.872
840	63.643	58.278	72.251	62.578	61.058	52.819	47.585	59.128	63.642	72.595	70.278	66.7	74.391	68.256	67.349	69.183	51.879	56.418	65.272	65.822	71.369	61.604	51.043	52.648	63.006	61.773	55.558	52.067
830	63.1	57.707	71.543	62.055	60.191	52.074	46.774	58.432	63.22	71.956	69.728	66.028	73.791	67.451	66.575	68.233	51.441	55.818	64.397	65.063	70.672	60.951	50.416	51.862	62.106	61.043	54.871	51.26
820	62.568	57.125	70.821	61.53	59.326	51.319	45.96	57.726	62.79	71.306	69.172	65.348	73.181	66.658	65.818	67.292	51.021	55.228	63.519	64.307	69.957	60.307	49.784	51.062	61.175	60.34	54.167	50.452
810	62.046	56.532	70.087	60.992	58.464	50.557	45.141	57.013	62.337	70.655	68.615	64.662	72.563	65.878	65.081	66.36	50.621	54.641	62.643	63.552	69.229	59.67	49.148	50.252	60.216	59.658	53.453	49.644
800	61.533	55.93	69.343	60.434	57.605	49.792	44.324	56.293	61.851	70.003	68.06	63.969	71.936	65.11	64.367	65.439	50.238	54.046	61.767	62.801	68.491	59.035	48.508	49.439	59.236	58.994	52.732	48.836
790	61.018	55.318	68.599	59.856	56.751	49.037	43.519	55.564	61.332	69.351	67.506	63.271	71.302	64.356	63.675	64.528	49.869	53.431	60.89	62.054	67.738	58.398	47.864	48.63	58.241	58.345	52.012	48.029
780	60.494	54.698	67.863	59.257	55.902	48.296	42.734	54.828	60.782	68.699	66.953	62.57	70.661	63.616	63.005	63.63	49.502	52.788	60.008	61.311	66.96	57.751	47.21	47.834	57.236	57.708	51.293	47.223
770	59.962	54.073	67.138	58.64	55.059	47.569	41.976	54.097	60.201	68.047	66.403	61.871	70.014	62.891	62.359	62.745	49.121	52.118	59.118	60.573	66.153	57.09	46.542	47.055	56.243	57.08	50.575	46.424
760	59.424	53.447	66.425	58.006	54.221	46.856	41.247	53.401	59.591	67.394	65.855	61.181	69.362	62.183	61.734	61.874	48.698	51.422	58.222	59.841	65.322	56.42	45.856	46.295	55.278	56.458	49.863	45.636
750	58.879	52.826	65.723	57.363	53.384	46.157	40.545	52.749	58.951	66.734	65.309	60.507	68.706	61.491	61.125	61.017	48.217	50.707	57.322	59.115	64.475	55.748	45.148	45.555	54.344	55.838	49.166	44.868
740	58.334	52.215	65.033	56.728	52.545	45.472	39.871	52.126	58.284	66.063	64.767	59.852	68.047	60.815	60.531	60.175	47.671	49.976	56.421	58.395	63.615	55.081	44.421	44.834	53.441	55.209	48.49	44.122
730	57.794	51.616	64.355	56.106	51.705	44.803	39.214	51.509	57.6	65.376	64.221	59.215	67.384	60.157	59.951	59.349	47.068	49.233	55.526	57.684	62.744	54.417	43.678	44.133	52.568	54.562	47.837	43.401
720	57.267	51.029	63.691	55.497	50.864	44.149	38.558	50.892	56.908	64.671	63.662	58.597	66.72	59.517	59.386	58.54	46.414	48.475	54.638	56.98	61.861	53.749	42.926	43.452	51.725	53.896	47.2	42.704
710	56.755	50.442	63.04	54.898	50.024	43.51	37.899	50.276	56.207	63.948	63.087	57.999	66.054	58.895	58.836	57.747	45.716	47.705	53.759	56.284	60.969	53.077	42.171	42.791	50.914	53.214	46.568	42.031
700	56.259	49.846	62.403	54.304	49.185	42.883	37.243	49.663	55.488	63.209	62.497	57.42	65.387	58.291	58.297	56.965	44.978	46.924	52.895	55.597	60.068	52.401	41.417	42.148	50.134	52.523	45.937	41.381
690	55.778	49.233	61.78	53.712	48.349	42.253	36.602	49.055	54.745	62.457	61.892	56.859	64.721	57.703	57.757	56.185	44.203	46.143	52.055	54.917	59.165	51.721	40.676	41.518	49.37	51.825	45.308	40.754
680	55.313	48.604	61.173	53.124	47.514	41.609	35.98	48.45	53.978	61.697	61.275	56.31	64.055	57.116	57.205	55.396	43.396	45.37	51.246	54.235	58.271	51.039	39.957	40.895	48.615	51.123	44.683	40.142
670	54.864	47.963	60.58	52.54	46.683	40.952	35.373	47.85	53.195	60.939	60.645	55.763	63.391	56.52	56.64	54.597	42.567	44.614	50.467	53.544	57.39	50.355	39.261	40.274	47.866	50.416	44.062	39.545
660	54.426	47.322	60	51.96	45.856	40.284	34.775	47.255	52.404	60.188	60.003	55.216	62.729	55.913	56.067	53.788	41.728	43.878	49.716	52.844	56.524	49.669	38.587	39.656	47.121	49.704	43.446	38.963
650	53.997	46.687	59.427	51.385	45.033	39.605	34.181	46.665	51.609	59.444	59.35	54.671	62.07	55.297	55.493	52.971	40.885	43.162	48.985	52.136	55.677	48.982	37.926	39.039	46.375	48.993	42.834	38.397
640	53.573	46.057	58.859	50.815	44.216	38.916	33.581	46.081	50.813	58.708	58.686	54.128	61.414	54.673	54.918	52.146	40.04	42.464	48.256	51.419	54.854	48.295	37.277	38.426	45.626	48.305	42.227	37.846
630	53.153	45.423	58.293	50.251	43.419	38.218	32.962	45.514	50.017	57.979	58.011	53.598	60.762	54.039	54.34	51.315	39.195	41.786	47.512	50.693	54.057	47.607	36.64	37.816	44.871	47.654	41.626	37.311
620	52.731	44.777	57.726	49.692	42.654	37.511	32.31	44.978	49.22	57.259	57.328	53.09	60.112	53.391	53.756	50.478	38.364	41.121	46.749	49.951	53.285	46.92	36.014	37.209	44.107	47.042	41.03	36.791
610	52.295	44.118	57.155	49.137	41.927	36.805	31.62	44.468	48.43	56.548	56.635	52.604	59.458	52.726	53.16	49.635	37.561	40.465	45.969	49.194	52.529	46.234	35.402	36.606	43.33	46.454	40.44	36.284
600	51.837	43.445	56.58	48.581	41.236	36.109	30.895	43.966	47.664	55.847	55.933	52.137	58.799	52.046	52.545	48.787	36.788	39.818	45.174	48.421	51.771	45.549	34.802	36.004	42.534	45.884	39.857	35.782
590	51.356	42.762	55.995	48.021	40.581	35.426	30.158	43.455	46.932	55.156	55.225	51.678	58.137	51.35	51.905	47.932	36.045	39.179	44.362	47.635	50.995	44.866	34.215	35.398	41.723	45.332	39.28	35.278
580	50.853	42.07	55.398	47.458	39.962	34.754	29.423	42.926	46.235	54.482	54.509	51.217	57.472	50.64	51.236	47.066	35.331	38.55	43.525	46.835	50.196	44.186	33.642	34.786	40.913	44.798	38.71	34.77
570	50.328	41.378	54.792	46.892	39.377	34.091	28.692	42.371	45.571	53.827	53.788	50.751	56.797	49.916	50.54	46.187	34.646	37.932	42.664	46.023	49.381	43.508	33.081	34.169	40.121	44.284	38.147	34.259
560	49.776	40.693	54.182	46.324	38.82	33.427	27.964	41.784	44.942	53.195	53.068	50.277	56.104	49.178	49.82	45.303	33.991	37.323	41.777	45.206	48.562	42.833	32.535	33.546	39.356	43.786	37.592	33.746
550	49.194	40.018	53.574	45.753	38.286	32.756	27.239	41.165	44.346	52.584	52.353	49.795	55.39	48.429	49.083	44.432	33.366	36.725	40.867	44.39	47.744	42.161	32.002	32.92	38.622	43.297	37.039	33.239
540	48.582	39.352	52.981	45.182	37.766	32.072	26.516	40.519	43.776	51.99	51.644	49.299	54.656	47.667	48.332	43.582	32.771	36.137	39.936	43.587	46.926	41.494	31.483	32.288	37.918	42.809	36.482	32.739
530	47.941	38.697	52.409	44.614	37.253	31.374	25.796	39.861	43.218	51.406	50.941	48.78	53.906	46.894	47.566	42.755	32.207	35.556	39.002	42.802	46.113	40.831	30.978	31.653	37.245	42.311	35.912	32.247
520	47.271	38.046	51.859	44.061	36.732	30.661	25.088	39.203	42.664	50.814	50.244	48.227	53.157	46.111	46.787	41.949	31.672	34.977	38.085	42.037	45.309	40.172	30.486	31.014	36.602	41.791	35.321	31.761
510	46.576	37.396	51.322	43.526	36.199	29.94	24.401	38.549	42.115	50.21	49.555	47.64	52.42	45.317	45.994	41.164	31.167	34.399	37.19	41.292	44.517	39.518	30.009	30.372	35.99	41.24	34.709	31.283
500	45.865	36.745	50.782	43	35.654	29.216	23.738	37.892	41.578	49.609	48.882	47.027	51.698	44.519	45.2	40.401	30.692	33.818	36.317	40.566	43.737	38.864	29.545	29.726	35.407	40.658	34.08	30.811
490	45.154	36.087	50.224	42.467	35.097	28.488	23.098	37.227	41.055	49.03	48.235	46.399	50.991	43.727	44.421	39.66	30.248	33.229	35.465	39.86	42.97	38.203	29.096	29.079	34.837	40.047	33.442	30.346
480	44.45	35.421	49.648	41.92	34.529	27.763	22.482	36.553	40.544	48.476	47.617	45.767	50.296	42.945	43.663	38.935	29.833	32.629	34.633	39.174	42.214	37.528	28.66	28.443	34.267	39.415	32.804	29.88
470	43.753	34.748	49.064	41.354	33.95	27.056	21.889	35.872	40.038	47.942	47.025	45.133	49.607	42.176	42.926	38.209	29.448	32.007	33.823	38.508	41.472	36.84	28.238	27.833	33.693	38.771	32.167	29.412
460	43.061	34.075	48.482	40.765	33.366	26.377	21.319	35.184	39.53	47.417	46.449	44.498	48.914	41.42	42.21	37.474	29.091	31.357	33.035	37.857	40.743	36.141	27.829	27.258	33.118	38.12	31.531	28.939
450	42.377	33.407	47.905	40.155	32.78	25.726	20.767	34.489	39.018	46.897	45.873	43.855	48.216	40.676	41.515	36.73	28.756	30.685	32.276	37.205	40.028	35.436	27.425	26.719	32.548	37.461	30.897	28.458
440	41.702	32.751	47.333	39.525	32.194	25.095	20.225	33.789	38.494	46.375	45.287	43.201	47.514	39.945	40.841	35.978	28.434	30.005	31.557	36.53	39.328	34.73	27.015	26.214	31.986	36.793	30.265	27.964
430	41.048	32.108	46.763	38.875	31.608	24.474	19.687	33.082	37.951	45.841	44.682	42.536	46.809	39.228	40.196	35.221	28.12	29.328	30.88	35.819	38.648	34.023	26.591	25.726	31.434	36.118	29.635	27.452
420	40.42	31.475	46.198	38.206	31.022	23.859	19.152	32.371	37.383	45.283	44.049	41.862	46.097	38.525	39.581	34.458	27.806	28.657	30.244	35.078	37.992	33.316	26.152	25.244	30.891	35.437	29.009	26.918
410	39.821	30.837	45.637	37.517	30.444	23.251	18.622	31.655	36.794	44.696	43.375	41.18	45.368	37.838	38.992	33.689	27.475	27.992	29.631	34.323	37.361	32.616	25.705	24.765	30.357	34.754	28.395	26.362
400	39.25	30.184	45.08	36.81	29.883	22.651	18.095	30.934	36.189	44.076	42.66	40.489	44.616	37.175	38.425	32.916	27.113	27.331	29.03	33.571	36.755	31.931	25.253	24.291	29.832	34.076	27.798	25.791
390	38.708	29.515	44.528	36.085	29.342	22.06	17.573	30.203	35.578	43.42	41.918	39.793	43.841	36.544	37.879	32.148	26.719	26.675	28.435	32.829	36.17	31.267	24.796	23.829	29.315	33.409	27.229	25.216
380	38.192	28.827	43.98	35.345	28.821	21.477	17.056	29.454	34.965	42.729	41.166	39.097	43.045	35.95	37.35	31.394	26.304	26.025	27.849	32.101	35.601	30.623	24.334	23.382	28.808	32.756	26.692	24.647
370	37.691	28.124	43.438	34.602	28.319	20.903	16.542	28.681	34.351	42.004	40.408	38.405	42.23	35.387	36.827	30.659	25.88	25.38	27.273	31.381	35.047	29.999	23.867	22.949	28.309	32.117	26.189	24.088
360	37.191	27.416	42.901	33.862	27.836	20.337	16.033	27.886	33.732	41.25	39.645	37.717	41.396	34.84	36.306	29.943	25.446	24.743	26.702	30.65	34.506	29.396	23.395	22.526	27.82	31.486	25.718	23.538
350	36.69	26.714	42.37	33.126	27.372	19.781	15.528	27.076	33.103	40.481	38.875	37.033	40.544	34.3	35.788	29.244	25.003	24.119	26.121	29.898	33.967	28.812	22.921	22.101	27.343	30.86	25.28	22.997
340	36.187	26.02	41.845	32.393	26.927	19.233	15.028	26.265	32.464	39.707	38.1	36.353	39.674	33.765	35.28	28.562	24.55	23.512	25.521	29.12	33.422	28.248	22.457	21.67	26.884	30.238	24.873	22.461
330	35.683	25.334	41.325	31.665	26.493	18.695	14.532	25.472	31.816	38.932	37.325	35.679	38.788	33.223	34.783	27.898	24.086	22.929	24.898	28.32	32.871	27.697	22.03	21.233	26.444	29.621	24.495	21.925
320	35.18	24.658	40.811	30.94	26.061	18.165	14.046	24.709	31.164	38.154	36.562	35.018	37.89	32.662	34.285	27.253	23.612	22.372	24.255	27.509	32.314	27.142	21.657	20.791	26.023	29.009	24.13	21.382
310	34.677	24.004	40.299	30.22	25.627	17.645	13.583	23.977	30.517	37.374	35.822	34.385	36.997	32.079	33.767	26.625	23.128	21.841	23.597	26.702	31.752	26.577	21.334	20.345	25.62	28.403	23.768	20.829
300	34.169	23.392	39.776	29.505	25.192	17.134	13.15	23.267	29.885	36.592	35.109	33.788	36.118	31.475	33.213	26.016	22.639	21.337	22.931	25.905	31.181	26.001	21.041	19.901	25.233	27.796	23.407	20.264
290	33.647	22.842	39.228	28.796	24.756	16.632	12.752	22.567	29.274	35.808	34.422	33.226	35.257	30.853	32.621	25.426	22.152	20.857	22.26	25.121	30.59	25.425	20.77	19.461	24.852	27.177	23.047	19.695
280	33.098	22.36	38.647	28.092	24.32	16.139	12.387	21.87	28.687	35.023	33.761	32.687	34.411	30.219	31.993	24.853	21.674	20.403	21.593	24.362	29.963	24.858	20.512	19.027	24.469	26.542	22.69	19.133
270	32.514	21.944	38.024	27.394	23.884	15.656	12.051	21.169	28.122	34.234	33.125	32.16	33.586	29.575	31.336	24.299	21.206	19.975	20.94	23.631	29.295	24.302	20.265	18.602	24.083	25.892	22.334	18.59
260	31.891	21.594	37.356	26.703	23.447	15.182	11.739	20.461	27.58	33.429	32.515	31.638	32.786	28.924	30.659	23.765	20.747	19.572	20.307	22.93	28.608	23.758	20.021	18.193	23.696	25.231	21.981	18.068
250	31.232	21.308	36.644	26.019	23.009	14.717	11.448	19.749	27.071	32.601	31.931	31.121	32.02	28.263	29.97	23.253	20.298	19.194	19.694	22.259	27.915	23.223	19.774	17.81	23.307	24.567	21.63	17.563
