# Supplementary material for: Eye position affects flight altitude in visual approach to landing independent of level of expertise of pilot
Source: PLoS One. 2018 May 24;13(5):e0197585. doi: 10.1371/journal.pone.0197585 (PMC5967751; doi:10.1371/journal.pone.0197585)
Supplement: S1 Dataset — (ZIP) [file pone.0197585.s001.zip › S1 Dataset/participant7_novice.txt]

distance	trial1_increase	trial2_increase	trial3_increase	trial4_increase	trial1_decrease	trial2_decrease	trial3_decrease	trial4_decrease	trial1_control	trial2_control	trial3_control	trial4_control	trial5_control	trial6_control	trial7_control	trial8_control	trial9_control	trial10_control	trial11_control	trial12_control	trial13_control	trial14_control	trial15_control	trial16_control	trial17_control	trial18_control	trial19_control	trial20_control
2000	129.53	131.36	122.22	129.84	126.48	123.44	124.04	131.06	122.83	125.87	131.36	125.57	121.61	124.04	124.96	123.13	128.92	129.23	123.74	130.75	122.22	122.22	123.74	124.96	131.06	124.35	130.45	123.13
1990	129.53	131.36	122.22	129.84	126.49	123.44	124.05	131.06	122.83	125.88	131.36	125.57	121.61	124.05	124.96	123.13	128.92	129.23	123.74	130.75	122.22	122.22	123.74	124.96	131.06	124.35	130.45	123.13
1980	129.54	131.37	122.22	129.84	126.49	123.44	124.05	131.06	122.83	125.88	131.37	125.58	121.61	124.05	124.97	123.14	128.93	129.23	123.75	130.76	122.22	122.22	123.75	124.97	131.06	124.36	130.45	123.14
1970	129.54	131.37	122.23	129.85	126.49	123.44	124.05	131.06	122.84	125.88	131.37	125.58	121.62	124.05	124.97	123.14	128.93	129.24	123.75	130.76	122.23	122.23	123.75	124.97	131.06	124.36	130.45	123.14
1960	129.54	131.37	122.23	129.85	126.5	123.45	124.06	131.07	122.84	125.89	131.37	125.58	121.62	124.06	124.97	123.14	128.93	129.24	123.75	130.76	122.23	122.23	123.75	124.97	131.07	124.36	130.46	123.14
1950	129.54	131.37	122.23	129.85	126.49	123.45	124.06	131.07	122.84	125.89	131.37	125.58	121.62	124.06	124.97	123.14	128.93	129.24	123.75	130.76	122.23	122.23	123.75	124.97	131.07	124.36	130.46	123.14
1940	129.48	131.29	122.17	129.79	126.44	123.45	124	131	122.84	125.89	131.27	125.49	121.54	124	124.9	123.13	128.87	129.19	123.69	130.69	122.2	122.14	123.66	124.91	130.99	124.3	130.38	123.1
1930	129.3	131.08	122.01	129.63	126.27	123.46	123.84	130.83	122.85	125.83	130.97	125.24	121.31	123.8	124.7	123.06	128.68	129.05	123.51	130.49	122.11	121.91	123.42	124.73	130.78	124.14	130.15	122.96
1920	128.98	130.73	121.74	129.33	125.98	123.46	123.56	130.52	122.84	125.61	130.45	124.86	120.89	123.44	124.35	122.91	128.38	128.8	123.21	130.15	121.95	121.5	122.99	124.42	130.41	123.85	129.77	122.71
1910	128.55	130.26	121.41	128.92	125.58	123.46	123.17	130.1	122.77	125.19	129.73	124.43	120.3	123	123.87	122.69	128.02	128.47	122.82	129.71	121.72	120.95	122.42	123.98	129.93	123.48	129.27	122.37
1900	128.04	129.7	121.02	128.38	125.08	123.47	122.69	129.59	122.58	124.63	128.84	123.99	119.57	122.51	123.32	122.43	127.65	128.1	122.36	129.18	121.43	120.3	121.72	123.41	129.36	123.05	128.66	121.94
1890	127.46	129.04	120.56	127.73	124.5	123.47	122.13	128.97	122.34	123.96	127.8	123.53	118.7	121.98	122.73	122.15	127.26	127.66	121.84	128.58	121.07	119.58	120.89	122.72	128.71	122.59	127.97	121.44
1880	126.8	128.3	120.03	126.99	123.84	123.47	121.51	128.29	122.1	123.21	126.64	123.06	117.73	121.41	122.12	121.85	126.85	127.16	121.25	127.93	120.65	118.78	119.96	121.93	127.98	122.09	127.21	120.87
1870	126.09	127.49	119.48	126.18	123.09	123.48	120.82	127.56	121.85	122.38	125.39	122.6	116.69	120.8	121.48	121.5	126.42	126.61	120.62	127.24	120.19	117.92	118.95	121.05	127.18	121.56	126.37	120.24
1860	125.36	126.63	118.9	125.31	122.28	123.45	120.09	126.8	121.56	121.52	124.09	122.13	115.64	120.17	120.81	121.1	125.97	126	119.95	126.56	119.69	117.03	117.88	120.11	126.31	120.99	125.49	119.55
1850	124.6	125.72	118.31	124.38	121.46	123.34	119.35	126.03	121.22	120.64	122.72	121.63	114.61	119.53	120.14	120.67	125.5	125.34	119.29	125.87	119.18	116.14	116.74	119.14	125.36	120.4	124.6	118.82
1840	123.84	124.81	117.71	123.4	120.66	123.08	118.6	125.25	120.86	119.74	121.34	121.1	113.57	118.88	119.48	120.21	125.01	124.64	118.64	125.17	118.64	115.26	115.57	118.15	124.35	119.78	123.69	118.07
1830	123.08	123.93	117.1	122.4	119.85	122.72	117.84	124.5	120.5	118.79	119.97	120.54	112.51	118.24	118.84	119.74	124.52	123.91	117.98	124.46	118.08	114.36	114.38	117.12	123.28	119.15	122.76	117.32
1820	122.35	123.05	116.48	121.39	118.99	122.33	117.04	123.77	120.16	117.82	118.62	119.94	111.44	117.6	118.21	119.25	124.01	123.16	117.35	123.76	117.49	113.46	113.18	116.05	122.18	118.51	121.82	116.56
1810	121.63	122.17	115.89	120.37	118.1	121.9	116.2	123.03	119.82	116.85	117.25	119.31	110.34	116.96	117.56	118.76	123.49	122.39	116.74	123.09	116.89	112.56	111.98	114.94	121.06	117.85	120.92	115.8
1800	120.91	121.28	115.31	119.34	117.2	121.44	115.34	122.31	119.48	115.89	115.82	118.65	109.22	116.35	116.87	118.27	123	121.62	116.15	122.45	116.29	111.68	110.78	113.81	119.93	117.17	120.07	115.06
1790	120.21	120.37	114.72	118.3	116.32	120.91	114.49	121.62	119.17	114.93	114.34	117.97	108.07	115.76	116.19	117.78	122.53	120.86	115.6	121.85	115.69	110.84	109.59	112.68	118.81	116.48	119.25	114.35
1780	119.52	119.46	114.12	117.26	115.45	120.31	113.64	120.96	118.86	113.99	112.84	117.26	106.9	115.2	115.54	117.3	122.08	120.09	115.04	121.28	115.11	110.04	108.4	111.57	117.68	115.8	118.47	113.67
1770	118.87	118.55	113.52	116.23	114.56	119.65	112.8	120.33	118.57	113.06	111.32	116.58	105.72	114.63	114.93	116.83	121.66	119.33	114.49	120.74	114.53	109.28	107.21	110.47	116.56	115.14	117.74	112.98
1760	118.25	117.64	112.92	115.19	113.68	118.94	111.96	119.72	118.26	112.14	109.79	115.91	104.54	114.06	114.33	116.36	121.26	118.58	113.94	120.23	113.95	108.56	106.05	109.41	115.44	114.52	117.05	112.27
1750	117.67	116.73	112.34	114.16	112.79	118.23	111.12	119.13	117.94	111.25	108.25	115.25	103.4	113.5	113.73	115.91	120.9	117.84	113.39	119.72	113.35	107.84	104.89	108.38	114.36	113.93	116.41	111.54
1740	117.12	115.83	111.77	113.14	111.91	117.53	110.27	118.57	117.61	110.37	106.72	114.61	102.32	112.94	113.12	115.47	120.56	117.1	112.85	119.21	112.74	107.13	103.75	107.37	113.3	113.38	115.81	110.81
1730	116.58	114.93	111.2	112.13	111.03	116.82	109.43	118.04	117.26	109.52	105.2	113.98	101.31	112.41	112.52	115.04	120.25	116.38	112.32	118.71	112.14	106.44	102.64	106.39	112.28	112.86	115.26	110.06
1720	116.06	114.05	110.62	111.12	110.16	116.1	108.59	117.53	116.91	108.68	103.69	113.37	100.36	111.88	111.92	114.62	119.97	115.67	111.79	118.21	111.52	105.75	101.54	105.42	111.27	112.34	114.76	109.3
1710	115.56	113.17	110.02	110.11	109.3	115.36	107.76	117.05	116.55	107.88	102.21	112.75	99.485	111.36	111.33	114.22	119.71	114.98	111.28	117.72	110.91	105.09	100.47	104.46	110.28	111.84	114.3	108.53
1700	115.09	112.31	109.39	109.11	108.44	114.61	106.93	116.57	116.17	107.1	100.77	112.11	98.673	110.85	110.74	113.84	119.47	114.3	110.77	117.22	110.3	104.43	99.426	103.52	109.31	111.39	113.86	107.76
1690	114.63	111.46	108.75	108.12	107.6	113.84	106.12	116.11	115.78	106.35	99.368	111.45	97.924	110.33	110.16	113.46	119.22	113.61	110.28	116.72	109.7	103.8	98.41	102.59	108.36	110.98	113.44	106.99
1680	114.16	110.62	108.08	107.18	106.77	113.08	105.31	115.65	115.37	105.61	98.005	110.78	97.226	109.83	109.59	113.09	118.96	112.94	109.8	116.22	109.1	103.18	97.425	101.66	107.43	110.59	113.04	106.22
1670	113.69	109.8	107.38	106.28	105.96	112.31	104.52	115.21	114.95	104.87	96.683	110.09	96.571	109.33	109.03	112.71	118.7	112.27	109.33	115.72	108.5	102.55	96.471	100.74	106.53	110.21	112.65	105.45
1660	113.23	108.98	106.67	105.4	105.18	111.54	103.75	114.77	114.53	104.12	95.406	109.39	95.958	108.84	108.49	112.33	118.43	111.6	108.88	115.21	107.91	101.92	95.552	99.823	105.66	109.81	112.27	104.68
1650	112.78	108.15	105.94	104.53	104.42	110.78	102.99	114.34	114.09	103.37	94.174	108.69	95.386	108.35	107.95	111.95	118.15	110.95	108.44	114.69	107.33	101.29	94.668	98.901	104.82	109.42	111.9	103.92
1640	112.33	107.31	105.19	103.71	103.71	110.03	102.25	113.93	113.64	102.61	92.99	107.97	94.858	107.88	107.43	111.56	117.88	110.31	108.02	114.18	106.76	100.68	93.821	97.974	104.01	109.02	111.51	103.16
1630	111.89	106.46	104.43	102.94	103.04	109.28	101.54	113.51	113.18	101.86	91.851	107.25	94.371	107.43	106.9	111.18	117.59	109.68	107.59	113.66	106.2	100.09	93.012	97.042	103.23	108.63	111.12	102.43
1620	111.44	105.61	103.65	102.2	102.39	108.54	100.84	113.11	112.71	101.1	90.725	106.53	93.921	106.98	106.37	110.79	117.3	109.07	107.17	113.13	105.65	99.509	92.239	96.105	102.48	108.23	110.74	101.71
1610	111	104.76	102.87	101.49	101.76	107.82	100.17	112.71	112.22	100.35	89.564	105.81	93.505	106.54	105.84	110.41	116.99	108.47	106.76	112.61	105.12	98.94	91.489	95.165	101.77	107.83	110.35	101
1600	110.55	103.9	102.07	100.8	101.16	107.11	99.515	112.31	111.72	99.608	88.35	105.08	93.118	106.1	105.3	110.03	116.67	107.88	106.34	112.08	104.6	98.377	90.751	94.225	101.07	107.43	109.97	100.32
1590	110.11	103.05	101.27	100.13	100.58	106.41	98.889	111.91	111.22	98.868	87.093	104.35	92.76	105.67	104.75	109.65	116.32	107.32	105.94	111.55	104.09	97.816	90.023	93.286	100.39	107.02	109.57	99.664
1580	109.67	102.21	100.48	99.482	100.03	105.73	98.284	111.5	110.71	98.134	85.813	103.63	92.432	105.23	104.21	109.25	115.96	106.77	105.54	111	103.57	97.249	89.306	92.349	99.701	106.62	109.17	99.019
1570	109.24	101.36	99.688	98.866	99.508	105.06	97.692	111.09	110.19	97.409	84.544	102.91	92.129	104.79	103.66	108.85	115.59	106.24	105.14	110.45	103.05	96.675	88.603	91.412	99.014	106.23	108.76	98.377
1560	108.8	100.53	98.912	98.276	99.009	104.42	97.105	110.68	109.66	96.694	83.302	102.2	91.849	104.35	103.12	108.44	115.19	105.72	104.75	109.89	102.53	96.094	87.914	90.469	98.32	105.84	108.33	97.736
1550	108.38	99.696	98.151	97.706	98.52	103.79	96.523	110.28	109.14	95.989	82.087	101.49	91.593	103.89	102.57	108.02	114.77	105.2	104.34	109.35	102	95.508	87.234	89.517	97.62	105.45	107.9	97.097
1540	107.96	98.875	97.406	97.146	98.036	103.18	95.947	109.88	108.61	95.296	80.9	100.79	91.359	103.42	102.03	107.59	114.34	104.68	103.93	108.82	101.47	94.92	86.549	88.558	96.916	105.07	107.47	96.461
1530	107.55	98.063	96.669	96.581	97.558	102.58	95.379	109.49	108.08	94.617	79.739	100.1	91.149	102.94	101.49	107.15	113.88	104.16	103.5	108.31	100.94	94.328	85.855	87.594	96.208	104.68	107.03	95.824
1520	107.13	97.251	95.935	96.015	97.089	101.96	94.819	109.1	107.55	93.951	78.607	99.423	90.963	102.45	100.96	106.71	113.41	103.65	103.06	107.8	100.41	93.736	85.162	86.627	95.498	104.3	106.58	95.186
1510	106.72	96.436	95.205	95.46	96.627	101.33	94.269	108.72	107.02	93.301	77.505	98.757	90.797	101.96	100.43	106.26	112.94	103.15	102.61	107.28	99.876	93.143	84.473	85.658	94.787	103.92	106.13	94.548
1500	106.3	95.619	94.481	94.922	96.169	100.69	93.728	108.35	106.5	92.659	76.435	98.103	90.645	101.45	99.912	105.82	112.48	102.66	102.15	106.74	99.349	92.55	83.789	84.689	94.076	103.55	105.68	93.91
1490	105.89	94.802	93.766	94.396	95.713	100.03	93.194	107.98	105.98	92.012	75.397	97.464	90.471	100.94	99.398	105.36	112.04	102.17	101.68	106.18	98.826	91.959	83.097	83.721	93.366	103.18	105.21	93.274
1480	105.48	93.986	93.059	93.879	95.26	99.357	92.663	107.61	105.46	91.352	74.392	96.841	90.225	100.43	98.893	104.91	111.61	101.69	101.21	105.6	98.307	91.368	82.378	82.755	92.658	102.81	104.73	92.642
1470	105.07	93.173	92.363	93.364	94.802	98.663	92.137	107.24	104.94	90.677	73.421	96.233	89.888	99.914	98.397	104.46	111.19	101.22	100.72	105.01	97.793	90.769	81.626	81.794	91.95	102.45	104.23	92.013
1460	104.65	92.363	91.679	92.847	94.327	97.946	91.615	106.85	104.42	89.983	72.471	95.639	89.463	99.393	97.911	104.01	110.77	100.75	100.25	104.41	97.286	90.157	80.841	80.838	91.233	102.1	103.72	91.39
1450	104.23	91.558	91.006	92.317	93.825	97.208	91.101	106.46	103.89	89.263	71.523	95.052	88.956	98.871	97.436	103.56	110.34	100.28	99.804	103.79	96.786	89.531	80.028	79.889	90.505	101.75	103.19	90.773
1440	103.81	90.759	90.344	91.766	93.3	96.452	90.593	106.07	103.38	88.521	70.57	94.457	88.368	98.348	96.973	103.1	109.92	99.826	99.381	103.16	96.294	88.894	79.195	78.949	89.767	101.39	102.65	90.163
1430	103.39	89.968	89.688	91.19	92.759	95.678	90.086	105.67	102.86	87.769	69.614	93.851	87.7	97.825	96.521	102.65	109.49	99.376	98.972	102.51	95.811	88.242	78.351	78.017	89.026	101.01	102.11	89.561
1420	102.96	89.184	89.037	90.587	92.207	94.89	89.574	105.27	102.34	87.012	68.658	93.233	86.953	97.302	96.082	102.19	109.07	98.932	98.562	101.86	95.334	87.576	77.499	77.096	88.29	100.62	101.56	88.967
1410	102.54	88.41	88.381	89.955	91.649	94.087	89.05	104.85	101.81	86.24	67.702	92.606	86.142	96.782	95.656	101.72	108.65	98.491	98.149	101.2	94.858	86.896	76.638	76.183	87.565	100.21	101.02	88.376
1400	102.12	87.646	87.72	89.293	91.085	93.272	88.513	104.43	101.27	85.448	66.75	91.972	85.319	96.264	95.244	101.26	108.23	98.05	97.733	100.54	94.378	86.204	75.771	75.272	86.85	99.791	100.48	87.783
1390	101.7	86.892	87.06	88.593	90.516	92.447	87.963	104	100.72	84.642	65.805	91.331	84.531	95.75	94.842	100.8	107.81	97.611	97.316	99.865	93.893	85.5	74.897	74.358	86.147	99.361	99.931	87.184
1380	101.28	86.148	86.406	87.852	89.942	91.612	87.4	103.56	100.19	83.826	64.871	90.684	83.785	95.24	94.443	100.33	107.4	97.175	96.899	99.188	93.405	84.787	74.018	73.443	85.455	98.919	99.361	86.581
1370	100.86	85.41	85.754	87.065	89.364	90.769	86.827	103.11	99.65	83.002	63.96	90.033	83.077	94.736	94.043	99.867	107	96.742	96.482	98.507	92.915	84.063	73.135	72.527	84.774	98.468	98.784	85.976
1360	100.45	84.678	85.099	86.231	88.784	89.92	86.244	102.66	99.098	82.173	63.082	89.377	82.399	94.237	93.641	99.405	106.6	96.31	96.066	97.824	92.424	83.327	72.248	71.613	84.099	98.007	98.212	85.369
1350	100.04	83.952	84.448	85.352	88.201	89.066	85.655	102.2	98.533	81.338	62.243	88.719	81.74	93.746	93.234	98.945	106.2	95.87	95.653	97.139	91.933	82.576	71.352	70.702	83.43	97.537	97.645	84.761
1340	99.641	83.234	83.811	84.428	87.617	88.209	85.064	101.74	97.958	80.5	61.438	88.059	81.081	93.261	92.82	98.485	105.82	95.419	95.241	96.455	91.442	81.811	70.448	69.795	82.76	97.06	97.075	84.154
1330	99.243	82.524	83.191	83.462	87.032	87.35	84.474	101.28	97.373	79.664	60.664	87.398	80.392	92.785	92.4	98.022	105.43	94.958	94.832	95.771	90.952	81.035	69.535	68.891	82.082	96.576	96.502	83.547
1320	98.85	81.823	82.59	82.455	86.447	86.491	83.885	100.83	96.782	78.834	59.919	86.737	79.66	92.318	91.976	97.556	105.05	94.487	94.427	95.089	90.457	80.247	68.617	67.994	81.386	96.086	95.933	82.941
1310	98.462	81.126	82.006	81.409	85.863	85.633	83.298	100.4	96.184	78.012	59.204	86.077	78.882	91.86	91.547	97.088	104.67	94.008	94.026	94.411	89.958	79.449	67.694	67.102	80.67	95.591	95.37	82.332
1300	98.073	80.432	81.44	80.327	85.281	84.776	82.713	99.993	95.58	77.198	58.519	85.419	78.06	91.406	91.114	96.619	104.29	93.521	93.625	93.736	89.453	78.643	66.767	66.216	79.942	95.091	94.816	81.716
1290	97.683	79.742	80.893	79.22	84.702	83.924	82.131	99.597	94.973	76.392	57.864	84.764	77.218	90.956	90.678	96.149	103.9	93.037	93.214	93.067	88.945	77.83	65.837	65.332	79.21	94.588	94.269	81.087
1280	97.293	79.055	80.361	78.118	84.125	83.076	81.553	99.209	94.362	75.597	57.23	84.113	76.431	90.508	90.239	95.672	103.52	92.561	92.786	92.403	88.434	77.015	64.905	64.449	78.475	94.083	93.729	80.438
1270	96.903	78.374	79.836	77.051	83.552	82.234	80.979	98.827	93.749	74.812	56.609	83.466	75.743	90.065	89.798	95.19	103.12	92.096	92.339	91.743	87.921	76.202	63.972	63.567	77.738	93.576	93.191	79.776
1260	96.514	77.697	79.316	76.021	82.984	81.399	80.411	98.453	93.136	74.038	56.006	82.824	75.146	89.62	89.356	94.702	102.73	91.64	91.877	91.084	87.406	75.394	63.04	62.688	76.998	93.068	92.644	79.114
1250	96.127	77.023	78.799	75.017	82.42	80.573	79.848	98.086	92.522	73.277	55.427	82.188	74.618	89.167	88.912	94.209	102.33	91.187	91.402	90.426	86.891	74.589	62.109	61.814	76.257	92.565	92.089	78.46
1240	95.742	76.347	78.281	74.03	81.863	79.756	79.291	97.729	91.91	72.529	54.873	81.56	74.125	88.703	88.469	93.713	101.93	90.73	90.925	89.769	86.376	73.787	61.18	60.944	75.516	92.072	91.549	77.816
1230	95.359	75.671	77.763	73.061	81.311	78.95	78.741	97.377	91.299	71.795	54.34	80.939	73.655	88.23	88.025	93.214	101.53	90.279	90.451	89.115	85.861	72.983	60.255	60.079	74.774	91.596	91.035	77.182
1220	94.979	74.996	77.244	72.112	80.767	78.155	78.199	97.019	90.692	71.071	53.818	80.325	73.206	87.749	87.582	92.713	101.13	89.838	89.979	88.465	85.348	72.179	59.333	59.221	74.034	91.134	90.535	76.557
1210	94.597	74.321	76.723	71.183	80.228	77.372	77.664	96.653	90.089	70.349	53.305	79.709	72.782	87.26	87.14	92.211	100.71	89.411	89.511	87.819	84.837	71.376	58.417	58.37	73.296	90.678	90.039	75.943
1200	94.206	73.648	76.196	70.275	79.69	76.584	77.139	96.284	89.491	69.627	52.81	79.081	72.381	86.764	86.7	91.708	100.3	88.991	89.047	87.177	84.329	70.575	57.506	57.527	72.56	90.224	89.539	75.34
1190	93.802	72.978	75.65	69.386	79.153	75.781	76.622	95.919	88.899	68.905	52.35	78.438	71.987	86.26	86.261	91.206	99.87	88.57	88.586	86.534	83.824	69.777	56.603	56.693	71.827	89.773	89.037	74.748
1180	93.388	72.311	75.093	68.513	78.616	74.96	76.115	95.556	88.314	68.184	51.933	77.783	71.591	85.745	85.821	90.705	99.439	88.146	88.131	85.89	83.323	68.983	55.706	55.867	71.098	89.327	88.531	74.169
1170	92.963	71.647	74.551	67.655	78.074	74.123	75.617	95.186	87.736	67.467	51.554	77.116	71.2	85.216	85.376	90.206	99	87.72	87.681	85.246	82.826	68.194	54.819	55.052	70.374	88.885	88.012	73.603
1160	92.528	70.987	74.026	66.813	77.504	73.273	75.13	94.805	87.167	66.752	51.2	76.439	70.82	84.675	84.926	89.709	98.549	87.293	87.234	84.602	82.331	67.411	53.94	54.246	69.655	88.448	87.479	73.05
1150	92.085	70.332	73.503	65.982	76.89	72.41	74.654	94.412	86.607	66.042	50.862	75.752	70.451	84.123	84.473	89.216	98.087	86.865	86.781	83.959	81.834	66.634	53.071	53.446	68.942	88.017	86.927	72.511
1140	91.629	69.682	72.967	65.15	76.231	71.537	74.188	94.008	86.057	65.335	50.538	75.057	70.091	83.561	84.016	88.727	97.615	86.438	86.32	83.31	81.336	65.864	52.213	52.65	68.236	87.593	86.354	71.986
1130	91.158	69.038	72.409	64.305	75.531	70.653	73.735	93.595	85.511	64.634	50.229	74.353	69.731	82.989	83.557	88.243	97.133	86.01	85.849	82.648	80.836	65.098	51.366	51.858	67.536	87.175	85.754	71.476
1120	90.663	68.4	71.833	63.449	74.814	69.761	73.292	93.172	84.957	63.939	49.932	73.646	69.366	82.409	83.097	87.764	96.643	85.584	85.372	81.974	80.336	64.333	50.527	51.071	66.845	86.759	85.126	70.981
1110	90.139	67.769	71.245	62.594	74.117	68.861	72.862	92.741	84.384	63.25	49.638	72.944	68.996	81.821	82.635	87.29	96.144	85.158	84.889	81.288	79.837	63.569	49.69	50.286	66.161	86.337	84.472	70.501
1100	89.587	67.145	70.647	61.751	73.448	67.954	72.44	92.303	83.784	62.568	49.336	72.254	68.622	81.226	82.171	86.824	95.638	84.734	84.4	80.593	79.339	62.808	48.849	49.497	65.486	85.906	83.798	70.037
1090	89.015	66.527	70.035	60.926	72.787	67.041	72.02	91.856	83.166	61.894	49.024	71.575	68.244	80.624	81.708	86.364	95.119	84.312	83.905	79.888	78.842	62.051	48.007	48.702	64.82	85.468	83.117	69.589
1080	88.431	65.909	69.407	60.116	72.117	66.124	71.597	91.403	82.567	61.234	48.704	70.908	67.864	80.017	81.245	85.908	94.587	83.892	83.406	79.175	78.345	61.295	47.163	47.898	64.164	85.024	82.438	69.156
1070	87.836	65.286	68.764	59.323	71.431	65.203	71.171	90.944	81.987	60.597	48.374	70.253	67.48	79.406	80.782	85.447	94.042	83.474	82.904	78.454	77.842	60.537	46.32	47.086	63.518	84.574	81.761	68.734
1060	87.22	64.654	68.106	58.545	70.732	64.279	70.742	90.478	81.394	59.985	48.036	69.61	67.093	78.79	80.317	84.978	93.485	83.06	82.398	77.727	77.327	59.777	45.477	46.268	62.883	84.12	81.081	68.317
1050	86.579	64.016	67.429	57.779	70.02	63.355	70.312	90.008	80.769	59.398	47.689	68.978	66.703	78.172	79.839	84.502	92.918	82.649	81.89	76.994	76.799	59.015	44.635	45.443	62.259	83.661	80.389	67.897
1040	85.916	63.373	66.731	57.017	69.296	62.429	69.88	89.53	80.111	58.837	47.333	68.346	66.311	77.551	79.339	84.021	92.342	82.242	81.379	76.256	76.259	58.252	43.795	44.614	61.646	83.198	79.684	67.466
1030	85.24	62.721	66.013	56.256	68.563	61.505	69.446	89.04	79.425	58.301	46.967	67.703	65.917	76.929	78.817	83.536	91.757	81.838	80.868	75.514	75.709	57.49	42.957	43.779	61.044	82.726	78.967	67.021
1020	84.559	62.055	65.276	55.498	67.819	60.583	69.011	88.539	78.713	57.79	46.593	67.045	65.521	76.306	78.274	83.046	91.173	81.431	80.354	74.769	75.15	56.728	42.123	42.941	60.455	82.238	78.245	66.561
1010	83.874	61.377	64.522	54.744	67.068	59.667	68.576	88.028	77.976	57.304	46.209	66.383	65.113	75.683	77.713	82.553	90.596	81.015	79.835	74.022	74.581	55.967	41.292	42.099	59.878	81.732	77.53	66.088
1000	83.186	60.693	63.75	53.994	66.314	58.763	68.14	87.506	77.215	56.839	45.816	65.721	64.674	75.06	77.133	82.056	90.03	80.587	79.309	73.273	74.004	55.208	40.464	41.253	59.314	81.205	76.831	65.603
990	82.494	60.008	62.968	53.249	65.56	57.871	67.704	86.97	76.43	56.371	45.413	65.062	64.196	74.44	76.536	81.558	89.471	80.149	78.775	72.528	73.419	54.453	39.642	40.406	58.758	80.651	76.147	65.105
980	81.801	59.321	62.184	52.509	64.802	56.993	67.268	86.418	75.626	55.855	45.001	64.405	63.69	73.821	75.922	81.057	88.91	79.701	78.236	71.795	72.826	53.7	38.825	39.556	58.198	80.065	75.471	64.595
970	81.106	58.632	61.402	51.775	64.038	56.128	66.826	85.85	74.811	55.284	44.58	63.75	63.168	73.205	75.291	80.556	88.344	79.243	77.691	71.081	72.228	52.952	38.013	38.705	57.628	79.448	74.8	64.073
960	80.412	57.941	60.621	51.043	63.269	55.278	66.377	85.267	73.993	54.695	44.149	63.099	62.633	72.593	74.646	80.054	87.774	78.777	77.142	70.383	71.631	52.208	37.207	37.853	57.047	78.801	74.144	63.541
950	79.718	57.254	59.837	50.31	62.496	54.443	65.921	84.67	73.173	54.102	43.709	62.45	62.084	71.985	73.986	79.552	87.201	78.303	76.589	69.695	71.042	51.47	36.411	37.001	56.458	78.127	73.506	62.997
940	79.026	56.579	59.054	49.576	61.72	53.624	65.459	84.061	72.351	53.494	43.259	61.806	61.522	71.382	73.313	79.05	86.628	77.821	76.033	69.008	70.466	50.737	35.633	36.15	55.865	77.43	72.883	62.443
930	78.336	55.92	58.279	48.841	60.941	52.821	64.99	83.44	71.529	52.854	42.8	61.167	60.951	70.784	72.632	78.55	86.053	77.331	75.474	68.317	69.902	50.011	34.879	35.299	55.278	76.724	72.261	61.88
920	77.65	55.277	57.52	48.108	60.16	52.035	64.515	82.808	70.707	52.175	42.333	60.533	60.375	70.193	71.952	78.052	85.481	76.834	74.913	67.621	69.35	49.292	34.149	34.449	54.698	76.018	71.644	61.307
910	76.967	54.649	56.774	47.375	59.379	51.267	64.034	82.17	69.886	51.481	41.866	59.904	59.795	69.608	71.285	77.556	84.924	76.331	74.352	66.921	68.811	48.58	33.441	33.602	54.116	75.313	71.038	60.726
900	76.29	54.025	56.034	46.643	58.597	50.517	63.541	81.53	69.068	50.812	41.421	59.281	59.211	69.03	70.648	77.063	84.391	75.822	73.789	66.218	68.285	47.876	32.751	32.757	53.529	74.607	70.439	60.136
890	75.618	53.395	55.301	45.914	57.816	49.786	63.035	80.889	68.254	50.185	40.995	58.665	58.623	68.46	70.056	76.57	83.873	75.308	73.227	65.513	67.766	47.179	32.072	31.918	52.933	73.903	69.822	59.539
880	74.953	52.768	54.583	45.186	57.036	49.071	62.516	80.241	67.443	49.599	40.571	58.056	58.032	67.898	69.487	76.074	83.359	74.789	72.665	64.807	67.248	46.483	31.401	31.093	52.33	73.201	69.177	58.935
870	74.295	52.155	53.887	44.462	56.259	48.354	61.986	79.588	66.638	49.044	40.145	57.455	57.439	67.345	68.898	75.574	82.846	74.266	72.105	64.1	66.728	45.781	30.739	30.29	51.721	72.502	68.51	58.324
860	73.644	51.561	53.216	43.74	55.484	47.625	61.445	78.934	65.839	48.503	39.715	56.861	56.839	66.801	68.269	75.071	82.336	73.738	71.546	63.393	66.204	45.073	30.085	29.515	51.106	71.796	67.827	57.704
850	73.002	50.983	52.572	43.021	54.712	46.9	60.887	78.282	65.048	47.962	39.283	56.276	56.223	66.267	67.605	74.566	81.83	73.208	70.99	62.689	65.672	44.36	29.441	28.769	50.485	71.073	67.13	57.073
840	72.369	50.41	51.949	42.307	53.939	46.189	60.306	77.626	64.264	47.419	38.85	55.696	55.583	65.742	66.922	74.059	81.328	72.674	70.436	62.005	65.132	43.642	28.807	28.05	49.855	70.331	66.421	56.428
830	71.744	49.833	51.341	41.597	53.163	45.493	59.699	76.959	63.488	46.875	38.416	55.11	54.919	65.228	66.227	73.551	80.832	72.139	69.886	61.353	64.585	42.92	28.182	27.36	49.213	69.572	65.698	55.77
820	71.118	49.254	50.742	40.891	52.378	44.811	59.067	76.279	62.723	46.331	37.98	54.503	54.232	64.725	65.52	73.042	80.341	71.601	69.341	60.737	64.032	42.196	27.567	26.696	48.558	68.796	64.962	55.102
810	70.486	48.687	50.153	40.185	51.583	44.143	58.411	75.589	61.967	45.789	37.543	53.874	53.523	64.233	64.802	72.533	79.857	71.062	68.8	60.154	63.473	41.468	26.963	26.051	47.892	68.005	64.215	54.422
800	69.85	48.138	49.575	39.478	50.78	43.489	57.733	74.89	61.222	45.248	37.104	53.228	52.794	63.752	64.072	72.024	79.378	70.523	68.263	59.598	62.908	40.737	26.368	25.42	47.219	67.201	63.457	53.732
790	69.209	47.593	49.008	38.768	49.969	42.848	57.032	74.182	60.489	44.708	36.663	52.57	52.05	63.283	63.333	71.516	78.907	69.983	67.733	59.063	62.338	40.005	25.784	24.801	46.543	66.384	62.689	53.033
780	68.566	47.039	48.452	38.056	49.15	42.207	56.314	73.467	59.768	44.169	36.222	51.901	51.295	62.825	62.584	71.009	78.442	69.443	67.208	58.539	61.764	39.271	25.21	24.195	45.865	65.555	61.912	52.325
770	67.921	46.472	47.901	37.343	48.326	41.558	55.597	72.745	59.06	43.631	35.778	51.222	50.529	62.377	61.826	70.504	77.986	68.904	66.69	58.026	61.186	38.537	24.647	23.602	45.185	64.716	61.126	51.609
760	67.275	45.898	47.353	36.629	47.496	40.901	54.898	72.017	58.365	43.096	35.334	50.541	49.753	61.932	61.062	70.001	77.537	68.366	66.175	57.523	60.605	37.802	24.094	23.022	44.503	63.867	60.332	50.887
750	66.627	45.32	46.81	35.914	46.661	40.236	54.22	71.284	57.68	42.563	34.888	49.866	48.967	61.485	60.303	69.501	77.097	67.829	65.652	57.026	60.021	37.067	23.551	22.455	43.819	63.009	59.532	50.169
740	65.979	44.741	46.272	35.199	45.822	39.565	53.553	70.547	56.996	42.031	34.44	49.197	48.173	61.036	59.561	69.004	76.662	67.295	65.113	56.525	59.435	36.332	23.019	21.898	43.134	62.143	58.725	49.461
730	65.332	44.16	45.739	34.485	44.979	38.888	52.88	69.807	56.31	41.502	33.991	48.534	47.371	60.583	58.838	68.51	76.227	66.763	64.557	56.011	58.847	35.598	22.498	21.347	42.448	61.271	57.913	48.763
720	64.685	43.577	45.211	33.77	44.133	38.205	52.196	69.065	55.626	40.975	33.541	47.877	46.564	60.128	58.135	68.014	75.787	66.232	63.986	55.484	58.258	34.866	21.987	20.801	41.762	60.394	57.097	48.072
710	64.039	42.993	44.689	33.056	43.286	37.517	51.507	68.32	54.949	40.452	33.09	47.228	45.759	59.671	57.447	67.514	75.34	65.698	63.401	54.946	57.666	34.135	21.487	20.261	41.077	59.525	56.277	47.379
700	63.396	42.406	44.173	32.344	42.437	36.824	50.816	67.575	54.28	39.93	32.637	46.585	44.956	59.211	56.767	67.01	74.888	65.155	62.803	54.397	57.064	33.407	20.997	19.727	40.391	58.673	55.454	46.681
690	62.755	41.819	43.662	31.632	41.587	36.126	50.126	66.829	53.615	39.412	32.183	45.951	44.156	58.746	56.09	66.504	74.43	64.601	62.192	53.839	56.441	32.681	20.518	19.198	39.706	57.844	54.628	45.979
680	62.118	41.231	43.158	30.923	40.737	35.424	49.433	66.08	52.945	38.898	31.728	45.324	43.361	58.271	55.418	65.996	73.968	64.035	61.57	53.27	55.794	31.958	20.049	18.675	39.023	57.037	53.801	45.273
670	61.484	40.642	42.66	30.215	39.887	34.71	48.733	65.325	52.263	38.386	31.272	44.705	42.57	57.788	54.752	65.487	73.501	63.459	60.935	52.692	55.125	31.239	19.591	18.158	38.341	56.253	52.974	44.565
660	60.854	40.053	42.168	29.51	39.039	33.962	48.027	64.562	51.569	37.878	30.815	44.099	41.799	57.296	54.092	64.976	73.029	62.873	60.29	52.104	54.435	30.523	19.143	17.646	37.661	55.491	52.146	43.856
650	60.228	39.463	41.683	28.807	38.192	33.181	47.314	63.79	50.862	37.374	30.356	43.523	41.073	56.795	53.439	64.465	72.548	62.277	59.635	51.507	53.724	29.812	18.704	17.141	36.983	54.752	51.319	43.145
640	59.604	38.873	41.205	28.107	37.348	32.413	46.596	63.005	50.144	36.873	29.901	42.987	40.403	56.288	52.793	63.954	72.055	61.673	58.971	50.901	52.998	29.105	18.276	16.641	36.308	54.031	50.494	42.433
630	58.976	38.284	40.734	27.41	36.507	31.706	45.874	62.209	49.416	36.377	29.453	42.492	39.784	55.773	52.156	63.442	71.551	61.061	58.297	50.288	52.272	28.403	17.858	16.146	35.636	53.322	49.67	41.722
620	58.34	37.695	40.27	26.719	35.669	31.072	45.148	61.403	48.679	35.881	29.026	42.022	39.209	55.251	51.526	62.932	71.035	60.441	57.616	49.665	51.566	27.706	17.45	15.658	34.971	52.618	48.843	41.01
610	57.694	37.107	39.812	26.041	34.835	30.475	44.418	60.592	47.932	35.383	28.64	41.557	38.672	54.722	50.905	62.422	70.495	59.814	56.927	49.029	50.883	27.017	17.051	15.175	34.317	51.918	48.013	40.299
600	57.039	36.52	39.362	25.384	34.006	29.886	43.686	59.784	47.177	34.881	28.3	41.092	38.172	54.188	50.293	61.914	69.922	59.18	56.234	48.378	50.213	26.345	16.662	14.697	33.675	51.219	47.178	39.59
590	56.376	35.934	38.919	24.753	33.183	29.299	42.951	58.986	46.414	34.375	27.995	40.627	37.709	53.648	49.691	61.408	69.317	58.54	55.551	47.713	49.543	25.7	16.282	14.232	33.044	50.523	46.34	38.882
580	55.706	35.349	38.484	24.15	32.364	28.719	42.215	58.192	45.644	33.867	27.709	40.164	37.279	53.102	49.095	60.903	68.681	57.896	54.893	47.033	48.87	25.085	15.912	13.787	32.426	49.831	45.501	38.177
570	55.03	34.766	38.056	23.574	31.553	28.152	41.478	57.387	44.867	33.355	27.434	39.703	36.88	52.552	48.502	60.402	68.014	57.246	54.263	46.341	48.197	24.501	15.55	13.366	31.819	49.138	44.659	37.474
560	54.347	34.185	37.635	23.025	30.747	27.6	40.74	56.561	44.084	32.841	27.17	39.244	36.499	51.997	47.905	59.903	67.319	56.592	53.659	45.635	47.524	23.946	15.196	12.973	31.225	48.438	43.815	36.775
550	53.659	33.605	37.221	22.503	29.948	27.063	40.003	55.713	43.296	32.324	26.918	38.787	36.124	51.438	47.302	59.408	66.596	55.935	53.075	44.918	46.853	23.42	14.852	12.614	30.643	47.725	42.963	36.079
540	52.966	33.028	36.815	22.008	29.146	26.541	39.266	54.845	42.509	31.804	26.668	38.333	35.74	50.875	46.696	58.916	65.846	55.275	52.508	44.189	46.183	22.914	14.515	12.305	30.074	46.996	42.104	35.387
530	52.269	32.453	36.417	21.541	28.329	26.032	38.531	53.96	41.736	31.283	26.408	37.88	35.339	50.309	46.085	58.427	65.069	54.612	51.945	43.449	45.515	22.417	14.187	12.056	29.517	46.25	41.238	34.7
520	51.567	31.881	36.025	21.1	27.496	25.537	37.797	53.058	40.984	30.759	26.135	37.43	34.92	49.74	45.471	57.933	64.267	53.947	51.378	42.698	44.855	21.926	13.866	11.86	28.973	45.487	40.366	34.018
510	50.863	31.311	35.641	20.685	26.649	25.054	37.066	52.14	40.252	30.233	25.851	36.981	34.484	49.169	44.85	57.424	63.441	53.281	50.807	41.94	44.21	21.445	13.553	11.705	28.442	44.71	39.488	33.341
500	50.154	30.745	35.265	20.295	25.796	24.574	36.338	51.207	39.542	29.705	25.555	36.53	34.032	48.596	44.219	56.895	62.591	52.615	50.228	41.184	43.586	20.978	13.247	11.581	27.926	43.918	38.607	32.67
490	49.436	30.181	34.895	19.92	24.958	24.092	35.616	50.259	38.852	29.175	25.247	36.074	33.565	48.02	43.579	56.348	61.72	51.948	49.632	40.436	42.982	20.526	12.948	11.489	27.428	43.113	37.721	32.005
480	48.708	29.62	34.533	19.551	24.163	23.608	34.905	49.299	38.182	28.644	24.928	35.612	33.081	47.444	42.928	55.783	60.827	51.281	49.019	39.695	42.397	20.088	12.656	11.426	26.952	42.3	36.833	31.346
470	47.966	29.063	34.176	19.184	23.42	23.122	34.213	48.326	37.516	28.112	24.597	35.144	32.581	46.867	42.269	55.202	59.916	50.616	48.389	38.962	41.833	19.664	12.37	11.38	26.496	41.481	35.942	30.694
460	47.209	28.509	33.815	18.818	22.719	22.636	33.542	47.342	36.836	27.578	24.255	34.672	32.067	46.289	41.602	54.604	58.993	49.951	47.744	38.236	41.291	19.253	12.09	11.336	26.061	40.659	35.049	30.05
450	46.437	27.959	33.45	18.455	22.054	22.148	32.892	46.348	36.141	27.044	23.907	34.195	31.542	45.711	40.927	53.99	58.06	49.289	47.084	37.518	40.772	18.856	11.817	11.29	25.646	39.834	34.154	29.412
440	45.65	27.413	33.089	18.095	21.421	21.66	32.263	45.344	35.435	26.508	23.555	33.714	31.01	45.133	40.245	53.362	57.119	48.625	46.409	36.808	40.27	18.472	11.549	11.241	25.251	39.007	33.259	28.779
430	44.85	26.87	32.735	17.736	20.822	21.17	31.654	44.331	34.723	25.972	23.199	33.228	30.471	44.556	39.556	52.719	56.169	47.955	45.72	36.109	39.775	18.096	11.286	11.19	24.876	38.177	32.365	28.146
420	44.036	26.332	32.387	17.38	20.258	20.68	31.067	43.311	34.004	25.435	22.838	32.737	29.926	43.98	38.861	52.062	55.213	47.274	45.018	35.425	39.279	17.726	11.029	11.138	24.517	37.346	31.47	27.513
410	43.211	25.797	32.037	17.025	19.728	20.188	30.498	42.285	33.278	24.908	22.474	32.243	29.373	43.406	38.159	51.392	54.251	46.58	44.304	34.766	38.781	17.36	10.777	11.083	24.164	36.517	30.577	26.881
400	42.374	25.267	31.68	16.672	19.232	19.696	29.939	41.255	32.546	24.41	22.114	31.744	28.814	42.833	37.453	50.71	53.284	45.875	43.577	34.131	38.281	16.999	10.53	11.021	23.814	35.696	29.686	26.25
390	41.526	24.74	31.322	16.319	18.77	19.202	29.386	40.231	31.809	23.953	21.764	31.241	28.249	42.261	36.742	50.016	52.314	45.16	42.839	33.514	37.778	16.643	10.293	10.95	23.468	34.883	28.797	25.619
380	40.668	24.219	30.972	15.968	18.333	18.708	28.839	39.22	31.066	23.536	21.424	30.735	27.678	41.687	36.026	49.31	51.341	44.436	42.094	32.911	37.274	16.292	10.074	10.865	23.125	34.079	27.91	24.984
370	39.801	23.701	30.626	15.618	17.902	18.213	28.298	38.228	30.318	23.151	21.095	30.221	27.101	41.107	35.307	48.594	50.366	43.703	41.352	32.325	36.768	15.946	9.8746	10.767	22.786	33.284	27.029	24.343
360	38.925	23.188	30.275	15.268	17.46	17.717	27.764	37.257	29.566	22.786	20.776	29.697	26.519	40.522	34.584	47.868	49.391	42.961	40.617	31.756	36.261	15.604	9.6922	10.656	22.45	32.501	26.16	23.696
350	38.041	22.68	29.916	14.919	17.011	17.222	27.236	36.308	28.81	22.423	20.466	29.161	25.932	39.934	33.859	47.133	48.415	42.212	39.889	31.207	35.754	15.266	9.5169	10.531	22.118	31.734	25.309	23.044
340	37.15	22.176	29.547	14.569	16.58	16.74	26.716	35.38	28.05	22.052	20.165	28.614	25.341	39.34	33.131	46.39	47.442	41.455	39.167	30.676	35.243	14.932	9.3436	10.392	21.789	30.986	24.48	22.388
330	36.253	21.677	29.168	14.22	16.183	16.281	26.202	34.475	27.288	21.669	19.874	28.056	24.744	38.74	32.401	45.639	46.47	40.692	38.453	30.16	34.726	14.602	9.1719	10.238	21.463	30.256	23.671	21.727
320	35.353	21.182	28.781	13.871	15.818	15.845	25.691	33.594	26.522	21.277	19.592	27.488	24.144	38.128	31.67	44.882	45.502	39.923	37.747	29.652	34.201	14.276	9.0021	10.069	21.139	29.545	22.884	21.062
310	34.456	20.692	28.384	13.521	15.473	15.432	25.177	32.732	25.755	20.876	19.318	26.911	23.54	37.506	30.939	44.118	44.537	39.149	37.049	29.146	33.667	13.953	8.8343	9.8868	20.818	28.844	22.118	20.394
300	33.563	20.207	27.979	13.171	15.145	15.04	24.657	31.882	24.986	20.467	19.053	26.323	22.933	36.874	30.206	43.348	43.578	38.37	36.361	28.636	33.126	13.633	8.6681	9.6945	20.499	28.147	21.377	19.722
290	32.678	19.731	27.566	12.82	14.832	14.67	24.128	31.044	24.218	20.049	18.796	25.727	22.333	36.233	29.474	42.574	42.624	37.587	35.681	28.121	32.578	13.316	8.503	9.4945	20.182	27.453	20.669	19.048
280	31.812	19.273	27.144	12.468	14.536	14.32	23.591	30.225	23.464	19.622	18.547	25.121	21.763	35.583	28.738	41.796	41.676	36.799	35.011	27.601	32.019	13.002	8.3387	9.2906	19.866	26.764	20.007	18.378
270	30.97	18.835	26.719	12.115	14.255	13.992	23.047	29.433	22.739	19.186	18.297	24.506	21.232	34.924	27.995	41.015	40.728	36.001	34.351	27.078	31.442	12.691	8.1747	9.0905	19.553	26.081	19.398	17.714
260	30.157	18.418	26.294	11.765	13.983	13.675	22.496	28.661	22.046	18.742	18.034	23.883	20.738	34.258	27.246	40.23	39.773	35.193	33.701	26.55	30.843	12.382	8.0109	8.8975	19.24	25.403	18.842	17.062
250	29.373	18.02	25.868	11.433	13.719	13.358	21.938	27.902	21.385	18.289	17.754	23.251	20.281	33.584	26.491	39.444	38.81	34.376	33.062	26.019	30.222	12.075	7.8468	8.7082	18.929	24.731	18.324	16.429
