# Supplementary material for: Eye position affects flight altitude in visual approach to landing independent of level of expertise of pilot
Source: PLoS One. 2018 May 24;13(5):e0197585. doi: 10.1371/journal.pone.0197585 (PMC5967751; doi:10.1371/journal.pone.0197585)
Supplement: S1 Dataset — (ZIP) [file pone.0197585.s001.zip › S1 Dataset/participant8_novice.txt]

distance	trial1_increase	trial2_increase	trial3_increase	trial4_increase	trial1_decrease	trial2_decrease	trial3_decrease	trial4_decrease	trial1_control	trial2_control	trial3_control	trial4_control	trial5_control	trial6_control	trial7_control	trial8_control	trial9_control	trial10_control	trial11_control	trial12_control	trial13_control	trial14_control	trial15_control	trial16_control	trial17_control	trial18_control	trial19_control	trial20_control
2000	131.06	131.66	127.7	129.53	121.91	123.74	124.04	130.14	131.06	121.91	125.57	123.44	126.79	131.36	128.31	125.57	128.62	124.04	126.79	127.09	125.87	128.01	130.14	130.14	123.13	129.53	123.44	124.04
1990	131.06	131.67	127.71	129.53	121.91	123.74	124.05	130.14	131.06	121.91	125.57	123.44	126.79	131.36	128.32	125.57	128.62	124.05	126.79	127.1	125.88	128.01	130.14	130.14	123.13	129.53	123.44	124.05
1980	131.06	131.67	127.71	129.54	121.92	123.75	124.05	130.15	131.06	121.92	125.58	123.44	126.79	131.37	128.32	125.58	128.62	124.05	126.79	127.1	125.88	128.01	130.15	130.15	123.14	129.54	123.44	124.05
1970	131.06	131.67	127.71	129.54	121.92	123.75	124.05	130.15	131.06	121.92	125.58	123.44	126.8	131.37	128.32	125.58	128.63	124.05	126.8	127.1	125.88	128.02	130.15	130.15	123.14	129.54	123.44	124.05
1960	131.07	131.68	127.71	129.54	121.92	123.75	124.06	130.15	131.07	121.92	125.58	123.45	126.8	131.37	128.32	125.58	128.63	124.06	126.8	127.11	125.89	128.02	130.15	130.15	123.14	129.54	123.45	124.06
1950	131.07	131.68	127.72	129.55	121.93	123.76	124.06	130.16	131.07	121.92	125.58	123.45	126.8	131.37	128.32	125.58	128.63	124.06	126.8	127.11	125.89	128.02	130.16	130.16	123.15	129.55	123.45	124.06
1940	131.07	131.68	127.7	129.55	121.92	123.76	124.06	130.16	131.07	121.89	125.54	123.41	126.78	131.33	128.27	125.59	128.64	124.06	126.81	127.11	125.88	128	130.16	130.16	123.15	129.55	123.45	124.06
1930	131.08	131.69	127.65	129.55	121.91	123.76	124.07	130.16	131.04	121.78	125.42	123.28	126.69	131.21	128.11	125.59	128.64	124.07	126.81	127.11	125.84	127.94	130.16	130.16	123.15	129.55	123.46	124.07
1920	131.08	131.69	127.58	129.56	121.9	123.77	124.07	130.16	130.96	121.62	125.22	123.07	126.51	130.98	127.86	125.59	128.64	124.07	126.81	127.11	125.74	127.88	130.17	130.17	123.13	129.56	123.46	124.06
1910	131.08	131.69	127.5	129.56	121.9	123.77	124.07	130.13	130.82	121.44	124.98	122.78	126.24	130.66	127.57	125.6	128.63	124.07	126.82	127.1	125.59	127.81	130.17	130.17	123.08	129.56	123.46	124
1900	131.09	131.7	127.43	129.56	121.89	123.77	124.08	130.06	130.66	121.26	124.71	122.43	125.88	130.29	127.28	125.6	128.58	124.08	126.82	127.04	125.4	127.76	130.16	130.17	122.97	129.53	123.47	123.86
1890	131.09	131.7	127.36	129.55	121.88	123.78	124.08	129.95	130.5	121.1	124.43	122.06	125.45	129.93	127.01	125.6	128.49	124.08	126.82	126.94	125.18	127.7	130.12	130.15	122.82	129.47	123.45	123.64
1880	131.08	131.7	127.29	129.49	121.87	123.77	124.08	129.79	130.32	120.94	124.16	121.69	124.94	129.58	126.74	125.61	128.35	124.08	126.83	126.8	124.96	127.64	130	130.09	122.62	129.36	123.4	123.36
1870	131.04	131.68	127.22	129.35	121.86	123.75	124.08	129.6	130.08	120.78	123.9	121.33	124.38	129.25	126.49	125.58	128.16	124.09	126.83	126.62	124.72	127.59	129.8	129.98	122.38	129.21	123.28	123.02
1860	130.97	131.61	127.16	129.13	121.84	123.67	124.05	129.37	129.77	120.63	123.65	120.98	123.79	128.92	126.24	125.49	127.92	124.09	126.83	126.4	124.46	127.54	129.53	129.83	122.1	129.03	123.11	122.64
1850	130.87	131.5	127.09	128.83	121.79	123.53	123.98	129.11	129.39	120.49	123.41	120.64	123.2	128.6	126	125.3	127.63	124.08	126.8	126.16	124.19	127.49	129.22	129.64	121.78	128.8	122.88	122.24
1840	130.73	131.34	127.04	128.46	121.67	123.35	123.87	128.81	128.96	120.35	123.17	120.32	122.6	128.29	125.76	125.01	127.32	124.02	126.74	125.88	123.9	127.44	128.87	129.4	121.42	128.53	122.6	121.81
1830	130.56	131.14	126.98	128.02	121.48	123.11	123.73	128.48	128.52	120.21	122.94	120	122	128	125.54	124.61	126.99	123.89	126.65	125.61	123.61	127.4	128.49	129.13	121.02	128.23	122.27	121.37
1820	130.35	130.89	126.92	127.56	121.21	122.83	123.54	128.12	128.09	120.09	122.73	119.68	121.41	127.72	125.33	124.1	126.64	123.7	126.52	125.33	123.32	127.35	128.07	128.82	120.59	127.89	121.89	120.92
1810	130.1	130.6	126.87	127.1	120.88	122.5	123.32	127.73	127.68	119.97	122.53	119.33	120.84	127.45	125.09	123.49	126.26	123.44	126.35	125.05	123.03	127.31	127.62	128.47	120.13	127.52	121.46	120.45
1800	129.81	130.26	126.82	126.64	120.48	122.14	123.06	127.31	127.28	119.84	122.33	118.95	120.3	127.2	124.81	122.77	125.84	123.13	126.16	124.75	122.73	127.22	127.15	128.09	119.63	127.11	120.98	119.96
1790	129.47	129.87	126.73	126.18	120.01	121.74	122.77	126.89	126.89	119.69	122.15	118.52	119.78	126.97	124.49	121.96	125.39	122.75	125.94	124.45	122.41	127.06	126.67	127.68	119.09	126.68	120.46	119.46
1780	129.1	129.42	126.6	125.71	119.47	121.3	122.45	126.49	126.5	119.48	121.99	118.07	119.29	126.75	124.13	121.05	124.92	122.32	125.69	124.14	122.07	126.84	126.19	127.24	118.54	126.22	119.91	118.95
1770	128.69	128.93	126.42	125.23	118.88	120.82	122.09	126.1	126.07	119.2	121.83	117.57	118.83	126.53	123.72	120.07	124.41	121.85	125.42	123.82	121.71	126.53	125.74	126.77	117.98	125.73	119.36	118.43
1760	128.25	128.38	126.18	124.76	118.22	120.3	121.7	125.73	125.6	118.86	121.69	117.05	118.39	126.3	123.28	119.07	123.88	121.35	125.13	123.5	121.32	126.17	125.29	126.28	117.43	125.21	118.84	117.9
1750	127.77	127.79	125.87	124.29	117.51	119.76	121.28	125.36	125.08	118.45	121.57	116.5	117.97	126.04	122.8	118.06	123.33	120.8	124.81	123.17	120.89	125.74	124.85	125.77	116.89	124.68	118.33	117.36
1740	127.27	127.16	125.49	123.83	116.77	119.2	120.84	124.98	124.51	117.96	121.45	115.93	117.53	125.76	122.28	117.07	122.76	120.23	124.48	122.85	120.43	125.24	124.41	125.25	116.36	124.13	117.83	116.8
1730	126.75	126.48	125.05	123.36	115.99	118.62	120.38	124.59	123.9	117.4	121.32	115.36	117.04	125.44	121.73	116.1	122.18	119.66	124.12	122.51	119.94	124.69	123.98	124.71	115.84	123.55	117.33	116.24
1720	126.22	125.77	124.55	122.91	115.2	118.04	119.9	124.2	123.25	116.77	121.17	114.79	116.52	125.06	121.14	115.14	121.57	119.1	123.75	122.18	119.42	124.1	123.55	124.16	115.33	122.96	116.83	115.67
1710	125.67	125.02	123.98	122.45	114.39	117.43	119.42	123.79	122.56	116.06	120.99	114.21	115.95	124.63	120.53	114.19	120.96	118.55	123.36	121.85	118.88	123.5	123.14	123.61	114.82	122.36	116.33	115.1
1700	125.12	124.24	123.35	122	113.59	116.82	118.93	123.38	121.83	115.3	120.78	113.62	115.36	124.13	119.89	113.26	120.35	118.01	122.95	121.51	118.32	122.89	122.74	123.04	114.33	121.74	115.84	114.52
1690	124.56	123.43	122.66	121.54	112.79	116.19	118.42	122.96	121.04	114.48	120.54	113.04	114.74	123.56	119.23	112.34	119.75	117.48	122.55	121.15	117.73	122.26	122.34	122.46	113.84	121.11	115.35	113.93
1680	124.02	122.59	121.91	121.08	111.98	115.56	117.91	122.52	120.22	113.61	120.26	112.45	114.11	122.91	118.56	111.44	119.16	116.95	122.15	120.78	117.13	121.62	121.93	121.88	113.37	120.47	114.86	113.33
1670	123.51	121.73	121.12	120.63	111.17	114.91	117.4	122.07	119.36	112.7	119.92	111.86	113.46	122.17	117.88	110.55	118.58	116.41	121.74	120.38	116.51	120.97	121.5	121.28	112.91	119.83	114.37	112.73
1660	123.02	120.87	120.28	120.17	110.38	114.27	116.88	121.6	118.48	111.75	119.53	111.28	112.82	121.35	117.2	109.66	118	115.87	121.34	119.97	115.88	120.32	121.05	120.69	112.43	119.18	113.86	112.12
1650	122.53	120	119.39	119.71	109.6	113.63	116.36	121.12	117.61	110.79	119.08	110.7	112.16	120.45	116.5	108.79	117.43	115.32	120.93	119.54	115.23	119.66	120.59	120.08	111.93	118.52	113.34	111.52
1640	122.03	119.14	118.47	119.23	108.84	112.99	115.84	120.62	116.75	109.83	118.59	110.13	111.49	119.49	115.82	107.91	116.87	114.76	120.53	119.09	114.58	119.01	120.1	119.48	111.4	117.87	112.82	110.92
1630	121.52	118.28	117.52	118.72	108.09	112.36	115.32	120.11	115.9	108.88	118.04	109.56	110.81	118.45	115.14	107.05	116.33	114.21	120.12	118.62	113.92	118.35	119.6	118.87	110.84	117.21	112.29	110.33
1620	120.99	117.42	116.57	118.2	107.36	111.73	114.8	119.58	115.06	107.93	117.45	109	110.13	117.35	114.48	106.19	115.8	113.65	119.72	118.15	113.25	117.7	119.08	118.26	110.26	116.55	111.75	109.73
1610	120.45	116.56	115.6	117.66	106.65	111.11	114.29	119.05	114.23	106.99	116.81	108.44	109.44	116.2	113.84	105.34	115.28	113.1	119.33	117.65	112.57	117.06	118.55	117.64	109.65	115.9	111.22	109.13
1600	119.89	115.71	114.63	117.1	105.95	110.5	113.78	118.5	113.43	106.06	116.13	107.87	108.75	114.99	113.2	104.51	114.76	112.55	118.94	117.15	111.9	116.44	118.01	117.03	109.02	115.25	110.68	108.54
1590	119.33	114.86	113.67	116.51	105.26	109.89	113.28	117.95	112.62	105.13	115.4	107.29	108.06	113.75	112.57	103.69	114.25	112	118.55	116.65	111.22	115.85	117.46	116.42	108.37	114.61	110.14	107.95
1580	118.76	114.03	112.73	115.88	104.59	109.3	112.79	117.39	111.78	104.22	114.64	106.71	107.36	112.48	111.96	102.89	113.74	111.46	118.18	116.13	110.54	115.28	116.9	115.81	107.71	113.97	109.6	107.36
1570	118.19	113.2	111.82	115.23	103.93	108.72	112.3	116.83	110.9	103.33	113.85	106.12	106.65	111.19	111.36	102.1	113.21	110.93	117.81	115.62	109.86	114.71	116.33	115.19	107.07	113.34	109.06	106.77
1560	117.62	112.4	110.93	114.55	103.27	108.14	111.82	116.27	109.98	102.5	113.03	105.52	105.94	109.88	110.77	101.34	112.68	110.4	117.45	115.1	109.18	114.13	115.75	114.55	106.44	112.72	108.52	106.18
1550	117.04	111.6	110.05	113.85	102.62	107.58	111.35	115.71	109.03	101.72	112.19	104.9	105.21	108.57	110.2	100.6	112.13	109.87	117.1	114.57	108.5	113.55	115.17	113.91	105.81	112.11	107.99	105.6
1540	116.46	110.83	109.2	113.13	101.98	107.02	110.87	115.14	108.06	101.01	111.36	104.27	104.46	107.28	109.63	99.874	111.59	109.35	116.75	114.05	107.83	112.96	114.58	113.25	105.2	111.52	107.47	105.03
1530	115.88	110.07	108.36	112.39	101.35	106.45	110.37	114.58	107.07	100.34	110.53	103.64	103.7	106.01	109.07	99.175	111.04	108.83	116.4	113.53	107.17	112.36	113.97	112.59	104.58	110.92	106.95	104.46
1520	115.29	109.33	107.53	111.63	100.72	105.88	109.87	114.02	106.06	99.695	109.71	102.99	102.92	104.77	108.51	98.501	110.49	108.3	116.04	113.02	106.51	111.77	113.34	111.93	103.97	110.3	106.45	103.91
1510	114.7	108.61	106.69	110.85	100.11	105.29	109.36	113.46	105.06	99.074	108.9	102.34	102.13	103.55	107.94	97.852	109.93	107.78	115.67	112.51	105.86	111.18	112.7	111.27	103.37	109.67	105.94	103.36
1500	114.12	107.9	105.85	110.06	99.518	104.69	108.84	112.91	104.06	98.476	108.09	101.68	101.31	102.37	107.35	97.23	109.37	107.24	115.3	112	105.21	110.59	112.04	110.6	102.78	109.01	105.41	102.82
1490	113.54	107.19	105	109.25	98.934	104.09	108.31	112.36	103.07	97.894	107.3	101.02	100.46	101.23	106.75	96.629	108.82	106.71	114.92	111.5	104.58	110	111.36	109.94	102.2	108.33	104.86	102.28
1480	112.96	106.47	104.16	108.43	98.364	103.47	107.77	111.82	102.09	97.322	106.52	100.36	99.587	100.14	106.13	96.038	108.27	106.18	114.53	111.01	103.95	109.42	110.68	109.28	101.62	107.63	104.29	101.72
1470	112.38	105.74	103.31	107.61	97.799	102.85	107.23	111.29	101.12	96.762	105.75	99.697	98.687	99.081	105.5	95.451	107.72	105.65	114.13	110.53	103.33	108.84	109.99	108.62	101.04	106.91	103.69	101.15
1460	111.78	105.01	102.47	106.78	97.232	102.22	106.68	110.77	100.17	96.212	104.99	99.035	97.768	98.043	104.85	94.87	107.18	105.12	113.71	110.06	102.72	108.26	109.29	107.97	100.45	106.18	103.07	100.57
1450	111.17	104.27	101.62	105.94	96.663	101.59	106.12	110.25	99.231	95.665	104.25	98.375	96.833	97.02	104.19	94.296	106.64	104.59	113.27	109.59	102.11	107.69	108.59	107.32	99.864	105.42	102.44	99.976
1440	110.56	103.52	100.79	105.09	96.095	100.95	105.55	109.73	98.311	95.109	103.51	97.718	95.89	96.014	103.53	93.73	106.11	104.06	112.83	109.13	101.5	107.12	107.89	106.68	99.266	104.66	101.78	99.372
1430	109.94	102.77	99.96	104.25	95.528	100.31	104.98	109.19	97.406	94.541	102.78	97.066	94.954	95.029	102.86	93.167	105.58	103.52	112.37	108.68	100.9	106.55	107.18	106.05	98.658	103.88	101.1	98.761
1420	109.32	102.02	99.138	103.4	94.96	99.675	104.41	108.64	96.518	93.955	102.05	96.42	94.05	94.066	102.18	92.605	105.06	102.96	111.89	108.23	100.31	105.98	106.47	105.43	98.042	103.1	100.42	98.143
1410	108.69	101.26	98.324	102.56	94.392	99.039	103.84	108.07	95.646	93.34	101.32	95.78	93.187	93.125	101.49	92.045	104.56	102.38	111.39	107.77	99.708	105.41	105.76	104.81	97.421	102.3	99.714	97.52
1400	108.06	100.51	97.518	101.72	93.824	98.404	103.27	107.49	94.791	92.692	100.58	95.148	92.363	92.208	100.8	91.484	104.06	101.79	110.86	107.32	99.103	104.85	105.05	104.21	96.794	101.5	99.002	96.893
1390	107.43	99.76	96.721	100.88	93.258	97.77	102.7	106.9	93.953	92.011	99.818	94.525	91.566	91.317	100.12	90.92	103.57	101.19	110.3	106.86	98.492	104.29	104.34	103.61	96.161	100.7	98.28	96.263
1380	106.8	99.012	95.929	100.05	92.692	97.14	102.14	106.3	93.121	91.297	99.026	93.912	90.789	90.452	99.427	90.35	103.1	100.59	109.72	106.4	97.875	103.74	103.64	103.03	95.521	99.889	97.55	95.631
1370	106.16	98.267	95.142	99.23	92.123	96.514	101.58	105.69	92.277	90.547	98.212	93.303	90.031	89.614	98.737	89.777	102.63	99.972	109.11	105.91	97.251	103.19	102.95	102.44	94.873	99.078	96.813	94.997
1360	105.53	97.528	94.36	98.417	91.55	95.892	101.02	105.07	91.418	89.764	97.38	92.687	89.293	88.803	98.048	89.201	102.18	99.351	108.49	105.4	96.618	102.63	102.26	101.85	94.219	98.265	96.072	94.362
1350	104.89	96.795	93.584	97.615	90.971	95.274	100.47	104.45	90.546	88.95	96.542	92.058	88.576	88.021	97.361	88.624	101.74	98.723	107.84	104.88	95.971	102.07	101.58	101.24	93.559	97.454	95.326	93.728
1340	104.25	96.062	92.812	96.824	90.388	94.657	99.926	103.82	89.664	88.106	95.699	91.416	87.88	87.269	96.677	88.047	101.29	98.091	107.19	104.34	95.308	101.5	100.9	100.63	92.896	96.644	94.577	93.096
1330	103.61	95.324	92.041	96.045	89.801	94.041	99.393	103.18	88.772	87.234	94.85	90.765	87.205	86.548	95.997	87.47	100.84	97.455	106.52	103.8	94.628	100.93	100.24	100.02	92.228	95.837	93.826	92.466
1320	102.95	94.572	91.271	95.279	89.205	93.427	98.872	102.55	87.872	86.336	93.989	90.104	86.548	85.852	95.323	86.894	100.37	96.817	105.85	103.26	93.933	100.35	99.591	99.393	91.556	95.033	93.073	91.839
1310	102.29	93.794	90.504	94.526	88.592	92.816	98.362	101.91	86.972	85.421	93.113	89.434	85.905	85.174	94.655	86.318	99.9	96.177	105.17	102.73	93.225	99.77	98.949	98.763	90.881	94.234	92.319	91.217
1300	101.61	92.992	89.74	93.789	87.96	92.209	97.852	101.28	86.075	84.505	92.229	88.761	85.272	84.506	93.995	85.744	99.421	95.538	104.48	102.2	92.502	99.182	98.308	98.122	90.207	93.44	91.565	90.6
1290	100.93	92.168	88.982	93.064	87.314	91.606	97.323	100.65	85.182	83.597	91.34	88.089	84.649	83.845	93.344	85.173	98.933	94.899	103.81	101.66	91.768	98.587	97.667	97.466	89.533	92.652	90.813	89.988
1280	100.25	91.324	88.228	92.344	86.66	91.007	96.762	100.02	84.287	82.698	90.45	87.419	84.029	83.194	92.701	84.606	98.431	94.263	103.16	101.12	91.022	97.985	97.028	96.795	88.86	91.872	90.065	89.375
1270	99.562	90.462	87.479	91.622	86.002	90.413	96.172	99.396	83.392	81.807	89.562	86.749	83.398	82.551	92.068	84.043	97.907	93.629	102.53	100.58	90.267	97.374	96.388	96.108	88.189	91.101	89.322	88.757
1260	98.871	89.589	86.737	90.896	85.34	89.824	95.553	98.777	82.495	80.922	88.681	86.08	82.746	81.908	91.446	83.485	97.363	93.001	101.93	100.04	89.504	96.755	95.746	95.406	87.521	90.339	88.584	88.127
1250	98.178	88.72	86.003	90.168	84.676	89.24	94.909	98.163	81.596	80.044	87.812	85.41	82.072	81.261	90.834	82.931	96.798	92.376	101.35	99.499	88.734	96.126	95.1	94.69	86.856	89.588	87.854	87.479
1240	97.485	87.861	85.278	89.439	84.01	88.657	94.24	97.557	80.69	79.171	86.962	84.742	81.38	80.609	90.226	82.382	96.213	91.756	100.78	98.95	87.957	95.487	94.451	93.963	86.194	88.845	87.133	86.81
1230	96.793	87.009	84.562	88.711	83.346	88.076	93.547	96.954	79.773	78.303	86.136	84.076	80.669	79.954	89.62	81.84	95.6	91.141	100.21	98.39	87.173	94.84	93.792	93.225	85.538	88.099	86.422	86.123
1220	96.103	86.156	83.855	87.983	82.689	87.492	92.831	96.341	78.843	77.44	85.33	83.414	79.94	79.296	89.018	81.303	94.955	90.533	99.654	97.819	86.384	94.186	93.12	92.479	84.888	87.341	85.722	85.42
1210	95.416	85.304	83.155	87.258	82.043	86.905	92.093	95.702	77.903	76.582	84.542	82.756	79.198	78.636	88.419	80.767	94.278	89.934	99.103	97.239	85.593	93.526	92.436	91.726	84.243	86.571	85.03	84.701
1200	94.733	84.452	82.453	86.534	81.408	86.316	91.335	95.037	76.957	75.732	83.769	82.103	78.455	77.973	87.823	80.221	93.572	89.343	98.559	96.644	84.8	92.86	91.741	90.969	83.605	85.791	84.347	83.967
1190	94.055	83.602	81.742	85.815	80.785	85.725	90.558	94.348	76.011	74.889	83.01	81.455	77.72	77.309	87.228	79.653	92.84	88.759	98.023	96.029	84.008	92.188	91.037	90.21	82.974	85.002	83.669	83.219
1180	93.383	82.754	81.022	85.101	80.17	85.128	89.765	93.636	75.068	74.056	82.266	80.812	76.991	76.646	86.627	79.064	92.086	88.181	97.492	95.394	83.216	91.513	90.326	89.453	82.355	84.206	82.997	82.458
1170	92.717	81.91	80.294	84.393	79.567	84.517	88.958	92.903	74.13	73.232	81.537	80.175	76.264	75.982	86.009	78.454	91.316	87.61	96.964	94.744	82.426	90.835	89.608	88.699	81.746	83.4	82.33	81.684
1160	92.06	81.07	79.56	83.69	78.976	83.891	88.138	92.151	73.199	72.419	80.826	79.545	75.537	75.32	85.369	77.826	90.535	87.042	96.438	94.078	81.637	90.155	88.884	87.946	81.148	82.588	81.662	80.896
1150	91.409	80.233	78.82	82.985	78.399	83.252	87.303	91.392	72.282	71.617	80.135	78.922	74.809	74.66	84.704	77.182	89.751	86.469	95.908	93.394	80.851	89.477	88.157	87.193	80.556	81.772	80.994	80.097
1140	90.76	79.397	78.075	82.274	77.836	82.602	86.456	90.634	71.391	70.828	79.46	78.304	74.083	74.002	84.019	76.522	88.975	85.89	95.371	92.694	80.067	88.802	87.426	86.442	79.966	80.955	80.325	79.29
1130	90.103	78.555	77.324	81.554	77.285	81.947	85.598	89.878	70.528	70.049	78.802	77.679	73.36	73.347	83.315	75.854	88.213	85.303	94.829	91.987	79.286	88.132	86.692	85.694	79.361	80.138	79.655	78.475
1120	89.436	77.705	76.57	80.829	76.747	81.287	84.731	89.121	69.692	69.273	78.159	77.036	72.64	72.695	82.592	75.195	87.464	84.712	94.28	91.279	78.507	87.468	85.957	84.951	78.733	79.32	78.982	77.653
1110	88.761	76.848	75.813	80.102	76.218	80.623	83.858	88.365	68.881	68.494	77.527	76.376	71.925	72.047	81.852	74.56	86.725	84.118	93.72	90.573	77.732	86.813	85.221	84.212	78.081	78.504	78.307	76.821
1100	88.081	75.989	75.053	79.372	75.692	79.953	82.979	87.608	68.096	67.71	76.901	75.699	71.213	71.401	81.1	73.952	85.995	83.509	93.142	89.868	76.959	86.164	84.484	83.48	77.408	77.691	77.631	75.975
1090	87.395	75.127	74.291	78.638	75.166	79.278	82.096	86.844	67.336	66.921	76.283	75.007	70.507	70.757	80.347	73.368	85.273	82.872	92.537	89.166	76.19	85.523	83.747	82.756	76.714	76.883	76.953	75.104
1080	86.704	74.263	73.527	77.902	74.639	78.601	81.208	86.064	66.602	66.129	75.67	74.303	69.806	70.112	79.601	72.806	84.558	82.2	91.901	88.468	75.427	84.887	83.012	82.038	76.001	76.077	76.274	74.208
1070	86.01	73.396	72.763	77.166	74.113	77.921	80.319	85.265	65.892	65.336	75.056	73.592	69.111	69.469	78.862	72.263	83.842	81.495	91.233	87.775	74.671	84.256	82.277	81.329	75.268	75.276	75.596	73.291
1060	85.313	72.528	71.999	76.429	73.586	77.24	79.428	84.451	65.206	64.545	74.435	72.88	68.414	68.827	78.125	71.734	83.115	80.758	90.536	87.087	73.923	83.632	81.543	80.629	74.52	74.479	74.922	72.377
1050	84.615	71.661	71.236	75.691	73.051	76.558	78.538	83.622	64.537	63.759	73.804	72.171	67.714	68.187	77.386	71.209	82.375	79.995	89.812	86.405	73.183	83.015	80.811	79.939	73.756	73.687	74.251	71.487
1040	83.915	70.797	70.476	74.954	72.501	75.877	77.648	82.781	63.884	62.988	73.163	71.465	67.011	67.55	76.646	70.677	81.627	79.222	89.065	85.73	72.451	82.405	80.082	79.255	72.978	72.903	73.584	70.629
1030	83.215	69.936	69.718	74.219	71.936	75.197	76.76	81.926	63.246	62.238	72.514	70.764	66.307	66.917	75.908	70.136	80.874	78.469	88.307	85.054	71.728	81.804	79.352	78.578	72.188	72.126	72.922	69.8
1020	82.517	69.079	68.963	73.489	71.361	74.519	75.875	81.059	62.625	61.505	71.855	70.067	65.603	66.287	75.172	69.588	80.115	77.75	87.55	84.376	71.016	81.211	78.618	77.909	71.387	71.36	72.258	69.001
1010	81.82	68.226	68.211	72.765	70.776	73.841	74.995	80.18	62.02	60.786	71.187	69.374	64.901	65.661	74.439	69.034	79.349	77.06	86.8	83.694	70.316	80.629	77.877	77.248	70.576	70.602	71.585	68.232
1000	81.125	67.375	67.464	72.046	70.184	73.162	74.122	79.295	61.425	60.076	70.511	68.686	64.2	65.037	73.711	68.476	78.576	76.387	86.056	83.006	69.617	80.058	77.127	76.581	69.756	69.848	70.899	67.493
990	80.434	66.528	66.722	71.329	69.583	72.475	73.256	78.414	60.831	59.375	69.825	68.001	63.503	64.413	72.987	67.912	77.8	75.722	85.319	82.313	68.905	79.5	76.369	75.898	68.928	69.088	70.2	66.784
980	79.738	65.689	65.985	70.611	68.973	71.778	72.399	77.552	60.236	58.685	69.132	67.318	62.809	63.79	72.269	67.345	77.03	75.066	84.591	81.616	68.173	78.955	75.602	75.2	68.094	68.32	69.491	66.105
970	79.029	64.858	65.253	69.893	68.355	71.069	71.551	76.715	59.641	58.013	68.432	66.639	62.12	63.168	71.556	66.774	76.276	74.421	83.873	80.917	67.421	78.42	74.829	74.488	67.255	67.544	68.771	65.446
960	78.306	64.035	64.527	69.173	67.73	70.352	70.714	75.906	59.046	57.359	67.726	65.965	61.434	62.546	70.851	66.2	75.539	73.782	83.165	80.218	66.659	77.893	74.051	73.761	66.412	66.762	68.043	64.799
950	77.571	63.222	63.807	68.451	67.098	69.628	69.887	75.124	58.453	56.722	67.016	65.298	60.753	61.92	70.152	65.624	74.818	73.134	82.468	79.515	65.897	77.372	73.269	73.019	65.565	65.975	67.307	64.16
940	76.824	62.419	63.095	67.729	66.46	68.898	69.068	74.371	57.862	56.101	66.301	64.638	60.078	61.288	69.461	65.046	74.109	72.472	81.784	78.806	65.14	76.844	72.484	72.264	64.714	65.183	66.565	63.528
930	76.066	61.626	62.393	67.006	65.817	68.164	68.253	73.646	57.272	55.493	65.58	63.983	59.409	60.649	68.777	64.467	73.41	71.795	81.113	78.087	64.388	76.301	71.698	71.5	63.861	64.388	65.817	62.9
920	75.299	60.844	61.702	66.285	65.172	67.438	67.443	72.936	56.685	54.893	64.854	63.335	58.746	60.004	68.098	63.886	72.72	71.104	80.457	77.357	63.642	75.74	70.911	70.727	63.006	63.591	65.066	62.271
910	74.524	60.073	61.02	65.564	64.524	66.727	66.637	72.228	56.101	54.296	64.125	62.695	58.089	59.356	67.424	63.304	72.038	70.393	79.807	76.619	62.904	75.162	70.124	69.943	62.152	62.793	64.311	61.637
900	73.741	59.314	60.349	64.845	63.877	66.032	65.833	71.516	55.52	53.703	63.396	62.062	57.437	58.707	66.75	62.721	71.362	69.657	79.15	75.876	62.176	74.569	69.338	69.148	61.296	61.995	63.553	60.995
890	72.951	58.568	59.689	64.127	63.235	65.351	65.029	70.802	54.94	53.112	62.669	61.435	56.792	58.057	66.078	62.139	70.689	68.895	78.477	75.131	61.464	73.962	68.553	68.342	60.44	61.197	62.793	60.345
880	72.154	57.834	59.04	63.412	62.603	64.685	64.221	70.085	54.362	52.516	61.944	60.814	56.154	57.408	65.408	61.556	70.021	68.112	77.785	74.386	60.772	73.341	67.77	67.529	59.584	60.4	62.033	59.688
870	71.349	57.105	58.402	62.701	61.984	64.033	63.409	69.367	53.787	51.895	61.223	60.201	55.523	56.761	64.741	60.975	69.359	67.31	77.079	73.637	60.104	72.709	66.988	66.71	58.729	59.604	61.274	59.027
860	70.538	56.38	57.775	61.993	61.374	63.396	62.593	68.647	53.214	51.245	60.506	59.599	54.901	56.115	64.075	60.396	68.703	66.488	76.362	72.874	59.46	72.064	66.209	65.889	57.874	58.81	60.517	58.363
850	69.727	55.662	57.157	61.288	60.77	62.77	61.772	67.925	52.645	50.565	59.794	59.007	54.286	55.475	63.409	59.817	68.047	65.647	75.635	72.096	58.839	71.407	65.432	65.063	57.023	58.019	59.764	57.695
840	68.939	54.952	56.549	60.589	60.173	62.155	60.933	67.203	52.078	49.864	59.087	58.422	53.68	54.849	62.741	59.238	67.389	64.792	74.899	71.303	58.242	70.74	64.657	64.233	56.177	57.232	59.015	57.025
830	68.19	54.249	55.949	59.894	59.583	61.547	60.059	66.481	51.515	49.149	58.387	57.838	53.083	54.25	62.073	58.662	66.727	63.936	74.152	70.497	57.669	70.064	63.879	63.397	55.334	56.452	58.275	56.35
820	67.481	53.554	55.355	59.205	58.999	60.94	59.146	65.759	50.955	48.43	57.693	57.255	52.496	53.68	61.4	58.087	66.061	63.088	73.398	69.677	57.116	69.387	63.097	62.558	54.494	55.678	57.541	55.67
810	66.809	52.863	54.759	58.523	58.421	60.334	58.192	65.038	50.4	47.714	57.006	56.674	51.919	53.13	60.713	57.515	65.392	62.252	72.644	68.846	56.574	68.713	62.31	61.715	53.657	54.912	56.817	54.986
800	66.17	52.175	54.159	57.846	57.85	59.728	57.2	64.318	49.851	47	56.326	56.094	51.352	52.592	60.009	56.946	64.72	61.426	71.902	68.005	56.038	68.043	61.519	60.87	52.824	54.154	56.101	54.298
790	65.559	51.487	53.549	57.177	57.285	59.122	56.171	63.601	49.307	46.287	55.655	55.516	50.795	52.063	59.292	56.382	64.045	60.609	71.173	67.155	55.506	67.376	60.724	60.024	51.999	53.403	55.395	53.606
780	64.963	50.799	52.928	56.516	56.726	58.519	55.107	62.887	48.767	45.576	54.993	54.94	50.25	51.544	58.564	55.824	63.369	59.804	70.458	66.295	54.98	66.715	59.923	59.178	51.181	52.661	54.696	52.912
770	64.374	50.114	52.296	55.865	56.169	57.919	54.011	62.174	48.229	44.868	54.339	54.367	49.717	51.025	57.827	55.269	62.693	59.011	69.753	65.429	54.458	66.062	59.114	58.332	50.372	51.925	54.004	52.214
760	63.789	49.43	51.653	55.222	55.608	57.321	52.894	61.456	47.69	44.166	53.694	53.796	49.196	50.493	57.085	54.719	62.017	58.23	69.061	64.558	53.939	65.416	58.299	57.488	49.57	51.193	53.318	51.516
750	63.209	48.748	51	54.588	55.039	56.726	51.769	60.718	47.148	43.468	53.06	53.229	48.686	49.94	56.342	54.173	61.334	57.46	68.382	63.686	53.42	64.777	57.48	56.646	48.771	50.461	52.638	50.815
740	62.627	48.067	50.338	53.964	54.457	56.134	50.643	59.954	46.604	42.776	52.433	52.663	48.186	49.367	55.602	53.633	60.633	56.699	67.717	62.812	52.902	64.143	56.661	55.807	47.974	49.728	51.967	50.112
730	62.035	47.387	49.669	53.346	53.865	55.546	49.52	59.166	46.059	42.09	51.814	52.096	47.695	48.778	54.869	53.098	59.907	55.95	67.056	61.936	52.382	63.515	55.841	54.973	47.18	48.995	51.305	49.406
720	61.425	46.709	48.999	52.727	53.264	54.963	48.399	58.353	45.512	41.41	51.203	51.528	47.216	48.179	54.147	52.569	59.157	55.213	66.39	61.061	51.859	62.898	55.019	54.147	46.387	48.26	50.652	48.697
710	60.798	46.031	48.33	52.102	52.656	54.383	47.283	57.516	44.965	40.736	50.601	50.959	46.747	47.571	53.436	52.047	58.388	54.488	65.718	60.186	51.333	62.29	54.196	53.33	45.596	47.521	50.004	47.983
700	60.155	45.356	47.662	51.462	52.041	53.808	46.174	56.654	44.417	40.068	50.008	50.384	46.287	46.954	52.736	51.532	57.604	53.773	65.041	59.312	50.804	61.692	53.373	52.521	44.807	46.777	49.361	47.254
690	59.497	44.683	46.993	50.805	51.418	53.237	45.076	55.766	43.867	39.41	49.42	49.796	45.83	46.326	52.047	51.024	56.808	53.063	64.359	58.439	50.272	61.101	52.55	51.723	44.018	46.024	48.724	46.501
680	58.824	44.014	46.322	50.131	50.788	52.672	43.993	54.852	43.315	38.767	48.838	49.189	45.366	45.692	51.37	50.524	55.998	52.346	63.672	57.568	49.731	60.516	51.728	50.937	43.231	45.262	48.089	45.723
670	58.138	43.353	45.649	49.443	50.151	52.112	42.928	53.912	42.756	38.141	48.26	48.564	44.892	45.06	50.704	50.031	55.177	51.616	62.98	56.7	49.183	59.94	50.908	50.164	42.445	44.49	47.443	44.937
660	57.443	42.711	44.976	48.741	49.51	51.559	41.882	52.949	42.187	37.532	47.685	47.922	44.407	44.435	50.05	49.547	54.35	50.873	62.28	55.836	48.627	59.375	50.091	49.403	41.663	43.708	46.775	44.175
650	56.739	42.092	44.305	48.026	48.865	51.011	40.856	51.97	41.608	36.94	47.102	47.266	43.913	43.818	49.409	49.069	53.529	50.121	61.561	54.978	48.063	58.82	49.278	48.651	40.886	42.926	46.083	43.451
640	56.026	41.489	43.635	47.298	48.218	50.471	39.851	50.994	41.021	36.364	46.499	46.599	43.411	43.208	48.782	48.598	52.718	49.36	60.809	54.124	47.487	58.269	48.47	47.903	40.114	42.152	45.365	42.764
630	55.307	40.896	42.968	46.558	47.568	49.937	38.868	50.028	40.425	35.806	45.871	45.925	42.899	42.603	48.168	48.13	51.918	48.59	60.021	53.277	46.898	57.711	47.667	47.158	39.345	41.392	44.62	42.113
620	54.582	40.311	42.302	45.811	46.915	49.407	37.905	49.072	39.818	35.265	45.219	45.246	42.38	42.005	47.568	47.657	51.129	47.81	59.203	52.437	46.292	57.146	46.868	46.415	38.579	40.643	43.849	41.495
610	53.856	39.734	41.638	45.061	46.259	48.881	36.96	48.125	39.196	34.74	44.551	44.567	41.857	41.416	46.98	47.172	50.352	47.022	58.363	51.604	45.671	56.573	46.073	45.674	37.817	39.904	43.064	40.91
600	53.142	39.168	40.976	44.31	45.601	48.36	36.032	47.188	38.558	34.231	43.88	43.891	41.336	40.836	46.403	46.674	49.587	46.228	57.512	50.78	45.034	55.994	45.284	44.935	37.06	39.172	42.28	40.35
590	52.446	38.612	40.316	43.563	44.942	47.846	35.12	46.261	37.906	33.739	43.215	43.216	40.819	40.267	45.837	46.166	48.83	45.432	56.657	49.966	44.384	55.406	44.501	44.199	36.309	38.45	41.504	39.805
580	51.762	38.066	39.66	42.822	44.282	47.338	34.228	45.345	37.241	33.264	42.559	42.542	40.307	39.717	45.28	45.648	48.083	44.631	55.799	49.161	43.722	54.809	43.725	43.462	35.564	37.739	40.738	39.269
570	51.076	37.528	39.007	42.086	43.621	46.838	33.353	44.441	36.564	32.802	41.912	41.871	39.799	39.189	44.732	45.122	47.343	43.828	54.939	48.364	43.053	54.202	42.958	42.725	34.826	37.041	39.982	38.742
560	50.381	36.997	38.355	41.354	42.96	46.343	32.495	43.549	35.875	32.345	41.272	41.207	39.295	38.68	44.192	44.586	46.606	43.021	54.078	47.574	42.385	53.576	42.2	41.983	34.094	36.358	39.235	38.222
550	49.678	36.479	37.705	40.628	42.3	45.855	31.654	42.668	35.181	31.891	40.64	40.556	38.795	38.19	43.659	44.044	45.869	42.214	53.214	46.791	41.723	52.915	41.449	41.233	33.36	35.688	38.493	37.702
540	48.965	35.978	37.059	39.907	41.643	45.373	30.832	41.789	34.489	31.438	40.015	39.927	38.297	37.717	43.132	43.5	45.128	41.407	52.351	46.016	41.067	52.215	40.705	40.468	32.61	35.029	37.741	37.172
530	48.242	35.495	36.416	39.192	40.992	44.898	30.03	40.899	33.802	30.986	39.399	39.322	37.791	37.262	42.61	42.953	44.382	40.605	51.487	45.247	40.416	51.475	39.969	39.684	31.836	34.372	36.965	36.622
520	47.502	35.028	35.779	38.483	40.35	44.428	29.25	39.989	33.119	30.53	38.791	38.74	37.269	36.816	42.083	42.407	43.63	39.812	50.624	44.486	39.768	50.698	39.242	38.886	31.04	33.714	36.163	36.044
510	46.742	34.574	35.151	37.78	39.722	43.963	28.493	39.059	32.439	30.056	38.194	38.176	36.733	36.368	41.543	41.865	42.874	39.027	49.766	43.733	39.124	49.889	38.521	38.074	30.224	33.057	35.353	35.439
500	45.961	34.135	34.535	37.084	39.11	43.506	27.757	38.109	31.763	29.557	37.608	37.632	36.184	35.91	40.989	41.329	42.115	38.254	48.912	42.988	38.483	49.066	37.798	37.248	29.392	32.403	34.554	34.809
490	45.159	33.707	33.933	36.396	38.513	43.054	27.043	37.141	31.094	29.034	37.035	37.109	35.627	35.442	40.426	40.803	41.353	37.491	48.066	42.241	37.847	48.241	37.054	36.407	28.545	31.754	33.775	34.154
480	44.336	33.277	33.342	35.716	37.932	42.602	26.349	36.162	30.436	28.492	36.475	36.607	35.061	34.97	39.862	40.285	40.588	36.743	47.229	41.477	37.215	47.413	36.282	35.552	27.686	31.107	33.008	33.477
470	43.494	32.829	32.76	35.044	37.366	42.141	25.676	35.189	29.792	27.942	35.926	36.126	34.489	34.496	39.304	39.773	39.825	36.012	46.401	40.691	36.588	46.583	35.484	34.684	26.819	30.461	32.246	32.78
460	42.634	32.362	32.187	34.379	36.816	41.659	25.024	34.233	29.163	27.401	35.39	35.664	33.917	34.019	38.754	39.269	39.062	35.301	45.584	39.885	35.963	45.751	34.668	33.81	25.963	29.815	31.485	32.065
450	41.755	31.876	31.624	33.72	36.281	41.149	24.394	33.296	28.549	26.873	34.867	35.217	33.359	33.54	38.21	38.774	38.3	34.611	44.776	39.061	35.332	44.916	33.842	32.947	25.146	29.166	30.727	31.346
440	40.86	31.368	31.069	33.065	35.756	40.613	23.787	32.376	27.948	26.356	34.357	34.785	32.824	33.057	37.674	38.285	37.542	33.94	43.969	38.221	34.686	44.079	33.011	32.112	24.384	28.514	29.981	30.63
430	39.954	30.839	30.516	32.407	35.24	40.059	23.202	31.471	27.359	25.849	33.859	34.37	32.311	32.579	37.144	37.799	36.788	33.286	43.159	37.366	34.023	43.242	32.175	31.318	23.68	27.856	29.256	29.919
420	39.043	30.291	29.952	31.739	34.734	39.499	22.635	30.581	26.781	25.353	33.373	33.97	31.817	32.109	36.62	37.304	36.041	32.649	42.343	36.498	33.348	42.403	31.333	30.565	23.026	27.187	28.552	29.213
410	38.139	29.733	29.367	31.056	34.237	38.934	22.079	29.709	26.214	24.871	32.897	33.581	31.339	31.649	36.105	36.784	35.299	32.027	41.524	35.636	32.667	41.565	30.488	29.851	22.405	26.509	27.867	28.512
400	37.258	29.183	28.759	30.356	33.737	38.361	21.521	28.856	25.657	24.402	32.431	33.197	30.876	31.197	35.596	36.234	34.561	31.412	40.702	34.791	31.981	40.727	29.652	29.174	21.809	25.821	27.196	27.816
390	36.427	28.652	28.13	29.643	33.219	37.776	20.955	28.023	25.114	23.945	31.967	32.816	30.428	30.751	35.095	35.656	33.829	30.784	39.874	33.966	31.29	39.89	28.838	28.524	21.236	25.125	26.539	27.127
380	35.658	28.138	27.48	28.918	32.671	37.177	20.382	27.212	24.595	23.498	31.494	32.435	29.996	30.312	34.597	35.056	33.101	30.135	39.023	33.157	30.591	39.057	28.048	27.898	20.685	24.419	25.897	26.448
370	34.936	27.637	26.814	28.183	32.092	36.568	19.8	26.42	24.114	23.06	31.006	32.044	29.577	29.88	34.099	34.447	32.376	29.465	38.135	32.364	29.885	38.229	27.279	27.295	20.155	23.705	25.268	25.779
360	34.242	27.147	26.133	27.442	31.492	35.948	19.209	25.648	23.674	22.632	30.503	31.636	29.161	29.452	33.596	33.839	31.656	28.781	37.211	31.587	29.178	37.407	26.531	26.712	19.633	22.981	24.647	25.12
350	33.569	26.67	25.442	26.698	30.907	35.317	18.609	24.896	23.272	22.214	29.987	31.203	28.732	29.022	33.09	33.234	30.94	28.089	36.274	30.827	28.474	36.592	25.802	26.147	19.102	22.249	24.032	24.471
340	32.917	26.208	24.752	25.964	30.366	34.678	18.006	24.165	22.907	21.807	29.462	30.747	28.284	28.581	32.58	32.632	30.229	27.388	35.363	30.085	27.776	35.783	25.092	25.593	18.559	21.507	23.415	23.836
330	32.285	25.76	24.075	25.251	29.868	34.038	17.417	23.458	22.578	21.411	28.935	30.268	27.815	28.126	32.067	32.032	29.522	26.681	34.494	29.359	27.087	34.98	24.402	25.046	18.005	20.763	22.79	23.222
320	31.665	25.325	23.416	24.558	29.393	33.401	16.85	22.773	22.28	21.024	28.414	29.77	27.324	27.663	31.551	31.433	28.82	25.984	33.654	28.65	26.407	34.185	23.729	24.505	17.442	20.032	22.153	22.63
310	31.044	24.899	22.774	23.882	28.928	32.769	16.307	22.107	22.01	20.648	27.902	29.262	26.815	27.205	31.033	30.837	28.124	25.319	32.826	27.957	25.739	33.399	23.062	23.96	16.869	19.325	21.503	22.059
300	30.413	24.482	22.149	23.221	28.473	32.142	15.786	21.456	21.759	20.282	27.398	28.747	26.292	26.762	30.512	30.243	27.429	24.697	32.001	27.283	25.08	32.624	22.397	23.398	16.287	18.642	20.842	21.505
290	29.767	24.067	21.541	22.577	28.023	31.52	15.287	20.819	21.514	19.925	26.899	28.226	25.763	26.335	29.988	29.652	26.727	24.114	31.18	26.628	24.429	31.862	21.733	22.814	15.698	17.983	20.165	20.959
280	29.103	23.648	20.949	21.947	27.568	30.902	14.809	20.195	21.265	19.578	26.404	27.698	25.238	25.916	29.46	29.065	26.013	23.555	30.366	25.992	23.785	31.114	21.072	22.207	15.104	17.346	19.465	20.414
270	28.404	23.221	20.375	21.331	27.101	30.286	14.353	19.584	21.01	19.24	25.915	27.161	24.722	25.497	28.93	28.483	25.283	23.011	29.559	25.376	23.149	30.379	20.414	21.578	14.509	16.731	18.738	19.859
260	27.657	22.783	19.817	20.712	26.611	29.669	13.919	18.986	20.736	18.912	25.435	26.623	24.216	25.07	28.393	27.903	24.525	22.475	28.76	24.778	22.52	29.657	19.756	20.924	13.919	16.138	17.984	19.293
250	26.858	22.332	19.276	20.072	26.089	29.052	13.506	18.4	20.427	18.592	24.962	26.089	23.719	24.64	27.847	27.327	23.735	21.944	27.969	24.198	21.898	28.949	19.096	20.245	13.347	15.567	17.209	18.713
