# Supplementary material for: Eye position affects flight altitude in visual approach to landing independent of level of expertise of pilot
Source: PLoS One. 2018 May 24;13(5):e0197585. doi: 10.1371/journal.pone.0197585 (PMC5967751; doi:10.1371/journal.pone.0197585)
Supplement: S1 Dataset — (ZIP) [file pone.0197585.s001.zip › S1 Dataset/participant9_novice.txt]

distance	trial1_increase	trial2_increase	trial3_increase	trial4_increase	trial1_decrease	trial2_decrease	trial3_decrease	trial4_decrease	trial1_control	trial2_control	trial3_control	trial4_control	trial5_control	trial6_control	trial7_control	trial8_control	trial9_control	trial10_control	trial11_control	trial12_control	trial13_control	trial14_control	trial15_control	trial16_control	trial17_control	trial18_control	trial19_control	trial20_control
2000	130.14	123.74	131.36	127.09	128.31	127.09	123.13	127.4	122.52	129.23	129.84	130.45	130.45	123.13	125.87	129.84	129.53	125.87	123.13	128.31	131.36	129.53	122.52	131.66	131.66	122.52	123.74	123.44
1990	130.14	123.74	131.36	127.1	128.32	127.1	123.13	127.4	122.52	129.23	129.84	130.45	130.45	123.13	125.88	129.84	129.53	125.88	123.13	128.32	131.36	129.53	122.52	131.67	131.67	122.52	123.74	123.44
1980	130.15	123.75	131.37	127.1	128.32	127.1	123.14	127.4	122.53	129.23	129.84	130.45	130.45	123.14	125.88	129.84	129.54	125.88	123.14	128.32	131.37	129.54	122.53	131.67	131.67	122.53	123.75	123.44
1970	130.15	123.75	131.37	127.1	128.32	127.1	123.14	127.41	122.53	129.24	129.85	130.45	130.45	123.14	125.88	129.85	129.54	125.88	123.14	128.32	131.37	129.54	122.53	131.67	131.67	122.53	123.75	123.44
1960	130.15	123.75	131.37	127.11	128.32	127.11	123.14	127.41	122.53	129.24	129.85	130.46	130.46	123.14	125.89	129.85	129.54	125.89	123.14	128.32	131.37	129.54	122.53	131.68	131.68	122.53	123.75	123.45
1950	130.15	123.75	131.37	127.1	128.32	127.1	123.14	127.41	122.54	129.24	129.85	130.46	130.46	123.14	125.88	129.85	129.54	125.88	123.14	128.32	131.37	129.54	122.53	131.68	131.67	122.53	123.75	123.45
1940	130.08	123.68	131.29	127.02	128.26	127.02	123.06	127.32	122.51	129.17	129.75	130.36	130.45	123.06	125.79	129.75	129.46	125.81	123.06	128.21	131.29	129.45	122.44	131.63	131.62	122.42	123.68	123.41
1930	129.87	123.47	131.04	126.79	128.06	126.76	122.84	127.07	122.41	128.98	129.49	130.1	130.42	122.81	125.52	129.47	129.22	125.63	122.82	127.92	131.05	129.21	122.17	131.52	131.48	122.12	123.51	123.25
1920	129.51	123.1	130.63	126.41	127.66	126.33	122.5	126.68	122.2	128.64	129.06	129.65	130.37	122.38	125.09	129.02	128.84	125.32	122.42	127.44	130.69	128.8	121.74	131.33	131.21	121.62	123.23	122.94
1910	129.02	122.63	130.11	125.91	127.07	125.75	122.09	126.2	121.93	128.19	128.53	129.02	130.29	121.84	124.56	128.43	128.36	124.92	121.96	126.88	130.27	128.26	121.22	131.03	130.8	121.01	122.89	122.47
1900	128.42	122.09	129.5	125.32	126.38	125.08	121.64	125.65	121.63	127.64	127.95	128.23	130.19	121.22	123.95	127.73	127.82	124.46	121.51	126.28	129.84	127.62	120.61	130.64	130.3	120.32	122.5	121.93
1890	127.7	121.48	128.81	124.64	125.6	124.32	121.15	125.04	121.28	127.02	127.32	127.26	130.08	120.51	123.25	126.93	127.23	123.96	121	125.63	129.38	126.9	119.92	130.18	129.73	119.56	122.07	121.36
1880	126.91	120.83	128.02	123.89	124.75	123.47	120.59	124.38	120.85	126.36	126.63	126.16	129.96	119.7	122.45	126.03	126.56	123.39	120.39	124.89	128.84	126.13	119.16	129.68	129.09	118.73	121.58	120.75
1870	126.1	120.1	127.14	123.08	123.83	122.54	119.98	123.73	120.35	125.64	125.86	124.96	129.83	118.8	121.57	125.09	125.82	122.78	119.66	124.02	128.24	125.32	118.35	129.14	128.37	117.84	121.05	120.05
1860	125.29	119.32	126.17	122.24	122.88	121.56	119.3	123.13	119.8	124.88	125	123.72	129.69	117.82	120.6	124.14	125.03	122.11	118.85	123.07	127.56	124.49	117.5	128.58	127.6	116.91	120.49	119.26
1850	124.5	118.5	125.14	121.37	121.95	120.56	118.59	122.58	119.23	124.15	124.08	122.45	129.53	116.81	119.56	123.19	124.22	121.41	117.95	122.05	126.84	123.65	116.63	128	126.8	115.96	119.89	118.41
1840	123.69	117.65	124.06	120.5	121.04	119.56	117.86	122.07	118.64	123.49	123.1	121.14	129.37	115.83	118.44	122.25	123.39	120.68	116.99	121.03	126.07	122.82	115.75	127.39	125.99	115	119.28	117.57
1830	122.9	116.79	122.98	119.62	120.15	118.57	117.13	121.59	118.03	122.88	122.08	119.84	129.21	114.9	117.27	121.3	122.54	119.94	115.95	120.01	125.29	122.01	114.9	126.77	125.17	114.05	118.64	116.77
1820	122.12	115.92	121.9	118.75	119.28	117.61	116.41	121.15	117.4	122.27	121.03	118.59	129.02	114	116.08	120.38	121.69	119.21	114.88	118.98	124.55	121.23	114.08	126.14	124.35	113.11	117.99	116.02
1810	121.39	115.05	120.83	117.89	118.43	116.67	115.68	120.76	116.76	121.66	120	117.42	128.83	113.12	114.91	119.49	120.85	118.51	113.78	117.97	123.85	120.48	113.3	125.49	123.53	112.18	117.33	115.29
1800	120.68	114.18	119.75	117.04	117.61	115.75	114.93	120.39	116.11	121.06	119.05	116.3	128.62	112.26	113.76	118.64	120.01	117.85	112.64	116.99	123.17	119.76	112.55	124.83	122.75	111.27	116.68	114.57
1790	120.01	113.31	118.68	116.22	116.83	114.86	114.17	120.04	115.44	120.5	118.16	115.24	128.41	111.43	112.62	117.84	119.19	117.22	111.49	116.05	122.49	119.08	111.84	124.16	122.03	110.37	116.04	113.88
1780	119.38	112.44	117.62	115.41	116.1	114	113.42	119.69	114.77	119.96	117.31	114.23	128.19	110.65	111.45	117.08	118.39	116.59	110.33	115.16	121.79	118.42	111.16	123.48	121.39	109.5	115.41	113.22
1770	118.79	111.58	116.57	114.62	115.42	113.17	112.66	119.35	114.09	119.45	116.51	113.28	127.97	109.91	110.26	116.36	117.6	115.98	109.19	114.32	121.09	117.76	110.51	122.81	120.83	108.65	114.78	112.6
1760	118.24	110.72	115.53	113.86	114.81	112.37	111.92	119.03	113.41	118.96	115.77	112.41	127.73	109.19	109.06	115.66	116.84	115.41	108.09	113.52	120.39	117.11	109.86	122.15	120.34	107.84	114.15	112.02
1750	117.72	109.87	114.52	113.12	114.26	111.6	111.2	118.74	112.72	118.48	115.11	111.6	127.47	108.48	107.88	114.95	116.1	114.87	106.99	112.77	119.71	116.47	109.21	121.52	119.92	107.03	113.52	111.48
1740	117.25	109.04	113.54	112.41	113.77	110.86	110.48	118.48	112.04	118.01	114.53	110.86	127.17	107.8	106.71	114.22	115.39	114.37	105.9	112.05	119.03	115.84	108.56	120.92	119.51	106.21	112.91	110.97
1730	116.82	108.21	112.59	111.72	113.34	110.13	109.77	118.25	111.38	117.57	114.02	110.18	126.85	107.15	105.56	113.49	114.71	113.91	104.82	111.36	118.38	115.22	107.93	120.36	119.07	105.39	112.31	110.5
1720	116.42	107.39	111.67	111.02	112.95	109.42	109.06	118.03	110.73	117.14	113.54	109.56	126.54	106.54	104.43	112.77	114.05	113.48	103.75	110.69	117.75	114.62	107.33	119.82	118.62	104.59	111.71	110.02
1710	116.05	106.6	110.79	110.31	112.58	108.74	108.34	117.82	110.09	116.72	113.12	109	126.24	105.96	103.33	112.08	113.42	113.06	102.7	110.05	117.14	114.03	106.72	119.28	118.17	103.82	111.13	109.55
1700	115.7	105.82	109.94	109.62	112.22	108.07	107.63	117.62	109.47	116.33	112.75	108.5	125.96	105.41	102.27	111.42	112.8	112.64	101.68	109.44	116.55	113.46	106.12	118.73	117.76	103.08	110.56	109.09
1690	115.37	105.06	109.13	108.96	111.87	107.43	106.93	117.41	108.86	115.96	112.43	108.04	125.67	104.85	101.24	110.78	112.19	112.23	100.7	108.85	115.98	112.91	105.52	118.19	117.38	102.37	110.01	108.64
1680	115.07	104.32	108.33	108.34	111.53	106.8	106.23	117.2	108.27	115.61	112.15	107.62	125.38	104.29	100.25	110.17	111.59	111.83	99.761	108.29	115.43	112.38	104.93	117.65	117.02	101.69	109.47	108.2
1670	114.79	103.58	107.54	107.76	111.2	106.19	105.54	117	107.68	115.3	111.9	107.22	125.09	103.72	99.295	109.59	110.99	111.46	98.845	107.75	114.9	111.86	104.34	117.12	116.66	101.04	108.93	107.77
1660	114.52	102.86	106.75	107.21	110.85	105.59	104.88	116.79	107.11	115.02	111.69	106.85	124.8	103.17	98.382	109.04	110.4	111.09	97.951	107.24	114.37	111.34	103.77	116.59	116.29	100.42	108.37	107.33
1650	114.28	102.16	105.96	106.69	110.48	105	104.25	116.58	106.55	114.79	111.51	106.49	124.5	102.62	97.511	108.52	109.82	110.74	97.083	106.73	113.85	110.83	103.2	116.08	115.93	99.844	107.79	106.89
1640	114.04	101.46	105.17	106.2	110.09	104.4	103.63	116.35	106.01	114.6	111.34	106.14	124.21	102.09	96.684	108.02	109.23	110.38	96.249	106.24	113.34	110.32	102.64	115.57	115.57	99.301	107.21	106.44
1630	113.83	100.77	104.39	105.72	109.69	103.79	103.02	116.09	105.47	114.44	111.18	105.81	123.91	101.56	95.901	107.54	108.64	110.02	95.449	105.75	112.84	109.82	102.08	115.07	115.21	98.792	106.63	105.97
1620	113.61	100.07	103.62	105.27	109.29	103.16	102.4	115.8	104.93	114.28	111	105.5	123.62	101.05	95.163	107.07	108.03	109.65	94.668	105.25	112.35	109.33	101.51	114.58	114.86	98.312	106.05	105.5
1610	113.38	99.376	102.85	104.83	108.87	102.54	101.79	115.48	104.41	114.12	110.77	105.2	123.33	100.56	94.478	106.62	107.42	109.28	93.881	104.75	111.87	108.84	100.94	114.11	114.51	97.854	105.47	105.02
1600	113.11	98.686	102.1	104.41	108.43	101.93	101.17	115.12	103.89	113.95	110.51	104.88	123.04	100.08	93.85	106.17	106.8	108.9	93.082	104.25	111.38	108.34	100.36	113.64	114.16	97.403	104.88	104.53
1590	112.82	98.001	101.36	103.99	107.95	101.32	100.56	114.7	103.39	113.77	110.23	104.55	122.74	99.612	93.279	105.71	106.19	108.52	92.275	103.76	110.9	107.84	99.783	113.2	113.81	96.951	104.29	104.04
1580	112.51	97.321	100.63	103.55	107.45	100.71	99.949	114.23	102.9	113.59	109.94	104.19	122.42	99.162	92.756	105.26	105.58	108.14	91.474	103.26	110.43	107.33	99.202	112.76	113.41	96.5	103.7	103.54
1570	112.16	96.65	99.921	103.12	106.92	100.09	99.356	113.72	102.41	113.4	109.63	103.82	122.09	98.721	92.27	104.79	104.99	107.75	90.686	102.74	109.97	106.8	98.62	112.35	112.98	96.058	103.1	103.04
1560	111.8	95.986	99.224	102.69	106.37	99.452	98.777	113.16	101.92	113.2	109.31	103.43	121.75	98.275	91.814	104.33	104.4	107.34	89.913	102.21	109.5	106.27	98.039	111.94	112.52	95.621	102.51	102.53
1550	111.41	95.332	98.542	102.27	105.79	98.811	98.214	112.55	101.44	113	108.97	103.03	121.4	97.817	91.386	103.86	103.81	106.93	89.155	101.67	109.04	105.74	97.455	111.54	112.02	95.173	101.91	102.03
1540	111.01	94.689	97.871	101.85	105.18	98.165	97.668	111.91	100.94	112.79	108.62	102.61	121.03	97.349	90.988	103.4	103.22	106.5	88.407	101.11	108.56	105.2	96.864	111.15	111.49	94.708	101.32	101.52
1530	110.58	94.058	97.209	101.44	104.56	97.514	97.135	111.24	100.43	112.58	108.26	102.19	120.66	96.876	90.614	102.93	102.64	106.07	87.666	100.55	108.07	104.66	96.267	110.77	110.93	94.233	100.73	101.02
1520	110.13	93.44	96.556	101.04	103.93	96.859	96.613	110.54	99.914	112.35	107.88	101.77	120.27	96.405	90.254	102.47	102.06	105.63	86.933	99.969	107.58	104.12	95.665	110.4	110.33	93.752	100.14	100.51
1510	109.66	92.835	95.914	100.64	103.28	96.202	96.1	109.81	99.386	112.11	107.49	101.33	119.86	95.937	89.897	102.01	101.48	105.19	86.211	99.386	107.07	103.57	95.06	110.04	109.71	93.267	99.536	100
1500	109.18	92.245	95.283	100.26	102.63	95.543	95.593	109.07	98.859	111.85	107.09	100.89	119.43	95.473	89.542	101.54	100.9	104.74	85.501	98.802	106.57	103.02	94.452	109.68	109.08	92.778	98.934	99.483
1490	108.69	91.665	94.664	99.886	101.97	94.884	95.088	108.31	98.339	111.58	106.66	100.45	118.99	95.012	89.188	101.09	100.33	104.29	84.802	98.222	106.06	102.46	93.842	109.32	108.44	92.286	98.329	98.96
1480	108.21	91.092	94.059	99.521	101.31	94.226	94.585	107.54	97.832	111.3	106.22	99.999	118.54	94.556	88.838	100.63	99.769	103.84	84.117	97.646	105.54	101.9	93.233	108.96	107.79	91.791	97.725	98.433
1470	107.75	90.522	93.467	99.162	100.64	93.57	94.085	106.76	97.338	110.99	105.75	99.545	118.07	94.105	88.491	100.17	99.208	103.38	83.446	97.069	105.02	101.32	92.624	108.61	107.15	91.297	97.121	97.902
1460	107.32	89.947	92.89	98.802	99.971	92.917	93.588	105.98	96.858	110.67	105.28	99.088	117.6	93.66	88.148	99.708	98.645	102.93	82.79	96.488	104.5	100.74	92.016	108.28	106.51	90.81	96.518	97.37
1450	106.9	89.362	92.327	98.429	99.306	92.268	93.096	105.19	96.391	110.32	104.78	98.636	117.11	93.222	87.809	99.234	98.081	102.49	82.149	95.903	103.96	100.16	91.412	107.95	105.87	90.332	95.919	96.837
1440	106.5	88.76	91.773	98.04	98.65	91.623	92.608	104.42	95.936	109.95	104.27	98.191	116.62	92.791	87.474	98.746	97.517	102.04	81.525	95.316	103.42	99.568	90.811	107.62	105.24	89.865	95.323	96.303
1430	106.12	88.138	91.219	97.633	98.006	90.984	92.121	103.65	95.488	109.57	103.75	97.755	116.12	92.367	87.143	98.246	96.954	101.6	80.916	94.727	102.86	98.976	90.215	107.28	104.62	89.407	94.732	95.771
1420	105.76	87.499	90.663	97.218	97.371	90.347	91.63	102.88	95.046	109.17	103.23	97.327	115.62	91.952	86.809	97.735	96.394	101.16	80.317	94.137	102.3	98.382	89.624	106.93	104	88.954	94.148	95.24
1410	105.41	86.844	90.104	96.818	96.739	89.708	91.137	102.13	94.611	108.75	102.71	96.909	115.11	91.546	86.468	97.213	95.836	100.72	79.717	93.548	101.73	97.788	89.039	106.58	103.38	88.503	93.567	94.712
1400	105.06	86.174	89.544	96.44	96.101	89.067	90.642	101.38	94.183	108.31	102.18	96.5	114.6	91.149	86.114	96.682	95.281	100.29	79.114	92.96	101.16	97.193	88.456	106.23	102.76	88.052	92.982	94.187
1390	104.72	85.49	88.984	96.071	95.455	88.426	90.146	100.64	93.764	107.87	101.66	96.101	114.09	90.762	85.746	96.143	94.731	99.854	78.509	92.374	100.58	96.599	87.871	105.88	102.13	87.598	92.386	93.667
1380	104.38	84.793	88.424	95.682	94.801	87.785	89.649	99.897	93.354	107.4	101.13	95.712	113.6	90.382	85.361	95.599	94.187	99.427	77.903	91.79	99.995	96.006	87.277	105.52	101.49	87.137	91.779	93.152
1370	104.05	84.083	87.865	95.247	94.143	87.145	89.154	99.169	92.953	106.93	100.61	95.327	113.11	90.003	84.96	95.056	93.648	99.006	77.296	91.21	99.419	95.417	86.674	105.17	100.86	86.671	91.163	92.642
1360	103.72	83.364	87.307	94.755	93.481	86.508	88.659	98.466	92.562	106.44	100.09	94.937	112.63	89.62	84.545	94.522	93.115	98.588	76.69	90.63	98.851	94.831	86.062	104.81	100.23	86.199	90.54	92.14
1350	103.39	82.64	86.752	94.206	92.817	85.875	88.166	97.799	92.182	105.94	99.569	94.538	112.15	89.228	84.116	93.996	92.59	98.169	76.084	90.045	98.291	94.249	85.441	104.45	99.599	85.723	89.91	91.645
1340	103.05	81.917	86.2	93.596	92.151	85.245	87.676	97.17	91.811	105.43	99.055	94.131	111.68	88.829	83.673	93.469	92.073	97.748	75.481	89.456	97.741	93.673	84.814	104.09	98.966	85.243	89.274	91.158
1330	102.7	81.196	85.65	92.921	91.484	84.619	87.188	96.58	91.445	104.92	98.546	93.718	111.21	88.422	83.216	92.924	91.564	97.325	74.879	88.864	97.2	93.103	84.181	103.73	98.33	84.761	88.634	90.68
1320	102.34	80.479	85.105	92.174	90.818	84	86.705	96.03	91.081	104.39	98.043	93.299	110.75	88.01	82.747	92.362	91.065	96.9	74.281	88.27	96.666	92.539	83.544	103.37	97.693	84.276	87.99	90.209
1310	101.96	79.765	84.564	91.353	90.153	83.386	86.225	95.519	90.719	103.86	97.546	92.874	110.29	87.592	82.265	91.797	90.575	96.475	73.686	87.675	96.133	91.983	82.902	103.02	97.051	83.789	87.344	89.711
1300	101.56	79.056	84.028	90.466	89.491	82.78	85.751	95.049	90.36	103.32	97.056	92.444	109.84	87.168	81.775	91.243	90.093	96.051	73.095	87.079	95.598	91.436	82.257	102.66	96.403	83.301	86.696	89.144
1290	101.14	78.353	83.498	89.534	88.831	82.181	85.282	94.619	90.004	102.78	96.574	92.009	109.4	86.74	81.284	90.697	89.614	95.627	72.508	86.484	95.057	90.897	81.611	102.31	95.744	82.812	86.048	88.506
1280	100.7	77.657	82.971	88.578	88.176	81.588	84.816	94.23	89.652	102.24	96.096	91.571	108.96	86.308	80.791	90.146	89.137	95.205	71.927	85.889	94.51	90.368	80.962	101.94	95.071	82.323	85.399	87.813
1270	100.24	76.968	82.444	87.606	87.526	80.998	84.348	93.875	89.301	101.69	95.619	91.129	108.53	85.872	80.299	89.59	88.66	94.786	71.352	85.296	93.958	89.846	80.314	101.56	94.385	81.835	84.752	87.076
1260	99.768	76.287	81.913	86.62	86.882	80.407	83.877	93.551	88.947	101.14	95.136	90.684	108.1	85.432	79.807	89.034	88.187	94.368	70.782	84.706	93.404	89.327	79.666	101.17	93.693	81.348	84.107	86.302
1250	99.275	75.615	81.379	85.618	86.244	79.815	83.403	93.255	88.581	100.59	94.644	90.236	107.67	84.991	79.315	88.48	87.716	93.955	70.22	84.119	92.853	88.801	79.019	100.78	92.999	80.863	83.465	85.501
1240	98.765	74.952	80.843	84.604	85.615	79.225	82.928	92.986	88.201	100.04	94.143	89.787	107.24	84.547	78.825	87.93	87.249	93.545	69.663	83.536	92.31	88.267	78.379	100.38	92.311	80.38	82.827	84.691
1230	98.241	74.3	80.306	83.577	84.993	78.637	82.451	92.727	87.806	99.494	93.635	89.336	106.81	84.102	78.335	87.382	86.786	93.135	69.108	82.957	91.775	87.726	77.751	99.966	91.633	79.899	82.193	83.907
1220	97.702	73.657	79.762	82.543	84.381	78.051	81.974	92.461	87.399	98.949	93.12	88.885	106.38	83.655	77.848	86.838	86.328	92.705	68.551	82.383	91.248	87.179	77.137	99.522	90.966	79.422	81.565	83.165
1210	97.15	73.017	79.208	81.518	83.778	77.468	81.498	92.184	86.979	98.407	92.6	88.432	105.94	83.209	77.363	86.299	85.875	92.245	67.991	81.816	90.729	86.627	76.537	99.045	90.31	78.948	80.943	82.443
1200	96.589	72.379	78.643	80.527	83.186	76.888	81.022	91.899	86.548	97.869	92.074	87.98	105.49	82.762	76.881	85.765	85.426	91.762	67.431	81.254	90.213	86.07	75.95	98.539	89.667	78.475	80.328	81.716
1190	96.023	71.74	78.07	79.584	82.601	76.313	80.546	91.607	86.105	97.336	91.544	87.529	105.02	82.316	76.402	85.236	84.984	91.265	66.871	80.7	89.696	85.509	75.369	98.017	89.038	77.997	79.721	80.98
1180	95.457	71.095	77.488	78.686	82.015	75.743	80.073	91.307	85.651	96.809	91.01	87.079	104.54	81.871	75.927	84.714	84.548	90.768	66.311	80.15	89.18	84.945	74.794	97.485	88.421	77.516	79.121	80.259
1170	94.892	70.445	76.899	77.835	81.421	75.177	79.602	90.994	85.188	96.288	90.473	86.63	104.04	81.427	75.456	84.199	84.118	90.272	65.751	79.598	88.666	84.379	74.225	96.945	87.815	77.034	78.526	79.573
1160	94.327	69.79	76.302	77.029	80.82	74.618	79.133	90.664	84.715	95.775	89.934	86.183	103.53	80.985	74.989	83.691	83.695	89.779	65.195	79.037	88.152	83.811	73.664	96.399	87.212	76.551	77.93	78.928
1150	93.764	69.131	75.698	76.27	80.22	74.06	78.667	90.318	84.234	95.27	89.393	85.738	103	80.545	74.527	83.191	83.273	89.289	64.647	78.464	87.631	83.241	73.11	95.845	86.598	76.065	77.335	78.317
1140	93.204	68.469	75.089	75.559	79.624	73.501	78.204	89.957	83.744	94.774	88.852	85.297	102.45	80.104	74.07	82.698	82.848	88.801	64.111	77.881	87.089	82.671	72.564	95.286	85.97	75.577	76.74	77.729
1130	92.647	67.805	74.474	74.89	79.035	72.938	77.744	89.58	83.247	94.282	88.308	84.858	101.88	79.652	73.619	82.207	82.413	88.316	63.587	77.29	86.519	82.099	72.028	94.721	85.329	75.086	76.148	77.161
1120	92.094	67.138	73.855	74.247	78.452	72.373	77.281	89.188	82.743	93.786	87.757	84.424	101.3	79.177	73.173	81.716	81.967	87.836	63.075	76.69	85.921	81.521	71.5	94.152	84.683	74.594	75.558	76.614
1110	91.546	66.471	73.231	73.624	77.875	71.806	76.812	88.781	82.233	93.281	87.198	83.993	100.71	78.676	72.734	81.223	81.51	87.362	62.57	76.082	85.297	80.934	70.98	93.579	84.035	74.1	74.972	76.085
1100	91.004	65.803	72.603	73.033	77.306	71.238	76.339	88.338	81.718	92.767	86.63	83.567	100.1	78.15	72.301	80.724	81.042	86.899	62.067	75.469	84.649	80.339	70.463	93.004	83.386	73.607	74.39	75.569
1090	90.468	65.135	71.973	72.487	76.744	70.666	75.861	87.836	81.198	92.246	86.055	83.145	99.474	77.601	71.873	80.216	80.565	86.452	61.562	74.856	83.978	79.738	69.947	92.425	82.737	73.113	73.812	75.061
1080	89.939	64.468	71.34	71.99	76.19	70.085	75.38	87.256	80.673	91.719	85.474	82.718	98.841	77.03	71.445	79.698	80.079	86.021	61.052	74.247	83.286	79.134	69.431	91.837	82.088	72.619	73.24	74.557
1070	89.418	63.802	70.705	71.531	75.645	69.494	74.896	86.587	80.146	91.187	84.888	82.271	98.198	76.444	71.014	79.163	79.583	85.594	60.536	73.644	82.581	78.534	68.92	91.239	81.443	72.127	72.673	74.057
1060	88.905	63.139	70.069	71.096	75.104	68.893	74.409	85.818	79.615	90.65	84.297	81.799	97.547	75.847	70.581	78.606	79.079	85.141	60.013	73.046	81.875	77.94	68.421	90.633	80.806	71.636	72.112	73.562
1050	88.401	62.478	69.432	70.679	74.563	68.285	73.921	84.943	79.083	90.109	83.703	81.303	96.888	75.24	70.145	78.023	78.568	84.649	59.486	72.454	81.169	77.351	67.934	90.028	80.182	71.146	71.558	73.072
1040	87.906	61.82	68.795	70.28	74.014	67.67	73.43	83.959	78.549	89.565	83.105	80.786	96.222	74.624	69.708	77.414	78.049	84.123	58.954	71.869	80.464	76.768	67.46	89.433	79.571	70.659	71.011	72.587
1030	87.421	61.166	68.159	69.901	73.456	67.047	72.936	82.869	78.014	89.019	82.505	80.247	95.552	73.998	69.268	76.781	77.524	83.564	58.418	71.29	79.761	76.192	66.996	88.852	78.972	70.175	70.472	72.102
1020	86.947	60.516	67.523	69.542	72.889	66.418	72.431	81.677	77.479	88.471	81.903	79.688	94.885	73.365	68.822	76.124	76.992	82.98	57.878	70.719	79.06	75.623	66.538	88.285	78.382	69.694	69.94	71.615
1010	86.479	59.871	66.889	69.201	72.314	65.784	71.917	80.399	76.945	87.922	81.301	79.109	94.225	72.724	68.366	75.444	76.454	82.377	57.335	70.155	78.362	75.061	66.083	87.731	77.795	69.216	69.418	71.125
1000	86.008	59.231	66.257	68.865	71.731	65.14	71.393	79.085	76.412	87.373	80.698	78.51	93.573	72.077	67.899	74.742	75.912	81.764	56.788	69.599	77.668	74.507	65.631	87.186	77.214	68.742	68.904	70.631
990	85.522	58.597	65.627	68.521	71.142	64.477	70.86	77.776	75.88	86.824	80.096	77.894	92.929	71.425	67.422	74.019	75.365	81.158	56.239	69.047	76.978	73.962	65.183	86.646	76.636	68.272	68.4	70.136
980	85.018	57.969	65.001	68.169	70.547	63.79	70.319	76.486	75.351	86.277	79.495	77.263	92.294	70.767	66.935	73.278	74.814	80.567	55.687	68.494	76.293	73.425	64.74	86.111	76.057	67.807	67.905	69.64
970	84.498	57.348	64.377	67.814	69.947	63.08	69.77	75.213	74.824	85.732	78.896	76.623	91.669	70.106	66.44	72.527	74.259	79.992	55.133	67.94	75.615	72.898	64.302	85.584	75.47	67.341	67.42	69.142
960	83.962	56.734	63.758	67.465	69.341	62.35	69.214	73.958	74.302	85.189	78.3	75.98	91.056	69.441	65.937	71.776	73.701	79.432	54.58	67.386	74.943	72.379	63.868	85.064	74.871	66.872	66.939	68.644
950	83.412	56.128	63.143	67.127	68.731	61.606	68.652	72.722	73.783	84.649	77.707	75.34	90.454	68.77	65.426	71.03	73.141	78.883	54.034	66.833	74.277	71.864	63.44	84.553	74.264	66.398	66.46	68.146
940	82.849	55.53	62.534	66.8	68.118	60.852	68.084	71.507	73.268	84.107	77.117	74.708	89.864	68.088	64.907	70.286	72.58	78.342	53.498	66.282	73.612	71.348	63.017	84.05	73.655	65.92	65.981	67.648
930	82.272	54.94	61.929	66.484	67.501	60.089	67.51	70.314	72.755	83.56	76.526	74.084	89.288	67.395	64.381	69.546	72.016	77.807	52.97	65.731	72.946	70.833	62.599	83.556	73.044	65.438	65.503	67.149
920	81.683	54.359	61.33	66.172	66.881	59.318	66.932	69.145	72.238	83.008	75.93	73.468	88.725	66.693	63.848	68.807	71.452	77.279	52.445	65.183	72.279	70.32	62.187	83.072	72.425	64.954	65.027	66.645
910	81.082	53.787	60.737	65.861	66.259	58.538	66.35	68.001	71.718	82.451	75.33	72.854	88.177	65.988	63.311	68.063	70.888	76.759	51.918	64.637	71.612	69.808	61.782	82.592	71.795	64.468	64.553	66.132
900	80.474	53.224	60.151	65.549	65.636	57.751	65.764	66.884	71.193	81.892	74.726	72.232	87.645	65.284	62.776	67.314	70.324	76.248	51.386	64.094	70.945	69.299	61.382	82.114	71.157	63.979	64.079	65.611
890	79.863	52.671	59.571	65.236	65.011	56.958	65.175	65.794	70.666	81.33	74.12	71.6	87.128	64.584	62.246	66.564	69.76	75.747	50.846	63.554	70.28	68.793	60.988	81.636	70.51	63.489	63.598	65.081
880	79.255	52.128	58.999	64.916	64.38	56.159	64.583	64.734	70.138	80.766	73.511	70.959	86.625	63.887	61.722	65.817	69.198	75.255	50.304	63.017	69.618	68.29	60.601	81.159	69.855	62.997	63.105	64.545
870	78.653	51.596	58.434	64.586	63.739	55.354	63.99	63.71	69.607	80.201	72.901	70.317	86.132	63.194	61.201	65.079	68.637	74.769	49.763	62.484	68.958	67.79	60.22	80.685	69.194	62.499	62.596	64.003
860	78.056	51.073	57.877	64.247	63.084	54.546	63.396	62.729	69.076	79.635	72.29	69.677	85.647	62.505	60.677	64.35	68.078	74.285	49.224	61.956	68.301	67.293	59.844	80.213	68.522	61.992	62.071	63.452
850	77.454	50.562	57.328	63.899	62.41	53.733	62.801	61.8	68.544	79.069	71.678	69.041	85.169	61.822	60.149	63.632	67.523	73.8	48.687	61.432	67.649	66.801	59.469	79.744	67.836	61.475	61.531	62.888
840	76.843	50.061	56.787	63.542	61.718	52.919	62.204	60.92	68.013	78.504	71.067	68.41	84.696	61.144	59.617	62.923	66.97	73.31	48.152	60.913	67.001	66.313	59.09	79.279	67.134	60.947	60.977	62.309
830	76.224	49.571	56.256	63.177	61.009	52.102	61.601	60.066	67.482	77.94	70.457	67.782	84.222	60.474	59.082	62.226	66.42	72.811	47.619	60.4	66.358	65.83	58.707	78.817	66.418	60.411	60.415	61.715
820	75.604	49.093	55.732	62.803	60.285	51.283	60.989	59.212	66.952	77.378	69.848	67.159	83.735	59.81	58.545	61.54	65.875	72.304	47.089	59.891	65.72	65.352	58.322	78.359	65.689	59.868	59.85	61.107
810	74.987	48.626	55.219	62.426	59.545	50.465	60.368	58.363	66.423	76.819	69.242	66.541	83.226	59.155	58.005	60.867	65.334	71.791	46.561	59.389	65.089	64.879	57.934	77.906	64.948	59.325	59.282	60.486
800	74.375	48.17	54.714	62.055	58.793	49.646	59.739	57.538	65.897	76.26	68.638	65.93	82.695	58.507	57.464	60.206	64.794	71.271	46.037	58.892	64.464	64.408	57.544	77.457	64.195	58.784	58.711	59.853
790	73.768	47.726	54.218	61.697	58.034	48.829	59.103	56.746	65.373	75.698	68.037	65.324	82.143	57.869	56.921	59.558	64.241	70.746	45.515	58.396	63.846	63.935	57.152	77.008	63.431	58.247	58.137	59.207
780	73.166	47.293	53.727	61.35	57.272	48.013	58.461	55.985	64.852	75.129	67.439	64.726	81.576	57.24	56.378	58.924	63.668	70.216	44.997	57.897	63.236	63.458	56.757	76.554	62.658	57.713	57.562	58.551
770	72.569	46.872	53.235	61.009	56.508	47.199	57.813	55.249	64.334	74.555	66.844	64.136	80.999	56.618	55.834	58.304	63.084	69.681	44.483	57.394	62.633	62.977	56.36	76.095	61.875	57.182	56.984	57.884
760	71.979	46.463	52.738	60.668	55.743	46.388	57.16	54.536	63.821	73.977	66.246	63.553	80.415	56.003	55.289	57.698	62.498	69.142	43.973	56.889	62.039	62.492	55.962	75.627	61.084	56.655	56.405	57.207
750	71.396	46.064	52.226	60.329	54.975	45.58	56.503	53.846	63.311	73.394	65.641	62.979	79.823	55.397	54.745	57.107	61.91	68.599	43.467	56.381	61.453	62.005	55.562	75.141	60.288	56.133	55.826	56.521
740	70.82	45.667	51.694	59.991	54.208	44.777	55.841	53.181	62.806	72.809	65.023	62.413	79.225	54.804	54.202	56.531	61.32	68.054	42.965	55.871	60.871	61.515	55.16	74.632	59.49	55.615	55.244	55.827
730	70.252	45.264	51.141	59.656	53.44	43.978	55.176	52.539	62.306	72.222	64.391	61.857	78.62	54.222	53.659	55.97	60.729	67.506	42.468	55.359	60.288	61.023	54.758	74.095	58.688	55.102	54.654	55.124
720	69.693	44.853	50.563	59.318	52.673	43.185	54.509	51.923	61.812	71.639	63.745	61.31	78.01	53.653	53.118	55.424	60.136	66.955	41.975	54.846	59.704	60.529	54.354	73.521	57.879	54.594	54.056	54.416
710	69.142	44.433	49.958	58.973	51.907	42.4	53.839	51.331	61.323	71.065	63.088	60.774	77.395	53.096	52.579	54.889	59.542	66.404	41.487	54.331	59.121	60.029	53.949	72.903	57.069	54.087	53.447	53.707
700	68.601	44.006	49.327	58.619	51.139	41.629	53.168	50.76	60.84	70.5	62.42	60.247	76.771	52.552	52.041	54.361	58.948	65.851	41.005	53.816	58.538	59.52	53.543	72.235	56.262	53.576	52.831	53.003
690	68.069	43.572	48.676	58.25	50.361	40.875	52.497	50.204	60.359	69.944	61.741	59.731	76.134	52.02	51.506	53.836	58.354	65.297	40.527	53.3	57.957	59	53.136	71.521	55.463	53.061	52.207	52.304
680	67.547	43.131	48.011	57.863	49.568	40.14	51.824	49.658	59.872	69.39	61.052	59.224	75.485	51.494	50.974	53.309	57.761	64.733	40.055	52.783	57.377	58.469	52.729	70.769	54.67	52.543	51.575	51.611
670	67.036	42.683	47.33	57.459	48.759	39.429	51.153	49.119	59.372	68.829	60.354	58.721	74.823	50.972	50.445	52.779	57.169	64.15	39.589	52.267	56.796	57.927	52.321	69.981	53.886	52.023	50.937	50.923
660	66.535	42.228	46.635	57.038	47.935	38.744	50.482	48.583	58.854	68.258	59.647	58.214	74.151	50.454	49.919	52.246	56.579	63.545	39.128	51.75	56.209	57.376	51.914	69.141	53.109	51.499	50.293	50.241
650	66.046	41.766	45.926	56.6	47.098	38.088	49.812	48.046	58.314	67.678	58.932	57.698	73.468	49.94	49.397	51.711	55.99	62.922	38.672	51.232	55.614	56.816	51.506	68.222	52.342	50.974	49.644	49.566
640	65.567	41.298	45.203	56.146	46.256	37.455	49.144	47.506	57.753	67.09	58.21	57.174	72.776	49.431	48.879	51.174	55.403	62.292	38.223	50.706	55.012	56.247	51.098	67.21	51.583	50.447	48.989	48.899
630	65.101	40.824	44.469	55.676	45.425	36.841	48.482	46.963	57.172	66.495	57.481	56.642	72.076	48.927	48.365	50.635	54.82	61.662	37.779	50.171	54.404	55.67	50.691	66.112	50.835	49.919	48.329	48.239
620	64.643	40.343	43.729	55.19	44.622	36.245	47.835	46.418	56.571	65.894	56.746	56.104	71.367	48.428	47.855	50.092	54.239	61.036	37.341	49.627	53.791	55.085	50.284	64.96	50.097	49.39	47.666	47.587
610	64.189	39.856	42.989	54.689	43.854	35.667	47.212	45.871	55.951	65.286	56.006	55.559	70.652	47.934	47.351	49.539	53.662	60.412	36.91	49.075	53.172	54.493	49.877	63.803	49.369	48.86	46.999	46.945
600	63.732	39.364	42.256	54.173	43.113	35.108	46.613	45.316	55.313	64.674	55.261	55.008	69.931	47.441	46.851	48.974	53.089	59.789	36.484	48.516	52.549	53.893	49.471	62.679	48.653	48.33	46.329	46.308
590	63.268	38.866	41.534	53.643	42.387	34.568	46.029	44.751	54.657	64.056	54.513	54.451	69.204	46.945	46.357	48.4	52.515	59.161	36.065	47.95	51.919	53.287	49.066	61.596	47.949	47.8	45.657	45.674
580	62.797	38.362	40.823	53.098	41.67	34.047	45.448	44.174	53.984	63.434	53.761	53.889	68.472	46.445	45.868	47.816	51.93	58.528	35.651	47.377	51.277	52.675	48.662	60.539	47.257	47.27	44.983	45.038
570	62.32	37.853	40.121	52.54	40.961	33.545	44.861	43.587	53.295	62.808	53.007	53.322	67.732	45.94	45.384	47.223	51.335	57.888	35.244	46.798	50.622	52.057	48.259	59.475	46.578	46.741	44.309	44.403
560	61.836	37.339	39.425	51.968	40.263	33.062	44.267	42.989	52.59	62.179	52.251	52.751	66.974	45.433	44.906	46.622	50.736	57.244	34.843	46.212	49.953	51.437	47.857	58.375	45.912	46.213	43.643	43.769
550	61.346	36.82	38.731	51.384	39.575	32.594	43.666	42.381	51.87	61.548	51.494	52.175	66.192	44.923	44.43	46.012	50.142	56.596	34.448	45.621	49.273	50.82	47.456	57.211	45.259	45.687	42.986	43.137
540	60.851	36.296	38.046	50.787	38.899	32.136	43.06	41.764	51.137	60.914	50.736	51.596	65.386	44.41	43.949	45.394	49.555	55.945	34.059	45.025	48.581	50.209	47.055	55.963	44.616	45.162	42.339	42.507
530	60.348	35.769	37.38	50.179	38.231	31.683	42.448	41.137	50.39	60.279	49.978	51.013	64.558	43.895	43.457	44.768	48.976	55.291	33.677	44.423	47.878	49.604	46.648	54.63	43.98	44.639	41.702	41.878
520	59.832	35.237	36.741	49.56	37.568	31.231	41.832	40.502	49.63	59.643	49.221	50.427	63.709	43.378	42.952	44.136	48.401	54.634	33.3	43.817	47.165	49.006	46.233	53.232	43.348	44.119	41.076	41.253
510	59.301	34.701	36.135	48.93	36.906	30.778	41.211	39.858	48.859	59.007	48.465	49.839	62.841	42.859	42.435	43.496	47.825	53.976	32.93	43.207	46.441	48.414	45.809	51.791	42.72	43.601	40.461	40.631
500	58.756	34.162	35.563	48.29	36.247	30.325	40.586	39.205	48.077	58.37	47.711	49.249	61.955	42.334	41.905	42.851	47.246	53.317	32.566	42.593	45.702	47.829	45.378	50.317	42.097	43.086	39.856	40.012
490	58.197	33.619	35.024	47.64	35.591	29.878	39.958	38.545	47.284	57.729	46.96	48.656	61.051	41.798	41.364	42.199	46.665	52.657	32.208	41.976	44.943	47.252	44.939	48.822	41.48	42.573	39.263	39.397
480	57.624	33.073	34.514	46.982	34.938	29.44	39.326	37.877	46.483	57.081	46.212	48.063	60.133	41.252	40.812	41.542	46.083	51.997	31.855	41.355	44.156	46.682	44.493	47.327	40.869	42.063	38.682	38.786
470	57.032	32.524	34.023	46.32	34.289	29.012	38.692	37.202	45.672	56.423	45.467	47.468	59.207	40.695	40.248	40.879	45.5	51.338	31.509	40.733	43.333	46.12	44.039	45.874	40.263	41.548	38.113	38.18
460	56.417	31.972	33.521	45.659	33.644	28.595	38.055	36.52	44.855	55.758	44.726	46.873	58.277	40.128	39.675	40.212	44.915	50.679	31.168	40.107	42.474	45.566	43.58	44.504	39.659	41.025	37.562	37.578
450	55.782	31.418	32.985	45.002	33.003	28.186	37.416	35.831	44.03	55.086	43.99	46.277	57.343	39.552	39.094	39.541	44.331	50.023	30.833	39.48	41.581	45.019	43.113	43.231	39.052	40.489	37.033	36.982
440	55.126	30.862	32.414	44.35	32.367	27.786	36.776	35.137	43.199	54.408	43.259	45.682	56.407	38.967	38.512	38.866	43.746	49.368	30.503	38.846	40.668	44.473	42.64	42.054	38.442	39.937	36.522	36.391
430	54.451	30.304	31.818	43.71	31.735	27.396	36.135	34.437	42.363	53.724	42.534	45.087	55.468	38.373	37.931	38.187	43.162	48.716	30.179	38.202	39.743	43.927	42.165	40.975	37.829	39.37	36.021	35.806
420	53.757	29.745	31.207	43.083	31.109	27.015	35.492	33.732	41.522	53.035	41.815	44.493	54.528	37.771	37.35	37.505	42.578	48.068	29.861	37.547	38.809	43.379	41.693	40.004	37.211	38.789	35.524	35.227
410	53.044	29.183	30.586	42.471	30.487	26.642	34.85	33.022	40.678	52.342	41.103	43.901	53.588	37.161	36.769	36.821	41.995	47.422	29.547	36.881	37.864	42.828	41.226	39.143	36.583	38.195	35.029	34.654
400	52.315	28.621	29.96	41.873	29.872	26.279	34.207	32.308	39.831	51.64	40.398	43.31	52.649	36.544	36.183	36.135	41.414	46.778	29.238	36.207	36.906	42.268	40.764	38.375	35.944	37.588	34.537	34.086
390	51.568	28.058	29.325	41.29	29.262	25.924	33.565	31.587	38.982	50.926	39.7	42.72	51.711	35.92	35.588	35.447	40.834	46.131	28.927	35.524	35.929	41.699	40.307	37.677	35.294	36.969	34.048	33.516
380	50.806	27.494	28.684	40.722	28.658	25.575	32.923	30.855	38.131	50.198	39.01	42.134	50.776	35.289	34.984	34.757	40.256	45.478	28.611	34.833	34.934	41.121	39.854	37.04	34.632	36.337	33.563	32.944
370	50.028	26.93	28.035	40.168	28.06	25.222	32.283	30.109	37.28	49.459	38.328	41.549	49.844	34.652	34.374	34.067	39.68	44.821	28.29	34.134	33.922	40.535	39.4	36.46	33.961	35.694	33.082	32.369
360	49.235	26.365	27.379	39.63	27.468	24.849	31.644	29.351	36.428	48.703	37.655	40.966	48.917	34.009	33.756	33.376	39.106	44.16	27.963	33.427	32.895	39.94	38.942	35.924	33.28	35.04	32.605	31.789
350	48.429	25.801	26.717	39.1	26.883	24.451	31.007	28.58	35.578	47.925	36.991	40.373	47.994	33.36	33.132	32.686	38.535	43.495	27.627	32.714	31.852	39.338	38.479	35.41	32.586	34.375	32.131	31.2
340	47.61	25.237	26.048	38.573	26.305	24.033	30.373	27.799	34.729	47.114	36.336	39.759	47.077	32.707	32.501	31.995	37.967	42.829	27.277	31.994	30.796	38.728	38.011	34.901	31.875	33.7	31.662	30.599
330	46.779	24.673	25.374	38.041	25.733	23.601	29.74	27.006	33.883	46.266	35.684	39.12	46.167	32.049	31.866	31.305	37.403	42.16	26.912	31.268	29.727	38.109	37.54	34.389	31.146	33.02	31.197	29.987
320	45.936	24.111	24.694	37.504	25.168	23.156	29.114	26.203	33.039	45.379	35.025	38.459	45.271	31.387	31.224	30.616	36.841	41.489	26.533	30.537	28.646	37.473	37.065	33.871	30.398	32.34	30.736	29.365
310	45.083	23.549	24.008	36.962	24.611	22.7	28.498	25.391	32.199	44.456	34.357	37.783	44.392	30.721	30.578	29.929	36.284	40.817	26.143	29.801	27.556	36.812	36.586	33.349	29.632	31.661	30.279	28.737
300	44.219	22.988	23.318	36.415	24.06	22.231	27.897	24.569	31.364	43.499	33.679	37.094	43.532	30.052	29.928	29.243	35.727	40.145	25.747	29.061	26.464	36.127	36.104	32.827	28.85	30.985	29.826	28.109
290	43.347	22.429	22.624	35.87	23.517	21.749	27.308	23.738	30.533	42.509	32.993	36.393	42.691	29.381	29.273	28.56	35.165	39.472	25.347	28.316	25.373	35.432	35.619	32.304	28.052	30.31	29.378	27.482
280	42.467	21.871	21.925	35.329	22.981	21.254	26.734	22.899	29.707	41.486	32.299	35.679	41.868	28.707	28.615	27.879	34.593	38.8	24.943	27.569	24.283	34.759	35.127	31.774	27.246	29.637	28.934	26.855
270	41.579	21.317	21.227	34.796	22.453	20.747	26.173	22.052	28.888	40.434	31.598	34.953	41.06	28.034	27.953	27.201	34.006	38.128	24.534	26.818	23.196	34.118	34.618	31.233	26.436	28.967	28.499	26.23
260	40.686	20.774	20.533	34.269	21.932	20.228	25.625	21.198	28.075	39.359	30.891	34.215	40.262	27.369	27.289	26.526	33.404	37.457	24.121	26.065	22.111	33.494	34.087	30.676	25.629	28.3	28.078	25.605
250	39.792	20.248	19.847	33.748	21.419	19.696	25.092	20.338	27.27	38.266	30.176	33.467	39.474	26.713	26.622	25.854	32.787	36.787	23.703	25.309	21.032	32.865	33.534	30.1	24.831	27.637	27.67	24.982
